# Supplementary material for: ERLIN1/2 scaffolds bridge TMUB1 and RNF170 and restrict cholesterol esterification to regulate the secretory pathway
Source: Life Sci Alliance. 2024 May 24;7(8):e202402620. doi: 10.26508/lsa.202402620 (PMC11116810; doi:10.26508/lsa.202402620)
Supplement: Supplementary file 2 [file LSA-2024-02620_TableS1.xlsx]

## Sheet: ERLIN2 IP
identifier				Student's T-test (q<0.05, S0=0.2)				valid values		LFQ intensities (log2)
Protein IDs	Protein names	Gene names	Peptides	Significant WT_KO	- log10 p-value WT_KO	q-value WT_KO	log2 Difference WT_KO	Valid values KO	Valid values WT	KO_05	KO_06	KO_07	KO_08	WT_01	WT_02	WT_03	WT_04
O75477	Erlin-1	ERLIN1	19	+	5.69352	0	6.14217	4	4	26.8681	27.7112	27.0713	26.311	33.5226	33.1627	32.6175	33.2275
Q96K19	E3 ubiquitin-protein ligase RNF170	RNF170	6	+	5.42483	0	6.06013	0	4	20.856	22.2968	21.9557	21.3545	28.1145	27.4174	27.9154	27.2562
P05186;REV__Q86WI3	Alkaline phosphatase, tissue-nonspecific isozyme	ALPL	16	+	4.83425	0	6.03741	0	4	21.3044	22.8248	21.2433	20.9943	28.3149	27.4378	27.4234	27.3403
O94905	Erlin-2	ERLIN2	21	+	4.97911	0	5.7777	4	4	28.461	30.3099	29.669	29.0373	35.3079	34.7482	35.4819	35.05
P09923	Intestinal-type alkaline phosphatase	ALPI	12	+	5.53147	0	5.58857	0	4	22.0454	21.9211	21.0723	21.9395	28.0719	27.1165	27.0332	27.111
P27105	Erythrocyte band 7 integral membrane protein	STOM	8	+	4.73764	0	5.35937	0	4	21.7321	22.2224	20.8236	22.4643	27.6504	26.921	27.5081	26.6003
P28288	ATP-binding cassette sub-family D member 3	ABCD3	11	+	5.35948	0	5.27587	0	4	21.7667	22.2841	22.088	21.7434	27.316	26.3895	27.8806	27.3996
Q9BVT8	Transmembrane and ubiquitin-like domain-containing protein 1	TMUB1	5	+	4.6913	0	4.87033	0	4	22.0346	22.3159	20.529	21.7074	26.6291	26.6944	26.5159	26.2288
Q10589	Bone marrow stromal antigen 2	BST2	3	+	4.07814	0	4.58644	0	4	20.583	22.6566	20.94	21.6322	26.4446	25.9574	26.1491	25.6064
P35613	Basigin	BSG	8	+	3.82626	0	4.15098	0	4	21.8076	22.6759	21.6052	20.7779	26.6878	25.7883	25.7367	25.2577
Q9UNQ0	ATP-binding cassette sub-family G member 2	ABCG2	9	+	5.27989	0	4.06975	0	4	21.8706	22.0795	21.9665	21.7651	26.7131	25.8375	25.9346	25.4756
Q4ZIN3	Membralin	TMEM259	7	+	4.77603	0	4.02841	0	4	22.4576	22.374	22.1247	21.824	26.5942	25.4362	26.7299	26.1337
P05187;P10696	Alkaline phosphatase, placental type;Alkaline phosphatase, placental-like	ALPP;ALPPL2	19	+	5.61116	0	4.02411	4	4	25.718	25.722	25.8485	25.2248	30.1927	29.6299	29.3937	29.3933
O75955	Flotillin-1	FLOT1	8	+	5.49968	0	3.93505	0	4	21.4155	21.0919	21.6713	21.7908	25.8473	25.4874	25.4116	24.9633
Q14254	Flotillin-2	FLOT2	10	+	3.87863	0	3.76461	0	4	20.6922	22.3998	22.3787	21.8054	25.9023	25.7373	25.5921	25.1027
P16615;O14983;Q93084	Sarcoplasmic/endoplasmic reticulum calcium ATPase 2;Sarcoplasmic/endoplasmic reticulum calcium ATPase 1	ATP2A2;ATP2A1	12	+	4.09698	0	3.65628	1	4	23.3582	22.1296	22.3661	21.6858	26.1188	25.6122	26.3646	26.0693
P45880	Voltage-dependent anion-selective channel protein 2	VDAC2	6	+	3.16969	0	3.44904	0	4	21.1773	22.3058	21.7596	20.5568	25.1541	23.7559	25.3714	25.3142
Q13501	Sequestosome-1	SQSTM1	6	+	3.90224	0	3.40355	0	4	20.7783	21.8696	22.0354	20.9629	25.1005	24.2767	25.2739	24.6092
Q9NZ01	Very-long-chain enoyl-CoA reductase	TECR	3	+	3.6804	0	3.20369	0	4	20.8374	22.0513	20.9566	21.0516	24.5296	23.8756	25.1965	24.11
P20340;Q9NRW1;Q53S08;Q14964	Ras-related protein Rab-6A;Ras-related protein Rab-6B	RAB6A;RAB6B	4	+	3.4083	0	3.18753	0	4	21.7784	22.7728	21.3833	21.0285	25.4435	24.6397	25.2267	24.4031
P62906	60S ribosomal protein L10a	RPL10A	6	+	1.249	0.036	3.0261	2	4	26.2911	21.3563	21.6622	25.3906	27.0406	26.104	26.7123	26.9477
P84077;P61204;P84085	ADP-ribosylation factor 1;ADP-ribosylation factor 3	ARF1;ARF3	5	+	1.63058	0.011662	3.01976	2	4	25.1356	22.7847	20.7684	24.6682	26.5054	26.1556	26.5047	26.2704
P27824	Calnexin	CANX	9	+	1.99892	0.00570213	2.91813	2	4	24.61	22.1963	21.0343	23.3142	26.166	25.6279	25.7728	25.2607
P53985	Monocarboxylate transporter 1	SLC16A1	4	+	2.12748	0.00372727	2.86668	2	4	24.1466	22.0356	21.9127	24.4328	26.6682	25.7429	26.1663	25.4172
P04040	Catalase	CAT	13	+	1.72739	0.00775385	2.75395	0	4	21.1734	22.3434	21.832	22.1041	23.2605	26.8483	24.8703	23.4896
P31327	Carbamoyl-phosphate synthase [ammonia], mitochondrial	CPS1	25	+	1.95997	0.0052549	2.72931	3	4	25.3277	22.3288	24.1208	25.345	27.4079	27.1841	27.1522	26.2953
P0CW18	Serine protease 56	PRSS56	6	+	2.88763	0.00180645	2.45786	0	4	21.3259	21.3486	21.8778	22.7419	24.9767	24.4213	24.0681	23.6594
Q9NP72	Ras-related protein Rab-18	RAB18	6	+	5.22375	0	2.39568	0	4	21.9454	22.0356	22.1625	21.5592	24.4278	24.5224	24.2462	24.089
P62820;Q92928	Ras-related protein Rab-1A	RAB1A	7	+	2.34778	0.00381395	2.3477	3	4	24.6994	22.4196	23.5278	23.7203	26.5111	25.57	26.2166	25.46
Q00610;P53675	Clathrin heavy chain 1	CLTC	20	+	1.20725	0.0491923	2.28326	2	4	23.0332	22.5141	21.6419	23.9234	24.7282	23.7068	24.1973	27.6134
P55084	Trifunctional enzyme subunit beta, mitochondrial;3-ketoacyl-CoA thiolase	HADHB	13	+	3.96862	0	2.27453	4	4	24.766	24.9891	25.0509	25.5746	27.7186	26.9409	27.6463	27.173
P18085	ADP-ribosylation factor 4	ARF4	5	+	4.03562	0	2.25972	0	4	21.7636	22.3628	21.4815	22.337	24.5446	23.9982	24.2044	24.2367
P07437;Q9BVA1;Q13885;A6NNZ2;CON__ENSEMBL:ENSBTAP00000025008;Q9H4B7	Tubulin beta chain;Tubulin beta-2B chain;Tubulin beta-2A chain	TUBB;TUBB2B;TUBB2A	14	+	1.40745	0.0268889	2.25616	3	4	25.8551	22.1046	24.7248	25.5237	27.0808	26.7184	26.9162	26.5175
Q9HAV0;P62879;P62873;P16520	Guanine nucleotide-binding protein subunit beta-4;Guanine nucleotide-binding protein G(I)/G(S)/G(T) subunit beta-2;Guanine nucleotide-binding protein G(I)/G(S)/G(T) subunit beta-1	GNB4;GNB2;GNB1	4	+	2.05318	0.00496296	2.20164	0	4	20.9065	23.0878	21.3322	21.9	23.8041	23.657	23.5792	24.9927
P42704;Q9NP80	Leucine-rich PPR motif-containing protein, mitochondrial	LRPPRC	26	+	1.30201	0.0381031	2.18989	4	4	25.5223	23.2763	22.6854	26.3898	26.8523	26.3589	26.8882	26.5338
P18827	Syndecan-1	SDC1	3	+	2.60705	0.0014359	2.18658	0	4	21.5498	22.0119	20.8544	22.7713	24.0397	23.6673	24.4451	23.7817
Q99615	DnaJ homolog subfamily C member 7	DNAJC7	5	+	2.97443	0.00175	2.13784	0	4	22.6164	21.2673	21.2943	21.4356	24.105	23.4686	24.045	23.5463
P05089	Arginase-1	ARG1	7		0.816692	0.156411	2.11194	0	3	21.4432	21.8283	21.6591	22.9325	21.2275	27.2107	24.5049	23.3677
P47736	Rap1 GTPase-activating protein 1	RAP1GAP	1	+	1.87382	0.00763636	2.05766	0	4	22.5302	22.1603	21.84	22.17	23.2869	25.8883	24.106	23.65
O95816	BAG family molecular chaperone regulator 2	BAG2	8	+	1.86651	0.00741176	2.05464	3	4	24.2133	22.3197	24.7989	23.8434	25.98	25.1449	26.4611	25.8078
P31944	Caspase-14;Caspase-14 subunit p17, mature form;Caspase-14 subunit p10, mature form;Caspase-14 subunit p20, intermediate form;Caspase-14 subunit p8, intermediate form	CASP14	5		0.77101	0.181816	2.0347	0	3	22.1696	22.6313	21.7121	22.0922	21.2334	27.5119	24.2214	23.7774
P62888	60S ribosomal protein L30	RPL30	5	+	2.27819	0.00453333	2.03354	0	4	22.0216	22.6221	20.8579	21.182	23.8724	23.0139	24.2431	23.6885
P48643	T-complex protein 1 subunit epsilon	CCT5	13	+	2.65404	0.0025	2.01579	4	4	24.7843	24.5831	23.8705	25.473	26.4471	26.7108	27.2989	26.3172
P50990	T-complex protein 1 subunit theta	CCT8	18	+	2.62933	0.00238095	2.00408	4	4	24.7455	24.614	24.4865	26.1493	27.0966	26.8452	27.2088	26.861
Q14444	Caprin-1	CAPRIN1	5	+	3.01705	0.00164706	1.93848	0	4	21.4521	21.4049	21.3123	20.4164	23.5827	22.9488	23.2193	22.5888
Q5T8D3;Q8NC06	Acyl-CoA-binding domain-containing protein 5	ACBD5	7	+	2.26861	0.00546939	1.88228	0	4	21.5255	22.4876	22.213	22.6118	24.0537	23.1073	24.8811	24.3248
O75874	Isocitrate dehydrogenase [NADP] cytoplasmic	IDH1	5	+	1.98974	0.0070625	1.87666	0	4	20.953	22.2595	21.229	22.9153	23.6107	24.3609	23.5919	23.2999
P17987	T-complex protein 1 subunit alpha	TCP1	14		1.13594	0.0741239	1.87194	3	4	25.0586	22.2782	24.9193	26.3084	26.726	26.0977	26.816	26.4125
P40939	Trifunctional enzyme subunit alpha, mitochondrial;Long-chain enoyl-CoA hydratase;Long chain 3-hydroxyacyl-CoA dehydrogenase	HADHA	18	+	4.26913	0	1.86513	4	4	25.5541	25.535	25.6734	26.167	27.5251	27.4111	27.9143	27.5395
Q6UWP8	Suprabasin	SBSN	8		0.711627	0.215515	1.85921	0	3	22.3652	22.3678	20.7662	20.8251	22.1052	27	22.2095	22.4463
Q08554	Desmocollin-1	DSC1	10		0.626622	0.265765	1.85796	2	4	25.0157	21.7939	24.8114	22.0266	22.9971	28.3249	25.0385	24.7191
P06702	Protein S100-A9	S100A9	4		1.05993	0.088416	1.8412	0	4	21.4019	22.1565	21.6936	22.5807	21.9971	23.6273	26.1496	23.4234
Q15084	Protein disulfide-isomerase A6	PDIA6	7	+	1.58665	0.0227143	1.81321	2	4	24.0581	21.8507	22.3756	23.5664	25.4039	25.331	24.2631	24.1057
Q93050	V-type proton ATPase 116 kDa subunit a isoform 1	ATP6V0A1	3	+	3.71073	0	1.79011	0	4	21.4754	22.1196	21.4986	21.8435	23.9752	23.4959	23.2262	23.4002
Q96N66	Lysophospholipid acyltransferase 7	MBOAT7	2		1.22316	0.0576881	1.78139	0	4	21.7545	22.1744	19.3932	21.9075	23.2657	21.9783	24.0175	23.0936
P61106	Ras-related protein Rab-14	RAB14	3	+	1.97681	0.00730435	1.73875	0	4	20.6372	22.1907	20.4329	21.9661	23.4164	22.9103	23.1432	22.7121
P40227;Q92526	T-complex protein 1 subunit zeta	CCT6A	13	+	1.87178	0.0130411	1.7362	4	4	25.0523	24.4409	24.5302	26.5427	27.2383	26.819	26.6863	26.7672
P21333;Q14315	Filamin-A	FLNA	19	+	1.53092	0.0275	1.72791	0	4	22.4285	21.8908	21.519	22.8943	23.4423	23.4846	23.2323	25.4852
O60762	Dolichol-phosphate mannosyltransferase subunit 1	DPM1	3	+	3.25896	0.0016	1.66078	0	4	21.5766	22.11	21.4506	22.1536	23.8977	23.0606	23.5271	23.4486
P08237	ATP-dependent 6-phosphofructokinase, muscle type	PFKM	9		0.903913	0.134722	1.6446	2	4	25.005	22.5232	21.9736	25.7164	25.6335	25.1847	25.542	25.4363
Q9P2E9;Q8N4C6	Ribosome-binding protein 1	RRBP1	11	+	1.50163	0.0303297	1.64106	0	3	21.4187	22.1384	21.2256	21.5911	23.605	21.6018	24.0706	23.6606
P13987	CD59 glycoprotein	CD59	2		0.961687	0.121518	1.62772	0	3	21.6826	23.0087	21.66	20.4303	23.8534	21.3094	24.4088	23.7209
P12004	Proliferating cell nuclear antigen	PCNA	4	+	2.45732	0.00558333	1.61099	0	4	21.5322	21.6876	21.3214	22.4524	23.8219	22.9622	23.7363	22.9171
Q12965;O00160	Unconventional myosin-Ie	MYO1E	23		0.623351	0.274481	1.60337	3	4	25.0437	22.346	25.4434	25.8301	25.1654	25.4953	25.3497	29.0662
P60709;P63261;Q6S8J3;A5A3E0;P0CG38;Q9BYX7;P0CG39	Actin, cytoplasmic 1;Actin, cytoplasmic 1, N-terminally processed;Actin, cytoplasmic 2;Actin, cytoplasmic 2, N-terminally processed	ACTB;ACTG1	19		1.04473	0.0979104	1.57482	4	4	28.201	29.0777	29.1974	28.5122	29.4297	29.3885	29.9477	32.5217
Q9NWB6	Arginine and glutamate-rich protein 1	ARGLU1	2	+	2.27266	0.0064918	1.53831	0	4	21.9164	22.3253	20.8669	21.7883	23.7516	22.832	23.1931	23.2734
P61619;Q9H9S3	Protein transport protein Sec61 subunit alpha isoform 1	SEC61A1	3		1.31575	0.0534074	1.52383	2	4	23.7176	21.9666	21.0656	22.7443	24.0304	23.2404	24.4364	23.8822
P68363;Q9BQE3;Q71U36;P0DPH8;P0DPH7;Q9NY65;Q6PEY2;A6NHL2	Tubulin alpha-1B chain;Tubulin alpha-1C chain;Tubulin alpha-1A chain;Tubulin alpha-8 chain;Tubulin alpha-3E chain	TUBA1B;TUBA1C;TUBA1A;TUBA8;TUBA3E	14	+	3.39209	0.00155556	1.49205	4	4	27.353	27.3365	26.5517	27.2993	28.7494	28.6594	28.7131	28.3868
Q9P0L0	Vesicle-associated membrane protein-associated protein A	VAPA	7		1.07662	0.0954848	1.48318	3	4	24.6179	22.0217	24.242	24.8059	25.4903	24.5174	25.9816	25.6309
Q99613;B5ME19	Eukaryotic translation initiation factor 3 subunit C;Eukaryotic translation initiation factor 3 subunit C-like protein	EIF3C;EIF3CL	8		0.578404	0.313503	1.47396	2	4	25.438	22.5658	20.8605	25.7434	25.7932	24.8117	25.0739	24.8248
P61586;P08134	Transforming protein RhoA;Rho-related GTP-binding protein RhoC	RHOA;RHOC	3	+	2.38831	0.00544828	1.47224	0	4	21.1738	22.5344	22.463	22.2608	23.5782	23.6303	23.7499	23.3625
P49368	T-complex protein 1 subunit gamma	CCT3	12	+	1.51878	0.0356129	1.47034	4	4	25.3192	26.1267	24.1013	26.3566	27.0121	26.9046	27.1976	26.6709
O43175	D-3-phosphoglycerate dehydrogenase	PHGDH	6	+	1.81187	0.0187805	1.45418	3	4	22.7027	21.7595	23.4953	23.0884	24.6022	23.6027	24.4988	24.1588
Q15366	Poly(rC)-binding protein 2	PCBP2	3	+	1.94224	0.0137895	1.43963	0	4	21.3874	22.0649	20.8373	22.4265	23.428	22.7017	23.4435	22.9013
P46778	60S ribosomal protein L21	RPL21	2		1.21242	0.0794386	1.43064	1	4	21.9519	21.8291	21.8086	24.3134	23.8718	23.6181	24.1011	24.0346
Q16891	MICOS complex subunit MIC60	IMMT	10		0.893561	0.15773	1.39915	0	4	21.3116	22.2811	21.3937	22.1375	22.5775	21.5235	23.5606	25.059
Q13867	Bleomycin hydrolase	BLMH	7		0.57812	0.321254	1.37671	2	4	23.0221	22.0417	21.9708	22.2623	21.8122	26.5856	24.181	22.2249
P62847	40S ribosomal protein S24	RPS24	3		0.825689	0.188387	1.37409	2	4	24.0056	22.1082	20.9519	24.4754	24.5244	24.1341	24.3759	24.003
P10599	Thioredoxin	TXN	3		0.543342	0.343752	1.36145	3	4	22.3534	22.6643	22.003	22.1079	21.7508	26.8219	23.8569	22.1449
P13010	X-ray repair cross-complementing protein 5	XRCC5	7		1.17803	0.0885528	1.3384	3	4	24.2039	21.5623	23.0333	23.8749	24.3617	24.4087	24.4625	24.7951
P35052	Glypican-1;Secreted glypican-1	GPC1	6	+	1.51629	0.0386122	1.33761	0	4	21.6978	22.894	22.1047	21.2908	23.2921	22.4349	23.9566	23.6543
Q9UBM7	7-dehydrocholesterol reductase	DHCR7	2		0.655646	0.274739	1.31617	0	3	22	21.7707	21.35	21.7038	24.3471	23.581	23.9628	20.1984
P11310	Medium-chain specific acyl-CoA dehydrogenase, mitochondrial	ACADM	4	+	3.45781	0.00147368	1.31298	0	4	21.6488	22.2366	22.1566	22.4494	23.4051	23.4383	23.6021	23.2978
Q8WUY1	Protein THEM6	THEM6	2	+	1.43213	0.048785	1.30826	0	4	20.5016	22.8055	22.0033	21.7969	23.2271	22.9508	23.3095	22.8528
P78371	T-complex protein 1 subunit beta	CCT2	14	+	2.80781	0.00582609	1.30097	4	4	25.2215	25.1165	24.758	25.7589	26.465	26.4187	26.8539	26.3212
O15427	Monocarboxylate transporter 4	SLC16A3	3	+	2.42086	0.0071746	1.28777	0	4	22.2891	22.487	21.3593	22.0016	23.5101	23.1796	23.5889	23.0094
P35580	Myosin-10	MYH10	65		0.416824	0.455563	1.28535	4	4	24.0571	24.6363	24.4759	25.7625	24.2145	25.1031	24.8279	29.9278
P06493;P24941;Q00526;Q00535;P11802;Q00534;P50750;Q96Q40;O94921;Q07002;Q00536;Q00537;Q9NYV4;Q14004	Cyclin-dependent kinase 1;Cyclin-dependent kinase 2;Cyclin-dependent kinase 3	CDK1;CDK2;CDK3	4	+	3.43613	0.00243902	1.27179	0	4	22.4926	22.691	22.2111	22.3043	23.8764	23.6308	23.953	23.3258
Q08188	Protein-glutamine gamma-glutamyltransferase E;Protein-glutamine gamma-glutamyltransferase E 50 kDa catalytic chain;Protein-glutamine gamma-glutamyltransferase E 27 kDa non-catalytic chain	TGM3	11		0.426553	0.450502	1.25613	2	4	22.9676	21.6306	22.4953	21.6604	21.0583	26.9587	23.4324	22.3291
Q01130;Q9BRL6	Serine/arginine-rich splicing factor 2;Serine/arginine-rich splicing factor 8	SRSF2;SRSF8	3		0.815959	0.2037	1.24883	2	4	24.143	21.7831	21.3995	24.2139	24.2476	23.8249	24.0216	24.4408
Q9ULH0	Kinase D-interacting substrate of 220 kDa	KIDINS220	5		1.28446	0.0807304	1.21894	0	4	20.9164	22.9779	21.0577	22.1188	23.2891	22.6177	23.0399	22.9999
P05388;Q8NHW5	60S acidic ribosomal protein P0;60S acidic ribosomal protein P0-like	RPLP0;RPLP0P6	6		0.578784	0.331359	1.20982	3	4	26.5012	22.4566	26.2375	26.0126	26.882	25.8491	26.5489	26.7672
P51149	Ras-related protein Rab-7a	RAB7A	6	+	2.09263	0.0151392	1.19449	4	4	23.8798	23.0065	24.3623	24.1034	25.2735	24.8987	25.0546	24.9032
P04844	Dolichyl-diphosphooligosaccharide--protein glycosyltransferase subunit 2	RPN2	5	+	1.56392	0.042	1.19071	1	4	22.082	23.0663	21.6943	23.107	23.7564	23.1218	24.1162	23.718
P78347;Q86UP8;Q6EKJ0	General transcription factor II-I	GTF2I	10		0.837017	0.200931	1.18988	3	4	23.9839	21.9485	24.5943	25.0805	25.1374	24.5819	25.2335	25.4138
P68371;P04350;Q3ZCM7	Tubulin beta-4B chain;Tubulin beta-4A chain	TUBB4B;TUBB4A	15	+	2.78176	0.00487273	1.17785	4	4	25.7625	26.606	25.9062	26.0924	27.4348	26.9686	27.4699	27.2051
Q71DI3;Q16695;P84243;P68431;Q6NXT2	Histone H3.2;Histone H3.1t;Histone H3.3;Histone H3.1;Histone H3.3C	HIST2H3A;HIST3H3;H3F3A;HIST1H3A;H3F3C	3		0.469791	0.415073	1.17545	2	4	23.7873	21.6678	20.925	25.5216	23.8556	23.0465	24.7345	24.9669
P50454	Serpin H1	SERPINH1	4	+	2.76706	0.00564286	1.16692	2	4	23.0132	23.2248	22.7513	23.3885	24.5733	24.1729	23.8268	24.4726
O75396	Vesicle-trafficking protein SEC22b	SEC22B	5	+	2.04178	0.0193735	1.14939	2	4	23.0086	22.8297	22.1621	22.8273	24.0026	24.4321	23.6865	23.3041
P50991	T-complex protein 1 subunit delta	CCT4	11	+	2.14866	0.0153333	1.14698	4	4	25.4293	25.3795	24.6803	26.0425	26.5344	26.4902	26.7095	26.3855
Q8NAV1	Pre-mRNA-splicing factor 38A	PRPF38A	6		0.652719	0.291183	1.1316	2	4	24.6586	22.2898	21.153	24.1697	24.5182	24.2295	24.2681	23.7816
O75223	Gamma-glutamylcyclotransferase	GGCT	5		0.443213	0.439058	1.1315	0	3	21.9013	22.9005	21.5808	21.5709	23.2269	26.0747	20.859	22.319
Q13813	Spectrin alpha chain, non-erythrocytic 1	SPTAN1	24		0.227462	0.633648	1.13057	2	3	19.1575	21.4496	20.5782	21.304	21.6953	19.0754	19.0113	27.2296
Q12933	TNF receptor-associated factor 2	TRAF2	3		0.585888	0.334173	1.10976	0	3	21.7579	21.9942	22.0596	21.4173	23.7415	20.3105	24.1373	23.4788
Q14498	RNA-binding protein 39	RBM39	5		0.428658	0.453275	1.07578	2	4	25.5582	21.505	21.6595	25.2538	25.0035	24.277	24.4331	24.566
Q969Q0;P83881	60S ribosomal protein L36a-like;60S ribosomal protein L36a	RPL36AL;RPL36A	2		0.852668	0.20554	1.061	0	4	21.4433	23.701	22.2443	21.0085	23.3878	22.6383	23.073	23.5419
Q9ULV4	Coronin-1C	CORO1C	7		0.285106	0.578175	1.01573	2	3	21.9045	22.3069	21.9607	22.7943	22.0805	21.5361	21.7649	27.6478
P31943;P55795	Heterogeneous nuclear ribonucleoprotein H;Heterogeneous nuclear ribonucleoprotein H, N-terminally processed	HNRNPH1	5	+	1.67011	0.0483495	1.01322	0	4	21.6294	22.0116	21.6617	22.6868	23.6229	22.9843	22.8152	22.6201
P61019;Q8WUD1	Ras-related protein Rab-2A;Ras-related protein Rab-2B	RAB2A;RAB2B	3		1.31562	0.0875349	1.01158	0	4	22.0415	22.5252	20.9498	20.9999	22.7916	22.2937	22.6457	22.8318
Q27J81	Inverted formin-2	INF2	7		0.669853	0.296557	0.990775	0	4	21.5079	22.4477	21.9433	21.0769	22.0289	21.8818	22.3696	24.6585
Q02413	Desmoglein-1	DSG1	15		0.352894	0.523163	0.969308	4	4	25.8422	25.4173	25.0124	23.8865	23.7694	29.0587	25.6984	25.5092
Q15904	V-type proton ATPase subunit S1	ATP6AP1	3		0.852539	0.215042	0.968609	0	3	20.8834	22.4591	20.7902	22.1124	23.1689	21.455	22.9508	22.5447
Q15233	Non-POU domain-containing octamer-binding protein	NONO	5	+	1.74018	0.0487238	0.933335	0	4	21.6839	21.612	21.9233	20.943	22.9403	21.9879	22.3685	22.5988
Q9Y5M8	Signal recognition particle receptor subunit beta	SRPRB	3		0.562481	0.368968	0.927042	3	4	23.5092	24.0718	20.6311	23.0263	23.8817	23.5284	24.0599	23.4765
P63173	60S ribosomal protein L38	RPL38	3		0.417164	0.47508	0.897727	3	4	25.4082	24.0372	21.9481	26.2188	25.7573	24.9732	24.9992	25.4735
P61026;P59190	Ras-related protein Rab-10;Ras-related protein Rab-15	RAB10;RAB15	2		0.788463	0.256297	0.895875	0	3	20.9773	21.701	22.8069	21.3366	22.9099	22.9766	23.1127	21.406
Q99623	Prohibitin-2	PHB2	5		0.626792	0.332574	0.892387	2	4	23.0464	23.0091	20.6887	23.3725	23.4893	22.6262	23.6902	23.8805
P05023;P13637;P50993;Q13733;P20648;P54707	Sodium/potassium-transporting ATPase subunit alpha-1	ATP1A1	10		0.511575	0.410522	0.891377	3	4	24.3075	23.7813	20.8522	23.6239	24.5219	24.0138	24.0101	23.5846
P35610	Sterol O-acyltransferase 1	SOAT1	2		0.983112	0.18828	0.869616	0	4	20.9823	22.213	22.1187	22.7361	22.8877	22.2724	23.5608	22.8077
P19105;O14950;P24844	Myosin regulatory light chain 12A;Myosin regulatory light chain 12B;Myosin regulatory light polypeptide 9	MYL12A;MYL12B;MYL9	6		0.368559	0.52154	0.868012	4	4	25.862	25.4695	27.0232	27.0317	25.847	26.5459	26.4727	29.9928
P04843	Dolichyl-diphosphooligosaccharide--protein glycosyltransferase subunit 1	RPN1	5		1.09601	0.158041	0.863026	2	4	23.3226	21.9343	23.0099	23.6295	23.9698	23.4864	24.2804	23.6118
P60866	40S ribosomal protein S20	RPS20	3		0.441372	0.46058	0.857445	3	4	25.9302	22.262	24.3739	25.8553	25.8474	25.3659	25.2838	25.3541
P22735	Protein-glutamine gamma-glutamyltransferase K	TGM1	9		0.434249	0.466755	0.850729	0	4	21.3465	22.1012	21.5958	22.6817	21.4076	25.109	22.7306	21.881
Q01813	ATP-dependent 6-phosphofructokinase, platelet type	PFKP	13		0.511865	0.416621	0.849329	3	4	25.5247	23.1081	24.8885	26.6846	26.2566	25.6416	26.0476	25.6573
P11021	78 kDa glucose-regulated protein	HSPA5	23	+	1.90104	0.0476863	0.848965	4	4	28.364	27.5044	28.4291	28.2695	29.3177	28.8597	28.918	28.8675
P46776	60S ribosomal protein L27a	RPL27A	4		0.501707	0.424698	0.848006	3	4	25.4708	22.5088	25.5219	25.4879	25.8592	25.0992	25.4337	25.9894
P49411	Elongation factor Tu, mitochondrial	TUFM	11		1.57563	0.0820333	0.827565	4	4	25.5019	24.51	25.4273	25.8223	26.2131	26.0959	26.1654	26.0974
P84098	60S ribosomal protein L19	RPL19	3		0.460667	0.456016	0.824277	3	4	26.0613	22.5004	25.378	25.4191	25.9242	25.3085	25.6185	25.8047
P35579;REV__Q9UKV3	Myosin-9	MYH9	101		0.343181	0.543464	0.812196	4	4	29.163	29.9091	29.8945	30.0339	29.3256	29.827	29.5665	33.5303
P78527	DNA-dependent protein kinase catalytic subunit	PRKDC	21		0.500658	0.430017	0.79768	3	4	24.3813	22.1271	24.0431	25.4679	24.783	24.3184	25.3735	24.7354
P51659	Peroxisomal multifunctional enzyme type 2;(3R)-hydroxyacyl-CoA dehydrogenase;Enoyl-CoA hydratase 2	HSD17B4	22		0.170019	0.708624	0.79418	3	4	25.7143	26.009	21.2784	26.0848	29.6519	24.8619	23.9788	23.7707
P35268	60S ribosomal protein L22	RPL22	3		0.209719	0.661691	0.790791	2	4	25.8973	21.5144	21.9919	27.6632	25.2399	25.0511	24.8996	25.0395
P35998	26S protease regulatory subunit 7	PSMC2	4		0.97126	0.208707	0.779257	0	4	20.8151	22.6081	21.3486	21.1863	22.6625	22.0899	22.1736	22.1492
O95347	Structural maintenance of chromosomes protein 2	SMC2	7		0.244669	0.630643	0.764283	2	3	24.3072	22.7064	21.3772	24.1709	24.5337	20.7543	25.4203	24.9105
Q9P035	Very-long-chain (3R)-3-hydroxyacyl-CoA dehydratase 3	HACD3	2		0.396624	0.511678	0.754555	0	3	20.9686	22.9712	21.4409	21.6919	23.1732	20.3842	23.4561	23.0772
P11142;P54652	Heat shock cognate 71 kDa protein	HSPA8	23		1.72099	0.0819487	0.753994	4	4	29.1425	28.429	28.6512	29.3247	29.8136	29.3872	29.8453	29.5174
P12956	X-ray repair cross-complementing protein 6	XRCC6	10		0.366624	0.533972	0.731646	3	4	24.5773	24.9868	21.3889	24.8875	24.7147	24.7968	24.4763	24.7793
P67936	Tropomyosin alpha-4 chain	TPM4	13		0.232667	0.643015	0.716293	4	4	24.233	23.1316	26.087	25.0108	23.7793	24.7174	24.3276	28.5034
P43490	Nicotinamide phosphoribosyltransferase	NAMPT	3		0.437391	0.484985	0.698155	0	3	21.4506	22.4907	21.5209	20.9637	22.6088	23.2264	22.9524	20.4309
P29401	Transketolase	TKT	10		2.03446	0.0625357	0.698056	4	4	25.112	25.1492	24.7492	24.7645	25.6753	25.9121	25.7633	25.2164
O95573	Long-chain-fatty-acid--CoA ligase 3	ACSL3	8		0.600772	0.387785	0.689675	2	4	23.563	22.9333	21.7858	24.0508	24.1805	23.8485	23.9625	23.1001
P05109	Protein S100-A8;Protein S100-A8, N-terminally processed	S100A8	1		0.438257	0.491411	0.671178	0	3	20.769	22.5796	21.032	22.27	20.9994	22.391	23.5261	22.4189
P52907;P47755	F-actin-capping protein subunit alpha-1	CAPZA1	4		0.218611	0.660034	0.655878	2	3	23.0023	22.3969	21.0899	23.7659	21.2039	22.6763	22.7933	26.2049
Q99832	T-complex protein 1 subunit eta	CCT7	12		1.30265	0.160693	0.651186	4	4	25.0072	25.52	24.7468	25.6094	25.9273	25.9224	26.223	25.4155
P07305	Histone H1.0;Histone H1.0, N-terminally processed	H1F0	3		0.262701	0.623171	0.648327	1	3	24.081	22.2713	21.8644	22.2414	24.5742	20.6608	24.0507	23.7658
O14818;Q8TAA3	Proteasome subunit alpha type-7;Proteasome subunit alpha type-7-like	PSMA7;PSMA8	2		0.4928	0.45668	0.6455	0	4	21.3257	22.6157	20.5406	22.0029	21.8177	23.1874	22.6368	21.425
P62318	Small nuclear ribonucleoprotein Sm D3	SNRPD3	3		0.623663	0.392625	0.621423	2	4	24.0092	23.4194	22.0562	22.3676	23.964	23.556	23.4835	23.3346
P04899;P11488;P63096;P19087;P09471;P08754;A8MTJ3;P38405	Guanine nucleotide-binding protein G(i) subunit alpha-2	GNAI2	3		0.229844	0.655244	0.619842	0	3	21.7243	22.0105	22.7053	22.2798	23.3332	23.1072	19.8386	24.9202
Q15149;P58107	Plectin	PLEC	6		1.27463	0.182156	0.61358	0	4	21.4705	22.1594	21.128	21.8965	22.4532	22.2019	21.9851	22.4686
O76031	ATP-dependent Clp protease ATP-binding subunit clpX-like, mitochondrial	CLPX	7		0.330809	0.573281	0.607903	2	4	22.7172	22.3688	20.2861	23.8396	22.9671	23.5722	22.7084	22.3956
Q14204	Cytoplasmic dynein 1 heavy chain 1	DYNC1H1	10		0.292794	0.601317	0.596089	3	4	25.2531	22.2697	24.1029	26.1991	25.2401	24.8759	25.1735	24.9197
P35637	RNA-binding protein FUS	FUS	7		0.305634	0.594692	0.577829	3	4	25.4055	22.4244	23.9365	24.8924	25.4084	25.2386	24.8932	23.4298
Q9UKS6	Protein kinase C and casein kinase substrate in neurons protein 3	PACSIN3	5		0.41373	0.522957	0.573331	2	3	22.6921	21.9374	21.0814	23.2833	23.0559	21.6957	23.0932	23.4428
P26368	Splicing factor U2AF 65 kDa subunit	U2AF2	6		0.288396	0.605778	0.554132	3	4	25.5717	22.3358	25.0367	25.7449	25.2754	24.9096	25.3234	25.3973
P51148;P61020;P20339	Ras-related protein Rab-5C;Ras-related protein Rab-5B;Ras-related protein Rab-5A	RAB5C;RAB5B;RAB5A	4		0.972295	0.274021	0.553897	3	4	23.7882	22.5472	23.4865	23.0839	23.9457	23.4975	23.987	23.691
Q9NX57	Ras-related protein Rab-20	RAB20	3		0.460444	0.50773	0.545575	0	3	21.438	22.9336	21.3133	21.4276	22.6194	21.274	22.9827	22.4188
P60842;Q14240	Eukaryotic initiation factor 4A-I;Eukaryotic initiation factor 4A-II;Eukaryotic initiation factor 4A-II, N-terminally processed	EIF4A1;EIF4A2	13		0.734423	0.3645	0.54401	4	4	26.7727	25.3419	25.966	26.7814	26.9693	26.6891	26.8687	26.511
P28074	Proteasome subunit beta type-5	PSMB5	4		0.418416	0.527127	0.53111	0	3	21.3143	21.7495	22.5001	20.9862	22.2393	23.1869	22.2867	20.9617
Q92841	Probable ATP-dependent RNA helicase DDX17	DDX17	8		1.01719	0.274086	0.527553	0	4	21.0559	21.1641	21.6169	22.0988	21.9761	21.7278	22.0205	22.3214
Q5BJD5	Transmembrane protein 41B	TMEM41B	1		0.705631	0.387566	0.522258	3	4	21.7639	22.7711	22.1547	21.587	23.3221	22.3352	22.4454	22.2629
P27635;Q96L21	60S ribosomal protein L10	RPL10	3		0.209384	0.680782	0.519847	2	4	24.6166	23.1993	21.2065	24.0816	23.8841	21.9487	24.665	24.6855
P14324	Farnesyl pyrophosphate synthase	FDPS	2		0.888824	0.321206	0.517035	0	3	21.9414	21.8273	20.9458	21.023	22.2656	21.6073	21.9512	21.9815
P68366	Tubulin alpha-4A chain	TUBA4A	12		0.671923	0.404124	0.515859	0	4	21.4858	22.1887	21.3103	22.7942	22.5714	22.0421	22.7012	22.5277
P41091;Q2VIR3	Eukaryotic translation initiation factor 2 subunit 3;Putative eukaryotic translation initiation factor 2 subunit 3-like protein	EIF2S3;EIF2S3L	7		0.258005	0.63895	0.504916	3	4	24.5784	21.6721	23.8593	25.2854	24.5069	23.8284	24.4638	24.6157
Q10471;Q8N4A0	Polypeptide N-acetylgalactosaminyltransferase 2;Polypeptide N-acetylgalactosaminyltransferase 2 soluble form	GALNT2	5		0.585084	0.448656	0.50258	2	4	22.9027	22.2255	22.8598	23.555	24.0922	23.2526	23.5511	22.6574
P47914	60S ribosomal protein L29	RPL29	2		0.322023	0.593019	0.501278	3	4	24.1595	22.2065	24.931	24.3611	24.9408	23.7592	24.0918	24.8715
P46777	60S ribosomal protein L5	RPL5	6		0.350823	0.574693	0.493616	3	4	24.6752	22.4502	24.5278	23.1885	24.1463	25.0095	23.8693	23.7909
P08174	Complement decay-accelerating factor	CD55	3		0.305632	0.601387	0.484274	0	3	21.0785	23.1508	21.5943	21.7178	22.8261	20.9446	22.4971	23.2107
O75643	U5 small nuclear ribonucleoprotein 200 kDa helicase	SNRNP200	14		0.326512	0.593674	0.484169	2	4	24.4356	23.3548	22.6589	25.3487	24.6654	24.2352	23.9377	24.8964
O60506;O43390	Heterogeneous nuclear ribonucleoprotein Q	SYNCRIP	8		0.356593	0.576223	0.475465	3	4	25.4502	22.9932	24.5904	25.0979	25.5233	24.6637	25.0548	24.7916
Q96P63	Serpin B12	SERPINB12	5		0.24284	0.658226	0.474926	3	4	24.4849	21.7975	23.7377	23.1156	22.3271	24.9018	24.2803	23.5261
Q12906;Q96SI9	Interleukin enhancer-binding factor 3	ILF3	8		0.433141	0.532533	0.474506	3	4	23.7844	22.1697	24.3845	23.7714	24.275	23.8116	23.8101	24.1113
Q14974	Importin subunit beta-1	KPNB1	6		0.314593	0.605525	0.45385	2	4	23.3899	21.7769	20.7973	22.7538	23.2247	22.5243	22.6291	22.1553
P52597	Heterogeneous nuclear ribonucleoprotein F;Heterogeneous nuclear ribonucleoprotein F, N-terminally processed	HNRNPF	5		0.715814	0.41058	0.451528	3	4	24.0777	23.1503	23.5434	24.0984	24.658	23.704	23.9954	24.3185
P62266	40S ribosomal protein S23	RPS23	3		0.350469	0.58346	0.44481	3	4	24.0525	22.2764	24.5111	24.0545	24.5207	23.5228	24.1447	24.4855
Q92616	Translational activator GCN1	GCN1L1	6		0.284212	0.630356	0.444324	0	3	20.9166	22.3728	22.4231	21.4063	23.1704	21.9962	22.9169	20.8126
P61353	60S ribosomal protein L27	RPL27	5		0.44532	0.537645	0.435776	4	4	26.2124	24.3309	25.398	25.6367	25.9371	25.3029	25.8532	26.2278
Q02543	60S ribosomal protein L18a	RPL18A	4		0.265051	0.640548	0.430177	3	4	24.191	21.9179	24.6917	24.1315	24.5617	23.4681	24.1107	24.5123
P02786	Transferrin receptor protein 1;Transferrin receptor protein 1, serum form	TFRC	15		1.1595	0.305265	0.416047	4	4	25.2603	25	25.0243	24.6186	25.685	25.212	25.5467	25.1236
Q13247;Q08170;Q13243	Serine/arginine-rich splicing factor 6;Serine/arginine-rich splicing factor 4	SRSF6;SRSF4	4		0.407494	0.5621	0.40098	2	4	24.3278	23.3202	22.6308	23.8945	24.2879	23.2849	23.965	24.2395
P62701;P22090;Q8TD47	40S ribosomal protein S4, X isoform;40S ribosomal protein S4, Y isoform 1;40S ribosomal protein S4, Y isoform 2	RPS4X;RPS4Y1;RPS4Y2	11		0.373504	0.581419	0.398413	4	4	26.2232	25.2916	24.3758	26.2575	26.2053	25.6112	25.9355	25.9897
P08238;Q58FF7;Q58FF6;Q58FG1	Heat shock protein HSP 90-beta	HSP90AB1	28		0.945149	0.370422	0.395107	4	4	28.9429	28.3496	28.0363	28.317	29.0185	28.8622	28.7878	28.5578
P07355;A6NMY6	Annexin A2;Putative annexin A2-like protein	ANXA2;ANXA2P2	18		0.170029	0.732337	0.390468	4	4	27.2808	27.3436	26.9214	26.6986	26.3213	30.0409	27.0122	26.4319
P62854;Q5JNZ5	40S ribosomal protein S26;Putative 40S ribosomal protein S26-like 1	RPS26;RPS26P11	2		0.12435	0.774084	0.383359	2	3	24.2052	21.8252	21.3166	24.6468	24.4337	24.0449	21.0106	24.0381
P18124	60S ribosomal protein L7	RPL7	7		1.21806	0.32286	0.381899	4	4	26.4525	26.4156	26.2975	26.3091	26.875	26.3687	26.6378	27.1207
O00159;Q9UBC5	Unconventional myosin-Ic	MYO1C	16		0.070428	0.870485	0.358046	0	3	22.0207	22.4065	21.255	21.7759	20.4931	20.6765	20.1067	27.6139
P04406;O14556	Glyceraldehyde-3-phosphate dehydrogenase	GAPDH	11		0.202316	0.712162	0.35016	4	4	26.3422	25.1094	25.3317	25.4357	25.1	27.6918	25.8773	24.9506
P62937;P0DN37;P0DN26;A0A0B4J2A2;A0A075B767;A0A075B759;Q9Y536;F5H284	Peptidyl-prolyl cis-trans isomerase A;Peptidyl-prolyl cis-trans isomerase A, N-terminally processed	PPIA	4		0.188808	0.723636	0.349046	3	4	25.7961	22.6436	24.7097	25.6062	25.12	24.8208	25.1054	25.1056
P31689	DnaJ homolog subfamily A member 1	DNAJA1	7		0.213045	0.69913	0.341353	3	4	24.6354	22.5828	24.3196	25.3091	25.1872	23.8923	24.6318	24.5011
P53621	Coatomer subunit alpha;Xenin;Proxenin	COPA	9		0.433412	0.572513	0.339483	2	4	23.3994	22.793	22.7386	24.2222	23.7317	23.4873	23.6252	23.667
P36578	60S ribosomal protein L4	RPL4	9		0.479437	0.551515	0.337286	4	4	26.1672	25.633	26.3163	26.176	26.612	25.5733	26.6633	26.7929
O14828	Secretory carrier-associated membrane protein 3	SCAMP3	6		0.218606	0.698981	0.335616	4	4	27.5584	25.3471	27.2675	26.2364	27.8574	26.9476	26.7769	26.17
Q5TDH0	Protein DDI1 homolog 2	DDI2	10		0.236178	0.682548	0.333488	4	4	27.6167	26.4867	26.8733	25.5542	27.8328	26.988	27.0497	25.9943
Q5BJF2	Transmembrane protein 97	TMEM97	2		0.197371	0.717029	0.332131	0	3	22.5043	22.5129	20.7514	22.4189	23.1849	21.0636	23.1531	22.1145
P14923;P35222	Junction plakoglobin	JUP	12		0.142765	0.758126	0.329782	4	4	25.7175	25.1957	25.3848	22.4796	23.8684	25.977	25.5036	24.7476
Q9NX63	MICOS complex subunit MIC19	CHCHD3	5		0.154443	0.75281	0.327695	0	3	21.6684	23.2587	20.9667	21.6912	22.525	20.359	22.6067	23.4051
P54709	Sodium/potassium-transporting ATPase subunit beta-3	ATP1B3	3		0.440518	0.573303	0.324134	0	4	21.3862	22.2156	21.8207	21.6622	22.6735	21.8757	22.4122	21.4198
P42677;Q71UM5	40S ribosomal protein S27;40S ribosomal protein S27-like	RPS27;RPS27L	3		0.360317	0.612908	0.314885	4	4	24.98	23.7683	24.8727	24.7197	25.2372	24.1378	25.0856	25.1397
P04075	Fructose-bisphosphate aldolase A	ALDOA	11		0.237085	0.68863	0.313188	4	4	24.1704	25.0831	23.4111	24.0624	23.6755	25.6153	24.4793	24.2096
O95433	Activator of 90 kDa heat shock protein ATPase homolog 1	AHSA1	3		0.154285	0.757862	0.301317	0	3	21.358	22.4637	22.0983	21.3026	22.9332	20.0446	22.8664	22.5837
P50914	60S ribosomal protein L14	RPL14	4		0.27881	0.665299	0.285103	3	4	24.408	23.7298	24.4477	24.6366	24.918	23.4702	24.9258	25.0484
P08195	4F2 cell-surface antigen heavy chain	SLC3A2	9		0.659921	0.523208	0.285041	4	4	25.5107	25.8796	25.5506	24.9699	25.7533	25.748	25.9878	25.5619
P26373	60S ribosomal protein L13	RPL13	7		0.527386	0.56057	0.282609	4	4	25.9509	25.4747	25.9482	25.67	26.1302	25.424	26.1687	26.4513
O75190;Q8WWF6;Q8NHS0;P25686	DnaJ homolog subfamily B member 6;DnaJ homolog subfamily B member 3;DnaJ homolog subfamily B member 8;DnaJ homolog subfamily B member 2	DNAJB6;DNAJB3;DNAJB8;DNAJB2	2		0.881092	0.475298	0.279415	3	4	22.046	22.4028	22.5397	22.3137	22.7991	22.4266	22.8292	22.365
P23284	Peptidyl-prolyl cis-trans isomerase B	PPIB	6		0.0750166	0.869277	0.27453	4	4	26.7187	23.4553	24.1858	28.7132	26.0093	27.4812	25.6698	25.0106
P62191	26S protease regulatory subunit 4	PSMC1	2		0.439025	0.604123	0.253801	2	4	21.3281	22.0196	21.5684	22.3076	22.1633	22.0906	22.3074	21.6775
Q96A33	Coiled-coil domain-containing protein 47	CCDC47	2		0.294973	0.679621	0.229381	0	3	21.6254	22.2068	20.8216	21.2754	21.8049	21.8946	21.86	21.2873
P0C0L5;P0C0L4	Complement C4-B;Complement C4 beta chain;Complement C4-B alpha chain;C4a anaphylatoxin;C4b-B;C4d-B;Complement C4 gamma chain;Complement C4-A;Complement C4 beta chain;Complement C4-A alpha chain;C4a anaphylatoxin;C4b-A;C4d-A;Complement C4 gamma chain	C4B;C4A	2		0.189086	0.745153	0.228975	3	4	23.7734	22.5109	24.0764	23.0965	24.4765	22.9419	23.5244	23.4303
Q00839	Heterogeneous nuclear ribonucleoprotein U	HNRNPU	9		0.123636	0.798566	0.227752	4	4	26.5749	23.8545	26.6039	26.5059	26.4398	25.9547	26.1872	25.8685
P28799	Granulins;Acrogranin;Paragranulin;Granulin-1;Granulin-2;Granulin-3;Granulin-4;Granulin-5;Granulin-6;Granulin-7	GRN	13		0.166535	0.757104	0.221822	4	4	28.6751	27.5603	29.8386	29.0811	29.084	28.4315	29.2636	29.2633
P62826	GTP-binding nuclear protein Ran	RAN	5		0.364478	0.656724	0.216659	4	4	27.6721	27.5299	28.2097	28.2065	28.5078	27.6755	28.3323	27.9693
Q07020	60S ribosomal protein L18	RPL18	5		0.194987	0.750471	0.216427	4	4	26.5972	25.1105	26.3307	26.7438	26.4914	25.7395	26.6688	26.7482
P35606	Coatomer subunit beta	COPB2	5		0.22034	0.733693	0.210873	2	4	22.0888	21.1594	21.692	22.8842	22.1766	21.9091	22.4939	22.0883
P25205	DNA replication licensing factor MCM3	MCM3	12		0.10605	0.826284	0.203622	3	4	24.6069	22.3677	23.759	25.7221	24.3439	24.2362	24.3102	24.3799
P62987;P62979;P0CG47;P0CG48	Ubiquitin-60S ribosomal protein L40;Ubiquitin;60S ribosomal protein L40;Ubiquitin-40S ribosomal protein S27a;Ubiquitin;40S ribosomal protein S27a;Polyubiquitin-B;Ubiquitin;Polyubiquitin-C;Ubiquitin	UBA52;RPS27A;UBB;UBC	4		0.155575	0.774746	0.190269	4	4	30.8518	29.054	29.4702	29.9208	30.6954	29.654	30.1772	29.5313
P51572	B-cell receptor-associated protein 31	BCAP31	3		0.149392	0.779289	0.189612	0	3	20.9605	22.7036	21.5067	21.9858	22.2889	22.3444	22.2387	21.043
Q16630	Cleavage and polyadenylation specificity factor subunit 6	CPSF6	8		0.253541	0.724299	0.188776	4	4	25.2126	25.8695	26.3286	25.8538	26.2026	25.4066	26.2395	26.171
Q14739	Lamin-B receptor	LBR	2		0.242487	0.734269	0.179295	0	3	21.3033	21.9609	22.0933	21.8609	21.7876	21.4803	22.6355	22.0322
Q06830;Q13162	Peroxiredoxin-1	PRDX1	10		0.210174	0.751307	0.17448	4	4	24.1234	24.5298	25.1352	24.4474	24.3265	25.3825	24.8938	24.3309
Q6IN84	rRNA methyltransferase 1, mitochondrial	MRM1	9		0.135269	0.798082	0.167745	4	4	26.0401	25.1242	25.7487	24.3435	26.1794	25.4346	25.4997	24.8136
P39023;Q92901	60S ribosomal protein L3	RPL3	9		0.258807	0.73242	0.16417	4	4	25.4089	25.7598	25.2678	25.2359	25.6901	25.0175	25.4917	26.1298
P62244	40S ribosomal protein S15a	RPS15A	4		0.164092	0.784295	0.149834	4	4	25.557	25.1316	24.4305	25.2398	25.9091	24.9155	24.752	25.3816
P33992	DNA replication licensing factor MCM5	MCM5	3		0.0986366	0.859705	0.131818	2	4	22.6749	21.6072	22.9193	23.9252	22.9536	22.6138	22.9095	23.1769
P05783;CON__Q92764;Q92764;CON__H-INV:HIT000015463	Keratin, type I cytoskeletal 18	KRT18	16		0.12257	0.832212	0.129207	4	4	26.9328	26.0745	26.5863	27.8741	26.907	27.0253	26.7744	27.2779
P46782	40S ribosomal protein S5;40S ribosomal protein S5, N-terminally processed	RPS5	7		0.0480388	0.921593	0.110112	3	4	24.5614	21.7541	24.0449	25.0734	24.7448	23.9164	24.0634	23.1497
P11940;Q9H361;Q4VXU2	Polyadenylate-binding protein 1;Polyadenylate-binding protein 3	PABPC1;PABPC3	14		0.0793686	0.889544	0.107417	4	4	26.1608	24.5224	25.5496	26.5919	26.2823	25.7736	25.8482	25.3504
P54136	Arginine--tRNA ligase, cytoplasmic	RARS	9		0.0534791	0.9192	0.0981708	3	4	24.0648	21.7096	23.3689	24.5382	23.8902	23.1963	23.7818	23.206
P30050	60S ribosomal protein L12	RPL12	6		0.24003	0.796608	0.0925121	4	4	25.0185	24.9055	25.2379	25.375	25.4886	24.946	25.3104	25.1621
O43143;O60231;Q14562	Pre-mRNA-splicing factor ATP-dependent RNA helicase DHX15	DHX15	5		0.0837823	0.895041	0.0779281	2	4	22.9137	22.5284	21.8112	23.2513	22.9424	22.3394	22.8501	22.6844
Q9UKD2	mRNA turnover protein 4 homolog	MRTO4	3		0.0662571	0.911014	0.0771432	0	3	21.3907	21.6559	21.4969	21.342	22.1047	20.3363	21.8052	21.9479
P46940;Q86VI3	Ras GTPase-activating-like protein IQGAP1	IQGAP1	44		0.0373213	0.937212	0.0710092	4	4	27.033	25.5326	26.5295	28.4311	26.9374	26.6505	26.5214	27.7009
P62258	14-3-3 protein epsilon	YWHAE	8		0.0461792	0.928098	0.0702705	3	4	24.6148	23.3226	22.0687	23.7049	23.3162	23.5477	23.5443	23.5839
P19474	E3 ubiquitin-protein ligase TRIM21	TRIM21	15		0.0498833	0.928707	0.0622191	4	4	28.929	27.6487	29.4378	28.5808	29.2464	28.3479	28.9036	28.3474
P17844	Probable ATP-dependent RNA helicase DDX5	DDX5	14		0.0515203	0.928834	0.060349	4	4	26.5478	25.0663	26.7465	26.328	26.5182	25.7705	26.3385	26.3029
Q13045	Protein flightless-1 homolog	FLII	6		0.0273943	0.946991	0.0568051	2	4	21.3779	22.7979	21.3819	21.6891	21.4895	21.0158	21.2461	23.7227
P14868	Aspartate--tRNA ligase, cytoplasmic	DARS	7		0.0420372	0.938181	0.0480266	3	4	23.4331	22.2695	23.296	24.0124	23.6934	22.9306	23.4013	23.1778
P14625;Q58FF3	Endoplasmin	HSP90B1	12		0.0229893	0.951171	0.0464454	4	4	24.908	22.1711	22.9957	22.5524	23.7827	23.7477	22.6039	22.6787
Q13263	Transcription intermediary factor 1-beta	TRIM28	6		0.0310839	0.949054	0.0405436	3	4	24.1482	22.3497	24.2744	23.3649	23.7744	23.55	23.5229	23.452
O43809	Cleavage and polyadenylation specificity factor subunit 5	NUDT21	3		0.0672782	0.931073	0.0363669	0	4	21.5795	22.2941	21.7685	21.7289	22.0666	21.5501	21.9357	21.964
Q9P2B2	Prostaglandin F2 receptor negative regulator	PTGFRN	4		0.0156375	0.969612	0.0341835	0	3	22.0419	23.2326	21.0354	21.749	22.4821	20.3157	22.7801	22.6177
P40429;Q6NVV1	60S ribosomal protein L13a;Putative 60S ribosomal protein L13a protein RPL13AP3	RPL13A;RPL13AP3	5		0.0265479	0.952762	0.0336833	4	4	25.4366	25.3255	25.772	24.396	25.6797	24.3637	25.2686	25.7529
P62241	40S ribosomal protein S8	RPS8	6		0.0346213	0.951127	0.0332541	4	4	26.8344	26.9374	25.7899	26.5933	26.9129	26.0425	26.4486	26.884
P01040	Cystatin-A;Cystatin-A, N-terminally processed	CSTA	4		0.00686195	0.981115	0.0260844	0	3	22.0146	23.512	22.2541	22.202	20.0192	25.8768	22.3896	21.8014
Q9BTV4	Transmembrane protein 43	TMEM43	3		0.015269	0.974606	0.0196886	0	4	22.0602	22.4173	21.3179	22.4122	21.9051	21.3587	23.0391	21.9836
P62424	60S ribosomal protein L7a	RPL7A	10		0.0138263	0.980744	0.00935936	4	4	26.7599	26.7972	26.7327	26.33	26.8602	26.066	26.808	26.9232
P62277	40S ribosomal protein S13	RPS13	4		0.00743952	0.983304	0.00807858	4	4	25.2621	24.4445	25.4004	24.9757	25.4029	24.1839	25.0526	25.4757
P21291	Cysteine and glycine-rich protein 1	CSRP1	3		0.00113183	0.997161	0.00212336	4	4	23.6748	24.1455	24.4039	23.5005	23.0252	25.6008	23.9179	23.1893
P19338	Nucleolin	NCL	16		0.0166824	0.978755	-0.00773859	4	4	27.4996	27.8133	27.4992	27.4102	27.7019	27.4222	27.2486	27.8186
P46781	40S ribosomal protein S9	RPS9	8		0.0152137	0.976361	-0.0150099	4	4	26.1655	25.3585	25.6528	26.7226	26.183	25.5499	25.95	26.1565
P11233;P11234	Ras-related protein Ral-A	RALA	3		0.0121388	0.979572	-0.0151777	3	4	23.8408	22.3469	22.7432	23.7733	23.274	23.6118	23.0819	22.6759
P0DMV9;P0DMV8	Heat shock 70 kDa protein 1B;Heat shock 70 kDa protein 1A	HSPA1B;HSPA1A	18		0.0490161	0.941965	-0.0332026	4	4	27.5305	27.0602	27.0249	27.8114	27.6647	26.9998	27.4125	27.2172
P61313	60S ribosomal protein L15	RPL15	7		0.112691	0.919621	-0.0343432	4	4	25.4387	25.4236	25.5664	25.1079	25.3425	25.2328	25.318	25.506
P27348	14-3-3 protein theta	YWHAQ	3		0.0340826	0.951834	-0.035924	3	4	23.133	21.7016	23.1976	22.5808	22.9125	22.6649	22.4709	22.421
P33176;O60282;Q12840	Kinesin-1 heavy chain	KIF5B	21		0.0495412	0.93256	-0.0489483	4	4	25.2138	24.9007	25.8053	26.2487	25.8061	25.0349	25.4391	25.6926
P52272	Heterogeneous nuclear ribonucleoprotein M	HNRNPM	5		0.0245193	0.951688	-0.0512576	0	3	21.4123	22.8187	21.6559	21.6187	22.319	21.8745	20.0525	23.0545
P50416	Carnitine O-palmitoyltransferase 1, liver isoform	CPT1A	6		0.085827	0.912632	-0.0539608	3	4	23.843	23.035	23.5518	23.5348	23.5497	23.2826	23.8105	23.1059
O43242	26S proteasome non-ATPase regulatory subunit 3	PSMD3	5		0.0596409	0.919477	-0.0600715	0	4	20.8877	21.9979	21.977	21.4628	22.1872	21.3136	21.524	21.0605
P62269	40S ribosomal protein S18	RPS18	9		0.0649492	0.920182	-0.0648298	4	4	27.2065	25.8652	27.0059	27.4297	27.0132	26.7919	26.7115	26.7314
P63244	Guanine nucleotide-binding protein subunit beta-2-like 1;Guanine nucleotide-binding protein subunit beta-2-like 1, N-terminally processed	GNB2L1	4		0.0280198	0.949667	-0.0719724	3	3	23.4271	23.1473	21.0759	23.5163	23.6152	20.7578	23.4611	23.0446
P27694	Replication protein A 70 kDa DNA-binding subunit;Replication protein A 70 kDa DNA-binding subunit, N-terminally processed	RPA1	4		0.0883803	0.896286	-0.0730591	3	4	22.7095	22.9786	23.3818	22.651	22.3549	23.5429	22.8354	22.6956
P36542	ATP synthase subunit gamma, mitochondrial	ATP5C1	5		0.0403158	0.93247	-0.073472	2	4	25.0247	22.8146	22.7684	24.5167	24.0239	22.9974	24.098	23.7111
P62316	Small nuclear ribonucleoprotein Sm D2	SNRPD2	3		0.0707132	0.91044	-0.0748978	3	4	23.7361	22.2333	23.4972	23.5532	23.1458	23.6231	22.8843	23.0669
Q8NE71	ATP-binding cassette sub-family F member 1	ABCF1	9		0.046046	0.929663	-0.0827656	3	4	24.0895	21.7485	23.5034	24.4744	23.3199	22.9576	23.8152	23.392
P62805	Histone H4	HIST1H4A	5		0.0305974	0.942382	-0.084332	4	4	24.8136	24.7966	26.2724	27.3433	24.7581	24.3567	26.3038	27.47
P55072	Transitional endoplasmic reticulum ATPase	VCP	43		0.0526913	0.918395	-0.096889	4	4	32.6012	30.1831	32.0184	30.9127	32.1396	31.1287	31.5756	30.4839
Q9H7E9	UPF0488 protein C8orf33	C8orf33	3		0.111373	0.861289	-0.100477	3	4	22.3225	22.8986	22.7302	21.9703	22.8674	21.6434	22.5601	22.4487
P18077	60S ribosomal protein L35a	RPL35A	4		0.120782	0.846295	-0.107223	4	4	24.6575	24.9408	25.2846	24.2263	25.2228	24.0426	24.6258	24.7891
O95232	Luc7-like protein 3	LUC7L3	5		0.0849191	0.882374	-0.109064	3	4	23.911	22.0652	23.5616	23.4118	23.3182	22.4972	23.1244	23.5735
P39656	Dolichyl-diphosphooligosaccharide--protein glycosyltransferase 48 kDa subunit	DDOST	3		0.0755776	0.890868	-0.112621	0	3	20.9023	23.1451	21.3479	21.2707	22.0807	21.2246	21.4908	21.4193
O75534	Cold shock domain-containing protein E1	CSDE1	4		0.218325	0.774158	-0.116277	3	4	22.5739	22.7317	22.4678	22.6824	22.7693	21.9675	22.8666	22.3873
P32969	60S ribosomal protein L9	RPL9	3		0.0929627	0.871	-0.119504	4	4	25.791	24.2331	24.6569	25.4443	25.483	24.29	24.4909	25.3833
Q9UNZ5	Leydig cell tumor 10 kDa protein homolog	C19orf53	2		0.124238	0.833209	-0.122691	3	4	24.3727	23.0632	24.1227	24.602	24.0081	24.2008	23.9466	23.5144
O75533	Splicing factor 3B subunit 1	SF3B1	14		0.212625	0.766234	-0.131304	4	4	25.3181	24.2633	25.2266	25.0684	24.97	24.8391	24.8186	24.7235
P51452	Dual specificity protein phosphatase 3	DUSP3	2		0.0770714	0.880569	-0.139279	0	3	21.9873	22.3913	22.1075	21.792	22.6183	21.8044	20.1945	23.1036
P13639	Elongation factor 2	EEF2	20		0.641724	0.663807	-0.139535	4	4	26.7877	26.7971	26.8009	26.875	26.8573	26.3853	26.7008	26.7591
P49748	Very long-chain specific acyl-CoA dehydrogenase, mitochondrial	ACADVL	22		0.064124	0.894207	-0.142107	4	4	27.7025	26.2441	27.2069	28.0107	27.5437	28.8213	26.6453	25.5854
Q92734	Protein TFG	TFG	6		0.0651469	0.898361	-0.144381	4	4	25.2863	27.4989	27.0585	24.85	27.0672	26.321	25.7701	24.9578
P48047	ATP synthase subunit O, mitochondrial	ATP5O	4		0.107341	0.839895	-0.147766	3	4	23.5422	22.1374	23.1857	24.1862	22.8945	22.5569	23.1636	23.8454
P11586	C-1-tetrahydrofolate synthase, cytoplasmic;Methylenetetrahydrofolate dehydrogenase;Methenyltetrahydrofolate cyclohydrolase;Formyltetrahydrofolate synthetase;C-1-tetrahydrofolate synthase, cytoplasmic, N-terminally processed	MTHFD1	4		0.0798016	0.87185	-0.159506	0	3	21.9063	21.359	21.0663	22.8681	19.8811	22.2901	22.5209	21.8697
Q9UHX1	Poly(U)-binding-splicing factor PUF60	PUF60	13		0.142322	0.797178	-0.159839	4	4	27.7989	26.1014	27.6334	27.6139	27.5349	26.7846	27.098	27.0907
P61247	40S ribosomal protein S3a	RPS3A	8		0.423705	0.670528	-0.169772	4	4	26.0367	26.562	26.5684	26.3692	26.4677	26.0201	25.9727	26.3967
Q9H078	Caseinolytic peptidase B protein homolog	CLPB	4		0.174219	0.766894	-0.177044	2	4	22.1865	22.713	21.6319	23.3785	22.4811	22.1412	22.0206	22.5588
P01857;P01860	Ig gamma-1 chain C region;Ig gamma-3 chain C region	IGHG1;IGHG3	7		0.173685	0.764972	-0.177976	4	4	31.6431	31.1195	32.8613	32.0544	31.6535	31.3493	32.0082	31.9554
P23396	40S ribosomal protein S3	RPS3	14		0.54671	0.635053	-0.179559	4	4	26.7163	26.8876	26.704	27.2058	26.8116	26.4054	26.7747	26.8038
O15371	Eukaryotic translation initiation factor 3 subunit D	EIF3D	4		0.182523	0.756303	-0.182963	3	4	23.6965	22.3278	23.3665	24.0999	23.4816	23.0876	23.1223	23.0674
P23528	Cofilin-1	CFL1	8		0.252123	0.727426	-0.18538	4	4	25.7294	26.0178	26.7664	26.9138	26.0556	26.0679	26.1281	26.4342
O15258	Protein RER1	RER1	2		0.197515	0.749515	-0.191675	0	4	21.5755	22.0486	22.3597	22.198	21.9046	21.2614	22.8018	21.4473
Q9Y265	RuvB-like 1	RUVBL1	4		0.305632	0.694964	-0.1977	3	4	23.3574	22.6967	22.501	23.427	22.8764	22.5921	23.1617	22.5611
P0DMR1;O60812;B7ZW38;B2RXH8;P07910	Heterogeneous nuclear ribonucleoprotein C-like 4;Heterogeneous nuclear ribonucleoprotein C-like 1;Heterogeneous nuclear ribonucleoprotein C-like 3;Heterogeneous nuclear ribonucleoprotein C-like 2;Heterogeneous nuclear ribonucleoproteins C1/C2	HNRNPCL4;HNRNPCL1;HNRNPCL3;HNRNPCL2;HNRNPC	2		0.0763696	0.871099	-0.202878	2	3	24.1434	22.2067	20.8254	24.6991	23.241	22.9907	23.0741	21.7574
Q969X5	Endoplasmic reticulum-Golgi intermediate compartment protein 1	ERGIC1	2		0.282042	0.700719	-0.203612	0	4	21.3435	21.5934	21.9243	22.6221	21.9715	21.6549	21.6232	21.4192
Q07065	Cytoskeleton-associated protein 4	CKAP4	2		0.0941935	0.841327	-0.203913	0	3	20.7712	22.2951	22.5594	21.6808	21.7159	19.7591	23.0345	21.9812
P38919	Eukaryotic initiation factor 4A-III;Eukaryotic initiation factor 4A-III, N-terminally processed	EIF4A3	10		0.47083	0.628783	-0.210061	4	4	23.353	23.7697	23.7429	23.8116	23.6809	22.9586	23.684	23.5135
P00367;P49448	Glutamate dehydrogenase 1, mitochondrial;Glutamate dehydrogenase 2, mitochondrial	GLUD1;GLUD2	8		0.173062	0.757547	-0.212799	4	4	23.5803	25.1568	24.2286	23.2871	23.5071	23.5863	23.7652	24.543
P05198	Eukaryotic translation initiation factor 2 subunit 1	EIF2S1	4		0.18723	0.747094	-0.233931	3	4	24.3553	22.765	24.0498	24.9183	24.2084	23.3441	23.8656	23.7345
P12236	ADP/ATP translocase 3;ADP/ATP translocase 3, N-terminally processed	SLC25A6	8		0.18389	0.745057	-0.237045	4	4	26.3392	24.7513	25.9702	26.4737	25.7582	24.7249	25.9676	26.1355
Q5VTE0;P68104	Putative elongation factor 1-alpha-like 3;Elongation factor 1-alpha 1	EEF1A1P5;EEF1A1	17		0.212366	0.725772	-0.243149	4	4	30.1907	29.5826	29.8415	31.5355	29.9286	30.4152	30.0784	29.7555
Q9NVA2	Septin-11	2011-09-01	9		0.115631	0.799546	-0.244267	3	4	23.9675	22.7422	22.9512	26.015	23.0761	23.6954	23.6856	24.2418
P49207	60S ribosomal protein L34	RPL34	4		0.38303	0.631952	-0.247908	4	4	24.7293	25.2561	25.4855	24.8475	24.9315	24.2041	24.95	25.241
Q16629	Serine/arginine-rich splicing factor 7	SRSF7	2		0.146046	0.76802	-0.252961	2	3	22.7666	21.4008	21.4183	22.5787	22.7848	21.7752	20.2656	22.327
Q02878	60S ribosomal protein L6	RPL6	8		0.366199	0.635988	-0.256623	4	4	26.3644	26.5596	27.0139	26.1403	26.4591	25.5581	26.4006	26.6339
P06241;P07947;P06239;P12931	Tyrosine-protein kinase Fyn;Tyrosine-protein kinase Yes;Tyrosine-protein kinase Lck;Proto-oncogene tyrosine-protein kinase Src	FYN;YES1;LCK;SRC	2		0.120298	0.797848	-0.258092	0	3	21.4467	22.9299	22.2057	22.3949	22.5977	19.8076	22.4459	23.0936
P15880	40S ribosomal protein S2	RPS2	8		0.565121	0.559465	-0.269909	4	4	25.3636	25.6993	24.9521	25.5986	25.5526	24.852	25.1029	25.0264
P62249	40S ribosomal protein S16	RPS16	5		0.450947	0.592679	-0.271068	4	4	25.8563	25.593	25.2159	25.6154	25.7861	24.756	25.0715	25.5827
P27708	CAD protein;Glutamine-dependent carbamoyl-phosphate synthase;Aspartate carbamoyltransferase;Dihydroorotase	CAD	7		0.598435	0.54785	-0.274559	3	4	22.958	22.3491	22.9737	22.6414	22.7066	22.642	22.4683	22.007
Q07955	Serine/arginine-rich splicing factor 1	SRSF1	4		0.303896	0.656323	-0.277774	4	4	24.1224	23.5505	24.8661	24.2804	24.1407	23.1305	24.3631	24.0741
Q01844	RNA-binding protein EWS	EWSR1	4		0.257738	0.681189	-0.280341	4	4	24.2253	23.8959	23.7469	24.0572	24.7288	23.96	23.4468	22.6683
Q00325	Phosphate carrier protein, mitochondrial	SLC25A3	2		0.231664	0.700699	-0.284773	3	4	22.3897	23.3163	22.6161	23.6211	22.6083	21.6329	23.528	23.0349
P46783;Q9NQ39	40S ribosomal protein S10	RPS10	9		0.293453	0.656486	-0.298112	4	4	25.4134	26.2195	24.613	25.5431	25.2723	25.8421	24.8657	24.6164
Q13435	Splicing factor 3B subunit 2	SF3B2	7		0.788869	0.476411	-0.300095	3	4	23.4682	22.8374	23.5807	23.4841	23.1018	23.2336	22.979	22.8557
P18621	60S ribosomal protein L17	RPL17	5		0.537549	0.548651	-0.301407	4	4	24.5677	25.2441	25.5493	24.6297	24.6624	24.493	24.6506	24.9792
P62917	60S ribosomal protein L8	RPL8	7		0.525454	0.552797	-0.302929	4	4	25.8808	26.4957	26.3319	25.7723	26.0477	25.2501	25.8218	26.1494
P00338;Q6ZMR3;P07864	L-lactate dehydrogenase A chain	LDHA	9		0.168811	0.748731	-0.305723	4	4	25.9681	23.4289	23.9851	24.6757	24.6486	25.1862	23.7677	23.2325
P02545;P20700	Prelamin-A/C;Lamin-A/C	LMNA	7		0.879321	0.454185	-0.308964	4	4	23.4553	23.1041	22.9989	23.2467	22.9315	22.4694	23.0279	23.1403
P01834	Ig kappa chain C region	IGKC	3		0.211765	0.711501	-0.312148	4	4	23.06	25.4401	24.3082	23.2019	23.3863	23.3825	24.188	23.8049
P06748	Nucleophosmin	NPM1	6		0.335447	0.627042	-0.320135	4	4	26.817	25.6883	26.8332	27.1041	25.9658	26.3304	25.8593	27.0066
P62913	60S ribosomal protein L11	RPL11	5		0.771762	0.455032	-0.338661	4	4	26.4211	26.183	26.0462	26.2413	26.075	25.3167	25.8972	26.2481
P09651;Q32P51	Heterogeneous nuclear ribonucleoprotein A1;Heterogeneous nuclear ribonucleoprotein A1, N-terminally processed;Heterogeneous nuclear ribonucleoprotein A1-like 2	HNRNPA1;HNRNPA1L2	11		0.848814	0.435751	-0.338784	4	4	26.2544	26.5659	26.1521	25.7321	26.1185	25.7075	25.6666	25.8568
P62753	40S ribosomal protein S6	RPS6	5		0.857531	0.432833	-0.339407	4	4	25.8901	25.3579	25.7152	25.3757	25.4307	24.8453	25.1914	25.5139
Q07866	Kinesin light chain 1	KLC1	8		1.60166	0.295897	-0.341769	4	4	22.6745	22.9429	22.6258	23.0654	22.5994	22.3909	22.4368	22.5145
Q05682	Caldesmon	CALD1	9		0.109735	0.796573	-0.351455	2	4	24.016	22.2719	21.8287	25.3382	22.3164	22.3185	21.8311	25.5829
P25705	ATP synthase subunit alpha, mitochondrial	ATP5A1	13		0.255054	0.663442	-0.357459	4	4	26.8351	24.7247	26.017	26.9172	26.0017	24.9735	26.0418	26.047
P62899	60S ribosomal protein L31	RPL31	5		0.918457	0.404368	-0.35881	4	4	25.7025	25.8063	26.11	25.5957	25.8304	25.1049	25.2484	25.5955
Q08211	ATP-dependent RNA helicase A	DHX9	4		0.694273	0.462672	-0.359846	0	4	21.707	22.4282	21.4394	21.4579	21.3011	21.216	21.4096	21.6664
P25789	Proteasome subunit alpha type-4	PSMA4	2		0.198377	0.710534	-0.370895	0	3	21.6282	22.2778	21.6291	21.2935	21.0391	23.0554	21.6197	19.6309
P62851	40S ribosomal protein S25	RPS25	4		0.72428	0.453649	-0.372541	4	4	26.4486	25.8859	26.358	26.6967	26.45	25.5462	25.9225	25.9803
P83731	60S ribosomal protein L24	RPL24	3		0.119477	0.782522	-0.376769	3	3	24.9915	22.4705	24.2671	24.975	23.9881	20.9148	24.7118	25.5823
Q6P2Q9	Pre-mRNA-processing-splicing factor 8	PRPF8	5		0.535807	0.510982	-0.387168	3	4	21.9027	21.7454	22.1123	23.157	21.9131	21.6095	21.7555	22.0906
P51991	Heterogeneous nuclear ribonucleoprotein A3	HNRNPA3	3		0.209707	0.696286	-0.396247	3	3	22.6443	23.1755	21.3772	22.7749	22.9381	20.1811	22.5532	22.7145
O00571;O15523;Q9NQI0	ATP-dependent RNA helicase DDX3X;ATP-dependent RNA helicase DDX3Y	DDX3X;DDX3Y	17		0.408321	0.562907	-0.401988	4	4	25.2799	26.2058	25.9302	24.6503	25.6552	24.4195	25.3047	25.079
O43670	BUB3-interacting and GLEBS motif-containing protein ZNF207	ZNF207	3		0.533124	0.510465	-0.402675	3	4	23.6159	22.4786	23.0114	23.8853	22.9175	22.547	22.6786	23.2375
O60841	Eukaryotic translation initiation factor 5B	EIF5B	10		0.607979	0.471645	-0.403277	4	4	24.0765	24.6063	23.9499	25.2234	24.2348	23.7124	24.2037	24.0922
P55884	Eukaryotic translation initiation factor 3 subunit B	EIF3B	8		0.27185	0.641333	-0.403456	4	4	24.3683	23.5403	22.5874	25.3699	23.9383	23.2463	23.6907	23.3766
Q04837	Single-stranded DNA-binding protein, mitochondrial	SSBP1	3		0.434496	0.54972	-0.407435	4	4	23.524	23.8448	23.7182	23.1054	22.795	24.2971	22.7112	22.7592
Q15046	Lysine--tRNA ligase	KARS	6		0.276665	0.637529	-0.40877	3	3	22.7321	21.9592	22.5901	23.6638	23.1266	22.6736	22.647	20.863
P29508;P48594	Serpin B3;Serpin B4	SERPINB3;SERPINB4	5		0.139887	0.757107	-0.40924	1	3	23.1191	22.8134	21.4282	21.7273	20.352	21.1112	24.9063	21.0815
O14975	Very long-chain acyl-CoA synthetase	SLC27A2	2		0.23399	0.669285	-0.40942	0	3	21.2599	22.6157	22.2959	22.0173	19.7381	22.0397	22.6056	22.1678
P46779	60S ribosomal protein L28	RPL28	3		0.448813	0.542353	-0.412681	4	4	24.8911	26.2028	25.5525	24.6579	25.3063	24.2877	24.9463	25.1132
Q7Z2W4	Zinc finger CCCH-type antiviral protein 1	ZC3HAV1	2		0.904642	0.366195	-0.422014	0	4	22.189	21.6265	22.0142	22.1936	21.6293	21.2123	22.1108	21.3827
P0CF74;A0M8Q6;P15814	Ig lambda-6 chain C region;Ig lambda-7 chain C region;Immunoglobulin lambda-like polypeptide 1	IGLC6;IGLC7;IGLL1	2		0.224824	0.673748	-0.430193	4	4	25.2086	27.1227	26.3691	23.7924	25.6235	25.2241	25.4451	24.4793
Q9UQ35	Serine/arginine repetitive matrix protein 2	SRRM2	9		1.39958	0.252347	-0.431284	4	4	23.3543	23.6698	23.9052	23.8171	23.2714	22.9336	23.4233	23.393
Q2NL82	Pre-rRNA-processing protein TSR1 homolog	TSR1	6		0.335709	0.595354	-0.434704	3	4	23.42	22.7485	21.5353	23.9428	22.8378	22.0116	22.3378	22.7206
Q14152	Eukaryotic translation initiation factor 3 subunit A	EIF3A	11		0.278842	0.631365	-0.450844	3	4	24.2661	22.2123	24.4527	25.3344	23.893	23.4892	23.7009	23.379
P62750	60S ribosomal protein L23a	RPL23A	5		0.45756	0.524114	-0.453942	4	4	26.9126	25.284	26.7388	27.2319	26.3376	25.8396	26.22	25.9543
P61254;Q9UNX3	60S ribosomal protein L26;60S ribosomal protein L26-like 1	RPL26;RPL26L1	6		1.28349	0.25754	-0.457078	4	4	25.6694	25.3744	25.7487	25.9802	25.6125	24.963	25.0849	25.2841
P29692	Elongation factor 1-delta	EEF1D	11		0.312871	0.602373	-0.457608	4	4	25.8872	25.1542	25.7465	27.9378	25.8446	25.3906	25.9009	25.7591
P38646	Stress-70 protein, mitochondrial	HSPA9	29		0.998451	0.314343	-0.461168	4	4	30.0107	29.5813	30.5384	30.1677	29.8309	29.2402	29.7534	29.6288
Q99880;Q99879;Q99877;Q93079;Q5QNW6;P62807;P58876;P57053;O60814;Q16778;P33778;P23527;P06899;Q8N257;Q96A08	Histone H2B type 1-L;Histone H2B type 1-M;Histone H2B type 1-N;Histone H2B type 1-H;Histone H2B type 2-F;Histone H2B type 1-C/E/F/G/I;Histone H2B type 1-D;Histone H2B type F-S;Histone H2B type 1-K;Histone H2B type 2-E;Histone H2B type 1-B;Histone H2B type 1-O;Histone H2B type 1-J;Histone H2B type 3-B;Histone H2B type 1-A	HIST1H2BL;HIST1H2BM;HIST1H2BN;HIST1H2BH;HIST2H2BF;HIST1H2BC;HIST1H2BD;H2BFS;HIST1H2BK;HIST2H2BE;HIST1H2BB;HIST1H2BO;HIST1H2BJ;HIST3H2BB;HIST1H2BA	5		0.492451	0.510418	-0.468718	4	4	25.8943	26.5008	26.7191	27.2197	25.8151	25.3624	26.3693	26.9123
P04920;P48751	Anion exchange protein 2	SLC4A2	4		0.230892	0.663682	-0.472398	0	3	22.369	22.6601	22.8087	21.5941	22.3556	22.2669	23.2707	19.6492
P39019	40S ribosomal protein S19	RPS19	7		0.939706	0.324039	-0.475492	4	4	26.8032	27.0517	26.9494	27.131	26.7891	27.0616	26.1459	26.0367
Q15393	Splicing factor 3B subunit 3	SF3B3	11		0.714878	0.400693	-0.479322	4	4	25.7185	24.2082	25.2398	25.3812	24.6577	24.587	24.6537	24.732
P14618;P30613	Pyruvate kinase PKM	PKM	12		1.12893	0.268918	-0.482343	4	4	25.8738	25.3188	25.7393	26.132	25.2777	25.6778	25.1958	24.9832
P20042	Eukaryotic translation initiation factor 2 subunit 2	EIF2S2	6		0.137479	0.758306	-0.489666	3	3	24.6187	25.1021	21.3956	24.8055	24.7815	20.4165	24.5118	24.2534
Q9UQ88;P21127	Cyclin-dependent kinase 11A;Cyclin-dependent kinase 11B	CDK11A;CDK11B	6		0.470817	0.511541	-0.497852	2	3	23.215	21.9818	21.9199	22.8743	22.5729	22.4019	20.9997	22.0251
Q99878;Q96KK5;Q9BTM1;Q93077;Q7L7L0;P20671;P0C0S8;P04908;P16104;Q16777;Q6FI13;Q96QV6;Q8IUE6	Histone H2A type 1-J;Histone H2A type 1-H;Histone H2A.J;Histone H2A type 1-C;Histone H2A type 3;Histone H2A type 1-D;Histone H2A type 1;Histone H2A type 1-B/E;Histone H2AX;Histone H2A type 2-C;Histone H2A type 2-A;Histone H2A type 1-A;Histone H2A type 2-B	HIST1H2AJ;HIST1H2AH;H2AFJ;HIST1H2AC;HIST3H2A;HIST1H2AD;HIST1H2AG;HIST1H2AB;H2AFX;HIST2H2AC;HIST2H2AA3;HIST1H2AA;HIST2H2AB	4		0.382199	0.551221	-0.499296	4	4	25.0321	25.1529	25.3528	26.8928	25.319	24.2154	24.9157	25.9834
P62280	40S ribosomal protein S11	RPS11	5		1.07813	0.270232	-0.507167	4	4	26.2595	26.8387	26.5278	26.0935	26.088	25.4278	25.8968	26.2783
Q9BQ04;Q9BWF3	RNA-binding protein 4B;RNA-binding protein 4	RBM4B;RBM4	2		0.630356	0.423644	-0.508898	3	4	21.2232	22.5001	21.9906	21.504	21.8475	20.5891	21.4595	21.2862
P41252	Isoleucine--tRNA ligase, cytoplasmic	IARS	3		0.453996	0.512248	-0.514618	2	3	21.5367	23.5144	21.3126	22.585	21.8262	21.7053	21.7249	21.6339
Q92499	ATP-dependent RNA helicase DDX1	DDX1	3		0.562624	0.453789	-0.521769	3	3	22.3774	22.2566	22.2464	22.4718	22.3364	20.5309	22.2297	22.1682
Q14157	Ubiquitin-associated protein 2-like	UBAP2L	4		0.445558	0.514464	-0.521993	3	3	22.3371	22.1087	22.7532	22.9785	21.6793	23.4004	21.8859	21.124
Q96HS1	Serine/threonine-protein phosphatase PGAM5, mitochondrial	PGAM5	3		0.827835	0.33229	-0.53105	3	3	22.3085	21.9541	23.0408	22.3461	22.0897	21.2102	22.0357	22.1897
Q66PJ3	ADP-ribosylation factor-like protein 6-interacting protein 4	ARL6IP4	4		0.271162	0.627441	-0.539732	4	3	24.5457	25.421	24.0091	24.6247	24.7505	24.6232	25.2289	21.8389
P27816	Microtubule-associated protein 4	MAP4	10		0.95222	0.283621	-0.542522	4	4	23.9098	25.1075	24.5125	24.1709	23.9872	23.5495	23.8165	24.1774
P15924	Desmoplakin	DSP	69		0.636931	0.407721	-0.544395	4	4	28.1262	28.7563	28.1655	26.9909	27.263	27.8718	27.6271	27.0994
Q12849	G-rich sequence factor 1	GRSF1	2		0.446578	0.511382	-0.548135	1	3	22.1505	21.9343	22.3024	21.5196	22.069	19.8662	21.9595	21.8196
P38606	V-type proton ATPase catalytic subunit A	ATP6V1A	2		2.24628	0.088189	-0.549922	0	3	22.1863	21.9557	22.0556	22.1175	21.4724	21.4905	21.8657	21.2867
P10809	60 kDa heat shock protein, mitochondrial	HSPD1	16		1.27604	0.206012	-0.550792	4	4	27.1266	27.072	26.732	26.4874	26.528	26.6079	26.2343	25.8446
P08670;P17661;Q16352;P07196;P07197	Vimentin	VIM	17		0.519833	0.458331	-0.564495	4	4	24.5937	24.2597	24.9827	25.6918	24.1197	24.6513	23.3261	25.1729
P52701	DNA mismatch repair protein Msh6	MSH6	8		0.277604	0.614972	-0.572119	3	3	23.1783	22.3617	22.1762	24.7268	23.3885	22.9744	23.1119	20.6798
P10412	Histone H1.4	HIST1H1E	7		0.715979	0.363023	-0.579761	4	4	28.8429	28.8118	29.6088	28.5754	28.9522	27.4703	28.3849	28.7125
P62263	40S ribosomal protein S14	RPS14	4		0.935283	0.273254	-0.588432	4	4	25.7696	26.9745	26.5404	26.1824	25.8773	25.255	25.8043	26.1765
Q96CS3	FAS-associated factor 2	FAF2	13		0.49186	0.46862	-0.589311	4	4	28.1718	26.8404	28.2179	26.3698	27.594	26.4385	26.8359	26.3744
P07814	Bifunctional glutamate/proline--tRNA ligase;Glutamate--tRNA ligase;Proline--tRNA ligase	EPRS	16		1.282	0.188103	-0.59318	4	4	24.8923	25.5536	25.0721	25.7018	25.1063	24.5985	24.7614	24.3811
Q7Z589	Protein EMSY	EMSY	7		0.651449	0.38645	-0.59363	4	4	23.6291	25.1222	25.1232	24.3255	24.1283	23.2414	24.3836	24.0721
P26038	Moesin	MSN	18		0.137373	0.754632	-0.595114	3	4	25.1828	22.4422	21.8994	28.0007	22.9898	26.3125	22.8145	23.0277
Q05639	Elongation factor 1-alpha 2	EEF1A2	12		0.408743	0.522022	-0.603325	2	4	23.1699	22.7037	21.4168	24.5177	22.104	22.6552	22.4195	22.216
P09874	Poly [ADP-ribose] polymerase 1	PARP1	15		0.709986	0.355204	-0.60975	4	4	25.5246	24.7289	24.257	26.1126	24.7111	24.5418	24.5542	24.3769
P51532;P51531	Transcription activator BRG1	SMARCA4	8		1.07226	0.223456	-0.616063	4	4	24.0943	23.876	25.1106	24.4765	23.9717	23.4028	23.8562	23.8625
P30101	Protein disulfide-isomerase A3	PDIA3	6		0.319659	0.57561	-0.625334	2	3	23.774	21.9733	21.3806	23.3446	22.6119	22.6702	20.173	22.5161
P61978	Heterogeneous nuclear ribonucleoprotein K	HNRNPK	13		1.06258	0.219286	-0.638873	4	4	25.4051	26.5457	25.7563	25.1672	25.2118	25.2311	24.928	24.9477
P67809;Q9Y2T7	Nuclease-sensitive element-binding protein 1	YBX1	10		0.920777	0.263933	-0.643008	4	4	26.098	27.3621	26.5464	25.7674	25.9989	25.863	25.6278	25.7121
P26641	Elongation factor 1-gamma	EEF1G	15		0.565249	0.416564	-0.645424	4	4	27.4829	27.0383	26.4978	28.9368	27.1614	26.6938	26.7503	26.7685
Q92890	Ubiquitin fusion degradation protein 1 homolog	UFD1L	11		0.501112	0.453584	-0.647269	4	4	29.2321	27.1332	28.9134	27.5302	28.2134	27.55	27.666	26.7905
A2NJV5;A0A0A0MRZ7;A0A075B6S2		IGKV A18;IGKV2D-26;IGKV2D-29	2		0.29845	0.590205	-0.665862	4	4	27.3228	28.2322	27.2717	25.2973	28.3738	26.1521	25.7836	25.151
O75821	Eukaryotic translation initiation factor 3 subunit G	EIF3G	2		0.530797	0.43031	-0.673496	2	3	21.4438	22.8435	22.7637	23.5783	20.8883	22.2094	22.6758	22.1619
P35221	Catenin alpha-1	CTNNA1	5		0.72115	0.328843	-0.684043	2	4	21.8505	22.9556	21.6485	23.289	21.5865	21.5918	21.4116	22.4176
Q14247	Src substrate cortactin	CTTN	7		0.708132	0.33241	-0.692244	4	3	22.519	22.4783	23.0476	22.6341	22.0752	23.0848	21.8994	20.8506
O43684	Mitotic checkpoint protein BUB3	BUB3	8	+	2.46688	0.0385	-0.700491	4	4	24.3333	24.7974	24.6588	24.6784	24.2212	23.681	23.8729	23.891
Q7L4I2	Arginine/serine-rich coiled-coil protein 2	RSRC2	7		1.34905	0.134965	-0.701148	4	4	26.5707	27.388	27.501	26.5684	26.1997	26.0411	26.4765	26.5062
Q8NC51	Plasminogen activator inhibitor 1 RNA-binding protein	SERBP1	17	+	3.37697	0.01565	-0.7036	4	4	26.7205	26.8584	26.6203	27.0772	26.0875	26.1612	26.1207	26.0926
P60228	Eukaryotic translation initiation factor 3 subunit E	EIF3E	7		1.63826	0.094	-0.70921	4	4	23.3019	23.6283	23.2924	24.181	23.137	22.8095	22.9742	22.646
P12814;P35609;Q08043;O43707	Alpha-actinin-1;Alpha-actinin-2;Alpha-actinin-3;Alpha-actinin-4	ACTN1;ACTN2;ACTN3;ACTN4	2		0.782744	0.289667	-0.714012	3	0	21.4542	23.0442	22.4877	21.9003	20.7338	21.3962	21.9033	21.997
Q9UHD8	Septin-9	2009-09-01	11		0.274671	0.604087	-0.71488	4	4	24.1359	24.1237	21.9402	26.7856	22.8891	24.0229	22.7568	24.4569
P16989	Y-box-binding protein 3	YBX3	4		1.32474	0.132629	-0.744217	4	4	22.5655	23.8232	23.3677	22.7036	22.5086	22.2612	22.2997	22.4137
P62081	40S ribosomal protein S7	RPS7	4		1.72575	0.0800345	-0.755346	4	4	26.5975	26.2769	26.2431	26.8552	25.7511	26.2512	25.3783	25.5706
P80723	Brain acid soluble protein 1	BASP1	12		0.839816	0.26104	-0.759893	4	4	24.063	24.1619	25.0823	24.2864	23.4307	24.6693	22.796	23.6581
Q32MZ4	Leucine-rich repeat flightless-interacting protein 1	LRRFIP1	7		0.8088	0.26978	-0.763898	4	4	22.7462	23.8816	23.551	23.5551	22.333	22.1505	22.3222	23.8725
Q5T749	Keratinocyte proline-rich protein	KPRP	5		0.282204	0.594549	-0.764206	3	3	23.6804	23.5342	23.7271	22.9264	22.0108	25.675	22.7577	20.3678
Q9UHB9	Signal recognition particle subunit SRP68	SRP68	5		0.764593	0.284847	-0.771699	2	3	22.1483	23.1854	21.9218	23.4147	21.8871	21.0162	22.615	22.0651
P22626	Heterogeneous nuclear ribonucleoproteins A2/B1	HNRNPA2B1	10	+	2.5814	0.0261176	-0.776005	4	4	25.894	26.0659	26.4554	25.8474	25.4668	25.2595	25.1048	25.3276
Q04637;O43432	Eukaryotic translation initiation factor 4 gamma 1	EIF4G1	13	+	2.11986	0.0398384	-0.787783	4	4	24.8949	25.1391	25.0784	25.3893	24.8455	24.2028	24.0882	24.214
P05556	Integrin beta-1	ITGB1	6		1.13255	0.159248	-0.794634	4	4	24.3012	23.9308	23.6438	23.0479	23.169	22.1925	23.3354	23.0482
P0DN76;Q01081;Q8WU68	Splicing factor U2AF 35 kDa subunit	U2AF1	3		1.45722	0.0954887	-0.798712	4	4	24.9573	25.2971	25.2136	24.5508	24.6417	23.6587	24.5826	23.9408
Q7L014	Probable ATP-dependent RNA helicase DDX46	DDX46	31	+	2.19666	0.0369362	-0.79937	4	4	28.6366	28.072	28.866	28.3628	27.9272	27.4778	27.6809	27.654
Q08J23	tRNA (cytosine(34)-C(5))-methyltransferase	NSUN2	10		1.25753	0.131688	-0.80034	4	4	23.6899	24.0361	23.1591	24.6889	23.3215	22.8237	23.1645	23.0628
O60869	Endothelial differentiation-related factor 1	EDF1	5		0.537221	0.404599	-0.809293	4	4	25.904	25.2375	25.3993	25.9696	24.5234	26.7596	24.3384	23.6517
Q16181;Q6ZU15	Septin-7	2007-09-01	9		0.407982	0.496	-0.816341	3	4	22.9671	22.3037	23.1386	25.8338	22.0256	23.7887	22.125	23.0385
Q14258	E3 ubiquitin/ISG15 ligase TRIM25	TRIM25	4		0.601947	0.362056	-0.826261	3	3	22.3151	21.8327	22.9804	22.0679	22.5067	19.7644	21.5821	22.0378
Q8NBM4	Ubiquitin-associated domain-containing protein 2	UBAC2	10		0.821415	0.251419	-0.852933	4	4	26.1556	26.2292	26.0613	24.5021	25.4371	24.0852	25.3235	24.6906
Q9Y3A5	Ribosome maturation protein SBDS	SBDS	10		0.491049	0.429401	-0.859496	4	4	24.3222	23.1721	23.2474	26.2512	23.3475	24.366	23.1061	22.7352
P06733	Alpha-enolase	ENO1	9		1.44351	0.089129	-0.883127	4	4	27.6981	27.552	26.5417	26.8141	26.2873	26.6256	25.8073	26.3532
P04114	Apolipoprotein B-100;Apolipoprotein B-48	APOB	4		0.939289	0.198127	-0.906467	3	3	23.0502	23.1355	24.1231	23.7938	22.9122	21.3828	23.2294	22.9523
Q12874	Splicing factor 3A subunit 3	SF3A3	6	+	3.00934	0.00752239	-0.911107	4	4	24.6269	24.3952	24.9994	24.4983	23.5859	23.6974	23.9362	23.6559
P55081	Microfibrillar-associated protein 1	MFAP1	7		1.40049	0.0884444	-0.912832	4	4	25.3199	26.4107	25.539	24.7696	24.7155	24.6072	24.6769	24.3883
Q9Y487	V-type proton ATPase 116 kDa subunit a isoform 2	ATP6V0A2	2		1.2321	0.1168	-0.91545	0	3	21.276	21.9449	22.3989	22.8397	21.7643	20.7776	21.0742	21.1816
Q13283	Ras GTPase-activating protein-binding protein 1	G3BP1	3		1.08339	0.144662	-0.93395	0	3	22.2934	22.7911	23.4035	22.3417	22.281	22.2693	21.8249	20.7187
O15372	Eukaryotic translation initiation factor 3 subunit H	EIF3H	4		0.683291	0.297098	-0.943612	3	2	22.4549	22.9408	22.1618	23.6854	22.875	20.7068	22.8509	21.0356
P22061	Protein-L-isoaspartate(D-aspartate) O-methyltransferase	PCMT1	5		0.581966	0.357604	-0.947681	4	3	23.8875	23.4207	24.3142	23.4221	20.7046	23.1391	23.2978	24.1124
Q13200	26S proteasome non-ATPase regulatory subunit 2	PSMD2	3		0.861306	0.216337	-0.948645	2	3	23.0598	23.1568	23.0046	23.209	20.5063	22.7773	22.7401	22.6118
Q9Y237	Peptidyl-prolyl cis-trans isomerase NIMA-interacting 4	PIN4	3		0.339498	0.536167	-0.970873	3	2	22.5289	24.3754	22.4094	21.682	21.4202	24.9292	20.5389	20.2237
O43615	Mitochondrial import inner membrane translocase subunit TIM44	TIMM44	8		0.545346	0.376018	-0.974547	4	3	24.9052	24.9717	24.3025	24.1808	24.5972	25.0834	23.3002	21.4811
Q9UG63	ATP-binding cassette sub-family F member 2	ABCF2	7		0.734613	0.265444	-0.979687	4	3	23.9071	24.1012	24.1143	24.0905	23.9484	21.1473	23.4253	23.7732
P39748	Flap endonuclease 1	FEN1	6		0.329778	0.544014	-0.997915	4	4	25.3549	23.0101	22.3963	27.0509	23.1161	25.5465	22.4887	22.6693
Q14643	Inositol 1,4,5-trisphosphate receptor type 1	ITPR1	2		1.16013	0.116324	-1.01711	0	3	21.7259	21.756	21.6668	22.7006	21.1705	19.7954	21.3327	21.4823
Q8N1G4	Leucine-rich repeat-containing protein 47	LRRC47	9		0.553045	0.364332	-1.02818	2	3	24.3514	23.1038	22.3718	25.5125	23.4972	23.0776	21.271	23.381
Q15398	Disks large-associated protein 5	DLGAP5	5		1.38616	0.0815932	-1.03094	3	2	22.7646	22.6753	23.3636	21.8038	22.1622	21.0424	21.7636	21.5152
Q9Y5B9	FACT complex subunit SPT16	SUPT16H	10		0.37188	0.51258	-1.03618	2	4	25.408	22.1987	21.645	25.0988	22.5196	24.6038	21.6373	21.4451
P07900;Q14568;Q58FG0	Heat shock protein HSP 90-alpha	HSP90AA1	20		1.49952	0.0630991	-1.04044	4	4	26.0837	25.3701	24.8766	24.8815	24.7499	24.5906	23.9548	23.7548
P23588	Eukaryotic translation initiation factor 4B	EIF4B	12	+	2.29381	0.0136104	-1.08041	4	4	25.5076	26.3465	25.8188	26.3829	25.2405	24.6912	24.727	25.0756
Q8TAT6	Nuclear protein localization protein 4 homolog	NPLOC4	17		1.0774	0.127942	-1.1043	4	4	29.4489	29.1681	29.7056	27.9721	28.8665	27.8697	28.0776	27.0637
P81605	Dermcidin;Survival-promoting peptide;DCD-1	DCD	3		0.319197	0.546863	-1.1113	4	3	25.5221	25.4144	26.5431	25.6808	20.4576	27.0822	25.4388	25.7367
P35241	Radixin	RDX	11		0.398357	0.472385	-1.14609	2	4	23.5666	21.7821	21.6882	26.2928	21.3873	24.1661	21.6214	21.5705
P53999	Activated RNA polymerase II transcriptional coactivator p15	SUB1	7		0.897585	0.177669	-1.17278	4	4	27.7854	26.4342	26.684	28.5637	26.2703	27.2799	26.0855	25.1405
Q7Z6B7;O43295;O75044	SLIT-ROBO Rho GTPase-activating protein 1	SRGAP1	37		1.01027	0.134394	-1.20201	4	4	29.2957	30.3214	29.8867	27.8488	28.8791	27.9713	28.2202	27.4741
P09429;B2RPK0;P23497	High mobility group protein B1;Putative high mobility group protein B1-like 1	HMGB1;HMGB1P1	6		0.347157	0.520116	-1.20227	4	4	26.2137	23.0046	22.5446	26.4926	22.5287	26.5378	22.3504	22.0295
Q9NTJ3	Structural maintenance of chromosomes protein 4	SMC4	6	+	2.19918	0.0128649	-1.24015	4	0	22.2898	23.0241	22.5715	22.9565	22.0383	20.8359	21.583	21.424
Q9Y383;Q9NQ29	Putative RNA-binding protein Luc7-like 2	LUC7L2	11	+	2.18632	0.0126933	-1.25139	4	4	26.6874	27.8671	27.2518	26.7638	26.1095	25.4735	25.9933	25.9883
P22234	Multifunctional protein ADE2;Phosphoribosylaminoimidazole-succinocarboxamide synthase;Phosphoribosylaminoimidazole carboxylase	PAICS	2		1.24789	0.0818487	-1.26267	4	3	23.5121	23.8541	23.5663	23.1837	22.9297	22.9287	22.4579	20.7492
Q9BRS2	Serine/threonine-protein kinase RIO1	RIOK1	2		1.23204	0.0819344	-1.27314	2	3	21.7784	22.4814	21.7049	23.9634	21.3886	20.8392	21.5287	21.079
P47813;O14602	Eukaryotic translation initiation factor 1A, X-chromosomal;Eukaryotic translation initiation factor 1A, Y-chromosomal	EIF1AX;EIF1AY	7		0.713609	0.251111	-1.28154	4	4	26.6378	26.142	25.2712	27.2613	25.792	26.738	24.4124	23.2437
P51114;Q06787;P51116	Fragile X mental retardation syndrome-related protein 1;Fragile X mental retardation protein 1;Fragile X mental retardation syndrome-related protein 2	FXR1;FMR1;FXR2	2	+	2.54447	0.00593333	-1.29445	3	0	22.5421	22.1862	22.5858	22.2878	21.322	21.7073	20.6924	20.7024
P26599;O95758	Polypyrimidine tract-binding protein 1	PTBP1	3	+	1.70595	0.027191	-1.32522	3	0	21.9753	21.9961	22.1398	22.0673	20.1598	20.5014	21.9558	20.2606
Q15459	Splicing factor 3A subunit 1	SF3A1	8		1.02071	0.120638	-1.33847	4	3	24.0378	23.9164	23.9415	23.8809	20.6362	23.2816	23.6468	22.8582
O76094	Signal recognition particle subunit SRP72	SRP72	5	+	2.13916	0.0108571	-1.38382	3	0	22.8471	22.776	21.7912	23.1236	21.7838	21.0023	20.9559	21.2606
Q9Y3I0	tRNA-splicing ligase RtcB homolog	RTCB	4		1.14398	0.0882188	-1.38807	3	2	22.5318	23.3033	22.5184	22.8356	22.7053	21.5608	21.6061	19.7645
Q01105;P0DME0	Protein SET;Protein SETSIP	SET;SETSIP	2	+	1.68194	0.0276744	-1.39821	3	3	23.8835	22.5207	23.2474	24.0339	22.3534	21.1617	22.2955	22.282
Q09666	Neuroblast differentiation-associated protein AHNAK	AHNAK	52		0.825203	0.183346	-1.45956	4	4	25.5406	25.0908	25.1963	28.7083	24.358	24.4721	25.1994	24.6681
P60174	Triosephosphate isomerase	TPI1	4	+	1.82595	0.0168889	-1.49158	4	0	22.6582	22.8713	22.3799	21.9247	20.1285	20.6211	21.9573	21.1608
P52292	Importin subunit alpha-1	KPNA2	3	+	2.0246	0.0115	-1.52357	3	0	22.4361	21.2733	22.3127	22.9607	21.1227	20.5823	20.9548	20.2287
O14744	Protein arginine N-methyltransferase 5;Protein arginine N-methyltransferase 5, N-terminally processed	PRMT5	3		1.15283	0.0813554	-1.54535	3	0	22.7954	23.3696	20.8049	23.5678	21.8919	21.255	20.6663	20.5429
P06454	Prothymosin alpha;Prothymosin alpha, N-terminally processed;Thymosin alpha-1	PTMA	6		0.65507	0.260455	-1.59468	3	2	23.2416	22.2467	25.6458	25.0703	20.9316	24.3971	23.4129	21.0842
Q96IZ7	Serine/Arginine-related protein 53	RSRC1	4	+	1.43127	0.0389053	-1.60482	4	2	23.8646	24.1637	24.02	23.4651	23.481	21.1948	23.0559	21.3623
O43719	HIV Tat-specific factor 1	HTATSF1	4	+	1.35445	0.0415842	-1.68414	4	2	22.8613	23.7876	23.7778	22.8663	22.7479	20.3273	20.8834	22.5977
Q15428	Splicing factor 3A subunit 2	SF3A2	3	+	2.22668	0.00554386	-1.70465	3	0	23.149	23.0321	23.0961	23.3576	20.617	21.7284	22.4494	21.0214
P16401	Histone H1.5	HIST1H1B	5		0.548602	0.325426	-1.7408	3	2	24.8029	25.2192	25.6033	22.2463	25.0065	20.3736	20.7041	24.8243
P0DI83	Ras-related protein Rab-34, isoform NARR	RAB34	4	+	2.25122	0.00515385	-1.76546	4	4	25.3534	26.3475	26.705	25.3533	23.7963	23.7825	24.3653	24.7532
P17096	High mobility group protein HMG-I/HMG-Y	HMGA1	2	+	1.50764	0.0273563	-1.84857	3	0	23.7182	23.7495	21.0995	23.4459	21.4338	20.7317	21.4091	21.0442
Q9UN86	Ras GTPase-activating protein-binding protein 2	G3BP2	2	+	2.15953	0.0050566	-1.94481	3	0	21.9998	22.6066	22.8923	22.7123	20.0743	19.6646	21.556	21.1368
Q13310;P0CB38	Polyadenylate-binding protein 4	PABPC4	7	+	3.19913	0	-2.13952	3	0	23.5388	22.5396	23.1392	23.3699	20.5164	21.082	20.7709	21.6602
Q13765;E9PAV3	Nascent polypeptide-associated complex subunit alpha;Nascent polypeptide-associated complex subunit alpha, muscle-specific form	NACA	3		0.647226	0.247294	-2.18474	3	3	25.7746	22.4231	23.318	28.5517	22.7027	25.187	22.2865	21.1523
P05141	ADP/ATP translocase 2;ADP/ATP translocase 2, N-terminally processed	SLC25A5	8	+	1.21111	0.0492453	-2.18996	4	2	25.3771	24.1868	24.9718	25.4485	22.0934	23.4493	20.7201	24.9616
Q9Y230	RuvB-like 2	RUVBL2	5	+	3.42712	0	-2.20405	3	0	22.4917	23.3055	22.6778	23.6311	20.3628	20.9323	21.0194	20.9754
P13984	General transcription factor IIF subunit 2	GTF2F2	3	+	2.62151	0.00151351	-2.269	3	0	23.0468	22.9985	22.2349	24.3866	20.9836	20.9848	20.903	20.7193
P49756	RNA-binding protein 25	RBM25	7	+	1.89515	0.00729032	-2.30467	4	3	25.0401	25.1389	24.7643	24.4276	23.4319	20.6534	22.8957	23.1712
Q13442	28 kDa heat- and acid-stable phosphoprotein	PDAP1	6		0.692939	0.204593	-2.56141	4	2	25.9217	24.9298	23.8667	27.0188	24.1227	26.8744	21.17	19.3242
P82979	SAP domain-containing ribonucleoprotein	SARNP	7		0.956553	0.0936183	-2.56277	3	1	24.8272	23.5378	20.5713	26.4177	20.529	23.0175	20.6518	20.9047
Q13347	Eukaryotic translation initiation factor 3 subunit I	EIF3I	3	+	2.6836	0.00169697	-2.63213	3	0	23.1911	22.6772	22.961	24.388	20.249	21.6119	20.086	20.7418
Q01469	Fatty acid-binding protein, epidermal	FABP5	2	+	1.97141	0.00536	-2.93418	3	0	22.6709	25.2955	23.2921	21.8673	21.0406	20.5309	19.4517	20.3658
P46379	Large proline-rich protein BAG6	BAG6	6	+	2.78054	0.00186667	-2.95728	3	0	23.271	24.1332	23.6844	22.1401	20.7618	19.4221	20.26	20.9556
Q96CT7	Coiled-coil domain-containing protein 124	CCDC124	9		1.08128	0.0596364	-3.0131	3	0	25.3842	24.0959	20.4774	27.104	22.1758	21.2481	21.1538	20.4313
P37108	Signal recognition particle 14 kDa protein	SRP14	3	+	4.20229	0	-3.34236	4	0	23.5025	24.3376	23.3199	23.9318	19.8802	20.2117	20.5813	21.0493
P63241;Q9GZV4;Q6IS14	Eukaryotic translation initiation factor 5A-1;Eukaryotic translation initiation factor 5A-2;Eukaryotic translation initiation factor 5A-1-like	EIF5A;EIF5A2;EIF5AL1	4	+	4.85035	0	-3.76613	4	0	24.0249	24.831	24.8244	24.1728	20.2894	20.8223	20.4651	21.2117
P24752	Acetyl-CoA acetyltransferase, mitochondrial	ACAT1	9	+	1.75635	0.0060339	-3.83923	3	0	24.2214	26.203	21.3794	26.4723	20.7	20.9279	20.9019	20.3894
