# Supplementary material for: ERLIN1/2 scaffolds bridge TMUB1 and RNF170 and restrict cholesterol esterification to regulate the secretory pathway
Source: Life Sci Alliance. 2024 May 24;7(8):e202402620. doi: 10.26508/lsa.202402620 (PMC11116810; doi:10.26508/lsa.202402620)
Supplement: Supplementary file 3 [file LSA-2024-02620_TableS2.xlsx]

## Sheet: TMUB1 IP in WT and DKO
					ANOVA (q<0.05; So=0.2)			Student's T-test (q<0.05; So=0.2)																Means (log2)				Valid values				LFQ intensities (log2)
Protein IDs	Majority protein IDs	Protein names	Gene names	Peptides	ANOVA Significant	-Log ANOVA p value	ANOVA q-value	Significant WT-TMUB1_WT-CTR	Significant DKO-TMUB1_DKO-CTR	Significant DKO-TMUB1_WT-TMUB1	Significant DKO-CTR_WT-CTR	-Log p-value WT-TMUB1_WT-CTR	q-value WT-TMUB1_WT-CTR	Difference WT-TMUB1_WT-CTR	-Log p-value DKO-TMUB1_DKO-CTR	q-value DKO-TMUB1_DKO-CTR	Difference DKO-TMUB1_DKO-CTR	-Log p-value DKO-TMUB1_WT-TMUB1	q-value DKO-TMUB1_WT-TMUB1	Difference DKO-TMUB1_WT-TMUB1	-Log p-value DKO-CTR_WT-CTR	q-value DKO-CTR_WT-CTR	Difference DKO-CTR_WT-CTR	Mean WT-TMUB1	Mean DKO-TMUB1	Mean WT-CTR	Mean DKO-CTR	Valid values WT-TMUB1	Valid values DKO-TMUB1	Valid values WT-CTR	Valid values DKO-CTR	2761_01	2761_02	2761_03	2761_04	2761_05	2761_06	2761_07	2761_08	2761_09	2761_10	2761_11	2761_12	2761_13	2761_14	2761_15	2761_16
O94905	O94905	Erlin-2	ERLIN2	22	+	8.91348	0	+		+		5.678	0	8.46684	NaN	1	0	6.23305	0	-9.56628	NaN	1	0	32.5438	NaN	NaN	NaN	4	0	0	0	32.6572	31.8721	32.1878	33.4582	23.543	22.3316	22.7802	23.2554	23.5443	23.8683	25.0483	23.847	24.8062	24.6335	24.8755	22.7829
O75477	O75477	Erlin-1	ERLIN1	26	+	9.37617	0	+		+		5.96948	0	8.29326	NaN	1	0	5.40987	0	-9.9072	NaN	1	0	32.866	NaN	NaN	NaN	4	0	0	0	32.9939	32.1134	32.5303	33.8262	22.3559	23.4182	24.1355	21.9255	24.3069	24.913	24.9203	24.1506	22.96	23.0098	24.0001	23.9154
O00425	O00425	Insulin-like growth factor 2 mRNA-binding protein 3	IGF2BP3	9	+	8.68433	0	+		+		6.04418	0	4.74546	NaN	1	0	5.63435	0	-6.17714	NaN	1	0	29.2067	NaN	NaN	NaN	4	0	0	0	29.0775	29.1418	29.0942	29.5132	23.5671	22.0601	23.0648	23.4261	24.9851	24.6069	24.1605	24.0924	24.0567	23.3244	22.7714	23.7697
Q9NZT1	Q9NZT1	Calmodulin-like protein 5	CALML5	6	+	4.61061	1.71674e-05	+	+	+		0.799363	0.0364206	-1.38196	3.73826	0	-5.608	2.7678	0.00294737	-4.32637	0.0467633	1	-0.100323	27.6547	NaN	29.0367	28.9364	4	0	4	4	28.2009	29.1955	27.2556	25.9669	22.2603	23.9788	23.0633	24.0109	27.9436	30.2943	29.391	28.5178	27.7554	28.8359	30.3977	28.7564
Q96K19	Q96K19	E3 ubiquitin-protein ligase RNF170	RNF170	6	+	6.04992	0	+		+		3.85258	0.000370861	2.93122	NaN	1	0	3.66212	0	-3.65719	NaN	1	0	26.9184	NaN	NaN	NaN	4	0	0	0	27.5306	26.1782	26.5429	27.422	22.4076	23.5311	23.9277	23.1785	23.8908	23.8904	24.2508	23.9169	24.2493	23.8082	23.8484	23.5865
P01857;P01860;P01859;P01861	P01857;P01860;P01859;P01861	Ig gamma-1 chain C region;Ig gamma-3 chain C region;Ig gamma-2 chain C region;Ig gamma-4 chain C region	IGHG1;IGHG3;IGHG2;IGHG4	3		0.329579	0.11857					0.317288	0.160134	2.17841	0.841582	0.0885513	-0.574802	0.704639	0.325089	0.427775	0.499984	1	3.18099	34.3755	34.8033	35.0433	35.3781	4	4	3	4	33.8031	34.9008	34.1753	34.623	34.6949	35.198	34.917	34.4034	35.4716	33.5937	23.6586	36.0646	34.9331	35.4595	36.1901	34.9299
P15927	P15927	Replication protein A 32 kDa subunit	RPA2	4	+	4.22932	4.16667e-05		+	+		0.202418	0.430038	-0.175159	2.23742	0.00119885	-2.83238	2.97231	0.00311111	-3.46996	0.854502	0.896732	-0.812741	26.7893	NaN	26.9644	26.1517	4	0	4	4	26.8346	26.822	26.2284	27.272	22.8686	24.5692	22.0439	23.7955	27.6863	26.9428	26.8281	26.4005	26.1981	27.153	26.0322	25.2234
P84243	P84243	Histone H3.3	H3F3A	8	+	0.936876	0.0184271		+			0.166428	0.374555	-0.562435	0.884329	0.0238106	-2.99935	0.951584	0.0687442	-3.16835	0.221934	1	-0.731432	28.4426	27.4686	29.005	28.2736	4	2	4	4	30.5555	29.1695	26.8925	27.1529	29.2479	22.8999	23.2599	25.6893	30.6905	30.6666	27.6417	27.0213	27.7471	30.8489	27.7717	26.7266
P62316	P62316	Small nuclear ribonucleoprotein Sm D2	SNRPD2	7	+	8.43141	0	+	+		+	4.91437	0	4.67142	4.65783	0	2.28494	0.537407	0.549793	-0.2207	3.03468	0.0688	2.16578	28.5649	28.3442	NaN	26.0593	4	4	0	4	28.4574	28.7728	28.4386	28.5909	28.5858	27.8581	28.3279	28.6051	23.286	23.667	23.7251	24.8959	26.2095	25.8211	26.0808	26.1257
Q9UG63	Q9UG63	ATP-binding cassette sub-family F member 2	ABCF2	22	+	7.31782	0	+	+		+	4.46158	0	4.72664	3.49096	0	2.34916	1.01949	0.308593	0.33124	2.74113	0.0573333	2.70872	28.8511	29.1823	NaN	26.8331	4	4	0	4	28.5078	28.9352	28.6993	29.2619	29.193	29.0757	29.278	29.1825	24.0901	25.2653	23.5133	23.6291	26.9094	26.4278	26.2982	27.6972
P04040	P04040	Catalase	CAT	11	+	5.67968	0	+	+	+		1.87404	0.00352041	-1.63112	4.02479	0	-3.99865	3.5457	0	-2.73498	0.28991	1	-0.367448	25.9086	NaN	27.5397	27.1722	4	0	4	4	26.8897	25.3906	25.8095	25.5444	23.4617	23.3285	23.0038	22.9004	26.8832	27.4968	28.44	27.3387	26.7049	27.7811	27.9587	26.2442
Q86UP2	Q86UP2	Kinectin	KTN1	24	+	3.83337	5.01567e-05	+			+	3.03728	0.00121739	3.17686	0.831832	0.0632401	0.85316	0.0211745	0.96547	-0.040206	3.22757	0.084	2.28349	26.8784	26.8382	23.9271	25.985	4	4	3	4	26.7579	26.2917	26.2724	28.1915	26.8832	25.9226	26.4543	28.0926	24.2101	23.0248	23.5407	24.0305	26.2882	25.3307	26.0782	26.243
P62829	P62829	60S ribosomal protein L23	RPL23	4	+	6.92719	0	+	+			7.58621	0	5.06765	2.4519	0.00107645	2.74959	0.259347	0.801589	-0.0994382	2.03611	0.148	2.21862	29.0249	28.9255	NaN	26.696	4	4	0	3	28.8742	29.1331	29.3246	28.7678	28.9049	28.77	29.1954	28.8318	24.0003	24.0113	23.7968	24.0207	24.6156	26.2802	26.357	27.4509
Q13813	Q13813	Spectrin alpha chain, non-erythrocytic 1	SPTAN1	29		0.251357	0.17144	+				0.709126	0.0394499	2.06166	0.0224819	0.890639	-0.0923672	0.640675	0.21704	-1.12089	0.230505	1	1.03314	28.2996	27.1787	28.3078	27.2711	4	4	2	4	30.2094	28.0644	27.1533	27.7713	28.3631	26.1354	26.5613	27.6552	29.1457	27.47	24.4757	23.8605	28.0262	24.6797	25.7957	30.5829
P63173	P63173	60S ribosomal protein L38	RPL38	3	+	9.10936	0	+	+		+	5.29721	0	3.91489	4.53161	0	1.83625	0.315184	0.769521	0.108345	3.74444	0.112	2.18699	28.2448	28.3532	NaN	26.5169	4	4	0	4	27.895	28.3735	28.3698	28.341	28.188	28.4657	28.5347	28.2244	24.7974	24.2785	23.7215	24.5224	26.6495	26.4521	26.1623	26.8039
P31151	P31151	Protein S100-A7	S100A7	8	+	2.55791	0.000572792	+	+	+		1.90036	0.00308333	-1.83052	1.78483	0.0016285	-3.88032	2.06139	0.0222857	-2.1454	0.0283244	1	-0.0955977	27.4196	25.2742	29.2501	29.1545	4	4	4	4	27.9644	27.2055	27.4569	27.0517	24.8474	24.2874	26.7344	25.2275	28.0633	30.0515	30.012	28.8737	27.2534	28.8918	32.1442	28.3287
P08559;P29803	P08559	Pyruvate dehydrogenase E1 component subunit alpha, somatic form, mitochondrial	PDHA1	13	+	3.81326	5.19481e-05	+	+	+		1.44175	0.00522275	-2.24813	3.50595	0	-4.26758	1.19055	0.0467257	-2.02407	0.00321963	1	-0.00463057	26.0562	NaN	27.7027	27.698	3	0	4	4	27.445	25.8267	23.6495	24.8969	23.1924	24.0441	24.093	22.3923	27.1488	27.852	28.3021	27.5077	27.7448	27.6193	28.7211	26.707
P29508	P29508	Serpin B3	SERPINB3	13	+	3.49695	6.06061e-05	+	+	+		1.7314	0.00342119	-2.19828	2.50774	0.000617544	-4.20896	1.767	0.0228571	-2.36827	0.161602	1	-0.357585	25.442	24.8203	27.6403	27.2827	4	1	4	4	26.5627	25.2317	24.7131	25.2607	22.4504	22.9436	24.8203	22.0808	26.0564	28.7107	27.8403	27.9538	25.8947	27.4396	28.9488	26.8478
P31949	P31949	Protein S100-A11;Protein S100-A11, N-terminally processed	S100A11	3	+	2.00278	0.00222407		+			NaN	1	0	1.43782	0.00555652	-1.99938	NaN	1	0	0.892202	0.65069	1.48008	NaN	NaN	NaN	25.4318	0	0	0	4	23.252	22.7662	22.8816	22.7267	23.8224	22.6276	23.743	23.5368	24.3876	24.1945	22.5633	24.6615	27.4882	24.8338	24.9445	24.4607
P25788	P25788	Proteasome subunit alpha type-3	PSMA3	3	+	3.19164	0.000415584		+			NaN	1	0	1.88582	0.00246301	-1.96612	NaN	1	0	0.230588	1	-0.228599	NaN	NaN	NaN	24.7842	0	0	0	4	23.6278	23.5104	23.577	24.1504	22.2859	23.0464	22.0817	23.8582	24.9789	25.1579	24.8242	25.0902	25.8378	24.3511	24.8996	24.0483
P53396	P53396	ATP-citrate synthase	ACLY	24	+	2.99437	0.000321716	+	+			4.64648	0	4.02393	0.914078	0.026886	2.06958	0.234462	0.734915	0.197053	0.956356	0.513333	2.15141	28.1765	28.3735	NaN	27.3388	4	4	0	3	27.3848	28.3206	28.5255	28.475	28.0409	28.6796	28.7871	27.9865	24.3222	24.5354	24.2025	23.55	28.5257	23.1995	27.1737	26.3169
Q08554	Q08554	Desmocollin-1	DSC1	8	+	3.02773	0.000248649	+	+			1.76808	0.00309948	-2.28496	2.23036	0.00108642	-4.2344	0.882121	0.101695	-1.93766	0.00732732	1	0.0117774	27.0287	25.8545	29.3136	29.3254	4	3	4	4	28.8233	26.5325	26.6422	26.1168	24.9223	22.8007	27.3236	25.3175	28.3733	29.3245	29.5557	30.001	28.6717	29.3995	30.4718	28.7587
Q08211	Q08211	ATP-dependent RNA helicase A	DHX9	26	+	5.66383	0	+	+			5.71172	0	4.36522	1.9379	0.00174874	2.42429	1.61847	0.131356	0.495081	1.88378	0.146737	2.43602	28.4931	28.9882	NaN	26.5639	4	4	0	4	28.1243	28.6306	28.7213	28.4962	29.2702	28.9148	28.8015	28.9661	24.4434	23.5443	24.3823	24.1414	27.9346	24.8171	26.3285	27.1752
Q9Y265	Q9Y265	RuvB-like 1	RUVBL1	9	+	3.17556	0.000369393	+	+			2.16344	0.001925	2.56554	1.50273	0.0288476	0.65226	0.370028	0.648143	-0.193048	1.44468	0.3075	1.72024	26.6819	26.4889	25.7543	25.8366	4	4	1	4	26.1254	26.7797	27.1373	26.6853	26.3412	26.7268	26.3891	26.4984	24.1838	23.572	22.9554	25.7543	26.4677	25.7733	25.5192	25.5862
P04075	P04075	Fructose-bisphosphate aldolase A	ALDOA	12		0.3956	0.0974471					0.158374	0.406973	-0.42204	0.69737	0.0530775	-2.23912	0.478647	0.307079	-1.31767	0.136364	1	0.499415	27.5294	26.2118	27.9515	28.4509	4	4	4	4	29.8485	27.7252	26.2245	26.3195	28.729	26.3023	25.356	24.4598	28.3315	27.3286	26.764	29.3819	29.8957	26.9859	31.1771	25.7449
P23526	P23526	Adenosylhomocysteinase	AHCY	5		0.639853	0.0507764		+			NaN	1	0	1.17818	0.0132167	-1.71997	NaN	1	0	0.384028	1	0.611919	NaN	NaN	NaN	24.5532	0	0	0	4	23.5453	22.6605	24.4612	25.2586	24.4453	22.9942	22.7211	21.1725	23.9797	25.4398	23.7656	22.5801	25.5369	24.6253	24.2988	23.752
P01040	P01040	Cystatin-A;Cystatin-A, N-terminally processed	CSTA	7	+	2.63529	0.000502463	+	+			1.97869	0.00294556	-2.51152	1.85174	0.00126316	-4.21919	0.77306	0.134514	-1.89845	0.0972268	1	-0.190774	27.3702	26.4598	29.8817	29.6909	4	3	4	4	28.62	28.1167	26.7671	25.9768	25.5085	22.5075	27.2202	26.6506	28.9615	30.2624	30.3387	29.964	28.5564	30.0132	31.374	28.8199
Q13435	Q13435	Splicing factor 3B subunit 2	SF3B2	18	+	6.94764	0	+	+			6.3842	0	3.56481	2.40199	0.00112432	1.8695	0.644894	0.455162	0.279114	2.64782	0.0831111	1.97442	27.3921	27.6713	NaN	25.8018	4	4	0	4	27.2426	27.3324	27.4593	27.5342	27.7069	27.7703	27.1326	28.0752	24.001	24.1259	23.5812	23.6013	26.4527	26.2921	24.8696	25.5927
P68032;P68133;P62736;P63267	P68032;P68133;P62736;P63267	Actin, alpha cardiac muscle 1;Actin, alpha skeletal muscle;Actin, aortic smooth muscle;Actin, gamma-enteric smooth muscle	ACTC1;ACTA1;ACTA2;ACTG2	21	+	0.967193	0.0196074		+			0.044689	0.763512	-0.145522	1.38019	0.0066723	-1.83723	0.492659	0.419721	0.453526	0.84518	0.638836	2.14524	27.9121	28.3657	29.0378	30.2029	4	4	3	4	27.4982	28.1865	28.0235	27.9404	27.9166	28.4044	27.6852	29.4565	25.1172	28.2283	28.2802	30.605	29.3521	29.1648	30.5841	31.7108
P09923	P09923	Intestinal-type alkaline phosphatase	ALPI	14		0.336212	0.126349	+				1.24395	0.0103672	1.46486	0.0474387	0.780952	-0.200924	0.847275	0.115401	-1.66123	0.00119461	1	0.00455999	26.7441	25.7214	25.9491	26.7293	4	3	2	2	26.8528	25.4551	27.4022	27.2662	23.1674	24.9371	24.8073	27.4196	24.3547	24.8639	25.5266	26.3717	24.9039	24.856	22.8205	28.5548
Q9UHX1	Q9UHX1	Poly(U)-binding-splicing factor PUF60	PUF60	8	+	3.48724	0.000103152	+	+			2.40081	0.00176224	2.85051	2.0789	0.00428704	1.20049	1.49484	0.371349	-0.224924	1.06086	0.510692	1.4251	27.4746	27.2496	25.3635	26.0491	4	4	2	4	27.5308	27.3553	27.5168	27.4953	27.3335	27.3727	27.2339	27.0585	24.4269	26.3524	23.3423	24.3745	26.7214	26.4001	25.5656	25.5095
Q9HC35	Q9HC35	Echinoderm microtubule-associated protein-like 4	EML4	8	+	2.34903	0.00145455	+		+		2.40598	0.00298837	1.5869	NaN	1	0	2.0474	0.0228	-1.89277	NaN	1	0	25.4381	NaN	NaN	NaN	4	0	0	0	24.6706	25.7278	25.9732	25.3808	24.619	22.6392	23.3463	23.5768	23.3622	24.1704	23.665	24.2073	25.0546	23.6974	24.3325	24.1348
P16401	P16401	Histone H1.5	HIST1H1B	6	+	2.71532	0.00044557	+	+			4.02368	0	4.14459	1.03184	0.015222	2.55974	0.362079	0.678021	0.174767	0.62301	0.91919	1.75962	28.0056	28.1804	NaN	27.7794	4	4	0	2	27.6726	28.2878	28.1898	27.8723	27.9965	27.856	28.3562	28.5128	24.8637	24.2785	23.049	23.2529	27.3041	23.8871	23.0367	28.2547
P08195	P08195	4F2 cell-surface antigen heavy chain	SLC3A2	8	+	2.13808	0.00156223	+				3.51248	0.00127854	2.34543	0.383817	0.190892	0.771909	0.317967	0.601659	0.313229	1.18989	0.435684	1.88675	26.1065	26.4198	NaN	26.2929	4	4	0	3	26.0104	25.4699	26.2218	26.724	27.3409	26.3736	25.8354	26.1292	23.9153	23.3737	23.5715	24.1839	27.6726	25.8575	23.7128	25.3484
Q9UHB6;Q9BT23	Q9UHB6	LIM domain and actin-binding protein 1	LIMA1	17		0.203474	0.209259					NaN	1	0	0.308736	0.215257	-1.5603	0.395149	0.380058	-1.17788	0.433248	1	1.66592	NaN	23.4325	NaN	30.0727	0	4	0	1	23.9886	24.5705	25.1255	24.7569	21.6668	22.4559	22.3515	27.2559	23.6603	22.7385	23.0874	23.8213	23.5286	23.3144	23.0555	30.0727
Q08945	Q08945	FACT complex subunit SSRP1	SSRP1	4	+	2.14716	0.00177021	+		+		3.04368	0.00175	1.55007	NaN	1	0	2.40726	0.00942857	-2.36906	NaN	1	0	25.0706	NaN	NaN	NaN	4	0	0	0	25.0245	25.0458	25.0855	25.1267	23.2052	21.9515	21.7273	23.9221	23.8011	23.942	22.8003	23.5388	24.7924	22.5409	22.6188	23.5468
P21333;O75369;Q14315	P21333	Filamin-A	FLNA	34	+	1.77132	0.00310931	+				0.778962	0.0384142	1.40065	0.0543563	0.771862	-0.126773	0.820523	0.136514	1.37858	1.80017	0.142	2.906	25.6401	27.0187	NaN	27.1455	4	4	0	4	23.4599	26.1523	26.5582	26.3902	26.565	26.6362	26.6276	28.2461	25.2546	24.9523	23.5162	23.2349	26.8722	25.979	26.5226	29.2082
Q92614	Q92614	Unconventional myosin-XVIIIa	MYO18A	40	+	1.11478	0.0120496					NaN	1	0	0.330544	0.197408	-1.50463	0.820374	0.110369	2.26065	1.16265	0.360457	3.19377	NaN	25.6309	NaN	28.2769	0	4	0	3	23.436	22.9845	22.8742	24.1861	22.7535	25.5235	25.0167	29.2296	24.9125	23.9405	23.2595	23.6544	26.695	23.7113	27.6373	30.4984
Q02413	Q02413	Desmoglein-1	DSG1	21	+	2.89547	0.000359788	+	+			1.9315	0.00295402	-2.80438	2.09413	0.00102924	-4.28809	0.649315	0.195609	-1.67606	0.132624	1	-0.192343	27.1997	25.5237	30.0041	29.8118	4	4	4	4	29.253	26.707	26.7007	26.1382	25.4655	22.9546	27.9491	25.7255	28.9867	30.0226	30.5863	30.4208	28.938	30.0563	30.8381	29.4147
P38919	P38919	Eukaryotic initiation factor 4A-III;Eukaryotic initiation factor 4A-III, N-terminally processed	EIF4A3	18	+	4.71672	3.13725e-05	+	+			3.46035	0.000595745	2.98989	1.90371	0.00386014	1.50808	0.74257	0.452086	0.254867	1.64707	0.236714	1.73668	27.3039	27.5588	NaN	26.3579	4	4	0	3	26.9953	27.2079	27.6756	27.3368	27.4365	27.7106	27.3735	27.7144	25.3487	24.3107	24.1045	23.4921	27.1162	25.1291	25.7464	26.211
P05186	P05186	Alkaline phosphatase, tissue-nonspecific isozyme	ALPL	10		0.447969	0.0908249	+				1.08814	0.0139076	1.50536	0.0160784	0.922422	0.0440984	0.644299	0.220898	-1.03645	0.187608	1	0.424811	25.4691	24.4327	NaN	25.377	4	4	0	2	25.3212	23.9037	25.9859	26.6656	24.2681	24.0927	23.5293	25.8405	23.7852	22.8677	24.6738	24.5283	24.0932	23.0865	23.7137	26.6608
P51148;P61020;P20339	P51148;P61020;P20339	Ras-related protein Rab-5C;Ras-related protein Rab-5B;Ras-related protein Rab-5A	RAB5C;RAB5B;RAB5A	4	+	2.22822	0.002159		+	+		0.0142444	0.955563	0.00699472	1.46931	0.00738655	-1.44949	1.9902	0.0226316	-1.46711	0.00921156	1	-0.010623	24.1011	NaN	NaN	24.4304	4	0	0	2	23.9889	24.0803	24.192	24.1432	22.7915	21.5808	23.4944	22.6693	24.4678	24.17	24.0437	23.6951	25.037	24.1084	23.8237	23.3649
P51532	P51532	Transcription activator BRG1	SMARCA4	18	+	5.19579	1.67364e-05	+		+	+	2.6693	0.00187919	1.84093	0.786073	0.134775	0.387891	2.06109	0.0342449	0.880723	3.14464	0.0773333	2.33376	26.1212	27.002	NaN	26.6141	4	4	0	4	25.5387	26.0544	26.6449	26.247	27.0285	27.0087	26.9981	26.9725	24.0027	23.6406	24.7331	24.7448	27.0595	25.9206	26.6862	26.7899
Q13247	Q13247	Serine/arginine-rich splicing factor 6	SRSF6	12	+	4.63497	1.66667e-05	+	+			2.92129	0.00129032	4.38004	3.01545	0	2.96682	1.21787	0.413915	0.218501	0.918447	0.623556	1.63172	29.4401	29.6586	26.1801	26.6918	4	4	2	4	29.3457	29.5951	29.4326	29.3872	29.5177	29.8241	29.536	29.7567	26.8092	25.5511	23.1967	24.6835	27.4014	25.3324	26.6295	27.4041
P05187;P10696	P05187;P10696	Alkaline phosphatase, placental type;Alkaline phosphatase, placental-like	ALPP;ALPPL2	16		0.419965	0.106784	+				1.11103	0.0175833	1.19771	0.0992428	0.62969	-0.211528	0.757783	0.202655	-0.900401	0.275122	1	0.508832	28.601	27.7006	27.4033	27.9122	4	4	4	4	28.404	27.4817	29.4709	29.0475	27.2172	27.1358	27.6097	28.8397	26.6902	26.9277	28.2353	27.7601	27.2439	26.8655	27.6611	29.8782
P01834	P01834	Ig kappa chain C region	IGKC	1	+	2.0995	0.00258436		+			NaN	1	0	1.27007	0.0135794	-1.36883	NaN	1	0	0.633127	1	0.678433	NaN	NaN	NaN	24.6189	0	0	0	4	23.3249	22.4776	22.8494	22.8042	23.905	22.6912	23.577	22.827	24.0869	24.1175	23.5173	24.0402	24.1249	26.0921	24.1127	24.1458
P25311	P25311	Zinc-alpha-2-glycoprotein	AZGP1	9	+	4.07033	4.13793e-05	+	+	+		2.15151	0.00194322	-2.64378	2.72981	0	-3.97948	1.67834	0.0217722	-2.25156	0.632395	1	-0.915858	26.4238	NaN	27.5612	26.6453	1	0	4	4	26.4238	24.6263	23.7881	24.8313	23.4137	22.5767	21.3649	23.308	26.5103	27.7908	28.1846	27.759	25.7148	25.94	28.3117	26.6147
Q9P0W8	Q9P0W8	Spermatogenesis-associated protein 7	SPATA7	2		0.652411	0.051796		+	+		0.0236532	0.879813	-0.0504832	1.15877	0.0181277	-1.37197	2.17019	0.0231707	-1.12674	0.0763997	1	0.194744	27.0515	25.9247	27.1019	27.2967	4	4	4	4	27.5425	27.2834	26.7366	26.6433	25.8385	26.2892	26.0948	25.4765	26.1433	28.5046	28.0674	25.6925	26.8293	28.8643	27.4479	26.0452
P25490;Q96MM3;O15391	P25490	Transcriptional repressor protein YY1	YY1	9	+	6.33634	0	+	+			3.51307	0.000345679	-3.64867	4.02184	0	-4.96978	NaN	1	0	0.516551	1	-0.406737	NaN	NaN	28.1373	27.7306	0	0	4	4	24.1968	24.3367	23.7064	25.7147	23.4574	23.3193	22.8558	21.4108	28.8113	27.7901	28.1246	27.8233	27.7574	28.0587	28.1571	26.9492
Q96C19	Q96C19	EF-hand domain-containing protein D2	EFHD2	3	+	0.860161	0.0240332	+	+			0.973392	0.0227943	-1.28077	0.844735	0.0299889	-2.5832	0.44863	0.323184	-1.37398	0.025546	1	-0.0715523	27.5083	27.3376	28.789	28.7175	4	3	4	4	27.9082	26.8264	27.6551	27.6434	27.4853	28.7773	22.5242	25.7503	29.1409	30.1722	28.7125	27.1305	28.2495	30.6133	28.8345	27.1726
P11177	P11177	Pyruvate dehydrogenase E1 component subunit beta, mitochondrial	PDHB	8	+	7.75241	0	+	+			4.84243	0	-3.47644	4.48547	0	-4.74876	NaN	1	0	0.352688	1	0.363441	NaN	NaN	27.161	27.5244	0	0	4	4	23.9216	24.0666	23.3266	23.4234	23.1327	22.8865	22.7671	22.3164	26.6976	27.4507	27.5493	26.9463	27.4271	28.1751	28.0477	26.4478
Q9Y230	Q9Y230	RuvB-like 2	RUVBL2	10	+	3.28016	0.000249322	+	+			5.08811	0	2.58632	1.03501	0.0267392	1.32863	0.374469	0.711202	-0.146431	0.832426	0.810892	1.11126	26.6594	26.5129	NaN	25.795	4	4	0	3	26.3119	26.6935	26.9007	26.7313	26.2426	26.8006	26.5574	26.4512	24.167	24.3442	23.6992	24.0817	26.4348	23.3523	25.6129	25.3372
Q7Z589	Q7Z589	Protein EMSY	EMSY	2	+	1.53083	0.00750746		+			NaN	1	0	1.07787	0.0249434	-1.25443	NaN	1	0	0.199657	1	-0.249392	NaN	NaN	NaN	24.4443	0	0	0	4	23.9923	22.8227	23.614	23.3065	22.1079	24.3009	23.4414	22.9093	25.2169	25.0942	23.9039	24.5599	24.2534	25.6023	24.0054	23.9162
P62308;A8MWD9	P62308;A8MWD9	Small nuclear ribonucleoprotein G;Putative small nuclear ribonucleoprotein G-like protein 15	SNRPG;SNRPGP15	3	+	7.90042	0	+	+			5.54699	0	8.06534	4.00527	0	6.81102	1.03165	0.0860571	-1.37609	NaN	1	0	31.9617	30.5856	NaN	NaN	4	4	0	0	31.4892	32.0832	32.1048	32.1695	29.5878	31.8404	31.6404	29.2738	25.0438	24.0799	23.5675	22.8941	24.4799	24.0549	22.9252	23.6383
P31944	P31944	Caspase-14;Caspase-14 subunit p17, mature form;Caspase-14 subunit p10, mature form;Caspase-14 subunit p20, intermediate form;Caspase-14 subunit p8, intermediate form	CASP14	12	+	3.35413	8.18713e-05	+	+			2.24064	0.002033	-2.75815	2.24543	0.00107975	-4.0005	0.913046	0.0957867	-1.75069	0.348349	1	-0.508334	25.7639	25.9566	28.5221	28.0138	4	1	4	4	27.3788	25.5072	25.3251	24.8446	24.3362	23.6571	25.9566	22.1031	27.5555	28.4484	28.9872	29.0974	27.1257	28.0763	29.4501	27.4029
P36542	P36542	ATP synthase subunit gamma, mitochondrial	ATP5C1	9	+	2.74771	0.000578199	+	+			1.86678	0.00302413	2.1606	1.49364	0.0150157	0.924356	0.878454	0.401258	0.26563	1.13623	0.514512	1.50187	26.9934	27.259	26.5065	26.3347	4	4	1	4	27.002	26.8859	26.8053	27.2806	27.4168	26.9453	27.2526	27.4215	23.9604	26.5065	23.8463	25.018	26.7614	26.9812	25.7594	25.8368
P62995	P62995	Transformer-2 protein homolog beta	TRA2B	9	+	4.79827	3.16206e-05	+	+			3.29859	0.00127273	2.74823	2.20267	0.00211765	1.53016	0.527821	0.450806	0.35329	1.86669	0.184615	1.57135	26.8465	27.1998	NaN	25.6696	4	4	0	4	27.0324	26.6399	26.4402	27.2736	27.9076	26.9361	26.8154	27.1401	24.6767	24.1557	23.0711	24.4897	26.3507	24.987	25.7409	25.5999
P00367;P49448	P00367;P49448	Glutamate dehydrogenase 1, mitochondrial;Glutamate dehydrogenase 2, mitochondrial	GLUD1;GLUD2	21	+	2.23531	0.00197458		+	+		0.392732	0.184341	-0.462049	2.97269	0.00106667	-1.67307	1.98722	0.0252444	-1.15078	0.0419814	1	0.0602479	28.7824	27.6316	29.2444	29.3047	4	4	4	4	29.2679	29.002	28.4487	28.4108	26.9509	27.7798	27.8224	27.9732	30.5543	28.8258	29.2293	28.3684	29.463	29.1743	29.6703	28.9111
Q9Y450	Q9Y450	HBS1-like protein	HBS1L	16	+	4.90298	0	+	+			2.99927	0.00124444	-3.57854	3.17333	0	-4.78424	NaN	1	0	0.114542	1	-0.268097	NaN	NaN	27.5608	27.2927	0	0	4	4	24.3725	23.3308	24.1402	24.0855	23.1383	21.8476	23.0087	22.0393	28.9208	27.3289	27.7645	26.2291	28.1595	27.2938	28.3113	25.4063
Q16891	Q16891	MICOS complex subunit MIC60	IMMT	3	+	2.96736	0.000446701		+		+	NaN	1	0	0.908615	0.0412464	-1.19736	1.21943	0.065184	1.26902	2.69022	0.05	2.46472	NaN	25.6505	NaN	26.3077	0	3	0	4	23.8914	24.0821	23.6879	23.704	25.6881	25.7271	25.5364	23.49	24.5879	23.3075	23.6841	23.7926	26.2924	27.2712	26.3143	25.353
Q16629	Q16629	Serine/arginine-rich splicing factor 7	SRSF7	9	+	5.22602	0	+	+			3.63518	0.000408759	4.0594	2.74759	0.000615385	2.87617	0.75651	0.399214	0.297757	1.06166	0.523755	1.48099	29.1752	29.473	25.5348	26.5968	4	4	3	4	29.1044	29.2497	29.2832	29.0637	29.7173	29.014	29.3332	29.8275	26.3854	25.0322	25.1867	23.8591	27.6009	26.1996	25.3617	27.2252
Q9UDY2	Q9UDY2	Tight junction protein ZO-2	TJP2	26	+	4.45007	3.06513e-05	+	+			4.33426	0	3.76634	1.98044	0.00149744	2.59689	0.983512	0.216514	-0.499046	0.39098	1	0.670408	27.7011	27.2021	NaN	26.6203	4	4	0	1	27.4425	27.4792	28.0754	27.8076	26.5871	27.2427	27.5194	27.4592	23.8434	24.7666	23.9721	23.1571	24.1144	23.8363	23.8499	26.6203
P61626	P61626	Lysozyme C	LYZ	5	+	3.06883	0.000378947	+	+			1.48904	0.00619861	-1.71911	2.68538	0.000598639	-2.85663	0.822933	0.157769	-1.06141	0.0508907	1	0.0761099	24.5474	NaN	26.2665	26.3426	4	0	4	4	25.6077	24.8509	24.3895	23.3416	24.0911	22.4158	24.293	23.1442	25.979	27.3179	26.3577	25.4115	26.0805	27.2636	26.3617	25.6648
Q7KZF4	Q7KZF4	Staphylococcal nuclease domain-containing protein 1	SND1	28	+	4.48464	3.21285e-05	+	+			4.06175	0	4.39791	2.11562	0.00116854	3.26938	0.0266211	0.960909	0.0313764	0.64011	0.934233	1.1599	28.7388	28.7702	25.0413	26.1346	4	4	1	3	27.6333	29.1695	28.8381	29.3144	28.5552	28.6838	28.6911	29.1507	23.9249	24.5324	23.865	25.0413	27.3966	23.5994	24.8453	26.162
Q01469	Q01469	Fatty acid-binding protein, epidermal	FABP5	6	+	3.25674	0.000155989	+	+	+		1.12834	0.0119659	-1.69352	3.00786	0	-2.81653	1.72534	0.0220513	-2.105	0.762075	0.915014	-0.981987	25.3854	NaN	27.0789	26.3557	4	0	4	3	27.0422	25.1316	24.702	24.6659	23.3245	23.0503	22.5498	24.1971	25.4594	27.8513	27.6182	27.3869	25.8289	25.3208	26.7023	26.5359
Q9GZT3	Q9GZT3	SRA stem-loop-interacting RNA-binding protein, mitochondrial	SLIRP	5	+	3.43094	0.000134454	+		+		1.36326	0.0106495	1.12217	NaN	1	0	2.92075	0.00243478	-2.89665	NaN	1	0	25.3929	NaN	NaN	NaN	4	0	0	0	24.758	25.4218	26.0906	25.3013	23.4527	22.6116	21.3948	22.5261	24.7936	23.2584	24.5437	24.4874	23.9548	22.6443	22.8065	23.5711
P46940;Q86VI3	P46940	Ras GTPase-activating-like protein IQGAP1	IQGAP1	59	+	4.36126	3.11284e-05	+	+			4.58603	0	4.74482	1.97789	0.00112129	3.62883	0.21779	0.79275	0.121725	0.548554	1	1.23771	30.6791	30.8009	25.9343	27.172	4	4	4	4	30.2778	30.6866	31.0949	30.6573	30.694	31.1853	30.8454	30.4788	25.9321	25.5	25.309	26.9963	28.4251	25.0774	25.9818	29.2038
Q16630	Q16630	Cleavage and polyadenylation specificity factor subunit 6	CPSF6	5	+	4.35517	4.09556e-05	+	+			2.36768	0.00292877	-1.52871	2.93077	0.000436364	-2.63292	NaN	1	0	0.239212	1	-0.169931	NaN	NaN	25.8452	25.6752	0	0	4	4	24.0649	23.7415	24.8814	24.5781	23.7306	23.3634	23.2585	21.8168	25.6506	26.5312	25.5992	25.5997	25.6624	26.1352	25.615	25.2884
P07195	P07195	L-lactate dehydrogenase B chain	LDHB	12	+	0.829355	0.0265855					NaN	1	0	0.293399	0.234822	-1.09888	0.788138	0.134636	1.69942	0.639211	0.92959	1.56263	NaN	24.9409	NaN	26.0397	0	4	0	4	23.5687	23.2223	22.8533	23.3214	28.0998	24.1849	23.7114	23.7674	24.9148	24.4233	24.0004	24.57	29.4217	25.3547	25.1409	24.2417
P46777	P46777	60S ribosomal protein L5	RPL5	13	+	4.95926	1.84332e-05	+	+			4.77074	0	3.89409	2.19944	0.00117183	2.803	0.0462978	0.953919	-0.0271297	0.717365	0.929421	1.06397	29.4871	29.46	25.593	26.657	4	4	4	4	29.4033	29.3454	29.5736	29.6262	29.7676	29.6259	28.8957	29.5507	26.3545	24.9712	25.2429	25.8036	28.0532	25.3507	25.7503	27.4737
P48047	P48047	ATP synthase subunit O, mitochondrial	ATP5O	5	+	2.28493	0.00208439	+				1.55827	0.00652632	1.44323	1.18244	0.103135	0.356894	0.146464	0.888019	0.0628228	1.21916	0.499489	1.14916	26.0564	26.1192	25.9792	25.7623	4	4	1	4	25.6637	26.3145	26.0091	26.2384	26.3084	25.9715	26.0467	26.1503	23.7951	24.4953	24.1831	25.9792	25.9708	26.01	25.4117	25.6569
O00330	O00330	Pyruvate dehydrogenase protein X component, mitochondrial	PDHX	13	+	4.64606	1.7094e-05	+	+			2.19123	0.00170847	-3.66637	4.29547	0	-4.74961	0.651428	0.207665	-1.22436	0.115215	1	-0.141115	26.7772	NaN	27.9466	27.8055	1	0	4	4	26.7772	24.0563	22.8895	23.3979	23.329	23.5392	22.9553	22.3999	27.5805	28.3916	28.3046	27.5097	27.3443	28.4041	28.5285	26.945
P49411	P49411	Elongation factor Tu, mitochondrial	TUFM	17	+	2.53381	0.00106904	+	+			2.04272	0.00306522	1.84076	1.44327	0.0218244	0.791831	0.995854	0.221578	-0.473209	0.5168	1	0.575716	28.4821	28.0089	26.6414	27.2171	4	4	4	4	27.8765	28.3293	28.9078	28.8149	27.9126	28.1089	27.9193	28.095	26.3008	25.6044	27.2707	27.3896	28.0345	27.166	26.6919	26.976
Q9Y3U8	Q9Y3U8	60S ribosomal protein L36	RPL36	7	+	4.43546	3.22581e-05	+	+			3.4828	0.000411765	4.89992	2.34738	0.000939683	3.86853	0.397973	0.639762	0.190042	0.520028	1	1.22143	29.4851	29.6751	26.447	26.6208	4	4	1	3	29.0883	29.6084	29.8859	29.3578	29.7864	29.9584	29.4134	29.5424	24.2532	23.4574	24.1832	26.447	26.8622	23.3639	25.7965	27.2039
P27694	P27694	Replication protein A 70 kDa DNA-binding subunit;Replication protein A 70 kDa DNA-binding subunit, N-terminally processed	RPA1	18	+	3.06512	0.000454545		+	+		0.0651999	0.737235	-0.0723224	1.33485	0.0160471	-1.09667	2.20696	0.0175385	-2.03252	1.68844	0.365556	-1.00817	27.6724	25.6399	27.7448	26.7366	4	4	4	4	27.8439	27.9572	26.7793	28.1094	24.6131	26.5016	25.6535	25.7914	28.4802	27.4556	27.6715	27.3718	26.6887	27.207	26.8153	26.2353
P40227;Q92526	P40227	T-complex protein 1 subunit zeta	CCT6A	12		0.12084	0.341527					0.433823	0.145597	0.61679	0.180787	0.427404	-0.399158	0.729136	0.218482	-0.775343	0.0939355	1	0.240605	25.7868	25.0115	25.5218	25.4106	4	4	3	4	25.6125	25.0285	26.2184	26.2879	26.2819	24.5309	24.7674	24.4655	26.5125	24.1147	24.384	25.6688	27.6034	25.1029	24.5817	24.3544
Q15149	Q15149	Plectin	PLEC	84	+	1.44885	0.00757542	+				3.265	0.00130233	2.00689	0.528287	0.120007	0.994912	0.473786	0.441751	-0.426896	0.296982	1	0.585079	29.4119	28.985	27.405	27.99	4	4	4	4	29.0678	29.863	29.0257	29.6909	28.3198	29.1069	28.6064	29.9067	27.0309	27.0905	27.5806	27.9179	27.7782	26.1182	28.0548	30.0091
Q07666;Q5VWX1;O75525	Q07666	KH domain-containing, RNA-binding, signal transduction-associated protein 1	KHDRBS1	6	+	3.17435	0.000453608	+	+			2.03353	0.00310744	1.91783	2.05509	0.00591006	0.910016	0.607289	0.507584	0.237747	1.24373	0.496476	1.24556	25.9201	26.1578	NaN	25.2478	4	4	0	4	25.5382	25.9591	25.7911	26.3919	26.2468	26.2061	26.1449	26.0335	23.0332	24.4545	23.413	25.1083	25.8718	24.9046	24.8726	25.3422
P27816	P27816	Microtubule-associated protein 4	MAP4	37	+	10.353	0	+	+			6.5648	0	6.17409	5.31097	0	5.16787	0.269706	0.751076	0.134938	1.69528	0.32097	1.14116	30.1161	30.251	NaN	25.0831	4	4	0	4	29.8085	29.8071	30.4642	30.3844	30.3476	30.4591	30.2181	29.9791	23.4461	24.1496	24.1876	23.9845	24.8886	25.2165	24.3455	25.882
Q04837	Q04837	Single-stranded DNA-binding protein, mitochondrial	SSBP1	4	+	1.26931	0.0168874		+	+		0.0276477	0.884736	0.0288515	1.36365	0.0178527	-0.972768	1.97312	0.031125	-0.971061	0.0231645	1	0.0305581	26.9827	26.0116	26.9538	26.9844	4	4	4	4	27.0676	27.5116	26.4402	26.9114	25.9021	26.4337	25.9591	25.7516	27.7359	26.811	26.8709	26.3975	27.1866	27.6693	27.0783	26.0035
P31943;P55795	P31943;P55795	Heterogeneous nuclear ribonucleoprotein H;Heterogeneous nuclear ribonucleoprotein H, N-terminally processed;Heterogeneous nuclear ribonucleoprotein H2	HNRNPH1;HNRNPH2	9	+	1.38786	0.00865574	+	+			1.01454	0.0153724	1.76088	2.52153	0.00544105	0.763155	0.869241	0.493582	0.201882	0.635178	0.942776	1.19961	27.9354	28.1372	27.0522	27.3741	4	4	3	4	27.675	28.1183	27.9604	27.9878	28.0991	28.3197	27.9802	28.1501	23.5412	27.4597	26.7641	26.9329	27.6383	27.3783	26.9769	27.5028
P58107	P58107	Epiplakin	EPPK1	58	+	5.3555	0	+	+			3.76564	0	5.11589	2.94447	0	4.12241	0.765257	0.175153	-1.14568	NaN	1	0	29.1743	28.0286	NaN	NaN	4	4	0	0	28.7425	30.8493	28.3185	28.7868	27.8132	29.34	27.8672	27.094	24.6816	23.4744	23.9673	24.1102	24.0747	22.9123	23.3167	25.3211
P30086	P30086	Phosphatidylethanolamine-binding protein 1;Hippocampal cholinergic neurostimulating peptide	PEBP1	5		0.457988	0.0838685					NaN	1	0	0.317275	0.222034	-0.993205	0.173433	0.730054	-0.433715	0.333127	1	-0.77793	NaN	22.6618	NaN	23.8035	0	3	0	4	23.9342	23.0674	23.2395	22.7348	25.2798	23.2558	21.3508	21.3548	25.5322	24.2411	23.9664	24.586	26.545	23.0743	23.2603	22.3343
P31946	P31946	14-3-3 protein beta/alpha;14-3-3 protein beta/alpha, N-terminally processed	YWHAB	11		0.289426	0.166361					NaN	1	0	0.524936	0.120642	-0.986325	NaN	1	0	0.159157	1	0.384679	NaN	NaN	NaN	24.4054	0	0	0	4	23.2835	24.3065	23.3506	22.7806	22.141	23.9849	23.7735	23.7771	25.2386	24.5586	22.8037	23.482	26.6576	23.8063	23.6584	23.4995
P04843	P04843	Dolichyl-diphosphooligosaccharide--protein glycosyltransferase subunit 1	RPN1	14	+	2.93795	0.00042487	+	+			4.12581	0	2.96673	1.22482	0.00995902	1.9952	0.176361	0.861391	-0.0770497	0.445933	1	0.894475	27.3464	27.2694	NaN	25.9614	4	4	0	3	27.392	27.1716	27.205	27.6172	27.6555	27.0743	27.0864	27.2613	23.9457	23.8262	24.7195	25.0275	27.3653	23.2127	25.1098	25.409
P30041	P30041	Peroxiredoxin-6	PRDX6	5		0.47645	0.0830737					NaN	1	0	0.373101	0.187799	-0.936016	0.187279	0.720427	0.391941	0.871417	0.666667	1.45177	NaN	24.3453	NaN	25.4555	0	4	0	3	23	23.8172	24.7795	24.2166	26.3734	24.4206	23.4735	23.1136	23.569	24.0223	24.3543	23.3723	27.6149	24.8795	24.7587	23.872
Q9UNZ5	Q9UNZ5	Leydig cell tumor 10 kDa protein homolog	C19orf53	2	+	2.48884	0.000875576	+	+			1.68681	0.00517703	-1.4677	1.93586	0.00188	-2.40202	0.724965	0.21659	-0.797623	0.0797777	1	0.136695	24.8797	24.5806	26.3474	26.4841	4	3	4	4	25.2748	24.7678	24.5217	24.9547	24.8885	22.5866	24.5691	24.2843	26.4618	27.3739	26.3402	25.2138	26.3995	27.6417	26.3372	25.5582
P52272	P52272	Heterogeneous nuclear ribonucleoprotein M	HNRNPM	41	+	7.73162	0	+	+			5.28335	0	3.10245	3.55525	0	2.18508	1.66828	0.0852113	0.613721	2.70499	0.102667	1.53109	29.784	30.3977	26.6815	28.2126	4	4	4	4	29.2626	29.9886	30.1408	29.7439	30.2794	30.5286	30.3768	30.406	26.8643	26.6544	26.5198	26.6875	28.6428	27.4565	28.0916	28.6596
P78371	P78371	T-complex protein 1 subunit beta	CCT2	12		0.154131	0.302789					0.497956	0.127272	0.588766	0.189455	0.42976	-0.327927	0.300665	0.649426	-0.246046	0.363953	1	0.670647	26.6021	26.3561	26.0133	26.684	4	4	4	4	26.6064	26.5972	26.2159	26.9889	27.2115	26.3735	25.9504	25.8888	27.16	24.6994	26.3708	25.8231	28.4053	26.6534	25.965	25.7123
Q05682;REV__Q13136;REV__O75334	Q05682	Caldesmon	CALD1	19	+	0.857186	0.0252537	+				1.9703	0.00314058	1.73401	0.238303	0.30579	0.827682	0.57644	0.273161	0.89489	0.671139	0.894914	1.80122	25.6621	26.5569	NaN	25.7293	4	4	0	4	24.5286	26.2035	25.8031	26.113	25.3618	26.5069	26.0936	28.2654	24.0012	24.5966	23.8571	23.2572	24.8593	24.6828	23.9047	29.4702
P83881	P83881	60S ribosomal protein L36a	RPL36A	3	+	5.4537	0	+	+			5.14732	0	4.97371	2.56094	0.000427046	4.07488	0.865118	0.490765	0.204035	0.578406	1	1.10287	28.8755	29.0795	NaN	26.1356	4	4	0	2	28.5739	28.8915	29.0315	29.0052	29.1611	28.9413	29.0397	29.1761	24.7263	23.9888	23.1273	23.7648	24.8496	25.3332	22.8979	26.938
Q6UWP8	Q6UWP8	Suprabasin	SBSN	13	+	2.22874	0.000963636	+	+			1.59341	0.00351145	-2.74581	1.72795	0.002	-3.6362	0.825111	0.136867	-1.34236	0.139837	1	-0.451972	24.8439	NaN	27.5897	27.1378	4	0	4	4	26.2681	25.6576	24.1431	23.3069	24.6162	23.8173	22.8647	22.708	25.7257	27.9805	28.0854	28.5674	25.1475	26.6424	30.0932	26.668
P22061	P22061	Protein-L-isoaspartate(D-aspartate) O-methyltransferase	PCMT1	12	+	6.29673	0	+	+			4.84453	0	-3.81085	3.45176	0	-4.69629	1.2684	0.0570407	-1.2171	0.273277	1	-0.331661	25.4333	24.2162	29.2442	28.9125	4	4	4	4	25.9509	25.2454	25.4939	25.0429	25.5088	23.6898	24.2843	23.3821	29.4947	29.7074	29.0887	28.6859	28.5343	30.1538	28.8988	28.0631
P10515	P10515	Dihydrolipoyllysine-residue acetyltransferase component of pyruvate dehydrogenase complex, mitochondrial	DLAT	12	+	5.02421	0	+	+			2.93879	0.00115226	-3.04839	3.33768	0	-3.91693	0.955038	0.11422	-1.1634	0.263681	1	-0.294855	27.1832	26.0198	30.2316	29.9367	4	4	4	4	26.1323	28.3634	26.8586	27.3785	25.248	27.0264	25.4694	26.3353	29.6668	30.7821	30.3999	30.0776	29.5499	30.2116	30.8953	29.0901
P61586	P61586	Transforming protein RhoA	RHOA	3		0.62844	0.0662155	+				1.0509	0.0255628	0.956347	0.0739326	0.740133	0.0952854	0.877222	0.199429	-0.695179	0.117489	1	0.165882	24.6192	24.2403	NaN	24.249	4	3	0	2	23.9985	24.6083	24.8323	25.0378	22.9752	23.9937	24.4631	24.2642	23.4225	24.5957	22.6475	23.9858	24.7603	23.5138	23.3032	23.7377
P40939	P40939	Trifunctional enzyme subunit alpha, mitochondrial;Long-chain enoyl-CoA hydratase;Long chain 3-hydroxyacyl-CoA dehydrogenase	HADHA	15	+	1.85091	0.00532816	+				2.60117	0.00300585	1.3834	0.549013	0.15366	0.52344	0.951333	0.216816	-0.527737	0.31992	1	0.33222	27.3756	26.8479	25.9922	26.3244	4	4	4	4	27.1705	26.7507	27.9558	27.6254	27.1209	26.7162	26.6544	26.9	26.2498	25.9111	25.8473	25.9606	27.3916	25.2873	26.2309	26.3881
P43243	P43243	Matrin-3	MATR3	8	+	1.38381	0.0108029	+				2.62557	0.00290588	1.38377	0.380504	0.221051	0.530929	0.0894233	0.942395	-0.032505	0.590731	1	0.820337	25.4957	25.4632	NaN	25.4927	4	4	0	3	25.2391	25.4621	25.4291	25.8526	25.455	25.4764	25.3882	25.5333	24.7574	24.1588	23.6091	23.9225	26.1567	23.251	25.1797	25.1417
P25205	P25205	DNA replication licensing factor MCM3	MCM3	25	+	6.27126	0	+	+			4.33607	0	4.27734	3.26949	0	3.44783	0.778969	0.286414	0.476568	1.17346	0.507378	1.30608	28.4208	28.8974	NaN	25.82	4	4	0	3	27.7652	28.651	28.9663	28.3006	28.6171	29.1885	29.1571	28.6267	24.2143	25.0192	23.5909	23.7493	26.1646	24.3381	24.9228	26.3726
Q08188	Q08188	Protein-glutamine gamma-glutamyltransferase E;Protein-glutamine gamma-glutamyltransferase E 50 kDa catalytic chain;Protein-glutamine gamma-glutamyltransferase E 27 kDa non-catalytic chain	TGM3	15	+	2.67786	0.00047	+	+			1.83688	0.00291218	-3.18007	2.04293	0.00118182	-4.00038	0.440511	0.345662	-1.06532	0.0991859	1	-0.245009	25.4928	24.8289	28.6728	28.4278	4	3	4	4	27.7502	24.1796	25.5247	24.5165	24.1027	23.223	26.5218	23.8623	27.5193	28.2544	29.5023	29.4153	27.5324	27.7514	30.7309	27.6966
P23246	P23246	Splicing factor, proline- and glutamine-rich	SFPQ	38	+	7.99386	0	+	+			4.69453	0	4.76909	4.73813	0	3.95603	0.0589886	0.943388	0.0476522	1.04853	0.683279	0.860705	31.8992	31.9469	27.1301	27.9908	4	4	4	4	31.7923	32.6141	31.8823	31.3081	32.0386	32.1205	31.6854	31.943	27.9682	26.8238	26.6614	27.0671	28.3642	27.1146	28.0006	28.4841
P12956	P12956	X-ray repair cross-complementing protein 6	XRCC6	28	+	3.47746	0.000548077		+	+		0.884138	0.0953688	-0.376906	2.862	0.00150129	-1.17108	2.65382	0.0256744	-0.819632	0.0346897	1	-0.0254579	29.2466	28.427	29.6235	29.5981	4	4	4	4	29.1426	29.2829	29.1357	29.4253	28.0782	28.7274	28.3091	28.5933	30.2052	29.272	29.584	29.4329	29.9081	29.3612	29.8017	29.3213
Q99832	Q99832	T-complex protein 1 subunit eta	CCT7	7		0.124923	0.34583					0.240101	0.323895	0.309613	0.300719	0.276787	-0.482204	0.844213	0.21281	-0.636598	0.0728345	1	0.155219	25.8039	25.1673	25.9791	25.6495	4	4	3	4	25.9016	25.3441	25.7861	26.1836	25.8899	25.4686	24.9809	24.3297	25.8654	26.2281	25.8438	24.0397	26.9275	26.3312	24.844	24.4952
P13010	P13010	X-ray repair cross-complementing protein 5	XRCC5	24	+	4.02376	0.000239782		+	+		1.19311	0.0505774	-0.482229	3.20365	0.00118857	-1.26818	3.24569	0.0215652	-0.851403	0.0923148	1	-0.0654488	29.3484	28.497	29.8306	29.7652	4	4	4	4	29.3299	29.3278	29.2564	29.4794	28.1761	28.6539	28.4556	28.7024	30.4437	29.522	29.6845	29.6724	30.1036	29.5967	29.9316	29.4288
P81605	P81605	Dermcidin;Survival-promoting peptide;DCD-1	DCD	12	+	1.38673	0.0081326	+	+			0.749238	0.0485	-1.09007	1.38043	0.00658174	-1.87465	0.67561	0.207463	-1.15117	0.24823	1	-0.366593	29.4023	28.2511	30.4924	30.1258	4	4	4	4	29.909	30.8155	29.1113	27.7734	29.1702	27.5032	29.0885	27.2427	30.5176	31.2944	30.3569	29.8007	28.6319	30.5439	30.9934	30.3339
P45880	P45880	Voltage-dependent anion-selective channel protein 2	VDAC2	3	+	3.77368	0.000135593	+		+		1.7856	0.0102907	0.78329	NaN	1	0	3.33039	0.00254545	-2.05929	NaN	1	0	25.0929	NaN	NaN	NaN	4	0	0	0	25.7203	24.7345	24.8841	25.0326	23.3922	22.7682	23.377	22.5969	24.3737	24.036	24.4662	24.3625	24.7596	23.9139	23.7531	24.8825
P05089	P05089	Arginase-1	ARG1	7	+	2.24313	0.0010583	+	+			1.32436	0.00656689	-2.27066	2.19843	0.0012058	-3.05216	0.0866201	0.865808	-0.268198	0.702176	1	0.513308	24.8537	24.5954	26.6743	27.1876	3	3	4	4	26.7744	23.1463	24.6405	23.0533	23.4795	22.7555	26.06	24.2467	25.9358	26.9869	27.1971	26.5773	26.9176	26.9966	27.8496	26.9865
P26358	P26358	DNA (cytosine-5)-methyltransferase 1	DNMT1	8	+	2.87883	0.000524272	+		+		0.965917	0.0397882	0.781346	NaN	1	0	2.72234	0.00541935	-2.43904	NaN	1	0	25.549	NaN	NaN	NaN	4	0	0	0	24.9635	25.3501	26.0278	25.8545	24.1085	22.2657	23.3068	22.7589	25.0297	24.7604	23.849	25.4315	24.0128	24.2082	24.0115	22.5923
P48643	P48643	T-complex protein 1 subunit epsilon	CCT5	9		0.122848	0.342461					0.0880868	0.639455	0.126612	0.339046	0.228601	-0.649364	0.443142	0.398731	-0.645197	0.0645618	1	0.130779	25.4415	25.1061	25.5601	25.2951	3	3	3	4	25.5786	24.7664	24.8392	25.9796	26.0826	24.8283	24.4073	23.2647	26.0112	23.977	25.1789	25.4902	27.0081	24.8235	24.8502	24.4987
P09493	P09493	Tropomyosin alpha-1 chain	TPM1	24	+	1.74006	0.00360721	+	+			2.32723	0.00310761	-1.21644	0.937923	0.0252556	-1.97072	0.633649	0.231212	0.992333	1.11839	0.498146	1.74661	26.0831	27.0754	27.2995	29.0462	4	4	4	4	25.6043	26.1381	26.0429	26.5471	26.3002	26.74	26.0623	29.1994	27.3266	26.7268	27.5413	27.6034	27.7816	27.6106	30.0737	30.7187
O43175	O43175	D-3-phosphoglycerate dehydrogenase	PHGDH	8		0.572765	0.061317	+				2.32593	0.0030195	1.47136	0.265665	0.280542	0.724818	0.0442727	0.94568	0.0610118	0.319989	1	0.807557	25.274	25.335	NaN	26.046	4	4	0	2	25.2549	25.4779	24.8729	25.4902	26.6283	25.3326	24.6063	24.7729	23.3015	24.1808	23.2685	24.4596	27.5224	23.1809	23.1679	24.5696
P14923;P35222	P14923	Junction plakoglobin	JUP	23	+	2.3526	0.000899083	+	+			1.50981	0.00497585	-2.22117	2.04243	0.00111528	-2.95121	0.29556	0.538762	-0.638294	0.0498165	1	0.0917501	27.6161	26.9778	29.8373	29.929	4	4	4	4	29.3905	26.2397	27.2245	27.6097	26.9185	25.3542	28.3393	27.2992	28.7375	29.5783	30.7645	30.2689	28.966	29.997	31.1967	29.5564
P84103	P84103	Serine/arginine-rich splicing factor 3	SRSF3	8	+	3.4388	8.21114e-05	+	+			1.98382	0.00250456	3.2889	3.73684	0	2.56191	1.62391	0.226403	0.324887	0.512989	1	1.05188	29.3898	29.7147	26.9787	27.1527	4	4	3	4	29.3431	29.3599	29.4642	29.3919	29.8429	29.5245	29.5495	29.9417	26.8513	23.4673	26.6392	27.4457	27.6006	26.3927	26.9721	27.6456
P27695	P27695	DNA-(apurinic or apyrimidinic site) lyase;DNA-(apurinic or apyrimidinic site) lyase, mitochondrial	APEX1	7	+	1.52819	0.00627255	+				1.80112	0.00341237	1.91377	0.696444	0.0692921	1.18703	1.09346	0.215654	0.458827	0.56353	1	1.18557	26.4463	26.9051	NaN	26.4783	4	4	0	3	25.8747	26.6176	26.8317	26.4612	27.1111	26.8733	26.7465	26.8897	25.1974	23.8369	23.4227	25.6732	27.2672	23.4375	25.7174	26.4503
P04114	P04114	Apolipoprotein B-100;Apolipoprotein B-48	APOB	2		0.657665	0.056265					NaN	1	0	0.510418	0.140903	-0.725871	NaN	1	0	0.335674	1	-0.466593	NaN	NaN	NaN	23.8687	0	0	0	4	23.2709	24.3627	22.6977	23.7238	22.5796	22.7445	24.1949	23.0525	24.7259	24.0555	23.797	24.763	23.2651	25.4529	23.6687	23.0882
P25398	P25398	40S ribosomal protein S12	RPS12	3	+	1.06293	0.0206723	+				1.03483	0.018268	1.35414	1.15995	0.0504813	0.632258	0.498442	0.520452	-0.260614	0.274562	1	0.461264	27.5504	27.2898	26.7759	26.6575	4	4	3	4	27.5969	27.3418	27.5267	27.7362	27.863	26.8049	27.1094	27.382	26.1309	27.7144	26.4824	24.4574	27.0399	26.8364	26.5223	26.2316
P05109	P05109	Protein S100-A8;Protein S100-A8, N-terminally processed	S100A8	7	+	1.79595	0.00287576	+	+			1.51674	0.00523515	-1.89482	1.3206	0.00579785	-2.61052	0.744909	0.173604	-1.27607	0.247002	1	-0.560369	27.9158	26.6397	29.8106	29.2502	4	4	4	4	28.8042	26.7005	28.2043	27.954	26.0857	25.2882	28.6378	26.5471	28.3253	30.4924	30.4128	30.0119	27.9461	29.2929	31.4078	28.354
P69905;P02008	P69905	Hemoglobin subunit alpha	HBA1	4		0.556256	0.0593742		+			0.499241	0.0939779	-1.10835	0.760267	0.0487657	-1.7965	0.290953	0.51039	-0.946068	0.1316	1	-0.257908	26.9471	26.001	28.0554	27.7975	4	4	4	4	29.1149	27.8951	25.4281	25.3503	27.8709	27.3011	25.2605	23.5716	28.4151	28.1923	26.9021	28.7123	27.858	28.9753	28.2883	26.0685
Q12906;Q96SI9	Q12906	Interleukin enhancer-binding factor 3	ILF3	24	+	4.52831	3.05344e-05	+	+			5.69823	0	3.18588	2.01689	0.00150904	2.49907	0.902153	0.467599	-0.211793	0.29092	1	0.475018	29.0584	28.8466	25.8726	26.3476	4	4	4	4	29.0832	28.8941	29.2124	29.044	28.9465	29.0765	28.7058	28.6579	25.8389	25.5179	25.8122	26.3212	27.6197	24.6264	26.0443	27.0999
O75223	O75223	Gamma-glutamylcyclotransferase	GGCT	2	+	4.30438	4.15225e-05	+	+			4.45382	0.000388889	-2.17189	2.44081	0.00108978	-2.85405	NaN	1	0	0.0137842	1	0.0242987	NaN	NaN	25.8376	25.8619	0	0	4	4	23.6597	23.7356	23.6511	23.6165	23.1695	23.6361	22.7983	22.4277	25.2901	25.9259	26.233	25.9016	25.0696	25.8973	27.4378	25.0431
P12268;P20839	P12268	Inosine-5-monophosphate dehydrogenase 2	IMPDH2	7		0.168514	0.30287					0.14814	0.470633	0.22319	0.640993	0.143557	-0.4534	0.544313	0.691563	-0.127195	0.361036	1	0.549395	25.1491	25.0219	24.9676	25.4753	4	4	3	4	25.031	25.2858	25.2039	25.0758	25.1917	25.0191	24.7689	25.108	26.5729	24.801	24.2896	24.0403	26.4159	25.3769	25.162	24.9465
P32322	P32322	Pyrroline-5-carboxylate reductase 1, mitochondrial	PYCR1	2		0.475812	0.0972725					NaN	1	0	0.607532	0.120354	-0.667637	NaN	1	0	0.250199	1	-0.349327	NaN	NaN	NaN	23.7472	0	0	0	4	24.0423	22.4148	24.686	23.4449	23.335	23.0215	23.1366	22.8251	23.5439	23.8087	24.3826	24.6509	25.2726	23.3073	23.2487	23.1601
P32119	P32119	Peroxiredoxin-2	PRDX2	6	+	2.56507	0.000915332	+	+			1.64213	0.00661187	-1.26868	2.09166	0.00175758	-1.93271	0.251232	0.677754	-0.278321	0.357309	1	0.385718	27.3021	27.0237	28.5707	28.9565	4	4	4	4	28.1288	26.7061	27.1915	27.1819	27.7878	26.3874	27.4017	26.518	27.7526	28.5558	29.0493	28.9252	28.7917	29.0278	29.8811	28.1252
P51991	P51991	Heterogeneous nuclear ribonucleoprotein A3	HNRNPA3	19		0.244832	0.188359					0.465955	0.100781	1.23392	0.439956	0.184465	0.573022	0.196019	0.736765	-0.25539	0.123616	1	0.405509	27.9294	27.674	27.3945	27.101	4	4	3	4	28.7871	28.139	27.9559	26.8356	28.4232	27.9287	26.9992	27.3449	29.351	27.7551	25.0774	24.5985	28.2575	27.4476	25.9671	26.7318
P28288	P28288	ATP-binding cassette sub-family D member 3	ABCD3	6	+	3.94723	4.90798e-05	+		+		1.93363	0.0122553	0.65337	NaN	1	0	3.00751	0.00215385	-2.47846	NaN	1	0	25.1787	NaN	NaN	NaN	4	0	0	0	25.0102	24.8286	25.3746	25.5015	23.7535	22.0049	22.2847	22.7579	24.486	24.3569	24.4637	24.7947	24.338	22.8635	23.294	23.4003
O43795;Q9UBC5	O43795	Unconventional myosin-Ib	MYO1B	16		0.194881	0.226122					NaN	1	0	0.164009	0.427646	-0.653147	0.335664	0.473592	0.799165	0.126978	1	0.418921	NaN	24.0143	NaN	25.804	0	4	0	2	24.0099	23.7389	22.4098	22.7018	22.6176	23.5114	23.1511	26.7771	24.5911	24.1395	23.6351	24.6283	23.3396	23.984	23.0776	28.2684
P17987	P17987	T-complex protein 1 subunit alpha	TCP1	17	+	0.822467	0.0380352	+				0.917054	0.030264	1.12491	0.645308	0.138246	0.476217	0.107461	0.907146	-0.0576425	0.37315	1	0.591049	27.2208	27.1631	26.6797	26.6869	4	4	3	4	26.7877	27.001	27.4648	27.6296	27.2385	27.1478	27.1206	27.1457	26.4158	24.3443	26.7874	26.8359	27.7331	26.2215	26.3263	26.4669
Q14444	Q14444	Caprin-1	CAPRIN1	13	+	2.70428	0.000556355	+	+			2.24254	0.00201307	2.62894	1.69459	0.0039814	1.98196	0.148638	0.828367	-0.14011	0.254439	1	0.506867	27.9531	27.813	25.7619	26.3597	4	4	3	3	28.0409	27.5798	27.7848	28.4069	28.2146	26.8816	28.0888	28.0669	25.5671	24.0107	24.8655	26.8533	26.6	24.245	25.9336	26.5454
P42704	P42704	Leucine-rich PPR motif-containing protein, mitochondrial	LRPPRC	24	+	1.07182	0.0156632	+				1.39897	0.00618433	2.09928	0.746163	0.0548231	1.46045	0.526116	0.381027	-0.503505	0.0400826	1	0.135328	27.6258	27.1223	25.5265	26.4937	4	4	4	3	27.453	26.8743	27.9327	28.2433	28.0162	27.1935	26.6134	26.6661	24.9208	24.0141	25.6445	27.5268	27.3836	23.1664	25.6484	26.4492
P49207	P49207	60S ribosomal protein L34	RPL34	5	+	4.79839	1.77778e-05	+	+			2.83504	0.00119658	4.08082	3.60405	0	3.44604	0.116877	0.900997	0.0608644	0.357451	1	0.695642	30.0631	30.1239	26.6796	26.6779	4	4	3	4	29.5804	30.1946	30.3115	30.1657	30.0729	30.4281	30.0174	29.9772	23.8902	26.3851	26.4895	27.1641	27.2415	25.8957	25.9767	27.5975
O15061	O15061	Synemin	SYNM	21	+	6.40393	0	+	+			3.98739	0	3.39539	3.80295	0	2.76593	1.38574	0.115539	-0.616329	NaN	1	0	27.1762	26.5599	NaN	NaN	4	4	0	0	27.5136	27.1851	26.626	27.3801	26.3749	26.775	26.2805	26.8091	24.4736	24.1522	23.4104	23.0871	24.1064	22.9581	24.3334	23.7779
P06702	P06702	Protein S100-A9	S100A9	13	+	1.64412	0.0041811	+	+			1.4288	0.00654128	-1.84302	1.22455	0.00808386	-2.45509	0.816424	0.14815	-1.21856	0.240402	1	-0.606493	29.1494	27.9309	30.9925	30.386	4	4	4	4	30.0774	28.1906	29.297	29.0329	27.4436	26.6353	29.6356	28.009	29.294	31.7409	31.5802	31.3548	28.8034	30.0133	32.7919	29.9352
P13693;Q56UQ5;Q9HAU6	P13693;Q56UQ5	Translationally-controlled tumor protein;TPT1-like protein	TPT1	4		0.0705504	0.442636					0.0754263	0.660702	-0.142357	0.31518	0.235655	-0.745275	0.166331	0.746824	-0.32874	0.108294	1	0.274178	NaN	23.5518	24.3895	26.7262	0	4	2	1	23.7071	23.0283	25.3436	23.4431	25.243	23.1717	23.0422	22.7503	22.8303	24.4823	23.8792	24.8997	26.7262	23.2232	23.8473	23.3915
P55081	P55081	Microfibrillar-associated protein 1	MFAP1	5	+	0.7173	0.0481938	+				2.37974	0.00374874	1.00341	0.218987	0.374163	0.406382	0.344161	0.652041	0.200559	0.496118	1	0.797591	24.7661	24.9666	NaN	25.1797	4	4	0	2	24.9266	24.1137	24.9966	25.0274	25.0637	24.7577	25.2643	24.7809	23.8551	23.6294	23.8029	23.7632	23.9758	26.3836	22.9388	24.9429
P19525	P19525	Interferon-induced, double-stranded RNA-activated protein kinase	EIF2AK2	6	+	3.71692	8.13953e-05	+	+			2.74943	0.00180645	2.17948	2.24154	0.001866	1.59343	0.941643	0.303	-0.364402	NaN	1	0	26.1636	25.7992	NaN	NaN	4	4	0	0	25.7124	26.1077	26.3018	26.5327	25.6369	25.644	25.9104	26.0056	24.5123	24.611	23.0152	23.7981	24.5748	23.3063	23.9505	24.9917
P52701	P52701	DNA mismatch repair protein Msh6	MSH6	11	+	6.84589	0	+	+			4.63607	0	3.21809	3.6616	0	2.63825	1.03186	0.256176	-0.39756	NaN	1	0	26.7976	26.4	NaN	NaN	4	4	0	0	26.4247	26.9259	26.8845	26.9552	26.0427	26.7887	26.4511	26.3175	23.2542	23.1188	24.182	23.763	24.3014	24.072	23.7248	22.9488
P49327	P49327	Fatty acid synthase;[Acyl-carrier-protein] S-acetyltransferase;[Acyl-carrier-protein] S-malonyltransferase;3-oxoacyl-[acyl-carrier-protein] synthase;3-oxoacyl-[acyl-carrier-protein] reductase;3-hydroxyacyl-[acyl-carrier-protein] dehydratase;Enoyl-[acyl-carrier-protein] reductase;Oleoyl-[acyl-carrier-protein] hydrolase	FASN	18	+	0.774731	0.0363087	+				2.54801	0.00290395	1.31986	0.319589	0.233317	0.740299	0.261673	0.636462	0.349633	0.494555	1	0.929193	25.5413	25.891	NaN	25.1507	4	4	0	4	25.005	25.3083	25.875	25.9769	27.2782	25.8952	25.3897	25.0007	23.8527	24.5294	24.3244	24.1794	27.6805	24.4846	24.183	24.2545
P40926	P40926	Malate dehydrogenase, mitochondrial	MDH2	8	+	3.37486	0.000166667	+	+			2.40217	0.00206769	-1.85146	2.32876	0.00119198	-2.42944	NaN	1	0	0.1106	1	0.142795	NaN	NaN	25.5853	25.7281	0	0	4	4	22.9958	23.9394	24.4214	23.5787	23.7059	23.2374	24.0331	22.2181	25.1945	25.6245	25.1687	26.3535	26.2448	26.4596	25.4517	24.7563
Q00610;P53675	Q00610	Clathrin heavy chain 1	CLTC	23	+	0.844013	0.0391797		+			0.251658	0.323881	-0.28691	1.0888	0.0372605	-0.863906	0.28885	0.715562	0.179675	0.639142	0.998118	0.756671	26.4766	26.6563	26.7635	27.5202	4	4	4	4	26.0939	26.3113	26.7704	26.7308	26.5976	26.5018	26.2981	27.2276	26.869	25.5138	27.1828	27.4884	27.9031	26.8653	26.9654	28.3469
P50402	P50402	Emerin	EMD	7	+	2.45566	0.000901149			+		0.299091	0.224144	0.569324	NaN	1	0	2.03323	0.0185455	-2.3635	1.61243	0.237103	-1.79046	25.8326	NaN	25.2633	NaN	4	0	4	0	27.4203	25.5805	24.8796	25.4501	22.6944	24.0927	23.7336	23.3559	26.992	24.733	24.5931	24.7351	23.8552	23.3611	23.5804	23.0947
Q14008	Q14008	Cytoskeleton-associated protein 5	CKAP5	11	+	3.31685	0.000301075	+	+	+		2.55134	0.00195556	1.69627	1.16764	0.0226819	1.13228	2.03277	0.0219178	-1.53503	NaN	1	0	25.9564	25.0144	NaN	NaN	4	2	0	0	26.4765	25.7037	25.5705	26.0748	24.8893	23.9899	23.6666	25.1395	24.6206	24.7956	23.5441	24.0802	23.8489	23.3177	23.7488	22.2408
P0DI83	P0DI83	Ras-related protein Rab-34, isoform NARR	RAB34	16	+	5.21685	1.8018e-05	+	+			3.84636	0.00109268	-2.0725	3.05572	0	-2.62311	0.108611	0.930211	0.040391	0.586769	1	0.590998	27.7126	27.753	29.7851	30.3761	4	4	4	4	27.5922	27.7114	27.5478	27.9989	27.7586	28.0131	27.6232	27.617	29.8011	30.4011	29.5221	29.4161	29.8681	31.4736	30.5688	29.5939
P07737	P07737	Profilin-1	PFN1	6	+	0.69288	0.0387624					NaN	1	0	0.125917	0.515476	-0.543409	0.889617	0.0953289	1.98176	0.544376	1	1.41155	NaN	25.2153	NaN	26.3838	0	4	0	3	23.4281	23.5284	23.5014	22.4764	28.4599	24.0657	23.7173	24.6184	24.869	24.1843	24.3863	23.9492	29.181	25.4922	23.8836	24.4782
P09874	P09874	Poly [ADP-ribose] polymerase 1	PARP1	30	+	3.82105	6.07903e-05	+	+			2.76947	0.00162319	2.28467	2.15456	0.00187065	1.74616	1.13128	0.103059	-0.91735	0.379047	1	-0.378844	29.2851	28.3678	27.0005	26.6216	4	4	4	4	29.2726	29.3199	29.0836	29.4644	27.4629	28.885	29.242	27.8812	28.0683	26.9568	26.9497	26.027	26.5997	26.357	26.575	26.9547
P60468	P60468	Protein transport protein Sec61 subunit beta	SEC61B	3	+	3.72201	4.92308e-05	+	+			3.93225	0.000378378	2.81106	1.8131	0.00234053	2.27408	0.102048	0.931812	-0.0390038	0.280764	1	0.497978	26.6099	26.5709	NaN	25.2773	4	4	0	2	26.5845	26.4399	26.6663	26.7488	26.8946	26.3237	26.4432	26.622	24.709	23.6193	23.3004	23.5666	25.7294	24.0523	22.5803	24.8251
P50990	P50990	T-complex protein 1 subunit theta	CCT8	13		0.0163339	0.720508					0.133496	0.511949	0.184992	0.142992	0.50608	-0.337027	0.205245	0.725227	-0.27235	0.102859	1	0.249669	25.3283	25.056	25.1433	25.393	4	4	4	4	24.7119	24.7574	25.7508	26.0932	26.0281	25.3618	24.4249	24.4091	25.045	24.086	25.6497	25.7926	27.7669	25.004	24.3763	24.4248
P07339	P07339	Cathepsin D;Cathepsin D light chain;Cathepsin D heavy chain	CTSD	6	+	4.83703	1.74672e-05	+	+			3.55391	0.000632768	-3.00526	2.87701	0	-3.52617	NaN	1	0	0.0307132	1	-0.055934	NaN	NaN	26.6	26.5441	0	0	4	4	23.8793	23.4173	24.2015	22.8808	23.4215	22.4633	22.6415	23.5453	26.088	26.5228	26.4111	27.378	25.962	26.1994	28.2133	25.8015
P62280	P62280	40S ribosomal protein S11	RPS11	11	+	6.78447	0	+	+			4.73442	0	2.89936	3.55808	0	2.38423	2.85062	0.15128	-0.333403	0.181956	1	0.181729	30.811	30.4776	27.9116	28.0933	4	4	4	4	30.7319	30.8927	30.8115	30.8079	30.4145	30.6	30.5158	30.38	28.2723	27.4959	27.5147	28.3634	28.5948	27.3141	27.8688	28.5956
P67936;Q2TAC2	P67936	Tropomyosin alpha-4 chain	TPM4	21		0.451947	0.0781813					0.367692	0.17665	-0.606266	0.223518	0.311516	-1.12123	0.521723	0.261744	1.55288	0.595919	0.919556	2.06785	23.7807	25.3336	NaN	26.4549	4	4	0	4	22.088	23.3365	25.1999	24.4986	25.5958	22.9911	24.2213	28.5263	24.7141	23.7764	24.4329	24.6247	27.5968	22.9833	24.829	30.4103
Q14677	Q14677	Clathrin interactor 1	CLINT1	6	+	4.82084	1.72414e-05	+	+			2.59535	0.00164103	-2.95398	3.76387	0	-3.46548	NaN	1	0	0.0591519	1	0.0733647	NaN	NaN	26.0481	26.1215	0	0	4	4	22.6856	24.562	22.1218	23.0071	23.0822	21.9574	22.5948	22.9896	26.8361	25.6572	26.0949	25.6042	26.8207	26.3865	26.0345	25.2443
Q9Y3F4	Q9Y3F4	Serine-threonine kinase receptor-associated protein	STRAP	13	+	4.41829	3.0303e-05	+	+			3.85718	0	3.4975	2.28566	0.00103835	2.9895	0.0557049	0.945138	0.0407772	0.300405	1	0.548786	27.7833	27.8241	NaN	25.9708	4	4	0	2	27.0675	27.8502	28.2141	28.0015	27.6495	27.9527	27.8683	27.826	24.6441	24.0347	23.5066	24.9579	26.0696	23.1463	24.2505	25.8721
P37840	P37840	Alpha-synuclein	SNCA	2		0.0320188	0.576791					0.0388649	0.786541	-0.15958	0.170693	0.416999	-0.652817	0.203788	0.649588	-0.73976	0.0594332	1	-0.246523	27.8435	27.1037	28.003	27.7565	4	4	4	4	30.0209	28.6354	26.9897	25.7279	29.1884	28.2543	26.7818	24.1903	29.9461	29.6255	26.9198	25.5207	28.9324	29.8139	26.9312	25.3485
P41250	P41250	Glycine--tRNA ligase	GARS	3	+	0.761346	0.0439748					NaN	1	0	0.421643	0.206797	-0.492798	0.328947	0.572469	-0.358156	NaN	1	0	NaN	23.2665	NaN	NaN	0	4	0	0	24.0183	23.8504	23.9477	22.6824	24.2776	22.9911	22.8306	22.9668	25.5796	24.6313	24.0375	23.7097	24.8435	23.1519	23.2109	23.831
Q14152	Q14152	Eukaryotic translation initiation factor 3 subunit A	EIF3A	57	+	5.05569	0	+	+			3.16179	0.000608696	4.43663	3.28425	0	3.94511	0.795305	0.20382	-0.795722	0.153177	1	-0.304197	29.4719	28.6762	25.0353	24.7311	4	4	4	4	28.531	29.5185	29.3321	30.506	27.8704	29.1176	29.0491	28.6676	25.0577	23.959	24.5407	26.5836	25.6875	23.6559	24.0657	25.5151
P10599	P10599	Thioredoxin	TXN	5	+	3.46969	0.000164835	+	+			2.56565	0.00264653	-1.53426	2.29898	0.00111828	-2.0205	0.603745	0.332274	-0.507831	0.0183594	1	-0.0215979	27.0364	26.5285	28.5706	28.549	4	4	4	4	27.8088	26.7742	26.9185	26.644	26.9889	26.1502	27.0826	25.8924	28.2814	28.281	28.9295	28.7906	28.5808	28.9836	29.1124	27.5194
P22735	P22735	Protein-glutamine gamma-glutamyltransferase K	TGM1	7	+	2.82456	0.000503704	+	+			1.74366	0.00350254	-1.92286	2.25936	0.00115556	-2.40034	0.744527	0.217127	-0.748549	0.157946	1	-0.271073	24.8641	NaN	25.6741	25.4031	1	0	4	4	24.8641	23.0471	22.9158	24.1782	23.3455	22.5876	23.1266	22.9512	24.9796	25.0855	26.3458	26.2857	24.4654	25.6133	26.8552	24.6784
P08865	P08865	40S ribosomal protein SA	RPSA	6	+	0.726386	0.0410806	+				1.89473	0.00427586	1.3761	0.419154	0.164679	0.901873	0.135439	0.835249	0.13993	0.264472	1	0.614162	25.738	25.878	24.7513	25.4901	4	4	1	3	25.7766	25.5665	25.4006	26.2085	26.7588	25.6232	25.105	26.0249	24.7513	24.8897	23.341	24.4659	27.5257	23.4342	24.6648	24.2797
P05198	P05198	Eukaryotic translation initiation factor 2 subunit 1	EIF2S1	12	+	4.75326	1.64609e-05	+	+			2.92481	0.00115702	3.17586	3.15939	0	2.71082	1.14872	0.208567	0.459741	0.672567	0.950227	0.92478	28.2458	28.7056	25.07	26.1082	4	4	4	3	28.4312	28.1725	28.3338	28.0459	29.0006	28.9749	28.1762	28.6707	25.7375	24.0796	24.2125	26.2504	26.8676	25.6544	25.1366	26.3204
P05386	P05386	60S acidic ribosomal protein P1	RPLP1	4		0.275486	0.152957					0.196519	0.369084	0.32365	0.021456	0.891499	-0.139415	0.537354	0.233931	-1.97107	0.431209	1	-1.508	28.9295	28.5512	28.6058	28.5403	4	3	4	3	29.9427	29.3062	28.0618	28.4072	29.5123	28.6324	22.18	27.5089	29.1674	29.6601	28.0593	27.5365	28.3229	29.4311	27.8669	22.7704
P07814	P07814	Bifunctional glutamate/proline--tRNA ligase;Glutamate--tRNA ligase;Proline--tRNA ligase	EPRS	28	+	3.01196	0.000467662	+	+			2.83967	0.00179359	1.94929	1.59246	0.00554447	1.48833	0.0947177	0.931396	0.0385389	0.362213	1	0.499496	28.5885	28.627	26.6392	27.1387	4	4	4	4	28.3238	28.6474	28.8773	28.5055	28.8588	28.6826	28.523	28.4438	26.3692	25.9309	26.7653	27.4914	28.3029	25.9332	26.8943	27.4244
P62304	P62304	Small nuclear ribonucleoprotein E	SNRPE	2	+	6.77968	0	+	+			5.35301	0	3.46628	3.38547	0	3.02213	0.968356	0.444528	-0.221678	NaN	1	0	27.367	27.1454	NaN	NaN	4	4	0	0	27.2889	27.4835	27.2461	27.4497	27.3358	26.8588	27.1736	27.2134	24.0153	23.4667	23.6728	24.4483	25.36	23.7483	23.8473	23.5374
Q15084	Q15084	Protein disulfide-isomerase A6	PDIA6	11	+	1.36944	0.00838828	+				2.70289	0.00172014	1.90264	0.738287	0.0560977	1.46124	0.0882604	0.889822	0.105535	0.234908	1	0.546938	26.4203	26.5259	NaN	26.2965	4	4	0	2	25.73	26.1013	26.9261	26.9239	27.1553	26.8975	25.7607	26.29	24.6994	23.9988	24.9595	24.4131	27.7044	24.0349	23.6306	24.8885
Q96D46	Q96D46	60S ribosomal export protein NMD3	NMD3	3	+	1.26007	0.0143542					0.379367	0.19492	0.441315	NaN	1	0	1.20809	0.081403	-1.06207	NaN	1	0	24.5322	NaN	NaN	NaN	4	0	0	0	23.8169	24.3382	24.4804	25.4934	24.2889	23.5479	22.9069	23.1367	24.3343	23.0375	24.2598	24.7318	22.8802	23.596	23.7625	22.5554
Q9P258	Q9P258	Protein RCC2	RCC2	13	+	6.13603	0	+	+			5.39862	0	4.41328	2.98128	0	3.97332	1.19438	0.146696	0.607065	0.762684	0.894833	1.04703	28.061	28.6681	NaN	25.6407	4	4	0	2	27.5122	27.8105	28.6118	28.3096	28.5981	28.956	28.6588	28.4595	23.2916	23.6686	23.9082	23.7227	24.4779	23.0199	25.0702	26.2112
P0DP25;P0DP24;P0DP23;P27482;P02585	P0DP25;P0DP24;P0DP23			11		0.481743	0.0933254		+			0.314508	0.224328	-0.484473	1.03004	0.0396951	-0.918054	0.273433	0.595578	-0.471998	0.0373629	1	-0.0384178	33.4796	33.0076	33.964	33.9256	4	4	4	4	35.0728	33.6378	32.8141	32.3936	33.4182	32.8352	31.9677	33.8092	34.494	34.3203	33.7402	33.3017	34.0643	34.4971	33.457	33.6842
P31327	P31327	Carbamoyl-phosphate synthase [ammonia], mitochondrial	CPS1	32	+	2.00373	0.00407115	+	+			1.97643	0.00909978	-0.770252	1.44945	0.0101914	-1.20195	0.824591	0.269848	-0.471387	0.0341494	1	-0.0396872	28.4042	27.9329	29.1745	29.1348	4	4	4	4	27.9609	28.5584	28.5051	28.5925	28.3297	28.3559	27.663	27.3828	28.8653	29.5638	29.049	29.2199	29.2956	29.9954	29.058	28.1903
P09234	P09234	U1 small nuclear ribonucleoprotein C	SNRPC	2	+	6.03585	0	+	+			5.01217	0	2.8343	2.9675	0.000430108	2.40891	0.163064	0.841037	0.0966191	NaN	1	0	26.212	26.3086	NaN	NaN	4	4	0	0	26.0763	26.4329	26.0891	26.2496	26.9029	26.0958	25.9297	26.306	23.6137	23.6447	22.8242	23.428	24.9336	23.7326	23.5074	23.4251
Q96P63	Q96P63	Serpin B12	SERPINB12	8	+	2.76554	0.000451128	+	+			1.54746	0.00418953	-2.61285	2.68433	0.000611111	-3.03541	0.427226	0.386705	-0.783039	0.200095	1	-0.360477	25.0825	24.6872	27.6953	27.3349	4	3	4	4	26.9228	24.1531	24.631	24.6232	23.931	23.1362	25.6349	24.4957	26.0184	27.286	28.9735	28.5034	27.1386	27.2031	28.0952	26.9025
O14975	O14975	Very long-chain acyl-CoA synthetase	SLC27A2	3	+	1.22996	0.0136084			+		0.518597	0.14768	0.421471	NaN	1	0	2.13501	0.0227302	-1.64083	NaN	1	0	24.4387	NaN	NaN	NaN	4	0	0	0	23.9587	24.1264	24.6683	25.0015	23.1161	23.0238	21.8022	23.2496	24.0151	24.7413	23.9705	23.3421	24.4449	24.5362	22.0278	23.1877
P28072	P28072	Proteasome subunit beta type-6	PSMB6	2		0.0679052	0.471474					NaN	1	0	0.225901	0.363854	-0.420089	NaN	1	0	0.118228	1	0.217777	NaN	NaN	NaN	24.1773	0	0	0	4	23.3297	23.4838	24.3649	23.729	23.7226	23.7379	24.7526	22.8156	23.9163	24.6798	23.8138	23.428	25.734	23.8526	24.4377	22.6847
P18615	P18615	Negative elongation factor E	NELFE	3	+	0.953515	0.0290344	+				1.55689	0.00907965	1.06873	0.559638	0.134188	0.648827	0.268185	0.828562	-0.0817308	NaN	1	0	24.7548	24.6731	NaN	NaN	4	4	0	0	24.5217	24.8613	24.7444	24.8918	24.4669	24.8511	24.5644	24.8099	22.9552	24.3654	24.2414	23.1822	24.9965	23.4566	24.8366	22.8074
Q96QA5	Q96QA5	Gasdermin-A	GSDMA	6	+	1.83527	0.00242474	+	+			1.42809	0.00529274	-2.2206	1.16832	0.00930864	-2.6397	1.0895	0.0651746	-1.77054	0.530196	0.99059	-1.35145	26.2905	NaN	27.1588	26.7395	2	0	4	3	26.5741	23.709	26.0069	23.4627	23.6958	23.6182	22.9319	22.4247	26.391	27.2498	27.5415	27.4529	25.7035	23.0109	28.6335	25.8815
P63162;P14678	P63162;P14678	Small nuclear ribonucleoprotein-associated protein N;Small nuclear ribonucleoprotein-associated proteins B and B	SNRPN;SNRPB	4	+	3.92863	5.26316e-05	+	+			3.60323	0.000329412	3.13946	2.06505	0.00110638	2.74104	0.125051	0.863363	0.106407	0.275444	1	0.504824	27.4485	27.5549	NaN	25.9172	4	4	0	2	27.0165	28.1644	27.726	26.8869	27.824	27.5814	27.3357	27.4785	24.1524	25.0353	23.7216	24.3268	26.4338	24.2583	23.1627	25.4005
P04792	P04792	Heat shock protein beta-1	HSPB1	6	+	2.10347	0.00150538	+	+			1.8308	0.00314894	-2.13624	1.55245	0.00427714	-2.5235	0.261835	0.598628	-0.519311	0.0663399	1	-0.132049	25.5146	24.4775	27.133	27.001	2	4	4	4	26.4818	24.3761	24.5819	24.5473	26.3889	23.6187	24.1065	23.7957	26.5463	26.384	27.7093	27.8925	27.8573	26.7441	27.9731	25.4295
Q92945;Q96AE4	Q92945	Far upstream element-binding protein 2	KHSRP	7	+	1.59581	0.00800738	+	+			1.30642	0.0117687	1.18627	1.59352	0.0173984	0.801215	0.442313	0.60246	-0.207459	NaN	1	0	25.2995	25.0921	NaN	NaN	4	4	0	0	24.9257	25.3898	25.1228	25.7599	24.9131	25.3723	25.1464	24.9366	24.4674	25.1758	23.6792	23.1307	24.5141	24.8686	23.7471	24.0337
P12277	P12277	Creatine kinase B-type	CKB	11		0.200771	0.221442					0.25421	0.257655	-0.633288	0.382356	0.179225	-1.01624	0.308723	0.508734	-0.780815	0.134386	1	-0.397862	28.7258	27.9449	29.359	28.9612	4	4	4	4	30.1547	29.4674	27.7679	27.5131	29.6877	28.8099	27.4936	25.7887	30.5671	30.7462	28.6592	27.4637	29.4786	30.7517	28.6337	26.9807
Q16864	Q16864	V-type proton ATPase subunit F	ATP6V1F	4		0.0292115	0.594928					0.0843421	0.588689	-0.340096	0.242895	0.306923	-0.722395	0.132669	0.781007	-0.424551	0.00971864	1	-0.0422511	26.4855	26.0609	27.7642	26.7833	4	4	3	4	28.3496	27.6402	25.3062	24.646	27.4577	27.2366	25.5549	23.9945	29.076	28.2968	25.9199	24.0096	27.6649	28.798	25.8891	24.7813
P85037;Q01167	P85037	Forkhead box protein K1	FOXK1	3	+	2.71928	0.00161194			+		1.51111	0.0560911	0.371131	NaN	1	0	4.74078	0.00224	-1.20378	NaN	1	0	24.3051	NaN	NaN	NaN	4	0	0	0	24.3924	24.2745	24.1418	24.4116	23.043	23.1213	22.94	23.3009	23.6783	23.9473	24.2396	23.8705	23.7947	23.6628	23.1186	24.544
P62750	P62750	60S ribosomal protein L23a	RPL23A	8	+	6.89391	0	+	+			4.80921	0	2.2198	3.61486	0	1.84976	1.0135	0.444011	-0.218474	0.22048	1	0.151561	30.9121	30.6936	28.6923	28.8438	4	4	4	4	31.0304	31.0679	30.9179	30.6321	30.8052	30.7525	30.5849	30.6319	28.8047	28.5809	28.3509	29.0327	29.3024	28.3288	28.5761	29.168
P62318	P62318	Small nuclear ribonucleoprotein Sm D3	SNRPD3	2	+	2.18752	0.00105169	+	+			3.22221	0.00110345	3.27072	1.08442	0.0118551	2.90695	0.482816	0.298286	-1.40791	NaN	1	0	27.8379	27.7463	NaN	NaN	4	3	0	0	27.8009	28.2651	27.5852	27.7002	27.6516	27.8432	27.7443	22.4807	24.8677	23.6834	23.9443	25.7732	24.2924	23.4576	22.2484	24.0936
O43143	O43143	Pre-mRNA-splicing factor ATP-dependent RNA helicase DHX15	DHX15	22	+	7.58353	0	+	+			5.83391	0	5.18367	3.82639	0	4.82507	0.359604	0.740486	0.122152	NaN	1	0	28.4813	28.6034	NaN	NaN	4	4	0	0	28.1686	28.6002	28.6677	28.4886	28.5345	28.8812	28.5616	28.4365	23.5816	23.0566	23.8359	22.7164	24.8527	23.218	22.4743	24.5686
P00338	P00338	L-lactate dehydrogenase A chain	LDHA	12	+	2.347	0.000977376	+	+			3.56605	0.0012069	-2.05445	1.41476	0.00515044	-2.39966	0.013024	0.971072	-0.0291967	0.221588	1	0.316013	26.9409	26.9117	28.9953	29.3113	4	4	4	4	26.6161	26.5072	27.221	27.4192	28.9894	26.1525	26.7523	25.7526	29.1651	29.3196	28.6439	28.8527	30.2914	30.1473	28.8125	27.9941
P30101	P30101	Protein disulfide-isomerase A3	PDIA3	9		0.0773254	0.433612					NaN	1	0	0.130435	0.527977	-0.342277	0.0769633	0.899868	-0.110848	0.311709	1	0.661288	NaN	24.5089	NaN	24.5976	0	3	0	4	24.6317	23.8808	24.4128	24.5395	25.6016	23.4946	23.5642	24.3609	24.4006	23.8233	23.2539	24.2675	27.1482	23.8565	23.4522	23.9335
P62269	P62269	40S ribosomal protein S18	RPS18	16	+	7.63886	0	+	+			4.62165	0.00123348	1.44485	4.39643	0.000961039	1.10354	2.40411	0.208389	-0.301275	0.0998407	1	0.0400372	31.2743	30.973	29.8295	29.8695	4	4	4	4	31.2789	31.3444	31.2662	31.2078	31.0255	30.803	30.9823	31.0813	30.0578	29.7998	29.5045	29.9559	30.0375	29.6604	29.8117	29.9684
P22626	P22626	Heterogeneous nuclear ribonucleoproteins A2/B1	HNRNPA2B1	24	+	1.96977	0.00788148	+				1.73135	0.0176266	0.608802	0.517959	0.239401	0.271269	1.01089	0.37469	0.267375	1.15362	0.816242	0.604908	29.9315	30.1989	29.3227	29.9276	4	4	4	4	29.6791	30.1709	29.9627	29.9134	30.4463	30.102	30.0267	30.2207	29.6023	28.8593	29.3844	29.4448	30.5316	29.9909	29.645	29.5431
P21796	P21796	Voltage-dependent anion-selective channel protein 1	VDAC1	15		0.122082	0.318016					0.191934	0.330916	-0.617657	0.315115	0.224842	-0.95119	0.2175	0.633348	-0.739032	0.129599	1	-0.405499	28.237	27.4979	28.8546	28.4491	4	4	4	4	30.4827	29.0682	27.0854	26.3116	29.3735	28.5599	27.1287	24.9297	30.4863	30.1065	27.5853	27.2405	29.3177	30.0375	28.1832	26.2581
Q9P0L0;O95292	Q9P0L0	Vesicle-associated membrane protein-associated protein A	VAPA	12	+	2.20441	0.00124891	+	+			2.105	0.00294048	2.31359	1.38245	0.00635745	1.98149	0.14053	0.806134	0.205595	0.281413	1	0.537687	27.2134	27.419	24.8998	25.4375	4	4	4	4	27.3903	26.5044	26.7016	28.2572	28.2916	26.8413	26.6944	27.8485	25.4576	24.1079	24.198	25.8356	26.8655	23.8245	24.9892	26.0707
P06576	P06576	ATP synthase subunit beta, mitochondrial	ATP5B	26		0.290768	0.152927					0.312891	0.193879	-0.812326	0.477774	0.130339	-1.14357	0.281938	0.531579	-0.84661	0.228347	1	-0.51537	31.7869	30.9402	32.5992	32.0838	4	4	4	4	34.2804	32.2768	30.4418	30.1484	32.7961	31.5766	30.307	29.0812	33.7169	33.2965	31.4947	31.8886	32.7712	33.6236	31.7184	30.222
P0DMV9;P0DMV8	P0DMV9;P0DMV8	Heat shock 70 kDa protein 1B;Heat shock 70 kDa protein 1A	HSPA1B;HSPA1A	26	+	0.965332	0.0340872	+				2.89946	0.00373	0.80649	0.442576	0.199199	0.476518	0.0415301	0.959397	0.0247016	0.329906	1	0.354674	30.1615	30.1862	29.355	29.7097	4	4	4	4	30.0904	30.4	29.9376	30.2181	30.5597	30.4186	29.9851	29.7815	29.5793	29.4208	29.0911	29.329	30.9092	29.8584	29.1343	28.9371
P07910;P0DMR1;O60812;B7ZW38;B2RXH8	P07910	Heterogeneous nuclear ribonucleoproteins C1/C2	HNRNPC	12	+	1.55437	0.0154828					0.136945	0.59905	-0.0875287	0.929498	0.108279	-0.413067	1.00156	0.29786	0.352034	1.29986	0.641831	0.677573	27.689	28.041	27.7765	28.4541	4	4	4	4	27.3258	28.0116	27.9286	27.4899	27.8767	28.214	27.9995	28.0739	27.9802	27.5841	28.1509	27.3909	29.0485	28.1289	28.4911	28.1478
Q92841	Q92841	Probable ATP-dependent RNA helicase DDX17	DDX17	25	+	5.0334	0	+	+			6.00917	0	3.65175	2.39947	0.0009279	3.33037	0.877213	0.452353	0.229195	0.31122	1	0.55057	28.7678	28.997	25.1161	25.6667	4	4	4	4	28.6937	28.7043	28.9128	28.7605	29.2325	28.8811	28.7117	29.1629	25.4849	24.7812	24.8584	25.3399	26.9992	24.5963	24.2395	26.8317
Q92743	Q92743	Serine protease HTRA1	HTRA1	6	+	5.63492	0	+	+	+		3.5044	0.00112	2.60049	3.38399	0	2.28213	3.72092	0.0230968	-0.804718	NaN	1	0	26.9513	26.1466	NaN	NaN	4	4	0	0	26.883	26.758	27.0708	27.0935	26.0576	26.2825	26.0381	26.2082	24.9156	23.545	24.0193	24.9233	24.0252	24.4453	22.9534	24.0339
P16403	P16403	Histone H1.2	HIST1H1C	7	+	4.57611	3.98671e-05	+	+			4.9281	0.000612022	1.59606	1.94292	0.00449315	1.28531	1.74324	0.127064	0.475974	1.19369	0.641895	0.78672	30.7823	31.2583	29.1863	29.973	4	4	4	4	30.4916	30.9131	30.9366	30.7879	31.2581	30.9668	31.3381	31.4701	29.3167	29.0097	29.2354	29.1833	30.4164	29.1135	29.7486	30.6134
P37108	P37108	Signal recognition particle 14 kDa protein	SRP14	6	+	3.5118	7.14286e-05	+	+			3.47888	0.00064	3.31	1.85661	0.00162437	3.00601	0.897883	0.307783	0.368027	0.291138	1	0.672023	27.4355	27.8035	NaN	26.2565	4	4	0	2	26.9265	27.3438	27.8958	27.5759	27.756	27.894	27.8382	27.726	24.619	22.9755	24.1595	24.7481	25.8555	23.7538	22.9234	26.6574
P26639	P26639	Threonine--tRNA ligase, cytoplasmic	TARS	8		0.243819	0.201117					NaN	1	0	0.127593	0.544249	-0.300021	0.561528	0.31706	0.681187	0.122618	1	0.270241	NaN	24.4013	NaN	24.7013	0	4	0	4	23.7602	22.7234	24.3202	24.0766	25.6984	24.1951	24.0109	23.7007	24.6249	23.7393	25.1941	24.1659	26.9291	24.198	24.2074	23.4707
Q03468	Q03468	DNA excision repair protein ERCC-6	ERCC6	5	+	2.04727	0.00217119	+	+	+		1.65604	0.00530516	1.43904	0.851836	0.0498786	1.14196	1.54744	0.036396	-1.33802	NaN	1	0	25.4058	24.4633	NaN	NaN	4	3	0	0	25.6656	24.757	25.5262	25.6745	22.8814	24.4076	24.7631	24.2191	23.8643	23.111	23.7871	25.1046	24.269	23.2735	21.92	22.2408
Q96A33	Q96A33	Coiled-coil domain-containing protein 47	CCDC47	2	+	1.04935	0.0230416					NaN	1	0	0.212915	0.412936	-0.294744	1.18383	0.081635	-1.06675	NaN	1	0	NaN	22.7325	NaN	NaN	0	4	0	0	23.4141	23.219	24.4944	24.0696	23.7531	22.2577	22.1122	22.8072	23.8753	24.1115	23.2175	23.9864	23.9645	23.3868	22.6518	22.1061
P29401	P29401	Transketolase	TKT	9		0.148707	0.326106					0.305595	0.25181	0.382719	0.0883162	0.705253	0.105759	0.177396	0.792904	0.152946	0.303587	1	0.429906	26.0059	26.1589	25.6232	26.0531	4	4	4	4	25.3939	25.5941	26.5488	26.487	26.6055	26.0743	25.9092	26.0465	24.8095	25.268	25.5806	26.8347	27.2526	25.4369	25.7601	25.7629
P63104	P63104	14-3-3 protein zeta/delta	YWHAZ	17		0.28973	0.161069					0.370618	0.169219	-0.656791	0.432934	0.156606	-0.928708	0.338086	0.492965	-0.652188	0.160965	1	-0.38027	28.657	28.0048	29.3138	28.9335	4	4	4	4	30.1245	29.2433	27.6312	27.629	29.3216	28.2829	27.6923	26.7225	30.2482	29.9262	28.3824	28.6983	29.6467	30.5555	28.6485	26.8834
P62987;P62979;P0CG47;P0CG48	P62987;P62979;P0CG47;P0CG48	Ubiquitin-60S ribosomal protein L40;Ubiquitin;60S ribosomal protein L40;Ubiquitin-40S ribosomal protein S27a;Ubiquitin;40S ribosomal protein S27a;Polyubiquitin-B;Ubiquitin;Polyubiquitin-C;Ubiquitin	UBA52;RPS27A;UBB;UBC	5		0.0715031	0.552481					0.213487	0.485033	0.113985	0.252946	0.46136	-0.154706	0.618363	0.561567	-0.189871	0.0981864	1	0.0788198	29.9876	29.7977	29.8736	29.9524	4	4	4	4	29.6886	29.9268	29.9958	30.3393	29.6641	29.9297	29.839	29.7581	29.509	29.7247	29.9886	30.2722	30.2037	29.7955	30.4613	29.3493
Q9UPQ0	Q9UPQ0	LIM and calponin homology domains-containing protein 1	LIMCH1	15		0.00271767	0.913804					NaN	1	0	0.0601862	0.730508	-0.26721	0.0336975	0.947456	-0.0855017	0.00100842	1	-0.00425529	NaN	24.0685	NaN	25.8583	0	4	0	2	23.4893	24.1513	24.2122	24.763	23.6111	23.2483	22.8805	26.534	23.5304	24.6841	25.4429	23.7023	23.4206	23.0519	22.5742	28.296
Q9UQ80	Q9UQ80	Proliferation-associated protein 2G4	PA2G4	17	+	3.15715	0.000102564	+	+			4.22685	0	4.43097	1.60754	0.00222222	4.18099	1.45795	0.108564	0.616524	0.241659	1	0.866498	29.1728	29.7893	24.5574	26.5615	4	4	3	3	28.6604	28.9959	29.6051	29.43	30.0088	29.6579	29.7119	29.7788	24.0055	25.2953	24.1392	25.5275	27.9817	23.6552	22.7488	28.0477
Q8NB90;P62195	Q8NB90	Spermatogenesis-associated protein 5	SPATA5	12	+	9.53319	0	+	+			6.3836	0	3.25597	4.91235	0	3.00765	0.0331616	0.965629	0.0149894	NaN	1	0	27.0301	27.045	NaN	NaN	4	4	0	0	27.232	27.0147	27.1837	26.6899	27.0376	26.9477	26.8784	27.3165	23.848	23.8499	23.5721	23.8263	24.6145	23.6169	23.9604	23.9578
P50454	P50454	Serpin H1	SERPINH1	7		0.569717	0.0937843					0.190442	0.443126	-0.174241	0.610272	0.160223	-0.412434	0.677415	0.305447	-0.515592	0.390657	1	-0.277399	25.8854	25.3698	26.0596	25.7822	4	4	4	4	24.9094	25.9	26.196	26.5362	25.5662	25.3382	25.0698	25.505	25.8812	26.2664	26.0116	26.0793	26.3047	26.2848	25.3969	25.1425
P11142;P54652	P11142	Heat shock cognate 71 kDa protein	HSPA8	42		0.374949	0.199469					1.15951	0.0719328	0.381717	0.190797	0.5275	0.143952	0.596927	0.559276	-0.196695	0.0469314	1	0.04107	31.4126	31.2159	31.0309	31.072	4	4	4	4	31.2662	31.0991	31.5516	31.7337	31.3479	31.2949	31.0762	31.1447	30.8884	30.8543	31.1074	31.2736	31.7774	31.3149	30.5987	30.597
P49748	P49748	Very long-chain specific acyl-CoA dehydrogenase, mitochondrial	ACADVL	7		0.203994	0.249026					0.285781	0.244733	0.487885	0.293322	0.356111	0.253769	0.244818	0.697891	0.252139	0.300722	1	0.486254	24.6071	24.8592	NaN	24.4491	4	4	0	3	23.5968	25.1278	25.0163	24.6874	24.7041	25.5452	24.6302	24.5574	22.6452	25.323	23.5718	24.9369	25.0745	24.1655	25.0988	24.083
P08708	P08708	40S ribosomal protein S17	RPS17	7	+	5.66952	0	+	+			3.86838	0.00111443	2.06853	3.24498	0.000608997	1.8464	0.682046	0.724592	-0.104173	0.122281	1	0.11796	29.4948	29.3906	27.4262	27.5442	4	4	4	4	29.5172	29.5618	29.4451	29.455	29.4798	29.2786	29.2685	29.5354	27.6715	27.2763	26.8322	27.925	28.1471	27.2724	26.9411	27.8162
P35580;REV__Q8IYT3;Q13439	P35580	Myosin-10	MYH10	103		0.426856	0.0920119					0.281055	0.320477	0.244249	0.00542634	0.971236	0.0229697	0.661765	0.208069	1.22613	0.588502	0.953258	1.4474	28.4441	29.6702	28.1998	29.6472	4	4	4	4	27.5329	28.9759	28.443	28.8244	28.0564	29.7196	28.9631	31.9417	28.5291	27.9028	28.4142	27.9532	29.3611	27.6274	28.6821	32.9182
P60709	P60709	Actin, cytoplasmic 1;Actin, cytoplasmic 1, N-terminally processed	ACTB	35		0.598482	0.0639635	+				2.54622	0.0127949	-0.513815	0.378836	0.197599	-0.729663	0.490545	0.385698	0.551277	0.526017	1	0.767125	32.3047	32.856	32.8185	33.5857	4	4	4	4	32.0576	32.3987	32.4138	32.3488	32.5558	32.619	31.9469	34.3024	32.6249	32.8887	32.8993	32.8613	33.3564	32.6495	32.7941	35.5427
P62306	P62306	Small nuclear ribonucleoprotein F	SNRPF	3	+	5.62311	0	+	+			4.37562	0	2.92756	2.98907	0.000211321	2.71911	0.0963324	0.928699	-0.0452118	NaN	1	0	26.5949	26.5497	NaN	NaN	4	4	0	0	26.611	26.8817	26.4197	26.4671	26.8691	26.2343	26.4414	26.6538	24.4004	23.5813	23.4783	23.2092	24.1227	24.9239	23.3087	22.967
Q06830	Q06830	Peroxiredoxin-1	PRDX1	12		0.182426	0.321706					0.299393	0.370113	-0.162066	0.427008	0.23104	-0.369827	0.108285	0.897374	-0.0708847	0.137674	1	0.136876	29.3393	29.2684	29.5014	29.6383	4	4	4	4	29.1049	29.1042	29.7133	29.4348	29.8083	29.091	29.2516	28.9229	29.2332	29.2114	29.6276	29.9334	30.547	29.561	29.5058	28.9392
O75874	O75874	Isocitrate dehydrogenase [NADP] cytoplasmic	IDH1	3	+	1.18321	0.0197909		+			0.513459	0.137326	-0.47915	1.12455	0.0477491	-0.686301	0.918896	0.191455	-0.670279	0.561393	1	-0.463127	24.7417	24.0714	25.2208	24.7577	4	4	4	4	23.7587	24.7762	25.2365	25.1954	24.1439	24.1818	24.2931	23.6669	24.5379	25.1402	25.4931	25.7122	25.3562	24.8417	24.8604	23.9726
P62701;Q8TD47;P22090	P62701;Q8TD47	40S ribosomal protein S4, X isoform;40S ribosomal protein S4, Y isoform 2	RPS4X;RPS4Y2	20	+	7.2593	0	+	+			5.06336	0	2.59423	3.84584	0	2.38738	1.37497	0.420011	-0.205033	0.00185856	1	0.0018239	31.8712	31.6662	29.277	29.2788	4	4	4	4	31.7252	32.0146	31.8667	31.8783	31.6395	31.813	31.6548	31.5574	29.5741	28.8875	29.0663	29.5799	29.6276	28.6361	29.0204	29.831
P42677	P42677	40S ribosomal protein S27	RPS27	3	+	6.65695	0	+	+			4.4693	0.0004	2.24256	3.68496	0	2.0383	0.0672145	0.946209	-0.0308404	0.249541	1	0.173411	29.3069	29.2761	27.0644	27.2378	4	4	4	4	28.9126	29.4004	29.5435	29.3711	29.2262	29.536	29.1244	29.2177	27.3032	26.8845	26.7305	27.3392	27.7608	26.7819	26.8854	27.5229
Q05193;Q9UQ16;P50570	Q05193;Q9UQ16	Dynamin-1;Dynamin-3	DNM1;DNM3	6		0.0364367	0.551614					0.0788583	0.603838	-0.353508	0.141458	0.478775	-0.557696	0.175891	0.703567	-0.712304	0.123665	1	-0.508116	26.6258	26.7898	27.776	27.2905	4	3	3	3	29.3444	27.5841	25.1475	24.4271	28.4383	26.7227	25.2084	23.2844	29.2604	28.6201	25.4474	24.5891	28.2049	28.0753	25.5914	24.013
P11021	P11021	78 kDa glucose-regulated protein	HSPA5	33	+	1.14715	0.0325659					0.571403	0.323789	0.133116	0.0760852	0.760414	-0.0689731	1.61939	0.0954247	-0.607583	0.711908	1	-0.405494	30.8742	30.2666	30.7411	30.3356	4	4	4	4	30.701	30.9015	30.853	31.0415	30.556	30.6305	29.9828	29.8972	30.515	30.8249	30.9002	30.7243	30.8039	30.712	30.1601	29.6663
Q13867	Q13867	Bleomycin hydrolase	BLMH	10	+	5.86187	0	+	+			3.40131	0.000647399	-3.70634	3.91033	0	-3.90803	NaN	1	0	0.103506	1	-0.163419	NaN	NaN	27.4023	27.2389	0	0	4	4	24.6004	23.7704	23.5987	22.8144	23.2761	23.407	23.2653	23.3751	26.7483	26.7632	28.0158	28.082	26.8154	27.4053	28.4008	26.3341
Q9UGN5	Q9UGN5	Poly [ADP-ribose] polymerase 2	PARP2	3	+	2.11959	0.00378529	+	+			1.52862	0.00938022	1.02142	1.8696	0.010045	0.821991	0.155725	0.843625	0.0973535	NaN	1	0	24.4041	24.6529	NaN	NaN	3	4	0	0	24.1999	24.3038	24.7087	25.0099	24.527	24.6085	25.0825	24.3938	23.7193	24.3078	22.9112	23.1984	24.291	23.9565	23.6079	23.4683
P62861	P62861	40S ribosomal protein S30	FAU	2	+	5.96157	1.63265e-05	+	+			3.47447	0.00178723	1.34532	4.06479	0.000933754	1.16299	0.742641	0.546033	-0.18349	0.0020777	1	-0.00116253	28.8262	28.6427	27.4809	27.4797	4	4	4	4	28.5598	29.1147	28.8539	28.7764	28.5751	28.7358	28.5785	28.6815	27.6061	27.3136	27.1819	27.822	27.6631	27.5469	27.1328	27.5761
Q9Y5K8	Q9Y5K8	V-type proton ATPase subunit D	ATP6V1D	6		0.100304	0.350415					0.0748941	0.623299	-0.297126	0.106672	0.569525	-0.47851	0.286637	0.508601	-1.12642	0.269596	1	-0.945041	27.3149	27.3155	28.5528	27.6186	4	3	3	3	29.8183	28.033	25.7646	25.6438	28.9797	27.0932	25.8735	22.8076	29.5721	28.3341	27.7522	24.7898	28.3783	27.9455	26.532	23.8122
P26368	P26368	Splicing factor U2AF 65 kDa subunit	U2AF2	8	+	9.36762	0	+	+			5.27868	0	3.46308	5.58819	0	3.28983	0.0433	0.966115	-0.0121493	NaN	1	0	27.93	27.9179	NaN	NaN	4	4	0	0	27.6797	27.9181	28.0577	28.0646	27.8267	27.8841	27.9736	27.9871	24.2299	23.9949	24.8471	24.7959	24.6875	24.8916	24.0774	24.8558
Q93077;Q7L7L0;P04908	Q93077;Q7L7L0;P04908	Histone H2A type 1-C;Histone H2A type 3;Histone H2A type 1-B/E	HIST1H2AC;HIST3H2A;HIST1H2AB	6	+	1.10995	0.0357874					0.779011	0.121261	-0.336152	0.978456	0.0830457	-0.502459	0.23369	0.735548	0.179234	1.33572	0.999149	0.345541	30.2076	30.3868	30.5437	30.8893	4	4	4	4	30.7445	30.2682	29.8604	29.9571	30.6916	29.9584	30.006	30.8912	30.7418	30.4787	30.3796	30.5748	30.723	31.2237	30.8448	30.7656
P22392;O60361	P22392;O60361	Nucleoside diphosphate kinase B;Putative nucleoside diphosphate kinase	NME2;NME2P1	7		0.123011	0.320808					0.521015	0.103593	-0.771481	0.274821	0.259267	-0.935535	0.0579403	0.912655	-0.153726	0.00274934	1	0.0103283	NaN	23.8744	24.6036	24.4094	0	3	3	4	23.1653	23.4929	23.3965	24.4557	26.1129	22.2723	23.0095	22.5008	23.5316	23.7856	24.0468	26.2324	27.5907	24.0442	23.0172	22.9855
Q9Y520	Q9Y520	Protein PRRC2C	PRRC2C	14	+	2.07945	0.00212605	+	+			2.21358	0.00293714	1.76672	1.31401	0.00984805	1.607	0.0748702	0.931626	-0.0460491	NaN	1	0	25.3332	25.2872	NaN	NaN	4	4	0	0	24.8705	25.3039	25.4278	25.7307	25.1218	25.0106	25.5336	25.4827	22.9398	24.5214	22.9277	23.8771	25.1126	24.3442	22.9406	22.3232
P62258	P62258	14-3-3 protein epsilon	YWHAE	14		0.301769	0.170414	+				2.12842	0.0137095	-0.567703	0.391107	0.190821	-0.726812	0.127386	0.839068	-0.140187	0.00887363	1	0.0189228	27.5676	27.4274	28.1353	28.1542	4	4	4	4	27.5368	27.6838	27.5037	27.5461	28.4828	27.6721	26.8411	26.7137	28.2314	28.441	27.786	28.0828	29.7329	28.8965	27.3015	26.6861
Q9UHB7	Q9UHB7	AF4/FMR2 family member 4	AFF4	5	+	1.75847	0.00501365			+		0.259346	0.409981	0.148765	NaN	1	0	2.05743	0.0225352	-1.54955	NaN	1	0	24.6662	NaN	NaN	NaN	4	0	0	0	24.2719	24.6673	24.7258	24.9998	23.1695	23.4788	23.7705	22.0476	24.9891	24.107	24.5047	24.4689	24.8627	23.5283	22.9198	22.418
P62913	P62913	60S ribosomal protein L11	RPL11	7	+	6.15975	0	+	+			3.67636	0.00110891	2.29264	3.95187	0	2.14659	0.321361	0.738672	-0.133904	0.0123467	1	0.0121512	30.4407	30.3068	28.1481	28.1602	4	4	4	4	29.9638	30.5358	30.7241	30.5392	30.3724	30.4483	30.2359	30.1706	28.3406	27.626	27.9206	28.705	28.437	27.7834	27.7489	28.6716
P07355;A6NMY6	P07355;A6NMY6	Annexin A2;Putative annexin A2-like protein	ANXA2;ANXA2P2	21	+	1.0882	0.0339091					0.777719	0.0960513	-0.426813	1.17016	0.055986	-0.571361	0.330256	0.735581	0.138484	0.375313	1	0.283032	28.615	28.7535	29.0418	29.3248	4	4	4	4	28.4182	28.448	29.094	28.4998	28.7924	28.7183	28.9393	28.5638	28.471	29.0653	29.5371	29.0938	29.6495	29.0084	29.8264	28.8151
Q9BUJ2	Q9BUJ2	Heterogeneous nuclear ribonucleoprotein U-like protein 1	HNRNPUL1	6	+	5.2938	2.96296e-05	+	+			3.18288	0.00174394	1.43075	3.61117	0.000922118	1.28685	0.775133	0.640017	-0.130998	NaN	1	0	25.2952	25.1642	NaN	NaN	4	4	0	0	25.2885	25.1498	25.2375	25.505	25.2508	25.0766	25.1628	25.1667	23.2607	24.2192	23.9859	23.9921	24.2521	24.036	23.6779	23.5436
Q07157	Q07157	Tight junction protein ZO-1	TJP1	12	+	0.986079	0.0207504	+				2.44354	0.00296254	1.48498	0.666474	0.0710205	1.3447	0.0280951	0.965488	0.0207205	0.0573374	1	0.160996	25.6776	25.6983	NaN	25.6373	4	4	0	2	25.757	25.9636	25.8067	25.1831	25.439	25.3928	25.7595	26.202	24.8951	23.5696	24.1965	24.1093	24.1777	22.9069	23.2331	27.0968
Q7L2J0	Q7L2J0	7SK snRNA methylphosphate capping enzyme	MEPCE	12	+	9.0391	0	+	+	+		4.86233	0	3.89141	5.78214	0	3.755	2.34661	0.0466786	-0.6386	NaN	1	0	28.151	27.5124	NaN	NaN	4	4	0	0	28.1168	28.2793	28.0178	28.1899	27.2127	27.8582	27.5334	27.4451	23.6651	24.4563	25.0037	23.9131	23.8666	24.0534	23.7815	23.328
P06748	P06748	Nucleophosmin	NPM1	14	+	3.8412	6.09756e-05	+	+	+		3.87698	0.00130841	1.94788	1.77427	0.00386916	1.81223	1.8023	0.0478505	0.875466	0.966296	0.676516	1.01111	31.3709	32.2463	29.423	30.4341	4	4	4	4	30.9554	31.3954	31.7417	31.3911	32.6895	31.7813	32.0288	32.4857	29.5915	28.9979	29.3819	29.7206	31.1614	29.3489	29.7841	31.4421
P04406;O14556	P04406	Glyceraldehyde-3-phosphate dehydrogenase	GAPDH	19	+	1.56007	0.00816912	+	+			2.31805	0.0042549	-0.987236	1.06912	0.0287941	-1.11895	0.200502	0.752212	-0.183333	0.0384638	1	-0.05162	30.0732	29.8899	31.0605	31.0088	4	4	4	4	30.0017	29.6871	30.253	30.3511	30.8158	29.7385	29.7526	29.2527	30.6173	31.0765	31.0929	31.4551	32.0004	30.9289	31.1999	29.9061
Q9Y2W1	Q9Y2W1	Thyroid hormone receptor-associated protein 3	THRAP3	31	+	6.71119	0	+	+			4.80936	0	4.67865	3.56617	0	4.54902	1.0399	0.155713	0.68591	0.629788	0.99496	0.815541	28.8156	29.5015	NaN	24.9525	4	4	0	4	28.1481	28.6974	28.8141	29.6027	29.5468	29.238	29.2761	29.945	24.4765	24.5586	23.7445	23.7681	25.7381	23.3423	24.8965	25.833
P38646	P38646	Stress-70 protein, mitochondrial	HSPA9	36	+	3.07503	0.000541063	+	+			2.8931	0.00207407	-1.31469	1.87633	0.00426728	-1.44301	0.419663	0.719754	-0.130328	0.00146223	1	-0.00199986	30.6169	30.4865	31.9315	31.9295	4	4	4	4	30.5628	30.5277	30.581	30.7959	30.7491	30.6453	30.2614	30.2903	31.5511	32.5484	31.9628	31.6639	31.7007	32.9017	32.1135	31.0022
P17600	P17600	Synapsin-1	SYN1	8		0.242691	0.185577					0.392627	0.14145	-0.927912	0.412839	0.159968	-1.0484	0.19214	0.690203	-0.549154	0.159206	1	-0.428664	27.6424	27.0932	28.5703	28.1416	4	4	4	4	29.4495	28.004	26.821	26.295	28.7516	28.1294	26.6996	24.7922	29.9174	29.6631	28.0599	26.6407	28.5655	29.7071	27.9369	26.357
P37802	P37802	Transgelin-2	TAGLN2	7	+	0.678855	0.0435591					NaN	1	0	0.0335466	0.846323	-0.118874	1.00864	0.0812647	1.72855	0.276632	1	0.615071	NaN	25.3114	NaN	25.0524	0	3	0	4	22.3487	23.3317	23.0942	24.0451	27.3271	24.5043	23.7996	24.1029	24.34	24.6048	24.6303	24.1741	27.7579	24.4606	23.7495	24.2414
O60506	O60506	Heterogeneous nuclear ribonucleoprotein Q	SYNCRIP	18	+	3.21099	0.00059434	+	+			2.76554	0.00303641	1.13695	1.90058	0.00578541	1.02192	0.0129255	0.991857	0.00259924	0.124701	1	0.117627	29.1293	29.1319	27.9924	28.11	4	4	4	4	29.1228	29.1626	28.9846	29.2473	29.082	29.1346	29.0673	29.2438	28.2172	27.5692	27.7358	28.4473	28.8025	27.4374	27.9238	28.2764
P62826	P62826	GTP-binding nuclear protein Ran	RAN	10	+	5.58181	3.1746e-05	+	+			2.94465	0.00203974	1.43957	5.08691	0	1.3247	0.0448785	0.957923	0.0206113	0.263896	1	0.135484	30.8191	30.8397	29.3795	29.515	4	4	4	4	30.4195	30.8424	31.1403	30.8742	30.824	30.9697	30.877	30.6881	29.4585	28.8853	29.33	29.8443	29.641	29.6439	29.3707	29.4045
Q13263	Q13263	Transcription intermediary factor 1-beta	TRIM28	23	+	4.748	1.7316e-05	+	+			3.61695	0.000373333	3.57184	2.62218	0.000422535	3.46186	0.762547	0.215049	0.749708	0.605536	0.992	0.859687	28.1373	28.887	24.5655	25.4251	4	4	4	4	27.2116	27.7977	29.1424	28.3976	28.5726	29.637	28.7429	28.5955	25.0056	24.0257	24.5649	24.6656	27.3015	24.4856	24.7554	25.1582
P61353	P61353	60S ribosomal protein L27	RPL27	9	+	6.84285	0	+	+			4.75751	0	2.58797	3.71259	0	2.47965	0.0118103	0.985291	0.00565863	0.127506	1	0.113984	31.5158	31.5215	28.9278	29.0418	4	4	4	4	31.2836	31.7637	31.7064	31.3095	31.4242	31.7115	31.6602	31.2899	29.2793	28.5541	28.7489	29.1291	29.5701	28.5248	28.5524	29.5199
Q8NE71	Q8NE71	ATP-binding cassette sub-family F member 1	ABCF1	34	+	3.50966	6.0423e-05	+	+			2.17959	0.00188552	3.50776	2.8088	0.000212928	3.40248	0.0226354	0.966414	0.0234847	0.0447741	1	0.128768	29.4542	29.4777	26.7616	26.0752	4	4	3	4	29.7932	29.2183	28.7878	30.0174	29.1467	29.7285	29.0742	29.9613	26.8866	26.645	23.5009	26.7533	26.405	25.4227	24.9172	27.556
P61254	P61254	60S ribosomal protein L26	RPL26	9	+	7.15056	0	+	+			4.70466	0	2.2756	3.97156	0	2.17139	0.798726	0.697	-0.109125	0.00548799	1	-0.00490808	30.5268	30.4177	28.2512	28.2463	4	4	4	4	30.5208	30.5677	30.6447	30.3742	30.4809	30.3252	30.4735	30.3913	28.6386	27.9343	27.9558	28.4763	28.4323	27.6873	28.0661	28.7996
Q9NVA2	Q9NVA2	Septin-11	2011-09-01	15	+	5.05444	0	+	+			3.33286	0.000341463	4.49144	3.13576	0	4.38765	0.0387454	0.946033	0.0941315	NaN	1	0	28.3019	28.396	NaN	NaN	4	4	0	0	27.1934	29.7377	28.7186	27.5579	26.7149	29.4882	29.0786	28.3025	23.5591	24.3202	23.0735	24.289	24.3339	23.5948	24.7611	23.3437
P11586	P11586	C-1-tetrahydrofolate synthase, cytoplasmic;Methylenetetrahydrofolate dehydrogenase;Methenyltetrahydrofolate cyclohydrolase;Formyltetrahydrofolate synthetase;C-1-tetrahydrofolate synthase, cytoplasmic, N-terminally processed	MTHFD1	23	+	8.16413	0	+	+			6.5616	0	4.40933	4.07812	0	4.30728	0.902096	0.244302	-0.475434	0.396424	1	-0.373386	28.5886	28.1131	24.2737	24.86	4	4	2	1	28.2142	28.8416	28.6215	28.6769	28.2527	28.3418	28.4305	27.4275	24.2664	23.8331	24.3363	24.2811	24.86	23.087	23.3175	23.9589
P35579;REV__Q9UKV3	P35579	Myosin-9	MYH9	151		0.276362	0.170252					0.170507	0.485816	-0.146752	0.0770929	0.680744	-0.24567	0.502085	0.323346	0.838674	0.461243	1	0.937593	32.6015	33.4402	32.7483	33.6859	4	4	4	4	31.7485	32.9723	32.5602	33.1252	31.8305	33.7144	33.0321	35.1838	33.0113	32.4045	32.825	32.7524	33.0998	32.4321	32.8341	36.3775
P62937;P0DN26;A0A0B4J2A2;A0A075B767;A0A075B759;Q9Y536;F5H284;P0DN37	P62937	Peptidyl-prolyl cis-trans isomerase A;Peptidyl-prolyl cis-trans isomerase A, N-terminally processed	PPIA	9		0.623601	0.0587281	+				1.985	0.00693454	-0.894598	0.545428	0.113885	-0.992246	0.169978	0.751626	-0.258365	0.08945	1	-0.160716	27.2392	26.9808	28.1338	27.9731	4	4	4	4	27.8791	27.2454	26.8051	27.0271	28.2487	27.4068	26.5162	25.7515	27.9353	28.1026	28.2403	28.2568	29.4201	28.573	27.4521	26.4471
P46782	P46782	40S ribosomal protein S5;40S ribosomal protein S5, N-terminally processed	RPS5	8	+	5.64494	0	+	+			3.22518	0.0013125	2.10061	4.01939	0	2.0041	0.340054	0.772277	-0.102231	0.00523744	1	-0.00572348	29.0297	28.9274	26.9291	26.9233	4	4	4	4	28.8013	28.9284	29.1157	29.2733	29.0308	28.7294	29.0614	28.8882	27.4273	26.7204	26.1665	27.402	27.2151	26.3299	26.967	27.1813
P68371	P68371	Tubulin beta-4B chain	TUBB4B	23		0.103136	0.430129					0.363456	0.294864	0.208962	0.0960353	0.684726	0.114016	0.480751	0.550239	-0.241722	0.123304	1	-0.146776	30.086	29.8443	29.8771	29.7303	4	4	4	4	30.1364	29.9649	30.0215	30.2214	30.23	30.2044	29.593	29.3498	29.6548	29.5201	29.7436	30.5899	30.8009	29.6612	29.3369	29.1222
Q13310;P0CB38	Q13310	Polyadenylate-binding protein 4	PABPC4	19	+	2.1924	0.00208	+	+			2.30785	0.0030989	1.44425	1.37331	0.0102764	1.35039	0.181032	0.813361	-0.12286	0.0174552	1	-0.0289965	27.25	27.1271	25.8057	26.2099	4	4	4	3	26.896	27.334	26.864	27.906	27.0089	27.0284	27.0318	27.4393	25.8619	25.2573	25.7376	26.3661	26.9595	24.4772	25.6248	26.0454
Q4G0J3	Q4G0J3	La-related protein 7	LARP7	17	+	9.34695	0	+	+			5.08543	0	4.57284	5.79621	0	4.48066	1.50141	0.0963265	-0.646921	NaN	1	0	28.6856	28.0387	NaN	NaN	4	4	0	0	28.6866	29.0283	28.4556	28.5719	27.6059	28.5307	28.1317	27.8863	23.8569	24.9946	23.9643	23.6351	23.8755	23.7144	23.3635	23.2785
Q00839	Q00839	Heterogeneous nuclear ribonucleoprotein U	HNRNPU	16	+	4.96471	2.95203e-05	+	+			3.85879	0.00116667	1.67847	2.71871	0.00116527	1.58802	0.516091	0.644034	0.154945	0.311198	1	0.245396	30.7005	30.8554	29.022	29.2674	4	4	4	4	30.4909	30.7071	31.0196	30.5843	31.0679	30.8259	30.822	30.7058	29.1484	28.5545	29.1289	29.2562	30.048	28.8239	28.8129	29.3847
Q9ULV4	Q9ULV4	Coronin-1C	CORO1C	11		0.327442	0.126127					NaN	1	0	0.014743	0.923031	-0.0847006	0.837065	0.1161	1.86764	0.304939	1	1.18063	NaN	25.4761	NaN	25.5608	0	4	0	4	22.9654	23.7605	24.0676	23.6404	24.0085	24.637	24.5315	28.7274	24.7847	24.5897	24.5567	23.5898	24.4361	23.6249	23.8333	30.3491
P35637	P35637	RNA-binding protein FUS	FUS	7	+	6.23442	0	+	+			3.57158	0.00116183	1.91512	4.13477	0	1.83063	1.68768	0.216358	-0.335323	0.365805	1	-0.250835	29.6654	29.3301	27.7503	27.4995	4	4	4	4	29.6469	29.7641	29.4689	29.7817	29.507	29.135	29.2814	29.3969	27.9324	27.2183	27.5251	28.3254	27.928	27.1089	27.3714	27.5896
Q02543	Q02543	60S ribosomal protein L18a	RPL18A	8	+	7.40556	0	+	+			4.65241	0	3.27084	4.22555	0	3.18661	0.366895	0.737711	0.122009	0.205584	1	0.206243	30.803	30.925	27.5322	27.7384	4	4	4	4	30.4768	31.0256	30.9727	30.7368	30.801	31.1133	30.9525	30.8331	28.2064	27.1047	27.2307	27.5868	27.932	26.9936	27.5526	28.4754
O60231	O60231	Putative pre-mRNA-splicing factor ATP-dependent RNA helicase DHX16	DHX16	8	+	8.04044	0	+	+			4.98336	0	2.63564	4.51215	0	2.55148	0.905893	0.412508	0.254568	NaN	1	0	26.0103	26.2648	NaN	NaN	4	4	0	0	25.6769	26.0676	26.2818	26.0148	26.1716	26.4635	26.2412	26.183	23.7377	23.4917	23.208	23.0612	23.9676	23.0988	23.7152	24.0719
P0CW18	P0CW18	Serine protease 56	PRSS56	9	+	5.31647	0	+	+	+		3.2871	0.00122807	2.55039	3.14497	0	2.46631	1.56699	0.0471453	-0.975041	NaN	1	0	26.9133	25.9382	NaN	NaN	4	4	0	0	26.2516	27.1987	27.3032	26.8995	25.9532	26.5777	25.4443	25.7776	24.1741	25.2403	24.0146	24.0225	24.3174	22.9835	23.0532	23.5336
P26641	P26641	Elongation factor 1-gamma	EEF1G	19		0.696045	0.0832492					0.274592	0.413997	-0.137706	0.309566	0.364747	-0.220975	0.818906	0.29847	-0.423729	0.626943	1	-0.34046	30.8953	30.4715	31.033	30.6925	4	4	4	4	30.5437	31.1708	31.1313	30.7352	30.1866	30.9507	30.6817	30.0672	31.3532	30.7626	31.179	30.837	30.8294	30.8195	31.0594	30.0618
A0A075B6K2	A0A075B6K2		IGLV3-12	1	+	5.3303	0	+	+			4.74548	0	-5.02969	2.78557	0	-5.10953	NaN	1	0	0.197708	1	-0.469924	NaN	NaN	28.7126	28.2427	0	0	4	4	24.0172	23.9187	22.9606	23.8351	23.7567	22.3657	22.7376	23.6727	29.611	28.0368	28.702	28.5007	29.3006	29.1113	28.9415	25.6175
P28066	P28066	Proteasome subunit alpha type-5	PSMA5	2		0.161879	0.271245					NaN	1	0	0.021443	0.895256	-0.077404	0.0902426	0.876438	0.153337	0.289861	1	-0.820026	NaN	23.4021	NaN	24.9298	0	4	0	2	22.6684	23.0171	23.589	23.7207	25.0938	22.8294	22.9866	22.6987	24.4646	24.0731	23.2448	25.4158	26.3792	22.9381	21.1204	23.4804
P84077;P61204;P84085	P84077;P61204;P84085	ADP-ribosylation factor 1;ADP-ribosylation factor 3;ADP-ribosylation factor 5	ARF1;ARF3;ARF5	6	+	1.13447	0.0340971					0.31508	0.445414	-0.105371	0.237233	0.450784	-0.179646	1.71191	0.112633	-0.520536	0.742895	1	-0.44626	26.4086	25.8881	26.514	26.0678	4	4	4	4	26.3495	26.3046	26.3568	26.6237	26.189	26.0191	25.8457	25.4987	26.439	26.5732	26.2328	26.811	26.7772	26.167	25.777	25.5498
P15880	P15880	40S ribosomal protein S2	RPS2	10	+	5.54261	0	+	+			3.27053	0.00136032	2.20426	3.76789	0	2.13253	0.200173	0.884777	-0.0545664	0.0143508	1	0.0171661	30.3721	30.3176	28.1679	28.185	4	4	4	4	30.073	30.495	30.4016	30.519	30.368	30.2272	30.3162	30.3589	28.7167	27.6701	27.5849	28.6998	28.6092	27.8684	27.6303	28.6324
P11940;Q9H361;Q4VXU2;Q96DU9	P11940;Q9H361	Polyadenylate-binding protein 1;Polyadenylate-binding protein 3	PABPC1;PABPC3	27	+	1.91585	0.00677799	+	+			1.31676	0.0205667	0.763177	1.76402	0.0176887	0.693766	0.963076	0.370958	-0.28013	0.24983	1	-0.210719	29.6588	29.3786	28.8956	28.6849	4	4	4	4	29.4176	29.687	29.5522	29.9781	29.1478	29.3428	29.47	29.5538	29.0094	28.2848	28.6641	29.6239	29.2302	28.3167	28.577	28.6154
P14618;P30613	P14618	Pyruvate kinase PKM	PKM	23		0.0109755	0.828872					0.193433	0.618339	-0.0598779	0.112487	0.640976	-0.129123	0.0823611	0.929592	-0.0450473	0.0207835	1	0.0241976	29.1081	29.0631	29.168	29.1922	4	4	4	4	29.1217	29.1437	29.0735	29.0936	29.6269	29.0003	28.9087	28.7164	28.9306	29.2796	29.0089	29.4529	30.2752	29.1068	28.8153	28.5716
Q71UI9;P0C0S5	Q71UI9;P0C0S5	Histone H2A.V;Histone H2A.Z	H2AFV;H2AFZ	5		0.188596	0.317204					0.30304	0.313917	-0.231486	0.440386	0.252445	-0.29787	0.10082	0.900412	0.0734878	0.152682	1	0.139872	26.9423	27.0158	27.1738	27.3136	4	4	4	4	27.025	27.5402	26.7782	26.4258	27.0484	27.3465	26.9456	26.7226	27.5837	27.4855	26.9729	26.6529	27.7079	27.7713	27.1782	26.5972
P68363;Q9BQE3	P68363;Q9BQE3	Tubulin alpha-1B chain;Tubulin alpha-1C chain	TUBA1B;TUBA1C	24		0.0976538	0.438321					0.340634	0.372472	-0.142878	0.168505	0.506151	-0.208662	0.385702	0.619922	-0.218034	0.127508	1	-0.15225	30.928	30.71	31.0709	30.9187	4	4	4	4	30.8633	30.8947	30.8095	31.1446	31.2279	30.9905	30.3285	30.2932	30.89	30.8419	31.0009	31.5509	32.0484	31.045	30.3512	30.2301
O75947	O75947	ATP synthase subunit d, mitochondrial	ATP5H	2		0.102946	0.409616					NaN	1	0	0.0404211	0.843122	-0.064672	0.0948623	0.888627	0.0974689	NaN	1	0	NaN	23.7689	NaN	NaN	0	4	0	0	23.3207	23.3627	23.8283	24.1742	24.6948	23.4037	23.3354	23.642	23.7802	24.697	24.0058	23.9331	25.0432	24.0402	23.1136	23.1373
P80748	P80748	Ig lambda chain V-III region LOI		1	+	6.85415	0	+	+			4.39366	0	-6.34222	3.94999	0	-6.40302	NaN	1	0	0.0962172	1	-0.158641	NaN	NaN	29.1052	28.9466	0	0	4	4	23.2534	23.3232	23.3459	21.1294	23.2251	22.8572	22.9076	21.1844	29.7333	28.6106	29.1878	28.8892	29.5898	29.5364	29.3666	27.2936
P13639	P13639	Elongation factor 2	EEF2	37	+	3.60258	0.000165289	+	+			3.04707	0.00176842	1.59251	2.11468	0.00221687	1.54377	0.0544399	0.949768	0.0263796	0.0604841	1	0.0751219	31.2532	31.2796	29.6607	29.7359	4	4	4	4	30.7736	31.2902	31.5106	31.4386	31.2705	31.3884	31.2166	31.2429	29.5527	29.2235	29.6697	30.1969	30.7867	29.2153	29.0738	29.8676
P62917	P62917	60S ribosomal protein L8	RPL8	16	+	6.30374	0	+	+			3.89866	0.000397163	2.9848	3.84172	0	2.93937	0.091544	0.930113	0.0433283	0.0697019	1	0.0887542	32.1725	32.2159	29.1877	29.2765	4	4	4	4	31.7538	32.4336	32.3689	32.1339	32.1307	32.4499	32.1398	32.1431	29.9664	28.7279	28.6705	29.3861	29.7225	28.5428	28.8822	29.9585
P10809	P10809	60 kDa heat shock protein, mitochondrial	HSPD1	30		0.0127155	0.779289					0.494333	0.294527	0.164927	0.0631515	0.750988	0.121319	0.0670584	0.930685	0.063642	0.0622057	1	0.107249	30.0033	30.067	29.8384	29.9456	4	4	4	4	29.9833	29.9897	29.7576	30.2826	31.0103	29.9278	29.6453	29.6845	29.9358	29.5266	29.8763	30.0149	31.5958	30.0806	29.1356	28.9705
P61978	P61978	Heterogeneous nuclear ribonucleoprotein K	HNRNPK	22	+	3.48504	0.000571429	+	+			2.54361	0.00373935	0.924151	2.22857	0.00534211	0.882486	0.843311	0.580984	0.155254	0.30736	1	0.196918	29.8205	29.9758	28.8964	29.0933	4	4	4	4	29.7365	30.0076	29.8127	29.7253	30.0225	30.1381	29.8536	29.8889	29.0385	28.6186	28.5911	29.3373	29.6512	28.7608	28.8386	29.1226
Q6P1L8	Q6P1L8	39S ribosomal protein L14, mitochondrial	MRPL14	3		0.416754	0.117007			+		NaN	1	0	0.0139881	0.933854	-0.0291538	2.3652	0.0261538	0.853375	0.206893	1	0.394795	NaN	24.6808	NaN	25.729	0	4	0	2	24.0428	23.3583	23.7273	24.1814	24.6263	24.8228	24.7142	24.56	24.476	24.3212	23.5446	24.919	24.8117	26.6462	23.8779	23.5041
P14625;Q58FF3	P14625	Endoplasmin	HSP90B1	19		0.544385	0.0623049	+				1.04668	0.0205246	-1.1662	0.387031	0.169405	-1.19363	0.484048	0.323936	0.933655	0.351695	1	0.961089	NaN	24.708	24.9405	25.9016	0	4	4	4	23.7249	23.185	23.4379	24.7496	27.0627	24.4176	23.5062	23.8455	24.135	24.547	24.812	26.2681	29.0759	25.4497	24.6452	24.4357
O75822	O75822	Eukaryotic translation initiation factor 3 subunit J	EIF3J	4		0.507445	0.0852896	+				0.915029	0.0410859	0.830394	0.552707	0.123039	0.803542	0.0346657	0.954669	-0.0411077	0.0067332	1	-0.0142555	25.2307	25.1896	NaN	25.0016	4	4	0	2	24.48	25.0061	25.2384	26.1983	24.8048	25.2414	25.7127	24.9996	23.8057	25.1903	24.3264	24.2789	25.7095	22.6479	24.8932	24.2937
O60841;Q9H2L5	O60841	Eukaryotic translation initiation factor 5B	EIF5B	37	+	8.08545	0	+	+			5.12821	0	5.28414	4.49434	0	5.26509	0.0510208	0.958095	-0.020822	NaN	1	0	29.5826	29.5618	NaN	NaN	4	4	0	0	29.2158	29.7014	29.7616	29.6517	29.4227	29.7408	29.6069	29.4768	24.5207	24.527	23.2795	24.8667	25.4885	23.5393	23.5521	24.6069
O95816	O95816	BAG family molecular chaperone regulator 2	BAG2	8		0.664045	0.0834423					1.04344	0.0692983	0.427106	0.5584	0.17605	0.408876	0.411824	0.651916	0.17292	0.213825	1	0.19115	26.5239	26.6969	26.0968	26.288	4	4	4	4	26.7497	26.3383	26.8232	26.1845	26.58	26.9231	26.4805	26.8038	26.366	25.6888	26.1588	26.1738	27.0665	25.5232	26.4884	26.0738
Q15643	Q15643	Thyroid receptor-interacting protein 11	TRIP11	28	+	3.31114	0.000103746	+	+			2.0901	0.00196178	-3.10894	2.44282	0.000930818	-3.11938	NaN	1	0	0.412332	1	-0.869468	NaN	NaN	27.1903	26.3208	0	0	4	4	23.6962	23.3351	25.2289	24.0651	22.7761	23.8451	22.8892	23.2953	29.1737	26.3238	27.053	26.2106	27.518	26.3244	26.8627	24.5781
Q9Y613	Q9Y613	FH1/FH2 domain-containing protein 1	FHOD1	31	+	8.19149	0	+	+			6.03192	0	5.57348	4.21779	0	5.56464	1.22584	0.207305	-0.431446	NaN	1	0	29.5298	29.0984	NaN	NaN	4	4	0	0	29.5346	29.9666	29.4317	29.1862	29.05	29.362	29.0182	28.9633	23.8807	24.3421	23.3633	24.2392	24.9482	23.13	23.7367	22.32
Q14527	Q14527	Helicase-like transcription factor	HLTF	7	+	2.86592	0.000595745	+	+			2.48563	0.00289736	1.51709	1.75325	0.00479091	1.51514	0.705418	0.371868	-0.355836	NaN	1	0	25.2905	24.9347	NaN	NaN	4	4	0	0	24.8801	25.2308	25.677	25.3741	24.4917	25.379	24.9354	24.9325	23.3574	23.8328	24.5317	23.3716	24.5255	23.5681	23.105	22.4794
P68104;Q5VTE0	P68104;Q5VTE0	Elongation factor 1-alpha 1;Putative elongation factor 1-alpha-like 3	EEF1A1;EEF1A1P5	24	+	5.40206	4.05405e-05	+	+			3.15355	0.00291445	1.07582	3.72204	0.00120231	1.07444	0.22646	0.804455	-0.103996	0.414303	1	-0.102616	33.3975	33.2935	32.3217	32.2191	4	4	4	4	32.9701	33.5141	33.5224	33.5835	33.0754	33.5746	33.3924	33.1316	32.4318	32.1643	32.1755	32.5151	32.4066	32.1678	32.1772	32.1247
P25705	P25705	ATP synthase subunit alpha, mitochondrial	ATP5A1	32		0.0312844	0.670558					0.0759666	0.736568	-0.0569468	0.0574879	0.810566	-0.0572639	0.199006	0.793159	0.134655	0.145354	1	0.134972	31.1889	31.3235	31.2458	31.3808	4	4	4	4	31.4228	31.1004	30.7711	31.4612	31.8468	31.4126	30.8212	31.2134	31.488	31.5458	30.6118	31.3377	31.9087	31.7864	31.0864	30.7417
P16989	P16989	Y-box-binding protein 3	YBX3	12	+	7.54998	0	+	+			4.57012	0	3.34345	4.40752	0	3.35232	0.880131	0.308081	-0.373654	NaN	1	0	27.2612	26.8876	NaN	NaN	4	4	0	0	27.1045	27.6325	27.1908	27.1171	26.6732	27.4058	26.7675	26.7038	23.9307	24.1232	24.4302	23.1871	24.2401	23.5551	23.0099	23.3359
P21291	P21291	Cysteine and glycine-rich protein 1	CSRP1	4		0.24376	0.231264					0.324668	0.238667	0.380723	0.508011	0.193516	0.394799	0.161888	0.778548	0.221927	0.277358	1	0.20785	26.1954	26.4174	25.8147	26.0226	4	4	4	4	24.8839	26.3401	26.6905	26.8674	25.6356	26.8522	26.4395	26.7421	25.1818	26.0603	26.0387	25.9781	25.6404	26.6392	25.7256	26.0851
Q01130;Q9BRL6	Q01130	Serine/arginine-rich splicing factor 2	SRSF2	13	+	5.73658	0	+	+			3.83085	0.00041791	3.39724	3.38125	0	3.41841	0.182867	0.885828	0.0572062	0.019799	1	0.0360365	29.9242	29.9814	26.5269	26.563	4	4	4	4	29.8859	29.7057	30.2331	29.8721	29.9454	30.0985	29.858	30.0237	27.6777	26.0643	26.1268	26.2391	27.6058	25.6687	25.8134	27.164
P08670;P17661;P41219	P08670	Vimentin	VIM	37		0.368068	0.122926					0.223721	0.376721	-0.222727	0.0668141	0.718211	-0.196681	0.706428	0.206639	0.959162	0.464198	1	0.933117	27.8253	28.7845	28.0481	28.9812	4	4	4	4	27.7146	28.0154	27.4724	28.099	27.8736	28.4213	28.1542	30.6889	27.4088	28.3527	27.4701	28.9606	27.9225	28.3137	28.239	31.4496
P23528	P23528	Cofilin-1	CFL1	8		0.179717	0.342079					0.145499	0.584357	0.0913525	0.148529	0.599464	0.118388	0.574658	0.516652	0.23677	0.256384	1	0.209734	27.9139	28.1506	27.8225	28.0322	4	4	4	4	27.6248	27.7945	27.924	28.3121	28.4598	28.2539	27.9393	27.9494	27.439	27.6944	27.8196	28.337	28.5608	27.8788	27.3232	28.3662
O43809	O43809	Cleavage and polyadenylation specificity factor subunit 5	NUDT21	5	+	2.04557	0.0122407	+				2.06917	0.0409785	-0.375284	0.915257	0.132462	-0.345729	1.21746	0.327685	-0.273367	0.845465	1	-0.302922	25.6712	25.3978	26.0465	25.7436	4	4	4	4	25.5469	25.8361	25.6103	25.6915	25.2325	25.686	25.3808	25.292	26.2458	25.9062	25.9601	26.0738	25.5882	25.9305	26.0884	25.3672
Q12905	Q12905	Interleukin enhancer-binding factor 2	ILF2	11	+	4.58276	4.02685e-05	+	+			2.72274	0.00202632	1.63166	3.32748	0.000592593	1.66369	0.252657	0.828076	-0.0836086	0.11639	1	-0.115633	27.7865	27.7029	26.1548	26.0392	4	4	4	4	27.5614	27.6734	28.0833	27.8277	27.5876	27.9201	27.6638	27.64	26.4299	25.4837	25.9083	26.7972	26.5736	25.5563	25.7698	26.257
P39748;CON__P01030;CON__ENSEMBL:ENSBTAP00000007350	P39748	Flap endonuclease 1	FEN1	10	+	3.03997	0.000452442	+	+			2.26178	0.00295808	1.91064	1.98055	0.00224939	1.94342	0.763119	0.257122	0.55846	0.386246	1	0.525677	26.1247	26.6831	NaN	25.168	4	4	0	3	26.152	26.5969	26.5763	25.1736	26.9053	26.9315	26.387	26.5088	24.0432	25.074	23.6408	24.0982	25.6207	23.4548	24.3815	25.5019
P62263	P62263	40S ribosomal protein S14	RPS14	7	+	6.49465	0	+	+			4.00196	0.000580311	2.035	3.93445	0	2.07009	0.0999981	0.942621	-0.0295382	0.0760613	1	-0.0646276	30.4937	30.4642	28.4587	28.3941	4	4	4	4	30.2174	30.5769	30.693	30.4877	30.4086	30.4103	30.5736	30.4642	28.6747	27.9887	28.2868	28.8847	28.5267	28.104	27.9602	28.9855
Q16576;Q09028	Q16576;Q09028	Histone-binding protein RBBP7;Histone-binding protein RBBP4	RBBP7;RBBP4	5	+	1.45175	0.00913249			+		NaN	1	0	0.0267023	0.896201	0.0358896	2.03447	0.022716	1.26598	0.912242	0.717587	1.05722	NaN	25.2489	NaN	25.213	0	4	0	4	24.7356	23.3961	23.7281	24.0717	25.7569	25.1358	24.9591	25.1436	24.9835	24.6079	23.882	23.1496	26.4323	25.0512	24.9109	24.4575
P10412;P16402;P22492	P10412;P16402	Histone H1.4;Histone H1.3	HIST1H1E;HIST1H1D	7	+	0.772891	0.0309186	+				1.95534	0.00301604	1.85394	0.580378	0.0819593	1.89089	0.25825	0.584934	0.641913	0.189754	1	0.604954	25.8103	27.3972	NaN	27.9287	4	3	0	1	25.1138	25.4415	26.0426	26.6432	23.6173	27.4052	26.967	27.8193	24.3161	22.9137	23.8934	24.7022	24.555	23.0181	22.7434	27.9287
Q13123	Q13123	Protein Red	IK	3		0.346539	0.166593					NaN	1	0	0.040116	0.86771	0.0373383	0.861094	0.231385	-0.534596	NaN	1	0	NaN	23.3767	NaN	NaN	0	4	0	0	23.1621	24.6598	24.0506	23.7726	23.4276	23.4176	23.3083	23.3531	23.3645	24.569	24.2089	22.9278	23.8704	22.5593	23.8648	23.0628
Q9Y388	Q9Y388	RNA-binding motif protein, X-linked 2	RBMX2	2		0.39506	0.124342					NaN	1	0	0.0313226	0.885528	0.0375786	0.110228	0.844262	0.175263	NaN	1	0	NaN	23.4309	NaN	NaN	0	4	0	0	24.8675	22.3298	23.3338	22.4915	23.4081	23.2168	23.4185	23.6802	23.7506	25.2127	24.1979	23.533	23.1895	23.0929	24.561	22.73
P17844	P17844	Probable ATP-dependent RNA helicase DDX5	DDX5	34	+	5.13149	1.69492e-05	+	+			4.43687	0.000386207	2.17702	2.71176	0.000925	2.21513	1.38157	0.234031	0.346025	0.285564	1	0.307911	30.7803	31.1263	28.6033	28.9112	4	4	4	4	30.5223	30.8543	30.9551	30.7895	31.2742	30.95	30.9686	31.3125	28.7236	28.1386	28.5611	28.9899	29.4931	27.821	28.7311	29.5996
P09651;Q32P51	P09651;Q32P51	Heterogeneous nuclear ribonucleoprotein A1;Heterogeneous nuclear ribonucleoprotein A1, N-terminally processed;Heterogeneous nuclear ribonucleoprotein A1-like 2	HNRNPA1;HNRNPA1L2	27	+	3.63758	0.000407311	+	+			2.70664	0.00304865	1.0822	2.13516	0.00451376	1.12039	1.27587	0.208996	0.424037	0.604421	1	0.385839	30.7269	31.1509	29.6447	30.0305	4	4	4	4	30.4736	30.6125	30.7545	31.067	31.4153	30.8712	31.0333	31.2838	30.0388	29.2435	29.5996	29.6969	30.6442	29.5526	29.6802	30.2451
O14818;Q8TAA3	O14818	Proteasome subunit alpha type-7	PSMA7	3	+	1.4627	0.00857664					0.670711	0.0743389	-0.739307	0.706317	0.0958932	-0.698297	1.41514	0.0534	1.03311	0.825171	0.856824	0.992095	NaN	24.5657	24.7939	25.264	0	4	2	4	23.4817	23.9591	22.6792	24.0102	25.2494	24.421	24.47	24.1222	24.5503	24.4701	23.0296	25.0374	26.4412	24.928	25.1806	24.506
P47914	P47914	60S ribosomal protein L29	RPL29	3	+	5.87707	0	+	+			3.86688	0.000366013	2.88454	3.47977	0	2.93049	0.131471	0.890418	0.0639873	0.0124421	1	0.0180454	30.0456	30.1096	27.161	27.1791	4	4	4	4	29.5383	30.2811	30.2458	30.1172	30.1815	30.1407	29.9292	30.187	27.9703	26.7401	26.7615	27.1723	27.702	26.2185	26.857	27.9389
P62266	P62266	40S ribosomal protein S23	RPS23	5	+	5.6994	0	+	+			3.68206	0.000592593	2.52759	3.45908	0	2.57518	0.054528	0.954684	-0.023015	0.0550146	1	-0.0706019	30.2508	30.2278	27.7232	27.6526	4	4	4	4	29.9358	30.1964	30.3446	30.5265	30.2	30.0154	30.3067	30.389	28.4295	27.1138	27.4052	27.9443	27.9694	26.8662	27.3382	28.4365
P63098	P63098	Calcineurin subunit B type 1	PPP3R1	4		0.153571	0.271764					0.30676	0.19309	-0.922843	0.308669	0.233673	-0.866523	0.160703	0.738176	-0.500184	0.172521	1	-0.556504	27.8417	27.3415	28.7645	28.208	4	4	4	4	29.6856	28.5626	26.8003	26.3182	29.0965	28.0714	27.3608	24.8374	30.2808	30.6422	27.4669	26.6682	28.6569	30.0308	27.7007	26.4437
Q5T0N5	Q5T0N5	Formin-binding protein 1-like	FNBP1L	17	+	7.05525	0	+	+			5.0177	0	-4.58069	3.77431	0	-4.52305	NaN	1	0	0.255848	1	-0.306442	NaN	NaN	27.954	27.6476	0	0	4	4	23.5923	23.0084	23.2136	23.679	23.296	24.1181	22.3755	22.7085	28.7751	27.6187	27.9818	27.4405	27.9097	28.1481	28.0477	26.4849
P63244	P63244	Guanine nucleotide-binding protein subunit beta-2-like 1;Guanine nucleotide-binding protein subunit beta-2-like 1, N-terminally processed	GNB2L1	10	+	1.43755	0.0113797	+	+			2.9529	0.00311579	0.904608	0.940417	0.0462446	0.96558	0.0405212	0.966697	-0.013907	0.0492226	1	-0.0748782	27.3298	27.3159	26.4252	26.3504	4	4	4	4	27.1236	27.47	27.376	27.3498	27.5675	27.3494	27.155	27.1918	26.2432	26.2814	26.3468	26.8297	27.8811	25.6567	25.9991	25.8646
P61247	P61247	40S ribosomal protein S3a	RPS3A	16	+	5.16368	1.68776e-05	+	+			4.37253	0.000352201	2.12375	2.78247	0.000948718	2.18593	0.103005	0.935802	-0.0330834	0.0787405	1	-0.0952568	31.1675	31.1344	29.0438	28.9485	4	4	4	4	31.0992	31.1431	31.0648	31.363	31.3061	30.8709	31.1086	31.2522	29.397	28.7461	28.6871	29.3449	29.4731	27.9879	28.6404	29.6926
P17858	P17858	ATP-dependent 6-phosphofructokinase, liver type	PFKL	7	+	1.82573	0.00532302	+	+			1.52472	0.0106724	0.931177	1.19438	0.0250019	0.99431	0.556779	0.373087	-0.479825	NaN	1	0	25.0334	24.5536	NaN	NaN	4	4	0	0	24.1312	25.231	25.3905	25.381	23.9499	25.2303	24.5909	24.4432	23.7812	24.3493	24.2596	24.0189	24.5313	22.9868	23.1147	23.6043
P38159;Q96E39;O75526;Q8N7X1	P38159;Q96E39	RNA-binding motif protein, X chromosome;RNA-binding motif protein, X chromosome, N-terminally processed;RNA binding motif protein, X-linked-like-1	RBMX;RBMXL1	13	+	1.46039	0.0141426	+				1.14424	0.0479382	0.531564	0.900547	0.078449	0.595548	1.20022	0.199037	0.4742	0.529596	1	0.410216	26.8474	27.3216	26.3158	26.7261	4	4	4	4	26.6399	26.832	27.0565	26.8612	27.7279	26.8866	27.1378	27.5342	26.7694	25.7942	26.6182	26.0816	27.2963	25.975	26.7551	26.8778
P08238;Q58FF7	P08238	Heat shock protein HSP 90-beta	HSP90AB1	38		0.039141	0.566185					0.0852771	0.660894	-0.104963	0.0143746	0.929269	-0.0395207	0.326306	0.559611	0.393258	0.138798	1	0.327815	29.9767	30.37	30.0817	30.4095	4	4	4	4	29.5626	29.5532	30.1573	30.6338	31.6712	30.1594	29.84	29.8092	29.8156	29.2033	30.4627	30.8451	32.806	29.9835	29.1461	29.7024
P18621	P18621	60S ribosomal protein L17	RPL17	11	+	6.7421	0	+	+			4.25681	0.00036129	2.30992	3.95681	0	2.37604	0.298943	0.843055	0.0645432	0.00154564	1	-0.00157547	30.5269	30.5915	28.217	28.2154	4	4	4	4	30.3095	30.6217	30.6097	30.5667	30.5839	30.7332	30.5714	30.4774	28.6667	27.7453	27.9629	28.4931	28.6302	27.7206	27.8099	28.701
P05062	P05062	Fructose-bisphosphate aldolase B	ALDOB	4	+	1.48081	0.00664381	+	+			1.17328	0.00952298	-1.93238	1.51552	0.00526269	-1.86554	0.0372786	0.945994	-0.0946331	0.0910991	1	-0.161472	26.305	25.7184	27.4559	27.2944	3	3	4	4	23.1792	26.4099	25.848	26.657	24.5604	25.9544	26.1022	25.0986	27.184	28.3988	27.3815	26.8593	26.2899	28.6975	27.6503	26.5401
P28799	P28799	Granulins;Acrogranin;Paragranulin;Granulin-1;Granulin-2;Granulin-3;Granulin-4;Granulin-5;Granulin-6;Granulin-7	GRN	8	+	3.56329	4.93827e-05	+	+			2.65778	0.00130739	-3.78763	2.25306	0.00105706	-3.7193	0.325076	0.520691	-0.525091	0.26348	1	-0.593417	26.716	26.1909	30.5036	29.9102	4	4	4	4	25.4274	26.6203	27.5198	27.2965	24.7425	26.9224	26.7788	26.3199	28.991	31.3577	31.4265	30.2393	28.3218	31.5494	30.6368	29.1328
O60583	O60583	Cyclin-T2	CCNT2	10	+	7.32346	0	+	+	+		3.81865	0.000391608	3.07063	5.15838	0	3.14319	2.57171	0.0356893	-0.675799	NaN	1	0	26.8965	26.2207	NaN	NaN	4	4	0	0	26.8978	27.2094	26.8489	26.6298	26.3359	26.3021	26.2137	26.0309	24.5026	22.9028	23.749	24.1489	23.283	22.7305	22.7354	23.5611
P02786	P02786	Transferrin receptor protein 1;Transferrin receptor protein 1, serum form	TFRC	6		0.00165871	0.94587					0.0852278	0.645636	-0.124502	0.0180591	0.915556	-0.0510373	0.0691321	0.904801	0.127258	0.0208971	1	0.0537934	24.4286	24.5558	24.6344	24.9103	4	4	3	3	23.7016	23.6021	25.6078	24.8028	25.8934	24.1945	24.2159	23.9194	24.2239	24.309	24.4618	25.2175	27.1437	23.6966	23.8196	23.7676
Q8NC51	Q8NC51	Plasminogen activator inhibitor 1 RNA-binding protein	SERBP1	24	+	5.64892	0	+	+			4.14751	0.000622222	2.09673	3.16647	0.000441176	2.17273	0.614919	0.676428	0.128493	0.0469881	1	0.0524874	31.2243	31.3528	29.1276	29.1801	4	4	4	4	30.9581	31.2325	31.3068	31.3999	31.3148	31.3449	31.4345	31.3171	29.3499	28.7644	28.8324	29.5637	29.5301	28.2915	29.0535	29.8453
Q15717	Q15717	ELAV-like protein 1	ELAVL1	7	+	1.1228	0.029085		+			0.969564	0.0558251	0.555897	1.21187	0.0461616	0.636704	0.0358923	0.958926	-0.0259171	0.125949	1	-0.106725	25.0375	25.0116	NaN	24.3749	4	4	0	4	24.417	25.4636	25.0887	25.1809	24.702	25.2265	24.9841	25.1338	24.5591	24.2469	24.129	24.9916	25.0743	23.8846	24.189	24.3518
P26599;O95758	P26599	Polypyrimidine tract-binding protein 1	PTBP1	10	+	2.82777	0.00111752	+	+			2.07591	0.00622738	0.917959	2.04599	0.0052511	1.00104	0.190269	0.801239	0.130483	0.0733787	1	0.0474005	28.0102	28.1407	27.0923	27.1397	4	4	4	4	27.3695	28.2015	28.1293	28.3405	27.9904	28.3861	27.7669	28.4194	26.9745	27.3708	27.0627	26.961	27.6895	26.9649	26.6967	27.2076
Q96FJ2;P63167	Q96FJ2;P63167	Dynein light chain 2, cytoplasmic;Dynein light chain 1, cytoplasmic	DYNLL2;DYNLL1	1		0.169297	0.271301					0.189464	0.35739	0.425723	0.357392	0.23376	0.511482	0.277965	0.579716	0.522203	0.237483	1	0.436443	25.4112	25.1729	NaN	25.2319	3	4	0	3	25.032	25.7524	25.4492	22.3691	25.1242	25.3302	24.9855	25.2516	24.3982	25.3227	23.8029	23.376	25.849	25.0441	24.8026	22.9499
P50991	P50991	T-complex protein 1 subunit delta	CCT4	21	+	1.70727	0.00685606	+	+			1.89703	0.00655204	0.971213	1.22675	0.0210441	1.05738	0.119415	0.883452	0.0785174	0.00540698	1	-0.00764942	28.0828	28.1613	27.1116	27.104	4	4	4	4	27.3868	28.1808	28.4307	28.333	28.1685	28.2841	28.1962	27.9965	27.216	26.754	27.0504	27.4259	28.4239	26.3785	26.7866	26.8269
P60842	P60842	Eukaryotic initiation factor 4A-I	EIF4A1	23	+	1.49469	0.0124155	+	+			1.43839	0.019358	0.703238	1.18233	0.0353321	0.794085	0.397992	0.602862	0.231191	0.149382	1	0.140344	29.5008	29.732	28.7976	28.938	4	4	4	4	28.8383	29.6371	29.779	29.7489	29.495	30.0592	29.782	29.592	28.4959	28.7394	28.7913	29.1639	29.8981	28.4208	28.6025	28.8305
O60879	O60879	Protein diaphanous homolog 2	DIAPH2	24	+	6.97629	0	+	+			5.17178	0	3.78087	3.69573	0	3.87247	0.508243	0.492434	-0.301392	NaN	1	0	27.5092	27.2078	NaN	NaN	4	4	0	0	27.2159	27.7866	27.5553	27.4789	26.6137	27.7851	27.3494	27.0829	24.3335	23.7704	23.2152	23.5942	24.4202	23.0586	23.4313	22.4312
P05783;CON__H-INV:HIT000015463	P05783	Keratin, type I cytoskeletal 18	KRT18	29		0.122548	0.351236					0.347213	0.204324	-0.478561	0.279651	0.315159	-0.386159	0.100641	0.861203	0.170398	0.0506435	1	0.0779963	29.1092	29.2796	29.5878	29.6658	4	4	4	4	27.8001	29.6811	29.4138	29.5419	28.0642	29.4727	29.4182	30.1634	28.5864	30.4874	29.4594	29.8179	28.8468	29.2523	30.1829	30.381
Q8WY22;REV__Q96PE2	Q8WY22;REV__Q96PE2	BRI3-binding protein	BRI3BP	2	+	3.02744	0.000526829	+	+			3.10225	0.00173793	1.48672	1.7869	0.0043954	1.58597	0.275575	0.834209	0.0749245	NaN	1	0	25.2846	25.3595	NaN	NaN	4	4	0	0	25.1961	25.149	25.5696	25.2236	25.2358	25.313	25.5109	25.3783	23.4241	24.4256	23.6163	23.7254	24.8953	22.578	23.6791	23.9417
P02545;P20700;Q03252	P02545	Prelamin-A/C;Lamin-A/C	LMNA	40	+	3.46732	0.000352	+	+	+		1.84261	0.00621296	1.08826	1.90577	0.00496644	1.18957	1.8802	0.0382095	-0.914548	1.42139	0.4781	-1.01585	29.923	29.0085	28.8348	27.8189	4	4	4	4	30.2071	30.4838	29.5383	29.463	28.8914	28.9552	28.9454	29.242	29.3467	28.5287	28.947	28.5168	28.167	26.8947	28.3801	27.8339
P16949;Q93045	P16949	Stathmin	STMN1	4		0.0711658	0.461495					0.0233767	0.889687	-0.0359497	0.0352705	0.856728	0.0660138	NaN	1	0	0.252157	1	-0.418808	NaN	NaN	23.6287	23.4338	0	0	3	4	23.2041	23.4168	23.5526	25.0931	24.0044	23.7089	23.0636	23.2223	23.6159	24.5244	23.1519	24.1181	25.1534	23.4367	22.6407	22.5043
P62899	P62899	60S ribosomal protein L31	RPL31	9	+	4.99917	1.78571e-05	+	+			3.81598	0.000347826	2.83135	2.83958	0.00043956	2.94181	0.245361	0.801435	-0.102052	0.132421	1	-0.212512	30.6163	30.5143	27.785	27.5725	4	4	4	4	30.5174	30.9415	30.4472	30.5594	30.5137	30.8732	30.2967	30.3736	28.5006	27.3223	27.1839	28.1332	28.6079	27.0447	26.3976	28.2397
O60563	O60563	Cyclin-T1	CCNT1	22	+	11.1004	0	+	+			6.13952	0	5.2772	6.40663	0	5.39112	2.02143	0.0811259	-0.557137	NaN	1	0	29.5588	29.0016	NaN	NaN	4	4	0	0	29.4863	29.7637	29.3904	29.5946	28.6891	29.2994	28.9805	29.0375	24.8314	23.7215	24.4497	24.1236	23.6391	23.3988	23.2648	24.1393
P61981	P61981	14-3-3 protein gamma;14-3-3 protein gamma, N-terminally processed	YWHAG	12		0.0665261	0.441621					0.0669604	0.671361	0.190712	0.0835936	0.650084	0.308696	0.580461	0.316564	-0.624601	0.18123	1	-0.742585	27.5156	26.891	28.2609	27.7263	4	4	3	3	27.9471	28.0681	27.2172	26.8299	28.064	26.7888	26.1892	26.5218	28.1776	28.9277	27.6772	24.5168	29.2602	27.2425	26.6761	23.1503
O14979	O14979	Heterogeneous nuclear ribonucleoprotein D-like	HNRNPDL	4	+	1.20208	0.0180849	+				2.54478	0.00524762	0.793254	0.82839	0.0608804	0.912282	1.2198	0.306027	0.299726	0.120566	1	0.180698	26.0215	26.3212	25.2283	25.9139	4	4	4	3	25.7056	26.048	26.0944	26.238	26.4554	26.3978	26.1753	26.2564	25.4924	24.9835	25.0799	25.3573	26.5044	25.5832	23.8941	25.6542
P19338	P19338	Nucleolin	NCL	34	+	4.60286	4.33213e-05	+	+			3.72224	0.00126697	2.06358	2.61679	0.00105389	2.18314	0.0758507	0.946359	-0.0252914	0.109327	1	-0.144859	32.589	32.5637	30.5254	30.3806	4	4	4	4	32.4253	32.445	32.7559	32.7298	32.7422	32.6325	32.3702	32.5099	30.8109	29.9173	30.387	30.9865	31.1618	29.5773	29.7055	31.0777
P62851	P62851	40S ribosomal protein S25	RPS25	5	+	7.24771	0	+	+			4.34441	0.000339394	2.0859	4.35237	0	2.20835	0.300697	0.787025	0.1007	0.0293756	1	-0.0217509	30.5239	30.6246	28.438	28.4163	4	4	4	4	30.1246	30.677	30.6551	30.6391	30.5383	30.7069	30.6944	30.5588	28.5314	28.3148	28.1057	28.8003	28.6838	28.1002	28.0299	28.8512
P67809;Q9Y2T7	P67809	Nuclease-sensitive element-binding protein 1	YBX1	20	+	5.01299	3.10078e-05	+	+			3.24158	0.00145725	1.81797	3.18662	0.00061324	1.94375	0.121032	0.912161	0.0481381	0.0733566	1	-0.0776367	30.8323	30.8804	29.0143	28.9367	4	4	4	4	30.5849	31.0556	30.6978	30.9908	30.8341	31.1631	30.7526	30.7717	29.3969	28.7275	28.4574	29.4753	29.6566	28.4707	28.4875	29.1318
P24534	P24534	Elongation factor 1-beta	EEF1B2	8	+	2.32479	0.00282449	+				2.03302	0.00808929	-0.79322	1.03553	0.0561045	-0.661949	1.51907	0.142519	-0.4917	0.898798	0.9216	-0.622971	27.977	27.4853	28.7702	28.1473	4	4	4	4	27.835	27.928	28.1335	28.0116	27.4134	27.9296	27.4476	27.1506	29.2479	28.5828	28.9227	28.3276	28.2493	28.5936	28.4368	27.3093
O75533	O75533	Splicing factor 3B subunit 1	SF3B1	14	+	2.26289	0.00119912	+	+			2.60427	0.00204651	1.86214	1.41682	0.00571552	1.99354	0.302802	0.664	0.221901	0.0401258	1	0.0905023	26.2341	26.456	NaN	25.7119	4	4	0	2	25.857	26.2841	26.9642	25.831	26.889	26.1812	26.2756	26.4781	24.8218	24.6294	24.4152	23.6215	25.9473	22.9243	23.5016	25.4765
Q9UJK0	Q9UJK0	Ribosome biogenesis protein TSR3 homolog	TSR3	7	+	6.77766	0	+	+			4.54396	0	2.75835	3.80748	0	2.89476	0.385702	0.651019	-0.181676	NaN	1	0	26.68	26.4983	NaN	NaN	4	4	0	0	26.6102	27.0491	26.8286	26.2321	26.4856	26.7272	26.5759	26.2047	23.7302	24.4325	23.7363	23.7875	24.122	22.7774	24.1343	23.3806
P29692	P29692	Elongation factor 1-delta	EEF1D	17	+	1.12376	0.0342839					1.05283	0.0915867	-0.338898	0.272875	0.410282	-0.196696	1.10217	0.272647	-0.35528	0.838413	0.999192	-0.497481	29.6404	29.2852	29.9793	29.4819	4	4	4	4	29.4668	29.7549	29.8526	29.4874	29.0816	29.5814	29.4557	29.022	30.2547	29.6875	30.1627	29.8124	29.8831	29.1226	29.9833	28.9385
P62081	P62081	40S ribosomal protein S7	RPS7	12	+	6.5717	0	+	+			4.28556	0.00131455	1.66376	3.81021	0	1.80886	0.0174472	0.980166	-0.00671816	0.263903	1	-0.15182	30.5742	30.5675	28.9105	28.7587	4	4	4	4	30.6391	30.3641	30.5665	30.7273	30.749	30.2708	30.5754	30.6749	29.1984	28.6726	28.6543	29.1166	28.6084	28.8628	28.3407	29.2228
O75531	O75531	Barrier-to-autointegration factor;Barrier-to-autointegration factor, N-terminally processed	BANF1	7	+	3.73959	5.2459e-05	+		+		0.816568	0.0444264	-0.979115	0.310145	0.233544	-0.833403	4.51342	0	-4.23884	1.93617	0.0996923	-4.38455	27.428	NaN	28.4071	27.2674	4	0	4	1	28.1049	27.5067	26.5097	27.5906	22.7695	23.507	23.005	23.4751	29.871	27.6653	28.0514	28.0406	27.2674	23.7093	22.7546	22.3589
Q14839;Q12873;Q8TDI0	Q14839;Q12873	Chromodomain-helicase-DNA-binding protein 4;Chromodomain-helicase-DNA-binding protein 3	CHD4;CHD3	5		0.593969	0.080368					0.874941	0.0707191	0.507586	0.657356	0.10947	0.65475	0.364078	0.632343	0.215536	NaN	1	0	24.2719	24.4874	NaN	NaN	4	4	0	0	23.6827	24.1505	24.6881	24.5662	24.8363	24.3293	24.3692	24.4147	23.9136	24.2055	23.3863	23.5517	25.0082	24.1408	23.0557	23.1259
Q9BVQ7	Q9BVQ7	Spermatogenesis-associated protein 5-like protein 1	SPATA5L1	8	+	2.33589	0.00159829	+	+			1.78721	0.00534279	1.25829	1.77148	0.00488488	1.40708	0.200482	0.793943	-0.133954	NaN	1	0	25.3212	25.1872	NaN	NaN	4	4	0	0	25.1619	24.9301	25.2132	25.9794	25.3222	24.9834	24.9456	25.4976	24.7041	23.5326	24.4648	23.5499	24.8844	23.3901	23.8553	22.9907
Q99879;Q99877;Q93079;Q5QNW6;P62807;P58876;P57053;O60814;A0A2R8Y619	Q99879;Q99877;Q93079;Q5QNW6;P62807;P58876;P57053;O60814	Histone H2B type 1-M;Histone H2B type 1-N;Histone H2B type 1-H;Histone H2B type 2-F;Histone H2B type 1-C/E/F/G/I;Histone H2B type 1-D;Histone H2B type F-S;Histone H2B type 1-K	HIST1H2BM;HIST1H2BN;HIST1H2BH;HIST2H2BF;HIST1H2BC;HIST1H2BD;H2BFS;HIST1H2BK	8	+	1.02933	0.0474053					0.68915	0.16062	-0.275068	0.213399	0.527682	-0.125843	1.21428	0.204661	0.450164	0.612012	1	0.300939	30.805	31.2552	31.0801	31.3811	4	4	4	4	30.8183	31.1059	30.5741	30.722	31.5565	31.0005	30.9564	31.5075	31.5055	30.8195	30.8656	31.1299	31.4851	30.8755	31.6453	31.5184
P46779	P46779	60S ribosomal protein L28	RPL28	8	+	5.62146	0	+	+			3.35538	0.000861538	2.99367	3.70035	0	3.14292	0.411688	0.68571	0.153567	0.00257537	1	0.00431252	30.8156	30.9692	27.822	27.8263	4	4	4	4	30.3644	30.8367	31.0997	30.9617	31.0212	30.8473	31.0095	30.9988	28.5553	27.464	26.8643	28.4042	28.1515	27.0711	27.3167	28.7659
Q9NZL9	Q9NZL9	Methionine adenosyltransferase 2 subunit beta	MAT2B	9	+	2.08776	0.00146552	+	+			2.16332	0.001919	-2.53855	1.27216	0.00740211	-2.38751	NaN	1	0	0.284445	1	-0.77825	NaN	NaN	26.045	26.0685	0	0	4	3	24.0635	22.9659	23.4246	23.5719	23.3804	22.5639	23.0499	22.5228	27.2807	24.9573	26.8145	25.1277	27.0321	22.8616	26.6549	24.5185
P62906	P62906	60S ribosomal protein L10a	RPL10A	12	+	5.83218	0	+	+			4.11186	0.000368421	2.4879	3.33015	0	2.64886	0.359765	0.749839	0.114113	0.0363826	1	-0.0468464	31.1325	31.2466	28.6446	28.5977	4	4	4	4	31.0504	31.4519	31.2042	30.8234	31.2218	31.3512	31.2289	31.1845	29.1009	28.2154	28.2995	28.9626	28.844	28.032	27.9405	29.5745
P30050	P30050	60S ribosomal protein L12	RPL12	6	+	8.3773	0	+	+			4.63263	0.00108738	1.5557	5.20605	0	1.72285	0.650706	0.587376	0.170638	0.00939702	1	0.00348806	29.8185	29.9892	28.2628	28.2663	4	4	4	4	29.5804	29.712	29.9714	30.0103	30.1022	29.9331	30.1089	29.8125	28.2854	28.4081	28.0246	28.3333	28.2387	28.36	28.0193	28.4473
O75534	O75534	Cold shock domain-containing protein E1	CSDE1	25	+	8.26937	0	+	+			5.62392	0	4.87354	4.42406	0	5.0444	0.000731954	0.998287	-0.000427723	0.125794	1	-0.171287	28.584	28.5835	NaN	24.2873	4	4	0	2	28.0995	28.5308	28.727	28.9786	28.4537	28.6787	28.6827	28.5191	24.1166	23.7883	23.821	23.1158	24.7044	22.7755	23.8701	22.8066
P26196	P26196	Probable ATP-dependent RNA helicase DDX6	DDX6	3	+	0.836699	0.0392166					NaN	1	0	0.234807	0.455833	0.175739	1.40408	0.0565806	0.994016	NaN	1	0	NaN	24.1547	NaN	NaN	0	4	0	0	22.7649	23.3098	24.0835	22.4844	23.7743	24.3843	24.1139	24.346	25.4615	23.6839	23.71	23.6873	24.3795	24.3871	23.2521	23.8971
P60866	P60866	40S ribosomal protein S20	RPS20	4	+	4.76353	4.22535e-05	+	+			2.61394	0.00198071	1.68062	3.71275	0	1.85704	0.200995	0.856467	-0.0729218	0.270174	1	-0.249341	29.8088	29.7358	28.1281	27.8788	4	4	4	4	29.589	29.7402	30.2092	29.6967	29.7801	29.7008	29.6363	29.8261	28.0399	27.5212	27.9719	28.9795	28.1017	27.2718	27.8237	28.318
Q04637;O43432;REV__Q8NEG2	Q04637	Eukaryotic translation initiation factor 4 gamma 1	EIF4G1	51	+	3.3789	0.000135211	+	+			2.62571	0.00178092	2.29104	2.18536	0.00113043	2.47049	0.152795	0.84277	0.101884	0.0376415	1	-0.0775714	30.1788	30.2807	27.8878	27.8102	4	4	4	4	29.5596	30.2135	30.3143	30.6278	29.9411	30.5016	30.2897	30.3903	28.1635	26.9072	27.6952	28.785	28.9164	26.2902	27.4644	28.5698
P62277	P62277	40S ribosomal protein S13	RPS13	9	+	4.53633	2.97398e-05	+	+			3.45206	0.00125	2.34272	2.66968	0.0007557	2.52266	0.560393	0.748225	-0.0953469	0.18489	1	-0.275283	30.6576	30.5623	28.3149	28.0396	4	4	4	4	30.7203	30.8025	30.6521	30.4557	30.5361	30.6271	30.5897	30.4963	28.9047	27.7982	27.7427	28.8141	28.5953	26.846	27.6711	29.0462
Q6Y7W6;REV__O60476;REV__Q8IY82;REV__Q86UU1;Q9ULE0;P55196	Q6Y7W6	PERQ amino acid-rich with GYF domain-containing protein 2	GIGYF2	5	+	1.2994	0.0113571	+				1.68269	0.00568372	-1.32278	0.812682	0.0539509	-1.14238	0.339385	0.55076	-0.385477	NaN	1	0	23.0303	22.9411	NaN	NaN	4	1	0	0	22.8206	23.2879	22.6151	23.3977	22.9129	22.9411	23.3862	21.339	25.1546	24.8165	23.5068	23.9344	25.2239	23.426	23.8398	22.6592
P15924	P15924	Desmoplakin	DSP	115	+	1.45902	0.00821284	+	+			1.33407	0.00927753	-1.40598	1.22654	0.0176544	-1.21847	0.274919	0.644727	0.29267	0.0590037	1	0.105156	29.9754	30.2681	31.3814	31.4865	4	4	4	4	31.0341	29.2706	29.8369	29.76	29.8204	30.0435	30.8932	30.3152	30.3275	31.1691	32.2846	31.7443	30.5188	31.357	32.7794	31.291
O43172	O43172	U4/U6 small nuclear ribonucleoprotein Prp4	PRPF4	4	+	0.908239	0.0341329		+			0.821976	0.0573081	0.674428	0.999407	0.0456721	0.868363	0.866012	0.360997	0.30748	NaN	1	0	24.9013	25.2088	NaN	NaN	4	4	0	0	24.4542	25.0184	25.0628	25.0699	25.099	25.4964	25.1678	25.0719	25.0558	24.3271	23.2076	24.317	24.9799	23.0576	24.5567	24.7674
P51116	P51116	Fragile X mental retardation syndrome-related protein 2	FXR2	7	+	1.08009	0.0201886	+				2.43496	0.00428642	0.93732	0.823199	0.0527901	1.13323	0.00146442	0.998137	-0.000928879	NaN	1	0	24.4238	24.4228	NaN	NaN	4	4	0	0	24.1284	24.383	24.5563	24.6273	23.9265	24.7506	24.6059	24.4083	23.8043	23.722	23.3506	23.0689	24.8892	22.2958	23.8671	22.1063
P62424	P62424	60S ribosomal protein L7a	RPL7A	12	+	6.66938	0	+	+			4.07921	0.000405797	2.80528	4.03671	0	3.00322	0.370876	0.742346	0.116954	0.068728	1	-0.0809822	31.8956	32.0126	29.0904	29.0094	4	4	4	4	31.5888	32.0752	32.0686	31.8499	31.9216	32.1701	32.1043	31.8544	29.6447	28.4654	28.7982	29.4531	29.3217	28.4242	28.5418	29.7498
P46783;Q9NQ39	P46783	40S ribosomal protein S10	RPS10	11	+	8.34857	0	+	+			4.29543	0.00117155	1.46629	5.73926	0	1.6666	0.111777	0.935024	0.0324788	0.601713	1	-0.167833	30.065	30.0975	28.5987	28.4309	4	4	4	4	29.9993	29.984	29.9764	30.3003	30.2732	29.9487	30.0079	30.1601	28.5984	28.8581	28.2805	28.6579	28.518	28.3515	28.3204	28.5335
P62847	P62847	40S ribosomal protein S24	RPS24	5	+	6.47326	0	+	+			3.69628	0.00117647	1.84622	4.14941	0	2.04815	0.999026	0.443301	-0.221276	0.70546	1	-0.423208	29.9059	29.6846	28.0597	27.6364	4	4	4	4	29.7294	30.1273	29.7145	30.0523	29.695	29.7574	29.709	29.577	28.1774	28.1158	27.4899	28.4555	27.644	27.2897	27.3907	28.2214
P63092;Q5JWF2	P63092;Q5JWF2	Guanine nucleotide-binding protein G(s) subunit alpha isoforms short;Guanine nucleotide-binding protein G(s) subunit alpha isoforms XLas	GNAS	4		0.458595	0.0900624					NaN	1	0	0.0775467	0.685796	0.206479	1.05991	0.0874965	1.2143	0.113045	1	-0.275972	NaN	24.5475	NaN	24.6966	0	4	0	3	23.3537	22.7295	24.4871	22.7626	24.1279	24.0951	24.1297	25.8372	24.1853	24.6836	24.1717	25.4275	24.2725	23.2743	23.0371	26.7802
P40429	P40429	60S ribosomal protein L13a	RPL13A	10	+	6.01485	0	+	+			3.31155	0.00133333	2.86935	4.27002	0	3.07733	0.131104	0.884265	0.0716367	0.105471	1	-0.136341	30.5947	30.6664	27.7254	27.589	4	4	4	4	30.0444	30.7146	30.9911	30.6289	30.7183	30.5232	30.665	30.759	28.599	27.6274	26.8011	27.8741	27.6899	27.166	27.1044	28.3958
P52758	P52758	Ribonuclease UK114	HRSP12	2	+	4.24146	4.10959e-05	+	+			3.36926	0.00134615	-2.78812	2.40981	0.00104451	-2.57255	NaN	1	0	0.137009	1	-0.198295	NaN	NaN	25.5757	25.6845	0	0	4	3	22.2832	22.6218	23.1038	23.1415	23.4709	22.9354	21.7472	23.0659	25.3143	26.5358	25.5168	24.9359	24.4561	26.4761	25.5308	25.0466
Q9BQ61	Q9BQ61	Uncharacterized protein C19orf43	C19orf43	4	+	4.49635	4.34783e-05	+	+			3.28773	0.00114754	2.22103	2.64969	0.000936709	2.43767	1.05321	0.238742	-0.415574	NaN	1	0	26.4227	26.0071	NaN	NaN	4	4	0	0	26.2714	26.85	25.9813	26.5881	25.8715	26.2337	25.9795	25.9437	23.8372	24.6716	23.6427	24.6551	24.6701	23.117	22.5208	23.97
Q16555	Q16555	Dihydropyrimidinase-related protein 2	DPYSL2	10		0.232747	0.186605					0.28552	0.204455	-1.02015	0.268118	0.273691	-0.800929	0.219643	0.618576	-0.909203	0.526512	1	-1.12842	26.2427	25.3335	27.2629	26.1345	4	4	4	4	29.842	26.4924	24.4359	24.2007	28.043	25.558	24.5025	23.2307	28.7201	27.7785	25.3462	27.2067	27.6017	26.8593	25.585	24.4918
Q14204	Q14204	Cytoplasmic dynein 1 heavy chain 1	DYNC1H1	22	+	4.31267	4.25532e-05	+	+			3.00771	0.00113821	2.76205	2.7302	0.000425532	2.98665	0.022969	0.970145	-0.013073	NaN	1	0	26.801	26.7879	NaN	NaN	4	4	0	0	26.2761	26.7642	27.0435	27.1202	26.8609	26.8293	26.7511	26.7104	25.1275	24.0901	23.8473	23.0909	23.9427	25.2722	22.5838	23.4064
Q15019	Q15019	Septin-2	2002-09-01	15	+	6.06568	0	+	+			3.75779	0	5.28788	3.74197	0	5.51297	0.0865528	0.873421	0.204354	NaN	1	0	28.8736	29.0779	NaN	NaN	4	4	0	0	27.5627	30.2422	29.3281	28.3613	27.3666	30.2829	29.669	28.9931	24.1616	23.5224	22.8629	23.7958	24.1771	23.6866	23.3843	23.0118
P62249	P62249	40S ribosomal protein S16	RPS16	14	+	5.04825	1.62602e-05	+	+			3.7599	0.00126126	2.01328	2.91795	0.00060274	2.25002	0.941915	0.619072	-0.133469	0.348869	1	-0.370213	31.3513	31.2178	29.338	28.9678	4	4	4	4	31.2574	31.3678	31.3258	31.4541	31.1905	31.095	31.2054	31.3803	29.5947	28.8649	29.0076	29.8847	29.6194	28.1295	28.49	29.6322
Q08J23	Q08J23	tRNA (cytosine(34)-C(5))-methyltransferase	NSUN2	24	+	5.90219	0	+	+			5.10204	0	5.00719	3.08746	0	5.24512	1.34699	0.156289	0.509529	0.112357	1	0.271595	28.9517	29.4612	23.9024	24.2161	4	4	3	4	28.6981	29.2413	29.2728	28.5945	29.2501	29.6504	29.5928	29.3515	24.687	24.0708	23.2042	23.8159	26.4411	23.1015	22.7407	24.581
P55072	P55072	Transitional endoplasmic reticulum ATPase	VCP	32	+	1.1352	0.0135986	+				0.870201	0.0330895	1.17616	0.720655	0.0600903	1.41634	1.35111	0.0575082	-1.06731	0.554738	1	-1.30749	28.0143	26.947	26.8381	26.3292	4	4	4	3	27.5116	27.6441	27.7073	29.1942	27.2395	27.1291	26.8209	26.5985	25.5605	26.3219	27.4355	28.0346	27.7725	23.1349	25.6697	25.5455
P26373	P26373	60S ribosomal protein L13	RPL13	13	+	5.03001	1.70213e-05	+	+			3.29768	0.00118143	2.33756	3.16133	0	2.57935	0.45809	0.689673	0.141471	0.069976	1	-0.100322	31.0661	31.2076	28.7286	28.6283	4	4	4	4	30.6878	31.2644	31.0629	31.2494	31.1705	31.3088	31.2097	31.1414	29.4604	28.2723	28.1276	29.0541	29.0986	27.7766	28.1414	29.4965
Q9Y224	Q9Y224	UPF0568 protein C14orf166	C14orf166	9	+	7.2576	0	+	+			5.32547	0	3.23946	3.87903	0	3.48497	0.247225	0.837231	-0.0759277	NaN	1	0	27.1967	27.1207	NaN	NaN	4	4	0	0	26.9972	27.0752	27.3347	27.3796	27.1541	27.113	26.9091	27.3068	24.0036	24.4607	23.5912	23.7732	24.4226	23.1948	22.7569	24.1688
Q15366	Q15366	Poly(rC)-binding protein 2	PCBP2	8	+	2.73009	0.000931507	+	+			2.70275	0.00312465	1.14721	1.75166	0.00495536	1.39339	0.586351	0.626774	0.156925	0.0682559	1	-0.0892591	27.1101	27.2671	25.9629	25.8737	4	4	4	4	26.9069	27.3488	27.2548	26.93	27.1956	27.1837	27.43	27.259	26.0513	25.7599	25.5884	26.4521	27.0911	25.108	25.5706	25.725
P00558;P07205	P00558	Phosphoglycerate kinase 1	PGK1	16		0.104671	0.344298					0.332463	0.166077	-1.16036	0.2597	0.275504	-0.911541	0.0227637	0.957059	-0.110686	0.107	1	-0.359501	26.6822	25.7375	27.0086	26.6491	3	4	4	4	29.0354	26.9802	24.0309	23.3464	28.5619	25.6803	24.6434	24.0646	28.446	26.6794	25.2769	27.6321	29.5193	26.7584	25.4742	24.8444
Q13765;E9PAV3;Q9BZK3	Q13765;E9PAV3	Nascent polypeptide-associated complex subunit alpha;Nascent polypeptide-associated complex subunit alpha, muscle-specific form	NACA	4	+	1.4748	0.00685066	+	+			2.86568	0.00171429	1.6576	0.997117	0.021249	1.90835	0.382737	0.614617	0.226913	0.00804053	1	-0.02384	25.8326	26.0595	NaN	26.7864	4	4	0	1	25.8406	25.4861	25.8413	26.1623	26.7087	25.898	25.7521	25.8792	23.4446	24.6794	24.3305	24.2455	26.7864	24.3642	22.6575	22.7965
Q8WVV4	Q8WVV4	Protein POF1B	POF1B	6	+	1.23096	0.0117869	+				1.97218	0.00306736	-1.66289	0.779772	0.0513569	-1.41189	NaN	1	0	0.175764	1	-0.443456	NaN	NaN	25.0448	25.062	0	0	4	3	23.1514	23.2998	23.3797	23.6967	23.3342	23.5897	23.1085	22.7254	23.8966	24.9006	25.4147	25.9673	23.6904	23.2193	27.1364	24.3593
P84098	P84098	60S ribosomal protein L19	RPL19	8	+	5.61156	0	+	+			3.31291	0.00123894	2.58232	3.72434	0	2.83354	0.202408	0.80632	0.115617	0.108248	1	-0.135604	30.5241	30.6397	27.9418	27.8062	4	4	4	4	29.9915	30.6218	30.9251	30.5581	30.6253	30.8921	30.703	30.3386	28.6475	27.6358	27.1978	28.2862	28.1665	27.0108	27.5497	28.4978
P14868	P14868	Aspartate--tRNA ligase, cytoplasmic	DARS	12	+	6.98493	0	+	+			3.53832	0.000586387	2.7301	5.413	0	2.9846	0.237367	0.826977	-0.0894818	NaN	1	0	26.7456	26.6561	NaN	NaN	4	4	0	0	26.4668	26.8955	26.897	26.7231	26.5308	26.9971	26.5636	26.5329	24.6524	23.1524	23.7491	24.5081	23.8473	23.7963	23.227	23.8154
Q00341	Q00341	Vigilin	HDLBP	28	+	9.59657	0	+	+			5.51658	0	4.27364	5.54344	0	4.53025	0.0240632	0.972278	0.0108876	NaN	1	0	28.1905	28.2014	NaN	NaN	4	4	0	0	27.8511	28.2819	28.1221	28.5068	28.1882	28.0096	28.3113	28.2964	24.1594	24.3341	23.346	23.8279	23.6624	24.317	23.0392	23.6659
P23284	P23284	Peptidyl-prolyl cis-trans isomerase B	PPIB	2		0.577177	0.0651003	+				0.974455	0.0264869	-1.07131	0.490514	0.14087	-0.810328	NaN	1	0	0.268525	1	-0.434898	NaN	NaN	24.2457	24.1857	0	0	4	2	23.7109	23.3441	22.2395	23.4033	21.639	23.5973	22.5101	24.2556	23.808	25.6319	23.8271	23.716	24.7789	24.3055	22.5664	23.5926
Q32MZ4	Q32MZ4	Leucine-rich repeat flightless-interacting protein 1	LRRFIP1	13	+	4.10942	4e-05	+	+			3.36175	0.00125561	2.55929	2.4116	0.00106024	2.82061	0.699593	0.332762	0.414368	0.0838622	1	0.153041	26.8816	27.2959	NaN	25.6545	4	4	0	1	26.2396	26.6461	27.5634	27.0771	27.1852	27.3229	27.3893	27.2864	23.8666	24.7177	24.7286	23.9761	24.8124	24.6992	22.7352	25.6545
Q5T8P6	Q5T8P6	RNA-binding protein 26	RBM26	3		0.302582	0.187865					NaN	1	0	0.35562	0.311056	0.26252	0.647096	0.323454	0.483041	NaN	1	0	NaN	24.0949	NaN	NaN	0	4	0	0	22.7483	23.4149	24.3176	23.9663	23.9872	23.9514	24.3962	24.0447	24.3234	25.1332	23.1798	24.366	24.5955	24.0323	23.3104	23.3911
P33176;O60282	P33176	Kinesin-1 heavy chain	KIF5B	33	+	6.64156	0	+	+			4.2266	0	5.12337	3.89747	0	5.38923	0.0599548	0.926839	0.0906363	0.107638	1	-0.175231	28.6652	28.7558	23.5418	NaN	4	4	4	0	27.1713	29.1411	29.2428	29.1056	28.28	29.2128	28.85	28.6806	23.8295	23.3987	23.6663	23.2728	24.554	24.1208	22.7711	22.0206
P57088	P57088	Transmembrane protein 33	TMEM33	5	+	2.39008	0.00155889	+	+			1.32468	0.0117436	1.13459	2.62697	0.00125654	1.4034	0.0965875	0.917068	0.0526152	NaN	1	0	25.3105	25.3631	NaN	NaN	4	4	0	0	25.0263	24.9862	25.6307	25.5987	25.4363	25.0838	25.4503	25.4819	24.6774	23.6018	23.3341	25.0903	24.2834	23.9174	24.402	23.236
P10636	P10636	Microtubule-associated protein tau	MAPT	9	+	3.91183	5.06329e-05	+	+			2.74459	0.00181295	2.24925	2.48428	0.00105075	2.51992	3.16816	0.095973	-0.390385	NaN	1	0	26.6641	26.2738	NaN	NaN	4	4	0	0	26.718	26.5191	26.7456	26.6738	26.3603	26.2909	26.2399	26.2039	24.4648	25.1818	24.7787	23.2343	25.3227	23.1426	23.0282	23.5218
P50750;Q00535;P11802;Q00534;Q96Q40;O94921;Q07002;Q00536;Q00537	P50750	Cyclin-dependent kinase 9	CDK9	15	+	6.5475	0	+	+			3.18799	0.000325581	5.02855	6.33472	0	5.29943	1.64147	0.143604	-0.460362	NaN	1	0	29.297	28.8367	NaN	NaN	4	4	0	0	29.2693	29.451	29.3504	29.1174	28.6352	29.2073	28.8604	28.6437	26.1285	24.9331	23.2382	22.7741	23.4273	24.0996	23.3011	23.3209
Q16698	Q16698	2,4-dienoyl-CoA reductase, mitochondrial	DECR1	2	+	1.6398	0.00768773					NaN	1	0	0.335705	0.315501	0.273201	0.0935404	0.879474	-0.125812	NaN	1	0	NaN	23.5148	NaN	NaN	0	4	0	0	23.9264	23.3025	22.7675	24.5661	24.3258	22.8971	23.3253	23.5111	24.7535	24.6707	24.4668	24.3258	23.4033	23.2874	23.5402	22.7355
Q9NZI8	Q9NZI8	Insulin-like growth factor 2 mRNA-binding protein 1	IGF2BP1	11	+	4.32296	4.24028e-05	+	+	+		2.90619	0.00149618	2.57742	2.66076	0.000594595	2.85468	2.61468	0.0364231	-0.662905	NaN	1	0	26.7798	26.1169	NaN	NaN	4	4	0	0	26.7848	26.8736	26.453	27.0076	25.9824	26.1776	26.2489	26.0586	24.3954	24.8788	24.6039	22.9313	24.5112	23.0034	23.6543	21.8798
P20042	P20042	Eukaryotic translation initiation factor 2 subunit 2	EIF2S2	18	+	2.79813	0.000447837	+	+			2.95835	0.00133333	2.84093	1.69279	0.0022276	3.11844	0.1162	0.900075	0.0602417	0.0712301	1	-0.217266	28.9233	28.9835	26.0823	26.8197	4	4	4	3	29.1074	28.7189	28.9907	28.8761	29.4112	29.1225	28.6813	28.7191	26.7432	24.7675	25.9805	26.8382	26.9694	23.0011	26.2125	27.2773
P12236;Q9H0C2	P12236	ADP/ATP translocase 3;ADP/ATP translocase 3, N-terminally processed	SLC25A6	13	+	3.14277	0.00050495	+	+	+		1.56417	0.00861333	1.09242	2.4385	0.00187531	1.37009	1.84323	0.0469725	0.828582	0.636395	1	0.550913	28.8899	29.7185	27.7975	28.3484	4	4	4	4	28.6412	28.8978	28.8253	29.1952	29.9415	29.5657	29.1963	30.1703	27.9413	27.7964	26.857	28.5953	28.9017	27.9831	28.0939	28.4149
P42166	P42166	Lamina-associated polypeptide 2, isoform alpha;Thymopoietin;Thymopentin	TMPO	17	+	3.82473	5.14469e-05	+	+	+		1.18629	0.0131899	1.2797	1.12475	0.0176374	1.56036	3.08825	0.00266667	-2.76441	2.0362	0.106571	-3.04507	28.9137	26.1493	27.634	25.6832	4	4	4	2	29.4758	29.213	28.1476	28.8184	25.2046	26.5287	26.1211	26.7427	28.8841	26.9374	27.9346	26.7798	23.7558	23.2334	25.7004	25.666
O60716	O60716	Catenin delta-1	CTNND1	7	+	4.62855	4.28571e-05	+	+			2.67835	0.00189189	1.87518	3.33341	0	2.1591	0.119225	0.876872	-0.0918736	NaN	1	0	25.5976	25.5057	NaN	NaN	4	4	0	0	24.9624	25.6828	26.2495	25.4957	25.1946	25.6498	25.6684	25.5101	23.7708	23.0057	24.0596	24.0536	23.8697	22.5164	23.6162	23.3842
P50851;Q8NFP9	P50851	Lipopolysaccharide-responsive and beige-like anchor protein	LRBA	22	+	6.84442	0	+	+			4.00449	0	3.41913	4.2668	0	3.71141	0.272768	0.794923	-0.102677	NaN	1	0	27.3761	27.2734	NaN	NaN	4	4	0	0	27.6478	27.0014	27.2815	27.5737	27.3659	27.3475	27.1814	27.199	23.5578	23.6762	23.6031	24.9908	24.4409	22.792	23.8351	23.1801
P27635;Q96L21	P27635;Q96L21	60S ribosomal protein L10;60S ribosomal protein L10-like	RPL10;RPL10L	9	+	5.50045	0	+	+			3.5846	0.000583333	2.62877	3.3681	0	2.92496	0.0617825	0.947894	0.0302501	0.205665	1	-0.265941	30.3082	30.3385	27.6795	27.4135	4	4	4	4	29.9268	30.2994	30.6352	30.3715	30.2375	30.5191	30.4706	30.1267	28.2613	26.9653	27.3567	28.1345	27.9731	26.5508	26.8959	28.2343
P05388;Q8NHW5	P05388;Q8NHW5	60S acidic ribosomal protein P0;60S acidic ribosomal protein P0-like	RPLP0;RPLP0P6	12	+	6.58153	0	+	+			3.97207	0.00133971	1.92955	4.04173	0	2.22647	0.534798	0.733919	0.106032	0.251695	1	-0.190886	30.992	31.0981	29.0625	28.8716	4	4	4	4	30.9012	30.8433	31.1625	31.0612	31.2293	31.1138	31.0901	30.9591	29.4416	28.6941	28.7328	29.3815	29.1034	28.4483	28.5152	29.4195
Q9UBS4	Q9UBS4	DnaJ homolog subfamily B member 11	DNAJB11	3		0.32961	0.174006					NaN	1	0	0.315991	0.315636	0.297568	0.0921472	0.887101	-0.107158	NaN	1	0	NaN	23.8685	NaN	NaN	0	4	0	0	23.8417	23.5063	23.6909	24.8635	23.239	24.5619	23.5463	24.1268	24.0778	24.8695	24.6326	23.4351	24.2078	23.7466	23.3741	22.9551
Q9BRJ6	Q9BRJ6	Uncharacterized protein C7orf50	C7orf50	4	+	5.82099	0	+	+			3.73153	0.000363636	3.18454	3.52147	0	3.48334	0.839087	0.252637	0.498666	NaN	1	0	26.7227	27.2214	NaN	NaN	4	4	0	0	26.6598	27.0599	27.1677	26.0034	27.1103	27.5892	27.2499	26.9361	24.3985	23.304	23.1372	23.313	24.9169	22.7675	23.4948	23.7729
O00571;O15523;Q9NQI0	O00571;O15523	ATP-dependent RNA helicase DDX3X;ATP-dependent RNA helicase DDX3Y	DDX3X;DDX3Y	33	+	4.00836	5.12821e-05	+	+			3.03347	0.00147925	2.24627	2.48872	0.00106344	2.55055	0.126232	0.928988	0.034678	0.160204	1	-0.269604	30.0784	30.113	27.8321	27.5625	4	4	4	4	29.9256	30.1132	29.9351	30.3395	30.1758	30.0785	30.0338	30.164	28.0338	27.0663	27.4991	28.7291	28.4283	26.0136	27.6776	28.1305
O00303	O00303	Eukaryotic translation initiation factor 3 subunit F	EIF3F	8	+	4.04534	5.03145e-05	+	+			2.0913	0.00311602	1.82155	3.58719	0	2.12943	0.418963	0.595802	-0.228421	NaN	1	0	26.2208	25.9924	NaN	NaN	4	4	0	0	25.668	26.1891	26.5027	26.5236	25.6383	26.1804	26.2317	25.9193	25.6274	23.7405	24.278	23.9513	24.5393	23.484	23.5427	23.886
P47756	P47756	F-actin-capping protein subunit beta	CAPZB	4		0.127041	0.344622					0.392335	0.294651	0.196595	0.259772	0.310763	0.504562	0.445342	0.465337	0.409194	0.0495073	1	0.101227	24.4322	24.8414	NaN	24.995	4	4	0	2	24.2188	24.2252	24.7268	24.5581	24.0535	24.8357	24.5648	25.9117	24.3443	24.2846	24.5818	23.7319	23.9843	23.6073	23.373	26.3828
Q86UE4	Q86UE4	Protein LYRIC	MTDH	13	+	6.70919	0	+	+			4.37179	0	3.5011	3.84594	0	3.81147	0.580434	0.463547	-0.298991	NaN	1	0	27.6857	27.3867	NaN	NaN	4	4	0	0	27.2845	27.6419	27.7301	28.0864	27.5506	26.9321	27.307	27.7572	25.0088	24.08	23.975	23.6747	24.5222	23.8287	23.387	22.5632
Q9Y3I0	Q9Y3I0	tRNA-splicing ligase RtcB homolog	RTCB	16	+	5.29692	1.83486e-05	+	+			3.2848	0.00133865	2.15477	3.4156	0	2.46634	0.229186	0.807407	0.10461	0.186993	1	-0.206956	28.5713	28.6759	26.4166	26.2096	4	4	4	4	28.3942	28.5121	28.4147	28.9644	28.479	28.4891	28.7191	29.0166	26.7624	25.8604	25.9921	27.0513	27.0983	25.5621	26.0284	26.1497
P39023;Q92901	P39023	60S ribosomal protein L3	RPL3	23	+	7.16179	0	+	+			4.28166	0	2.74613	4.32498	0	3.05989	0.341687	0.736853	0.125766	0.202492	1	-0.187995	32.4593	32.5851	29.7132	29.5252	4	4	4	4	32.0656	32.5714	32.6969	32.5033	32.4618	32.7889	32.6229	32.4667	30.2931	29.5118	29.2088	29.8391	29.7994	29.028	29.0766	30.1967
P18124	P18124	60S ribosomal protein L7	RPL7	16	+	6.49691	0	+	+			4.24313	0	2.68421	3.78255	0	2.9993	0.920684	0.33737	0.314819	0.000215716	0.999681	-0.000268936	31.4962	31.811	28.812	28.8117	4	4	4	4	31.1093	31.7237	31.7773	31.3745	31.7045	32.0245	31.8051	31.71	29.2613	28.406	28.4761	29.1045	29.0895	28.0956	28.3941	29.6677
P47929	P47929	Galectin-7	LGALS7	5	+	3.58672	4.96894e-05	+	+			2.2101	0.0017561	-4.04488	2.74888	0.000214559	-3.72932	NaN	1	0	0.417437	1	-1.0451	NaN	NaN	27.2283	26.1832	0	0	4	4	22.5102	22.994	24.5302	22.6993	22.3664	22.4495	22.7163	22.2834	24.7719	27.3073	28.171	28.663	24.8668	25.4268	28.0326	26.4066
Q71RC2	Q71RC2	La-related protein 4	LARP4	4	+	1.64067	0.00700938	+	+			1.4787	0.0183058	0.70611	0.985194	0.0390327	1.02398	0.415801	0.45527	-0.503272	NaN	1	0	24.8579	24.8726	NaN	NaN	4	3	0	0	24.627	24.7887	24.8795	25.1365	24.7714	22.8007	24.7306	25.116	24.1699	24.7101	23.5671	24.1601	23.3441	23.5764	23.1156	23.2866
P50914	P50914	60S ribosomal protein L14	RPL14	4	+	6.2041	0	+	+			3.58166	0.00132075	2.3188	4.00581	0	2.63757	0.273652	0.738385	-0.153106	0.645352	1	-0.471879	30.7412	30.5881	28.4224	27.9505	4	4	4	4	30.4171	30.8834	30.4268	31.2373	30.4165	30.9301	30.43	30.5756	29.0064	28.3361	27.8888	28.4581	28.2624	27.7766	27.2904	28.4725
Q92804	Q92804	TATA-binding protein-associated factor 2N	TAF15	6	+	6.96676	0	+	+			3.54105	0.00108213	2.47113	5.03549	0	2.79046	1.33032	0.202575	-0.425224	NaN	1	0	26.6931	26.2678	NaN	NaN	4	4	0	0	26.8777	26.9772	26.3429	26.5745	26.4791	26.2694	26.2825	26.0403	25.0018	23.6611	24.3358	23.8889	23.7942	23.5187	23.6386	22.958
O15372	O15372	Eukaryotic translation initiation factor 3 subunit H	EIF3H	6	+	3.01707	0.000434109	+	+			2.46101	0.00199353	1.92974	1.90927	0.00199506	2.25396	0.673579	0.344859	-0.410209	NaN	1	0	26.0646	25.6543	NaN	NaN	4	4	0	0	25.3437	26.2666	26.1192	26.5287	25.2349	25.8794	25.8262	25.6769	25.069	23.6359	23.7428	24.0916	24.6068	21.6641	23.7574	23.5732
P53618	P53618	Coatomer subunit beta	COPB1	5	+	0.875831	0.037374					0.286683	0.284228	-0.324488	NaN	1	0	1.10376	0.136404	-0.714456	NaN	1	0	23.9891	NaN	NaN	NaN	4	0	0	0	23.6678	24.0059	23.84	24.4427	22.8912	24.0948	23.3031	22.8095	25.1103	24.823	24.2018	23.1193	24.0237	23.7046	23.9222	24.7189
P39019	P39019	40S ribosomal protein S19	RPS19	13	+	5.42111	3.14961e-05	+	+			2.9191	0.00206135	1.28926	3.82614	0.000212121	1.6153	0.480783	0.726646	-0.116202	0.804701	1	-0.442244	30.1083	29.9921	28.819	28.3768	4	4	4	4	29.9232	30.1645	30.2355	30.1099	30.244	29.9293	29.9509	29.844	29.0491	28.9526	28.1828	29.0915	28.6144	28.017	28.1609	28.7147
P06733	P06733	Alpha-enolase	ENO1	27	+	0.828726	0.0402921	+				2.45267	0.00429703	-0.9372	0.459282	0.172	-0.610393	0.031498	0.958273	0.0392489	0.253135	1	-0.287558	29.8797	29.919	30.8169	30.5293	4	4	4	4	30.1458	29.9776	29.4352	29.9603	31.0689	29.8409	29.2868	29.4793	30.9644	31.0289	30.4462	30.8281	31.7242	30.6724	29.9967	29.7241
Q71DI3;Q16695;Q6NXT2	Q71DI3;Q16695;Q6NXT2	Histone H3.2;Histone H3.1t;Histone H3.3C	HIST2H3A;HIST3H3;H3F3C	8	+	0.806996	0.0409114	+				0.989291	0.0278798	-0.992924	0.743241	0.0932308	-0.659979	0.126144	0.842497	0.129007	0.138921	1	-0.203938	29.4966	29.6256	30.4895	30.2856	4	4	4	4	30.0145	30.27	28.9606	28.7414	29.7234	29.5117	29.5425	29.7249	30.9621	31.1683	30.1593	29.6684	30.1852	30.8607	30.9931	29.1034
Q99623	Q99623	Prohibitin-2	PHB2	15		0.0266939	0.650982					0.0359041	0.827014	-0.0619764	0.204243	0.428139	0.274374	0.270921	0.639104	0.319211	0.009067	1	-0.0171394	26.8909	27.2101	26.9529	26.9357	4	4	4	4	27.6075	27.1878	26.6334	26.1348	27.8633	26.707	26.4617	27.8085	28.0841	27.4733	25.8844	26.3698	27.6039	27.5765	26.495	26.0675
P83731	P83731	60S ribosomal protein L24	RPL24	8	+	6.5048	0	+	+			3.97703	0.00059893	2.15605	3.96488	0	2.49442	0.131862	0.901392	0.0562358	0.370477	1	-0.28214	29.607	29.6632	27.4509	27.1688	4	4	4	4	29.158	29.6846	29.8073	29.7779	29.5581	29.7151	29.7829	29.5967	27.7761	27.2241	27.0481	27.7553	27.2981	26.8952	26.6096	27.8722
P33992	P33992	DNA replication licensing factor MCM5	MCM5	21	+	7.86449	0	+	+			4.48801	0	4.56946	4.83144	0	4.91053	0.464599	0.546408	0.257529	0.0581108	1	-0.0835423	28.4365	28.6941	NaN	24.1	4	4	0	2	27.9574	28.3801	28.9256	28.4831	28.2608	28.9714	28.7883	28.7557	23.3794	24.8787	23.3089	23.9013	24.0972	24.2158	22.7183	24.1029
P62805	P62805	Histone H4	HIST1H4A	13	+	1.97131	0.00699623	+				1.7584	0.00950218	-0.819275	1.10016	0.0778126	-0.473979	0.665938	0.359073	0.398834	0.113027	1	0.0535378	30.17	30.5688	30.9893	31.0428	4	4	4	4	30.2617	30.7715	29.8456	29.8011	30.9111	30.228	30.2919	30.8442	31.3215	30.8876	30.8337	30.9142	31.2335	30.6434	31.18	31.1143
Q15517	Q15517	Corneodesmosin	CDSN	2	+	4.67508	1.65975e-05	+	+			3.91008	0	-3.64103	2.4947	0.000578947	-3.29525	NaN	1	0	0.109474	1	-0.160431	NaN	NaN	26.6914	26.5309	0	0	4	4	22.6126	22.671	23.8852	23.0326	23.2206	21.9915	23.1638	24.5668	25.9255	27.3567	26.6753	26.808	25.7594	26.5608	27.7991	26.0045
P49790	P49790	Nuclear pore complex protein Nup153	NUP153	4		0.0539751	0.53315					NaN	1	0	0.45091	0.229256	0.346032	0.108167	0.897251	0.0704322	NaN	1	0	NaN	24.1661	NaN	NaN	0	4	0	0	23.6388	24.5551	24.0627	24.1262	23.9125	24.1104	24.0405	24.6012	24.4772	25.443	23.5185	23.0042	24.7126	23.421	23.3798	23.767
Q9Y2X3	Q9Y2X3	Nucleolar protein 58	NOP58	5	+	1.5023	0.0113488		+			0.631734	0.091305	0.612955	3.85217	0.00113973	0.9626	0.490638	0.442949	0.403645	NaN	1	0	24.7799	24.824	NaN	NaN	2	4	0	0	23.2999	24.8325	24.7273	24.8216	24.7876	24.8013	24.8118	24.8953	24.1088	24.4067	23.486	23.2281	24.1184	23.5904	23.8158	23.921
P62273	P62273	40S ribosomal protein S29	RPS29	1	+	5.46623	0	+	+			4.12878	0.000394366	2.55081	3.03282	0	2.90171	1.37079	0.188743	-0.4406	NaN	1	0	26.5948	26.1542	NaN	NaN	4	4	0	0	26.5836	26.5931	26.8269	26.3755	26.5326	26.1403	26.1167	25.8271	24.7427	23.6305	23.7426	24.0599	23.605	24.2114	23.1485	22.0449
P19474	P19474	E3 ubiquitin-protein ligase TRIM21	TRIM21	17	+	7.65122	0	+	+			4.75023	0	-5.83837	4.34437	0	-5.48665	0.273695	0.63323	-0.330364	0.649585	1	-0.682083	24.046	NaN	29.7901	29.108	3	0	4	4	23.6691	23.8142	24.0451	24.2786	22.3104	24.4651	24.1965	23.5136	30.6393	28.5487	29.704	30.2685	29.2638	29.1174	29.5267	28.5243
Q9NQ55	Q9NQ55	Suppressor of SWI4 1 homolog	PPAN	10	+	5.03835	1.76991e-05	+	+			4.11736	0.000375839	2.51626	2.82458	0.000433213	2.871	0.929651	0.249663	0.451656	NaN	1	0	26.4324	26.8841	NaN	NaN	4	4	0	0	26.1097	26.5695	26.5069	26.5436	27.3984	26.5431	26.4834	27.1115	23.3436	24.5139	23.8297	23.9775	25.1608	23.7473	22.9067	24.2374
Q9UHD8	Q9UHD8	Septin-9	2009-09-01	27	+	7.25716	0	+	+			4.37323	0	6.27942	4.33665	0	6.63521	0.0688668	0.901814	0.157915	NaN	1	0	29.9526	30.1105	NaN	NaN	4	4	0	0	28.8594	31.2737	30.28	29.3971	28.3911	31.2785	30.7094	30.0629	23.8561	23.4267	23.077	24.3327	23.4714	23.836	23.2774	23.3162
Q00325	Q00325	Phosphate carrier protein, mitochondrial	SLC25A3	8	+	1.85082	0.00286992	+	+			2.91314	0.00177465	1.73405	1.14058	0.0124471	2.08984	1.08829	0.124965	0.80568	0.190047	1	0.449891	26.1889	26.9946	NaN	26.4541	4	4	0	2	26.0538	26.1988	25.6692	26.8338	27.4723	26.7974	26.2328	27.4758	24.7937	24.6799	23.9879	24.3578	26.8299	23.5713	23.1394	26.0783
Q09666	Q09666	Neuroblast differentiation-associated protein AHNAK	AHNAK	151		0.393542	0.17					0.15405	0.522704	0.127821	0.919088	0.0932931	0.488048	0.113304	0.888148	0.0789866	0.374046	1	-0.28124	31.2172	31.2962	31.0894	30.8081	4	4	4	4	30.8323	31.2477	31.8155	30.9732	31.2534	31.4907	31.5244	30.9163	31.4051	31.0205	31.4707	30.4611	30.6197	30.8915	31.4036	30.3176
P46776	P46776	60S ribosomal protein L27a	RPL27A	3	+	6.05391	0	+	+			3.92567	0.000335329	2.53407	3.61447	0	2.89529	0.0169064	0.978266	0.0090704	0.347518	1	-0.352144	30.3504	30.3595	27.8163	27.4642	4	4	4	4	29.8852	30.4143	30.5596	30.5425	30.4792	30.4159	30.4479	30.095	28.3356	27.4155	27.4006	28.1137	27.8993	26.6082	27.1408	28.2085
Q15393	Q15393	Splicing factor 3B subunit 3	SF3B3	6	+	2.00459	0.00301826	+	+			2.42233	0.00307532	1.14088	1.38819	0.00844813	1.50752	0.320776	0.73446	0.140779	NaN	1	0	25.3558	25.4966	NaN	NaN	4	4	0	0	25.0003	25.2791	25.8522	25.2915	25.5129	25.3596	25.6119	25.5018	24.6113	24.3943	23.9885	23.8654	24.4663	25.0369	24.1003	22.3527
P78527	P78527	DNA-dependent protein kinase catalytic subunit	PRKDC	72	+	1.48373	0.00767347	+	+			1.36446	0.0103896	1.17452	1.26209	0.0118076	1.54156	0.526879	0.421811	0.404597	0.0179257	1	0.0375528	30.0911	30.4957	28.9165	28.9541	4	4	4	4	29.5505	30.1444	30.5844	30.0849	29.8669	31.2144	30.2868	30.6145	30.0806	28.3893	28.3136	28.8827	29.8515	27.2819	29.623	29.0599
P36578	P36578	60S ribosomal protein L4	RPL4	18	+	6.63626	0	+	+			3.88915	0.00035	2.71404	4.16806	0	3.08248	0.858729	0.380059	0.290219	0.0677638	1	-0.0782223	32.3103	32.6006	29.5963	29.5181	4	4	4	4	31.9234	32.4123	32.6536	32.2521	32.5322	32.7498	32.6919	32.4283	30.2924	29.2341	29.0974	29.7613	29.7714	28.9799	29.0497	30.2714
P46778	P46778	60S ribosomal protein L21	RPL21	7	+	7.49447	0	+	+			5.31609	0	2.80704	4.07392	0	3.17725	0.29104	0.747709	0.131264	0.297299	1	-0.238948	30.3829	30.5141	27.5758	27.3369	4	4	4	4	29.9287	30.6369	30.5125	30.4534	30.3509	30.8081	30.5228	30.3747	27.3273	27.7329	27.5263	27.7168	27.6572	26.8037	26.795	28.0916
P31689	P31689	DnaJ homolog subfamily A member 1	DNAJA1	11	+	2.26724	0.00119469	+	+			2.25692	0.0029711	1.78529	1.53984	0.00478005	2.15818	1.62652	0.175765	0.40975	0.0145801	1	0.0368652	27.7129	28.1226	26.1543	26.6871	4	4	3	3	27.6336	27.6794	27.6272	27.9113	28.4255	28.1011	27.8476	28.1163	26.7326	25.2476	25.1684	26.5618	27.0764	23.7967	26.1938	26.7909
P55084	P55084	Trifunctional enzyme subunit beta, mitochondrial;3-ketoacyl-CoA thiolase	HADHB	6	+	2.09248	0.00221206	+	+			1.50056	0.0080179	1.2749	1.63049	0.00494432	1.65043	0.355583	0.581545	-0.296669	NaN	1	0	25.1366	24.84	NaN	NaN	4	4	0	0	24.8137	24.5306	25.3119	25.8903	25.3757	24.7651	24.406	24.8131	24.8154	23.3236	23.9281	23.3799	24.6107	23.2367	22.4992	22.4116
P18077	P18077	60S ribosomal protein L35a	RPL35A	8	+	5.00684	1.68067e-05	+	+			2.85352	0.00165314	2.28282	3.56129	0	2.66146	0.472583	0.463843	0.381432	0.00234686	1	0.00278902	29.8046	30.186	27.5218	27.5246	4	4	4	4	29.9553	30.4294	30.0734	28.7601	30.1882	30.3053	30.0761	30.1744	27.8421	27.4373	27.022	27.7856	27.9435	26.7251	27.1824	28.2472
Q07020	Q07020	60S ribosomal protein L18	RPL18	9	+	6.31317	0	+	+			3.55631	0.000625698	2.99539	4.20186	0	3.37415	0.923675	0.307048	0.3657	0.00907396	1	-0.0130553	30.936	31.3017	27.9407	27.9276	4	4	4	4	30.3458	31.1879	31.1871	31.0234	31.3157	31.2505	31.3357	31.3051	28.9437	27.6307	27.4237	27.7645	28.4549	27.5264	27.1736	28.5555
Q71UM5	Q71UM5	40S ribosomal protein S27-like	RPS27L	3	+	2.99391	0.000529412	+	+			1.55853	0.00658182	1.38829	2.91846	0.00108308	1.76706	0.299614	0.747555	-0.126917	NaN	1	0	25.64	25.5131	NaN	NaN	4	4	0	0	25.9071	25.9029	25.3108	25.4393	25.575	25.7294	25.3702	25.378	24.7061	24.8402	22.8995	24.5612	24.4486	23.5727	23.0449	23.918
Q92522	Q92522	Histone H1x	H1FX	6	+	5.83673	0	+	+			4.61279	0	2.21191	3.22779	0	2.59162	0.978675	0.29293	0.364623	NaN	1	0	26.3074	26.672	NaN	NaN	4	4	0	0	25.9328	26.5615	26.5262	26.2089	26.9274	26.8299	26.4775	26.4532	23.7911	24.3303	24.2344	24.0261	24.8597	24.1592	24.2448	23.0578
P31153;Q00266	P31153	S-adenosylmethionine synthase isoform type-2	MAT2A	13	+	7.22605	0	+	+			4.07976	0	-5.78895	4.70495	0	-5.40638	NaN	1	0	0.472436	1	-0.611921	NaN	NaN	29.7221	29.1102	0	0	4	4	22.7386	24.2257	24.7462	24.0223	24.0992	23.3001	23.2885	24.1275	30.7096	28.6934	30.1625	29.3229	29.7091	28.9519	29.6833	28.0964
Q6ZVX7	Q6ZVX7	F-box only protein 50	NCCRP1	3	+	2.58819	0.000859122	+	+			2.13167	0.00289577	-1.87629	1.70927	0.00497758	-1.49271	NaN	1	0	0.114245	1	-0.18741	NaN	NaN	25.5673	25.3799	0	0	4	4	23.2912	23.6029	23.9221	23.9477	24.4042	23.3867	23.6521	24.1055	24.2936	25.645	26.328	26.0025	24.5188	25.3883	26.4953	25.1171
P23396	P23396	40S ribosomal protein S3	RPS3	19	+	4.86792	2.99625e-05	+	+			3.4952	0.00146816	1.65219	2.9413	0.000580858	2.03645	0.0991315	0.950099	0.0206852	0.388892	1	-0.363574	31.1436	31.1643	29.4914	29.1278	4	4	4	4	30.9586	31.2109	31.2618	31.143	31.2044	31.051	31.187	31.2148	29.7474	29.0898	29.1687	29.9598	29.6669	28.2266	28.928	29.6898
Q14498	Q14498	RNA-binding protein 39	RBM39	10	+	4.91612	1.81818e-05	+	+			3.88765	0	3.27357	2.77799	0	3.66019	1.3526	0.102526	0.702107	0.168363	1	0.315478	27.4374	28.1395	NaN	25.6163	4	4	0	2	26.7411	27.4435	27.6139	27.9509	27.8216	28.2914	28.1827	28.2622	24.8367	23.675	23.7396	24.4039	25.6163	23.0221	23.6624	25.6164
Q9H078	Q9H078	Caseinolytic peptidase B protein homolog	CLPB	5	+	3.42216	0.000320856	+	+			1.68611	0.00533019	1.39681	3.46805	0.000434783	1.78758	0.092578	0.919895	-0.051795	NaN	1	0	25.4706	25.4188	NaN	NaN	4	4	0	0	24.988	25.7846	25.7158	25.394	25.2647	25.255	25.5603	25.5953	22.898	24.7944	24.3411	24.2618	23.5992	23.9226	24.0021	23.0012
Q8WU90	Q8WU90	Zinc finger CCCH domain-containing protein 15	ZC3H15	11	+	5.24659	0	+	+			4.61261	0	2.55154	2.863	0.000444444	2.94521	0.262251	0.839919	-0.0704575	NaN	1	0	26.5738	26.5033	NaN	NaN	4	4	0	0	26.3572	26.5769	26.6879	26.673	26.4864	26.7226	26.3411	26.463	24.2859	24.0473	23.4326	24.323	24.5551	22.1095	23.9236	23.6442
P41252	P41252	Isoleucine--tRNA ligase, cytoplasmic	IARS	3		0.511059	0.100375					0.274251	0.331056	0.229495	0.671786	0.109461	0.625191	0.313661	0.752539	-0.118866	NaN	1	0	24.18	24.0612	NaN	NaN	4	4	0	0	23.9202	24.23	24.399	24.171	24.1032	24.3828	23.7848	23.9739	23.1933	24.7941	23.7853	24.0295	24.2262	23.4673	22.2304	23.82
P62314	P62314	Small nuclear ribonucleoprotein Sm D1	SNRPD1	5	+	8.60683	0	+	+			5.06011	0	4.51013	4.99048	0	4.91197	0.751336	0.440066	-0.265931	NaN	1	0	28.5346	28.2686	NaN	NaN	4	4	0	0	28.2103	28.9071	28.3043	28.7165	28.1665	28.1915	28.3375	28.379	23.2592	24.0212	24.2411	24.5762	23.8106	24.1284	22.7152	22.7725
Q13283	Q13283	Ras GTPase-activating protein-binding protein 1	G3BP1	13	+	2.24898	0.00134783	+	+			2.44088	0.00294925	1.60872	1.50963	0.00493333	2.01241	0.0975717	0.899133	0.072176	0.171373	1	-0.331514	27.995	28.0672	26.3863	26.7122	4	4	4	3	27.9192	27.9588	27.7249	28.3774	28.0632	27.4273	28.2527	28.5256	26.7158	25.9803	25.734	27.1152	26.8316	24.0827	26.2572	27.0477
Q02878	Q02878	60S ribosomal protein L6	RPL6	20	+	6.10996	0	+	+			3.77214	0.000337349	2.7982	3.77148	0	3.20612	0.878199	0.393034	0.272457	0.101525	1	-0.135464	31.662	31.9345	28.8638	28.7284	4	4	4	4	31.2318	31.7496	31.9184	31.7483	31.9414	32.032	31.9629	31.8018	29.5003	28.4665	28.2365	29.2521	29.1772	28.0785	28.0766	29.5812
Q96AG4	Q96AG4	Leucine-rich repeat-containing protein 59	LRRC59	11	+	4.92979	3.00752e-05	+	+			2.59197	0.00205505	1.55834	3.80329	0	1.96995	0.268458	0.82889	0.0799489	0.389364	1	-0.331664	29.2689	29.3489	27.7106	27.3789	4	4	4	4	29.0683	29.1009	29.3203	29.5863	29.4216	29.3107	29.3594	29.304	27.1618	28.4715	27.3687	27.8404	27.2837	27.2029	26.9772	28.052
P39656	P39656	Dolichyl-diphosphooligosaccharide--protein glycosyltransferase 48 kDa subunit	DDOST	3		0.716614	0.0500715					0.528262	0.146256	0.415676	0.643085	0.0983133	0.833674	0.423605	0.517598	-0.322715	0.541911	1	-0.740714	24.8234	24.5006	NaN	25.2199	4	4	0	1	24.8829	24.4219	24.3646	25.6241	24.9709	24.2819	24.2061	24.5438	24.7507	24.2644	23.8547	24.761	25.2199	23.6637	22.324	23.4602
O43148	O43148	mRNA cap guanine-N7 methyltransferase	RNMT	2		0.367271	0.147989					NaN	1	0	0.358267	0.250151	0.424746	1.58998	0.0705455	0.755112	NaN	1	0	NaN	24.1737	NaN	NaN	0	4	0	0	23.3214	23.4082	24.0353	22.9092	24.0206	24.2967	24.4115	23.9659	23.235	24.3751	24.7314	23.6417	24.7819	24.1482	22.4198	23.6457
P62753	P62753	40S ribosomal protein S6	RPS6	13	+	6.5853	0	+	+			4.12622	0.00035443	2.37901	3.9387	0	2.80411	1.0135	0.397731	0.247721	0.181033	1	-0.17738	30.384	30.6317	28.005	27.8276	4	4	4	4	30.0487	30.4139	30.4769	30.5965	30.5455	30.6289	30.7539	30.5986	28.5134	27.7921	27.5193	28.1952	28.2079	27.1983	27.401	28.5033
Q9P2E9;REV__Q9P2M7;Q8N4C6	Q9P2E9	Ribosome-binding protein 1	RRBP1	40	+	8.50617	0	+	+			4.94154	0	4.35342	5.01515	0	4.78578	0.0239502	0.966907	0.021965	NaN	1	0	28.8158	28.8378	NaN	NaN	4	4	0	0	28.5043	28.6609	28.828	29.2702	29.0161	28.1285	28.8095	29.3971	23.8809	24.0823	24.8346	25.0518	24.5784	24.205	23.934	23.4906
P50416	P50416	Carnitine O-palmitoyltransferase 1, liver isoform	CPT1A	13	+	5.62332	0	+	+			4.44676	0	3.17625	3.12139	0	3.60992	0.53366	0.59483	0.18599	NaN	1	0	27.3177	27.5037	NaN	NaN	4	4	0	0	26.9979	27.431	27.537	27.305	27.3232	27.7752	27.5965	27.3199	23.3518	24.288	24.524	24.4021	25.4038	23.0091	23.0548	24.1075
Q7Z417	Q7Z417	Nuclear fragile X mental retardation-interacting protein 2	NUFIP2	11	+	1.6771	0.00550579	+	+			1.30249	0.0124331	1.10347	1.35693	0.00909917	1.54514	0.247166	0.689834	-0.259759	0.517236	1	-0.701425	26.3709	26.1111	25.2674	25.9766	4	4	4	1	25.9381	26.2803	25.9049	27.3602	25.6337	25.6926	26.5816	26.5366	25.5349	24.7372	24.8256	25.9719	24.4454	23.2918	24.5502	25.9766
O00148;Q13838	O00148;Q13838	ATP-dependent RNA helicase DDX39A;Spliceosome RNA helicase DDX39B	DDX39A;DDX39B	3	+	1.01065	0.0257219			+		NaN	1	0	0.311867	0.276436	0.441684	2.35548	0.0232432	1.1249	0.284327	1	-0.404497	NaN	24.4553	NaN	24.3771	0	4	0	3	23.0996	23.813	22.8629	23.546	24.5721	24.7801	24.284	24.1848	24.5559	24.3327	24.1589	24.6248	25.6619	22.9232	23.7132	23.756
P11182	P11182	Lipoamide acyltransferase component of branched-chain alpha-keto acid dehydrogenase complex, mitochondrial	DBT	9	+	3.47214	0.000104046			+		0.343944	0.212075	-0.442459	NaN	1	0	2.42162	0.0099	-2.36436	2.37128	0.0876	-2.60308	25.5053	NaN	25.9478	NaN	4	0	4	0	25.7003	25.7872	24.9696	25.5643	22.9944	24.4921	22.2044	22.873	26.9785	24.9141	26.6944	25.2041	23.5948	23.8845	22.6594	23.2402
Q7L014	Q7L014	Probable ATP-dependent RNA helicase DDX46	DDX46	23	+	8.42869	0	+	+			4.47203	0	4.60392	5.54925	0	5.04937	0.107225	0.876388	0.110014	NaN	1	0	28.1713	28.2813	NaN	NaN	4	4	0	0	27.2967	28.2837	28.7416	28.3632	27.7159	28.4523	28.7567	28.2004	23.5009	24.3755	23.3261	23.0669	23.6176	23.4487	23.1789	22.6826
O94992;Q96MH2	O94992	Protein HEXIM1	HEXIM1	17	+	9.02958	0	+	+			4.98154	0	6.2102	5.51065	0	6.65797	0.889704	0.316594	-0.358489	NaN	1	0	30.574	30.2155	NaN	NaN	4	4	0	0	30.9306	30.7471	30.4672	30.1511	30.4108	30.3576	30.1796	29.914	23.6356	24.8604	23.6416	25.3176	24.7137	23.2081	23.1111	23.1973
Q9NTJ3	Q9NTJ3	Structural maintenance of chromosomes protein 4	SMC4	27	+	9.10362	0	+	+			5.00485	0	3.81615	5.55118	0	4.26392	0.0634674	0.939946	-0.0457215	NaN	1	0	27.9448	27.8991	NaN	NaN	4	4	0	0	27.3387	28.0635	28.3561	28.021	27.5617	28.1104	28.1388	27.7855	24.2536	24.348	24.3226	23.5905	24.205	23.194	23.4882	23.6535
P46781	P46781	40S ribosomal protein S9	RPS9	17	+	5.67225	0	+	+			3.40138	0.00121212	2.29823	3.66196	0	2.75353	0.314849	0.747762	0.123133	0.314248	1	-0.332162	31.0074	31.1305	28.7092	28.377	4	4	4	4	30.6618	30.9408	31.0918	31.3353	31.283	30.8835	31.1637	31.1919	29.1558	28.2009	28.2087	29.2714	28.9091	27.683	27.9149	29.001
Q9NY12	Q9NY12	H/ACA ribonucleoprotein complex subunit 1	GAR1	3	+	0.968714	0.0259306			+		NaN	1	0	0.355041	0.244429	0.45911	1.38174	0.0475517	1.23463	NaN	1	0	NaN	24.2397	NaN	NaN	0	4	0	0	24.1854	22.7817	22.9752	22.0778	24.7989	24.0393	23.9663	24.1541	23.7914	24.1888	24.8963	24.222	25.0689	24.1837	23.074	22.7956
O15371	O15371	Eukaryotic translation initiation factor 3 subunit D	EIF3D	9	+	8.88176	0	+	+			4.65643	0	3.02156	5.7388	0	3.48625	0.386257	0.73739	-0.121164	NaN	1	0	26.7067	26.5855	NaN	NaN	4	4	0	0	26.557	26.8904	26.6389	26.7405	26.2584	26.5902	26.698	26.7955	24.0493	23.8288	23.8996	22.9628	22.8618	23.0338	22.9555	23.5461
P62244	P62244	40S ribosomal protein S15a	RPS15A	6	+	4.67313	3.04183e-05	+	+			3.73117	0.00130233	2.08395	2.73117	0.000582781	2.55566	0.00501056	0.99616	-0.00191545	0.389621	1	-0.473625	29.8277	29.8258	27.7437	27.2701	4	4	4	4	29.7137	30.0329	30.0217	29.5424	29.8372	29.8696	29.894	29.7023	28.1214	27.2167	27.5165	28.1203	28.0156	26.0331	26.9784	28.0534
P30419;O60551	P30419	Glycylpeptide N-tetradecanoyltransferase 1	NMT1	7	+	5.02912	1.61943e-05	+	+			3.315	0.00150769	1.90547	3.16235	0.000216216	2.38256	0.647214	0.578694	0.176308	NaN	1	0	25.8443	26.0206	NaN	NaN	4	4	0	0	25.8624	25.7055	25.8647	25.9445	26.3496	25.7854	26.0296	25.9178	23.2286	23.8061	24.2444	24.4763	23.7572	24.5505	23.3591	22.8854
O95218	O95218	Zinc finger Ran-binding domain-containing protein 2	ZRANB2	4	+	4.3696	4.12371e-05	+	+			3.29191	0.00132283	2.05769	2.66618	0.00075817	2.53496	1.57485	0.152989	0.455495	NaN	1	0	25.663	26.1185	NaN	NaN	4	4	0	0	25.4761	25.5118	26.0471	25.6171	26.3284	26.1665	25.9404	26.0386	24.2454	23.4018	23.8097	22.9643	24.836	22.8725	23.8717	22.754
Q7Z2W4	Q7Z2W4	Zinc finger CCCH-type antiviral protein 1	ZC3HAV1	17	+	6.29534	0	+	+			4.45813	0	3.22054	3.55626	0	3.6981	0.0935456	0.911764	0.0614882	NaN	1	0	27.8101	27.8715	NaN	NaN	4	4	0	0	27.391	27.9071	28.0317	27.9104	27.5411	28.413	27.8693	27.6628	24.2861	25.102	24.0261	24.9439	25.4123	24.2618	23.4885	23.5312
P17096	P17096	High mobility group protein HMG-I/HMG-Y	HMGA1	4	+	1.75854	0.00350201	+	+			1.2775	0.0074427	-2.26683	1.89175	0.0031773	-1.78409	0.291127	0.544969	0.647748	0.114898	1	0.165012	26.0222	25.5823	26.9106	27.0756	2	3	4	4	26.768	23.6325	25.2764	22.898	25.864	24.419	25.1033	25.7797	27.8887	26.0834	26.8949	26.7752	27.5316	26.045	27.7633	26.9623
P49368	P49368	T-complex protein 1 subunit gamma	CCT3	15		0.518771	0.0899405					0.652317	0.153147	0.305998	0.584023	0.114625	0.793788	0.144346	0.874	-0.0804796	0.38591	1	-0.568269	28.2214	28.1409	27.9154	27.3471	4	4	4	4	27.892	28.0073	28.2915	28.6947	28.373	28.2834	27.8781	28.029	27.9665	27.5452	27.945	28.2046	29.0211	25.9711	27.1426	27.2536
Q8WYQ5	Q8WYQ5	Microprocessor complex subunit DGCR8	DGCR8	5	+	1.83591	0.00549518	+	+			2.01323	0.0090596	0.749056	1.37413	0.011784	1.23826	0.0762224	0.930398	0.0497751	NaN	1	0	24.6808	24.7305	NaN	NaN	4	4	0	0	24.3122	24.761	24.6078	25.0422	24.3369	25.1366	24.9011	24.5475	23.6159	23.8186	24.1326	24.1598	24.823	23.0641	22.9017	23.1803
Q13835	Q13835	Plakophilin-1	PKP1	6	+	1.19628	0.0135692					0.282691	0.246956	-0.490479	NaN	1	0	1.15104	0.0687077	-1.38044	0.560444	1	-0.75538	24.2564	NaN	24.5453	NaN	3	0	4	0	25.6409	23.4848	23.4501	23.6435	23.206	22.5582	23.1703	21.763	24.0775	24.4793	25.9287	23.6957	24.5302	24.3559	22.8453	23.4283
Q8NCA5	Q8NCA5	Protein FAM98A	FAM98A	6	+	6.06004	0	+	+			3.05076	0.00165926	1.96166	4.43403	0	2.45562	0.64297	0.468328	-0.261411	NaN	1	0	26.4284	26.167	NaN	NaN	4	4	0	0	26.1198	26.5873	26.4193	26.5873	25.769	26.0461	26.4389	26.4142	25.2613	23.979	24.012	24.6148	23.8632	24.0919	23.449	23.4414
Q6DKI1	Q6DKI1	60S ribosomal protein L7-like 1	RPL7L1	5	+	2.90184	0.000511057	+	+			1.7609	0.00442822	1.51787	2.22707	0.00125984	2.0154	0.842573	0.191528	0.785265	NaN	1	0	25.2459	26.0312	NaN	NaN	4	4	0	0	24.3365	25.0551	25.672	25.92	26.5441	25.3516	25.6789	26.5501	23.1686	23.6128	23.5384	24.5923	24.9643	24.2673	23.4922	23.3392
Q8NBJ5	Q8NBJ5	Procollagen galactosyltransferase 1	COLGALT1	13	+	5.66687	0	+	+			2.79395	0.00146269	2.71748	4.78879	0	3.22328	0.609724	0.318299	0.55826	NaN	1	0	26.7903	27.3486	NaN	NaN	4	4	0	0	25.7171	26.9558	27.4959	26.9924	26.7677	27.7182	27.6043	27.304	24.567	24.5156	23.1566	24.0521	24.2091	24.4501	23.7413	24.1007
P62857	P62857	40S ribosomal protein S28	RPS28	5	+	0.816621	0.0297162		+			0.638512	0.0611224	1.13659	0.923263	0.0303395	1.64446	0.580696	0.268275	0.919557	0.158975	1	0.411687	25.8958	26.1294	NaN	26.0261	3	4	0	2	23.152	26.6711	25.4329	25.5832	26.0396	25.9894	26.361	26.1275	24.4343	24.267	22.8474	24.7443	26.3497	23.1044	25.7024	22.7831
Q15061	Q15061	WD repeat-containing protein 43	WDR43	3		0.66089	0.0613985					NaN	1	0	0.380355	0.222929	0.508538	0.0722914	0.919223	0.0721664	NaN	1	0	NaN	23.978	NaN	NaN	0	4	0	0	23.3209	24.0931	24.189	24.0205	24.8497	23.6057	23.5882	23.8685	25.0888	24.4528	24.1806	24.2888	24.4371	24.1424	22.2748	23.0238
O14950	O14950	Myosin regulatory light chain 12B	MYL12B	12		0.213473	0.213744	+				1.1716	0.0262177	-0.760542	0.0683089	0.705207	-0.251688	0.699459	0.20643	0.992858	0.158953	1	0.484004	28.0084	29.0013	28.7689	29.253	4	4	4	4	27.4897	28.6187	27.8203	28.105	27.7621	29.2714	28.2742	30.6974	29.1061	28.0747	28.7871	29.1078	29.3664	26.9083	28.4041	32.333
Q12965;O00160	Q12965	Unconventional myosin-Ie	MYO1E	29		0.541895	0.0587631					0.688031	0.0705869	0.748857	0.272553	0.250184	1.26203	1.02301	0.071084	2.01566	0.385433	1	1.50249	25.2841	27.2997	NaN	26.9079	4	4	0	3	24.0632	25.7115	25.2378	26.1237	25.6079	27.2775	26.4676	29.8459	25.362	24.2479	24.1239	24.4072	24.8571	23.4271	24.8943	30.9723
Q13200	Q13200	26S proteasome non-ATPase regulatory subunit 2	PSMD2	4	+	2.43008	0.00119298			+		0.647184	0.100885	-0.513462	NaN	1	0	1.71058	0.0261935	-1.32793	NaN	1	0	23.8394	NaN	NaN	NaN	4	0	0	0	23.2137	23.545	23.7544	24.8447	22.4194	22.0694	22.4102	23.1471	24.0439	24.5696	24.1869	24.6112	23.2296	23.9751	22.6356	22.1611
Q14258	Q14258	E3 ubiquitin/ISG15 ligase TRIM25	TRIM25	11	+	6.33462	0	+	+			4.57025	0	2.913	3.56339	0	3.42709	0.980827	0.347058	0.291615	NaN	1	0	27.1322	27.4238	NaN	NaN	4	4	0	0	26.9315	27.1946	27.4293	26.9734	27.1822	27.6475	27.5137	27.3517	24.7837	24.0383	23.7137	24.3411	24.6732	24.3014	24.3113	22.7009
Q9H0D6	Q9H0D6	5-3 exoribonuclease 2	XRN2	9	+	5.71341	0	+	+			2.70255	0.00172603	1.92591	5.06073	0	2.44342	0.988894	0.39917	0.248933	NaN	1	0	25.9239	26.1728	NaN	NaN	4	4	0	0	25.8127	25.8307	25.9902	26.0619	26.4651	26.1962	25.9139	26.1161	23.612	24.0891	23.3115	24.9793	23.5749	23.8637	23.4452	24.0339
P27824	P27824	Calnexin	CANX	19	+	0.6957	0.0406086					0.718136	0.0508015	1.1104	0.701943	0.0591026	1.62978	0.715683	0.208089	0.99142	0.1535	1	0.472039	26.3182	27.3096	25.511	25.6799	4	4	3	4	26.9282	25.2927	25.7185	27.3336	28.6907	26.5727	26.9968	26.9784	24.4822	24.2984	25.2127	26.8381	28.7038	25.1082	24.7116	24.1958
P55884	P55884	Eukaryotic translation initiation factor 3 subunit B	EIF3B	14	+	1.68227	0.00502344	+	+			1.93852	0.0042445	1.28633	1.22869	0.0106126	1.80655	0.180896	0.805305	-0.130449	0.345374	1	-0.650669	27.3785	27.248	26.0922	26.1508	4	4	4	3	26.8266	27.2333	27.3852	28.0688	27.0387	27.5625	27.1965	27.1944	25.7776	25.6844	26.1267	26.7799	26.9472	23.3136	25.5185	25.9867
P07900;Q14568;Q58FG0;Q58FG1	P07900	Heat shock protein HSP 90-alpha	HSP90AA1	32		0.0306891	0.589532					0.338109	0.182785	-0.729924	0.0506509	0.767377	-0.208685	0.177704	0.727222	0.429802	0.0217313	1	-0.0914369	26.6471	27.0769	27.377	27.2856	4	4	4	4	25.8786	25.8477	27.0486	27.8134	29.426	26.8577	26.1837	25.8401	27.528	25.1242	28.1436	28.7123	30.7968	26.5593	25.4258	26.3604
Q92499	Q92499	ATP-dependent RNA helicase DDX1	DDX1	21	+	10.0779	0	+	+			6.76738	0	4.80246	5.30442	0	5.32562	0.0884485	0.953089	-0.0203533	NaN	1	0	29.2391	29.2188	NaN	NaN	4	4	0	0	29.1327	29.2914	29.1347	29.3977	29.0686	29.2577	29.2327	29.3162	24.0357	24.3729	24.8377	24.5004	24.8342	23.8093	23.1783	23.7508
P60660	P60660	Myosin light polypeptide 6	MYL6	7		0.22611	0.209747					0.0852707	0.690025	-0.0782075	0.158092	0.458264	0.445247	0.767221	0.188891	0.988561	0.195915	1	0.465106	28.7634	29.7519	28.8416	29.3067	4	4	4	4	27.9955	28.8194	29.1626	29.0759	28.6354	29.8963	29.1752	31.3008	29.1736	28.343	29.1508	28.6989	29.3008	27.735	28.3174	31.8735
Q9H8H2	Q9H8H2	Probable ATP-dependent RNA helicase DDX31	DDX31	4		0.32844	0.180722					NaN	1	0	1.36366	0.050695	0.526882	0.0866537	0.889327	0.117234	NaN	1	0	NaN	23.8631	NaN	NaN	0	4	0	0	22.5635	23.9758	23.6157	24.8285	24.2942	23.7368	23.6867	23.7349	24.4198	23.5644	23.6329	24.015	23.3369	23.544	23.5456	22.9184
Q14103	Q14103	Heterogeneous nuclear ribonucleoprotein D0	HNRNPD	10	+	2.49138	0.000972973	+	+			2.39638	0.00307357	1.33519	1.70732	0.00429698	1.86379	0.328547	0.748754	0.1204	0.261267	1	-0.408199	27.9921	28.1125	26.6569	26.7224	4	4	4	3	27.8099	27.8619	28.0252	28.2713	28.4266	27.9474	27.9251	28.1507	26.9277	26.041	26.3792	27.2796	27.4924	24.8275	25.8708	26.804
Q8N1G4	Q8N1G4	Leucine-rich repeat-containing protein 47	LRRC47	9	+	4.82832	3.2e-05	+	+			4.50936	0.000383562	2.11544	2.70593	0.000586667	2.64412	0.360836	0.700153	0.157303	NaN	1	0	26.1743	26.3316	NaN	NaN	4	4	0	0	25.8943	26.278	26.4952	26.0298	26.2396	26.7036	26.3075	26.0759	24.2526	23.8306	23.8229	24.3294	23.8187	22.6752	24.9739	23.2822
P27348	P27348	14-3-3 protein theta	YWHAQ	5		0.242167	0.19698					0.0866032	0.639821	0.129585	0.276693	0.275832	0.662348	0.269747	0.619147	-0.395393	0.43359	1	-0.928157	26.0266	25.6312	25.897	25.6	4	4	4	3	26.8369	26.2668	25.602	25.4007	26.835	26.0486	25.1055	24.5358	26.6862	26.4153	25.7441	24.7426	27.1388	23.0756	25.2534	24.4078
P61313	P61313	60S ribosomal protein L15	RPL15	14	+	6.53617	0	+	+			3.67205	0.000618785	2.73075	4.2703	0	3.26622	0.309578	0.751963	0.118942	0.416599	1	-0.416531	31.6682	31.7871	28.9374	28.5209	4	4	4	4	31.2371	31.7797	31.92	31.7359	31.7194	31.9133	31.872	31.6438	29.8138	28.4976	28.4978	28.9406	28.8287	27.8129	28.2102	29.2319
P50579	P50579	Methionine aminopeptidase 2	METAP2	4	+	3.69896	0.000134831	+	+			2.12978	0.00353846	1.28179	2.8149	0.00104762	1.82454	0.574891	0.41827	0.369927	NaN	1	0	25.4723	25.608	NaN	NaN	3	4	0	0	25.0045	25.5117	25.9009	24.5351	25.5397	25.746	25.6153	25.5308	23.5803	24.1045	24.0344	24.1058	23.9544	22.8223	24.0532	24.3038
Q86SK9	Q86SK9	Stearoyl-CoA desaturase 5	SCD5	3	+	4.26013	5.16129e-05	+	+			2.58867	0.0025122	1.53006	2.9699	0.000590604	2.07676	1.62974	0.182705	0.399383	NaN	1	0	25.3317	25.7311	NaN	NaN	4	4	0	0	25.5476	25.0737	25.3221	25.3836	25.6014	25.6231	25.7133	25.9867	23.5799	24.3521	24.1962	23.0786	23.8678	23.8432	22.6657	24.2408
Q9Y383	Q9Y383	Putative RNA-binding protein Luc7-like 2	LUC7L2	13	+	5.7943	0	+	+			3.36286	0.0012963	2.63481	3.80416	0	3.18715	0.818031	0.250662	0.519746	0.0257637	1	-0.0325856	28.1586	28.6784	25.5238	25.4912	4	4	4	4	27.5177	27.9906	28.2294	28.8968	28.667	29.0297	28.6394	28.3774	25.6732	26.0826	24.9044	25.435	24.9809	26.1832	24.7824	26.0184
Q8TEQ6	Q8TEQ6	Gem-associated protein 5	GEMIN5	7	+	0.997156	0.0260528		+			0.9666	0.054941	0.568004	0.977652	0.0361243	1.12159	0.027781	0.961144	0.0305133	NaN	1	0	24.3946	24.4251	NaN	NaN	4	4	0	0	24.3422	24.1422	24.5973	24.4968	23.4274	25.0512	24.3598	24.8621	24.2614	24.0158	22.9907	24.0385	24.2075	23.9903	22.4129	22.6033
Q07955	Q07955	Serine/arginine-rich splicing factor 1	SRSF1	16	+	2.74094	0.000486352	+	+			3.55892	0.000857143	2.52981	1.6461	0.00245131	3.08621	0.255174	0.787573	0.112924	0.162564	1	-0.443473	29.2709	29.3838	26.7411	26.2976	4	4	4	4	29.1083	29.1534	29.4098	29.4121	29.6376	28.9414	29.3445	29.6118	27.5348	26.1682	26.2577	27.0036	27.7245	23.389	26.5908	27.4862
P61964	P61964	WD repeat-containing protein 5	WDR5	4	+	1.86602	0.0070729		+			1.24723	0.0565	0.423172	1.56458	0.011879	0.983183	1.67395	0.149681	0.441012	NaN	1	0	24.5112	24.9522	NaN	NaN	4	4	0	0	24.3527	24.5111	24.6343	24.5465	24.7715	24.832	24.8687	25.3365	23.7917	24.5754	24.0236	23.9612	24.0257	23.4646	24.8322	23.5535
P63241;Q9GZV4;Q6IS14	P63241;Q9GZV4;Q6IS14	Eukaryotic translation initiation factor 5A-1;Eukaryotic translation initiation factor 5A-2;Eukaryotic translation initiation factor 5A-1-like	EIF5A;EIF5A2;EIF5AL1	6	+	1.40731	0.0105566	+	+			1.44467	0.0178634	0.737189	1.16308	0.0187129	1.30117	1.20298	0.154354	0.577166	0.00740959	1	0.0131893	27.6404	28.2176	26.9032	26.9164	4	4	4	4	26.998	27.6273	27.9084	28.0281	28.215	28.4441	28.2739	27.9375	26.7221	26.6223	26.9829	27.2857	28.6032	26.0247	26.3566	26.6812
P62241	P62241	40S ribosomal protein S8	RPS8	10	+	7.01815	0	+	+			4.04354	0.000589474	2.04498	4.35194	0	2.61026	0.307915	0.791496	0.0936646	0.754082	1	-0.471615	31.2149	31.3086	29.1699	28.6983	4	4	4	4	30.9198	31.3146	31.3693	31.2558	31.4172	31.0748	31.3711	31.3711	29.4199	28.784	28.8886	29.5871	28.8836	28.3418	28.2864	29.2814
Q9UN86	Q9UN86	Ras GTPase-activating protein-binding protein 2	G3BP2	19	+	2.11085	0.00146004	+	+			1.99002	0.00309041	2.02227	1.46207	0.00476923	2.59674	0.400021	0.521118	-0.342615	0.3882	1	-0.917089	28.2203	27.8777	26.1981	26.1095	4	4	4	3	28.2748	27.7106	28.0108	28.8852	27.9622	27.0904	28.0293	28.4289	26.2936	25.1253	25.905	27.4683	26.6917	25.0394	22.7953	26.5975
P23588	P23588	Eukaryotic translation initiation factor 4B	EIF4B	27	+	3.81157	5e-05	+	+			3.35698	0.00120172	2.33845	2.28891	0.00103226	2.91729	0.0503758	0.947543	0.0364723	0.321765	1	-0.542362	29.2026	29.2391	26.8642	26.3218	4	4	4	4	28.5346	29.3556	29.3276	29.5925	28.9627	29.4795	29.2305	29.2837	27.1259	26.7066	26.2545	27.3695	27.2092	24.5388	26.0478	27.4914
A0A0C4DH67;A0A0C4DH69;A0A075B6S5	A0A0C4DH67;A0A0C4DH69;A0A075B6S5		IGKV1-8;IGKV1-9;IGKV1-27	1	+	8.68326	0	+	+			5.34669	0	-5.53841	4.7981	0	-4.95944	NaN	1	0	0.575016	1	-0.383885	NaN	NaN	28.6164	28.2325	0	0	4	4	23.1791	22.8268	22.415	23.8911	23.7934	22.5758	22.9829	23.7402	28.8174	28.1142	28.6865	28.8476	28.2056	28.4338	28.7653	27.5254
P35606	P35606	Coatomer subunit beta	COPB2	5	+	2.21138	0.00208034	+	+			1.05841	0.022748	1.0366	2.59911	0.00113661	1.61673	0.190981	0.788778	0.149458	NaN	1	0	25.1366	25.2861	NaN	NaN	4	4	0	0	24.3742	25.1812	25.394	25.5971	24.982	25.6878	25.3228	25.1517	24.2862	25.0084	22.9293	24.1761	23.7875	24.2492	23.7679	22.8727
P60891;P21108;P11908	P60891;P21108;P11908	Ribose-phosphate pyrophosphokinase 1;Ribose-phosphate pyrophosphokinase 3;Ribose-phosphate pyrophosphokinase 2	PRPS1;PRPS1L1;PRPS2	4	+	1.5638	0.00698305	+	+			1.09622	0.0235538	0.927993	1.3808	0.00869565	1.51	0.159234	0.827347	-0.129553	NaN	1	0	25.2222	25.0927	NaN	NaN	4	4	0	0	24.6	25.0897	25.6499	25.5493	25.0094	25.6797	24.853	24.8286	23.4242	23.9513	24.775	25.0264	25.113	22.7347	23.647	22.836
P61619;Q9H9S3	P61619;Q9H9S3	Protein transport protein Sec61 subunit alpha isoform 1;Protein transport protein Sec61 subunit alpha isoform 2	SEC61A1;SEC61A2	5	+	3.79871	7.10059e-05	+	+			2.45961	0.00265455	1.67195	2.61535	0.00107317	2.2541	0.0453053	0.960917	-0.0185966	NaN	1	0	26.1305	26.1119	NaN	NaN	4	4	0	0	26.3028	25.9299	26.0774	26.2118	26.3768	25.9021	25.9244	26.2441	23.8232	25.3839	24.5998	24.0272	24.501	24.5533	22.705	23.6719
Q9UQ35	Q9UQ35	Serine/arginine repetitive matrix protein 2	SRRM2	39	+	6.75854	0	+	+			3.63563	0	4.30497	4.65104	0	4.88821	0.506863	0.38117	0.532426	0.0356298	1	-0.0508175	28.6696	29.202	NaN	24.5887	4	4	0	3	27.3905	29.1137	29.0212	29.153	28.5884	29.626	29.3925	29.2013	23.351	24.929	24.5534	24.6252	24.8339	23.4892	23.9822	24.95
Q9UKS6	Q9UKS6	Protein kinase C and casein kinase substrate in neurons protein 3	PACSIN3	7	+	6.35801	0	+	+			3.41239	0.00118644	2.16901	4.35274	0	2.75344	0.791801	0.466036	0.230436	NaN	1	0	26.0691	26.2995	NaN	NaN	4	4	0	0	25.6731	26.1926	26.291	26.1196	26.1765	26.3936	26.3438	26.2842	24.4838	23.9157	23.1702	24.0305	24.314	23.341	23.1852	23.3441
Q9H7E9	Q9H7E9	UPF0488 protein C8orf33	C8orf33	5	+	5.34694	0	+	+			3.51528	0.00122271	2.17124	3.28699	0	2.75976	0.0304132	0.967011	0.0177164	NaN	1	0	26.2298	26.2475	NaN	NaN	4	4	0	0	25.8737	26.3501	26.5797	26.1156	26.3104	26.5906	26.0503	26.0386	24.7088	23.849	23.5354	24.1408	24.0422	22.4289	24.0916	23.3883
O00159	O00159	Unconventional myosin-Ic	MYO1C	26		0.0795874	0.393586					NaN	1	0	0.0820129	0.635786	0.589113	0.298229	0.497157	1.08445	0.210217	1	-1.13438	NaN	24.5905	NaN	24.0014	0	4	0	4	23.4803	24.1347	23.1242	23.285	22.4024	23.4499	23.4599	29.0498	25.6686	25.868	24.1943	24.8122	22.0765	22.8022	20.8995	30.2273
O00401	O00401	Neural Wiskott-Aldrich syndrome protein	WASL	3		0.392061	0.127493			+		NaN	1	0	0.630727	0.123341	0.591733	1.72136	0.0474074	0.918139	NaN	1	0	NaN	24.6259	NaN	NaN	0	4	0	0	24.3409	23.6515	23.122	23.7165	24.2169	24.8982	24.6832	24.7052	25.5375	25.001	23.6103	23.1241	24.4852	24.796	22.8663	23.9892
P51114;Q06787	P51114	Fragile X mental retardation syndrome-related protein 1	FXR1	13	+	3.13406	0.000165746	+	+			2.55051	0.00162909	2.95353	2.03162	0.00115235	3.54544	0.2616	0.701197	-0.21992	0.323441	1	-0.811829	27.9832	27.7632	25.5853	25.7573	4	4	3	2	27.4284	28.0101	28.2726	28.2215	27.0102	27.6312	28.1601	28.2514	25.5652	23.3625	25.2269	25.9639	25.867	22.4201	22.9366	25.6476
P41091;Q2VIR3	P41091;Q2VIR3	Eukaryotic translation initiation factor 2 subunit 3;Putative eukaryotic translation initiation factor 2 subunit 3-like protein	EIF2S3;EIF2S3L	13	+	5.7595	0	+	+			3.7547	0.00112563	2.22148	3.50446	0	2.81587	0.865631	0.381314	0.288977	0.292837	1	-0.305411	29.1939	29.4829	26.9724	26.667	4	4	4	4	28.8497	29.2317	29.4702	29.2239	29.4413	29.789	29.4256	29.2756	27.06	26.8263	26.4315	27.5719	27.2486	26.1058	25.9702	27.3434
O75521	O75521	Enoyl-CoA delta isomerase 2, mitochondrial	ECI2	4	+	1.55295	0.00844607	+	+			1.53907	0.0176632	0.691887	1.31294	0.013243	1.28951	0.643188	0.465807	0.268339	NaN	1	0	25.0488	25.3171	NaN	NaN	4	4	0	0	24.6288	24.8877	25.559	25.1197	25.3418	25.2367	25.3149	25.3751	24.1574	24.0834	24.6624	24.5245	24.387	24.0833	22.5853	25.0549
Q9BVP2;Q9P2Q2	Q9BVP2	Guanine nucleotide-binding protein-like 3	GNL3	18	+	5.82155	0	+	+	+		4.36096	0	3.78983	3.24687	0	4.39495	2.14378	0.0264783	0.933814	0.178578	1	0.328687	28.0633	28.9971	NaN	24.6021	4	4	0	4	27.8046	28.2117	28.0444	28.1924	29.4839	28.8097	28.5056	29.1891	25.2418	23.6978	23.8449	24.3094	25.3139	23.7313	23.3701	25.9932
Q15427	Q15427	Splicing factor 3B subunit 4	SF3B4	3	+	1.66346	0.0070412			+		NaN	1	0	0.840869	0.0835743	0.608319	2.2814	0.0218824	1.36913	NaN	1	0	NaN	24.8856	NaN	NaN	0	4	0	0	23.5405	23.0989	24.3667	23.0597	25.1312	24.964	24.6733	24.7738	24.1262	22.8905	24.0142	24.0702	25.1468	23.4565	24.3558	24.1498
Q14694	Q14694	Ubiquitin carboxyl-terminal hydrolase 10	USP10	6	+	1.25761	0.0130316	+	+			1.06605	0.0331554	0.766836	1.09507	0.0212084	1.38005	0.144921	0.834432	-0.130451	NaN	1	0	24.8624	24.732	NaN	NaN	4	4	0	0	24.5252	24.9962	24.5579	25.3704	24.4765	24.2079	24.7475	25.496	23.8493	24.1799	23.4313	24.9219	24.2276	21.6017	23.9305	23.6478
O95347	O95347	Structural maintenance of chromosomes protein 2	SMC2	18	+	6.53873	0	+	+			3.6462	0.000327485	3.01042	4.28494	0	3.62481	0.0168751	0.975029	0.0115004	NaN	1	0	27.3069	27.3184	NaN	NaN	4	4	0	0	26.8477	27.4015	27.6699	27.3083	26.9343	27.5856	27.5533	27.2004	24.4425	25.1498	24.0831	23.5105	23.729	23.8832	22.8173	24.3448
Q9Y314	Q9Y314	Nitric oxide synthase-interacting protein	NOSIP	4	+	1.84555	0.00374451	+	+			2.14564	0.00430769	1.1233	1.32465	0.00834927	1.74142	0.204169	0.87256	-0.0629067	NaN	1	0	24.952	24.8891	NaN	NaN	4	4	0	0	24.8866	24.8279	24.9437	25.15	24.8582	25.0498	25.0302	24.6183	23.4642	23.5005	24.6272	23.7231	24.835	23.7081	21.8285	22.2193
O76094	O76094	Signal recognition particle subunit SRP72	SRP72	9	+	4.85908	3.125e-05	+	+			2.32485	0.00296697	1.83117	4.19835	0	2.45312	0.0925652	0.904294	0.0709147	NaN	1	0	25.8755	25.9465	NaN	NaN	4	4	0	0	25.3891	25.9114	26.2673	25.9344	25.4803	26.5113	25.8967	25.8975	24.6745	22.9883	24.4938	24.0209	23.8037	23.6121	23.252	23.3056
Q96CW1	Q96CW1	AP-2 complex subunit mu	AP2M1	7	+	5.19369	1.75439e-05	+	+			3.94421	0.0012844	1.87022	3.04353	0.000447761	2.49275	0.112626	0.902552	0.0597243	NaN	1	0	25.9112	25.9709	NaN	NaN	4	4	0	0	25.8757	26.1512	25.5462	26.0715	26.0726	26.264	25.5839	25.9632	23.646	23.915	24.3615	24.2413	24.3707	23.8666	22.8984	22.7769
Q16666	Q16666	Gamma-interferon-inducible protein 16	IFI16	4		0.588625	0.0759152					NaN	1	0	1.00572	0.0623668	0.626074	0.220069	0.706392	-0.290991	NaN	1	0	NaN	23.8079	NaN	NaN	0	4	0	0	24.0339	22.6597	24.9993	24.7027	23.591	23.905	24.0256	23.71	24.173	24.1774	23.5474	23.5985	23.9162	23.4396	22.5802	22.7914
O43395	O43395	U4/U6 small nuclear ribonucleoprotein Prp3	PRPF3	10	+	8.74352	0	+	+	+		4.70589	0	4.12263	5.49576	0	4.75822	2.1016	0.0479652	0.682971	NaN	1	0	27.941	28.624	NaN	NaN	4	4	0	0	27.5243	28.1059	28.2122	27.9217	28.4192	28.7883	28.7491	28.5393	24.0806	23.7934	22.9825	24.417	24.4379	24.2282	23.4832	23.3137
P04844	P04844	Dolichyl-diphosphooligosaccharide--protein glycosyltransferase subunit 2	RPN2	4		0.0625088	0.494127					0.200922	0.363577	-0.323066	0.335781	0.299602	0.314328	0.163296	0.75228	0.296566	NaN	1	0	24.4813	23.9638	NaN	NaN	2	4	0	0	22.8809	22.8254	23.6201	25.3425	25.0602	23.3042	23.8249	23.6657	23.95	24.681	23.5458	23.7843	23.5233	23.7468	23.934	23.3936
Q01813	Q01813	ATP-dependent 6-phosphofructokinase, platelet type	PFKP	19	+	5.1675	1.85185e-05	+	+			3.4047	0.00119149	2.2479	3.07752	0	2.89314	0.700381	0.315763	-0.461865	1.25591	0.497826	-1.1071	28.595	28.1332	26.3471	25.24	4	4	4	4	28.0028	28.538	28.9517	28.8875	27.6048	28.6083	28.4406	27.8789	26.5365	25.9307	26.0118	26.9095	26.4248	24.5833	24.9268	25.0252
Q8WXX5	Q8WXX5	DnaJ homolog subfamily C member 9	DNAJC9	4	+	2.19698	0.00263115		+			0.703028	0.0915212	0.509903	1.79188	0.00552052	1.15852	0.589874	0.422737	-0.346931	NaN	1	0	25.1713	24.8244	NaN	NaN	4	4	0	0	24.9088	25.4867	25.4142	24.8755	24.4043	25.4592	24.6735	24.7606	24.9864	25.1166	24.8	23.7427	24.3767	23.2826	23.2234	23.7809
O00139	O00139	Kinesin-like protein KIF2A	KIF2A	5	+	2.15406	0.00421218		+			0.700515	0.103484	0.445382	2.63368	0.0022439	1.09686	0.437012	0.546024	0.271787	NaN	1	0	24.68	24.84	NaN	NaN	3	4	0	0	24.2772	24.5592	25.2035	24.2329	24.5366	25.2877	24.8727	24.663	23.9488	23.6737	24.6765	24.1923	23.6009	23.4537	24.1057	23.8123
Q9UHI6	Q9UHI6	Probable ATP-dependent RNA helicase DDX20	DDX20	7	+	3.32144	0.00025	+	+			1.88692	0.00347607	1.52178	2.44246	0.0012093	2.1797	0.278245	0.634104	-0.323693	NaN	1	0	25.9668	25.6431	NaN	NaN	4	4	0	0	25.0229	25.7679	26.6337	26.4427	24.8778	25.8724	26.3613	25.4609	24.7163	24.6007	23.7365	24.7266	24.2081	22.5124	23.5987	23.5345
Q9UBU8;Q15014	Q9UBU8;Q15014	Mortality factor 4-like protein 1;Mortality factor 4-like protein 2	MORF4L1;MORF4L2	4		0.748117	0.0515294					NaN	1	0	0.846973	0.0774403	0.6635	0.87496	0.200294	0.691749	NaN	1	0	NaN	24.5164	NaN	NaN	0	4	0	0	24.6608	24.0995	23.7484	22.7898	24.6761	24.4149	24.393	24.5815	24.3593	25.1172	24.5202	24.285	23.3786	24.6761	24.3241	23.0328
Q92900	Q92900	Regulator of nonsense transcripts 1	UPF1	15	+	7.88023	0	+	+			5.74339	0	3.24073	4.24088	0	3.90614	0.0254517	0.970912	-0.0122581	NaN	1	0	26.9377	26.9254	NaN	NaN	4	4	0	0	26.5611	27.0294	27.0603	27.1	26.6357	27.0031	26.9282	27.1347	23.8038	23.7256	23.3378	23.9206	23.7598	23.4965	22.7056	22.1153
Q96GF1	Q96GF1	E3 ubiquitin-protein ligase RNF185	RNF185	2	+	2.68626	0.000970522	+	+			1.33923	0.0162756	0.876401	2.43232	0.0013886	1.55239	1.12989	0.20865	0.464553	NaN	1	0	24.6284	25.093	NaN	NaN	4	4	0	0	24.7076	24.1796	24.6138	25.0127	25.2559	24.7113	25.1594	25.2453	23.5972	23.255	23.5203	24.6355	24.4758	23.2261	23.2068	23.2535
P53621	P53621	Coatomer subunit alpha;Xenin;Proxenin	COPA	30	+	5.1355	0	+	+			3.94182	0	3.89295	2.964	0	4.58138	0.279956	0.691609	0.215228	0.227329	1	-0.473202	28.1541	28.3693	25.0357	NaN	4	4	1	0	27.3504	28.1257	28.6711	28.4691	28.042	28.6237	28.5334	28.2781	24.4523	23.4652	24.0912	25.0357	26.0522	23.4486	22.7252	22.9256
O75821	O75821	Eukaryotic translation initiation factor 3 subunit G	EIF3G	6	+	3.15522	0.000360743	+	+			1.62345	0.00506024	1.67888	2.70238	0.000957929	2.37641	0.30644	0.651283	-0.233028	NaN	1	0	26.0589	25.8259	NaN	NaN	4	4	0	0	25.2632	26.2682	26.1793	26.5251	25.3491	25.9048	25.9675	26.0823	24.4663	25.0694	22.9801	25.0045	24.237	23.8229	23.4766	22.2614
P02686	P02686	Myelin basic protein	MBP	3		0.424837	0.11684					0.480865	0.121042	-0.700375	NaN	1	0	0.120686	0.829508	-0.208807	NaN	1	0	23.5473	NaN	NaN	NaN	4	0	0	0	25.2359	23.4002	22.5866	22.9667	24.0362	22.7693	23.1143	23.4343	23.478	24.3572	24.9626	24.193	24.3107	23.8125	23.4393	23.6785
P08237	P08237	ATP-dependent 6-phosphofructokinase, muscle type	PFKM	18	+	8.20429	0	+	+			4.49402	0	3.94693	5.13562	0	4.64749	0.0510479	0.945294	0.0399814	NaN	1	0	28.0687	28.1086	NaN	NaN	4	4	0	0	27.465	28.1947	28.4508	28.1641	27.6919	28.5502	28.1276	28.0649	23.9066	24.6208	23.4099	24.5497	23.8576	23.1337	23.9879	22.8655
P35241	P35241	Radixin	RDX	24	+	7.15515	0	+	+			4.95978	0	3.42785	3.97388	0	4.12864	0.161115	0.841132	-0.101322	NaN	1	0	27.6704	27.5691	NaN	NaN	4	4	0	0	27.0345	27.8196	28.036	27.7914	27.281	27.5807	27.7654	27.6492	23.899	24.3852	24.5144	24.1716	23.6558	22.3613	24.5131	23.2315
Q13136	Q13136	Liprin-alpha-1	PPFIA1	6		0.383222	0.145649					0.145385	0.515552	-0.149656	0.565398	0.143447	0.556952	0.0113144	0.979624	0.0124512	NaN	1	0	24.5542	24.2606	NaN	NaN	3	4	0	0	24.184	24.5292	24.9494	23.3301	24.1423	23.9407	24.5735	24.3859	24.2258	24.2684	24.1419	24.9552	24.9175	23.5431	22.8154	23.5387
P51149	P51149	Ras-related protein Rab-7a	RAB7A	7	+	3.22629	0.000351064	+	+			2.0674	0.00309138	1.50217	2.28819	0.00114286	2.21995	0.217345	0.771935	-0.143807	NaN	1	0	25.8824	25.7386	NaN	NaN	4	4	0	0	25.1745	25.8604	26.1975	26.2972	25.6078	25.8383	25.8939	25.6144	25.2384	24.0707	24.3072	23.9046	25.0527	23.0787	23.0013	22.9419
Q9NVP1	Q9NVP1	ATP-dependent RNA helicase DDX18	DDX18	10	+	5.53175	0	+	+			3.81551	0.00113706	2.15376	3.32277	0	2.87505	0.668872	0.324244	0.465525	NaN	1	0	26.2418	26.7073	NaN	NaN	4	4	0	0	25.7368	26.741	26.395	26.0942	27.2327	26.0934	26.4844	27.0187	23.8148	24.1053	23.9631	24.4688	24.6954	23.4336	23.2117	23.9884
Q8NCF5	Q8NCF5	NFATC2-interacting protein	NFATC2IP	10	+	7.45024	0	+	+			5.3464	0	4.00606	4.00707	0	4.73165	1.69909	0.115446	-0.509521	NaN	1	0	28.5397	28.0302	NaN	NaN	4	4	0	0	28.3867	28.6637	28.4927	28.6158	27.7909	28.4402	28.0646	27.8251	24.2685	24.0068	24.7178	25.1415	24.573	22.643	22.3874	23.5907
Q9NVI7	Q9NVI7	ATPase family AAA domain-containing protein 3A	ATAD3A	38	+	10.3047	0	+	+			5.57594	0	6.29114	6.2052	0	7.02098	0.243298	0.734323	0.183104	NaN	1	0	30.2066	30.3897	NaN	NaN	4	4	0	0	30.5291	30.6291	29.4924	30.1757	30.738	30.4059	29.9429	30.4719	24.3702	24.1468	23.9939	23.1508	23.6904	23.8518	22.6014	23.3311
P35610	P35610	Sterol O-acyltransferase 1	SOAT1	5	+	4.38246	2.9304e-05	+	+			2.24677	0.00197436	2.42391	3.65537	0	3.15542	0.285843	0.601845	0.382794	NaN	1	0	26.5075	26.8903	NaN	NaN	4	4	0	0	26.6167	26.0838	25.5762	27.7535	26.9848	26.2811	26.5988	27.6966	23.5218	24.7797	23.4826	24.5504	24.252	23.0254	23.7328	23.9294
O60884	O60884	DnaJ homolog subfamily A member 2	DNAJA2	5	+	5.06662	3.18725e-05	+	+			2.80886	0.00196805	1.449	3.39803	0	2.191	0.288298	0.876347	-0.0517201	NaN	1	0	25.2605	25.2088	NaN	NaN	4	4	0	0	25.2744	25.1081	25.3622	25.2972	25.3111	25.1116	25.1288	25.2836	23.3752	24.3613	24.1464	23.3631	23.4662	23.4809	22.1824	22.9416
Q99729	Q99729	Heterogeneous nuclear ribonucleoprotein A/B	HNRNPAB	4	+	2.76889	0.000851852	+	+			1.18583	0.0216851	0.875098	2.727	0.00118519	1.62273	0.342579	0.724732	0.14435	NaN	1	0	25.2797	25.3679	NaN	NaN	3	4	0	0	25.64	24.9864	25.2127	25.0553	25.637	25.2172	25.1847	25.433	24.5392	24.3561	23.3844	25.1144	23.8991	24.4393	23.5837	23.0587
Q66PJ3	Q66PJ3	ADP-ribosylation factor-like protein 6-interacting protein 4	ARL6IP4	3	+	2.08726	0.00242975	+	+			1.01831	0.0271566	0.945759	2.02503	0.00221154	1.69414	0.0636299	0.94657	-0.0334287	NaN	1	0	25.1425	25.109	NaN	NaN	4	4	0	0	24.7918	25.1952	25.1782	25.4046	25.1363	25.3921	25.1695	24.7382	23.7056	24.5162	25.3318	23.2333	24.3414	22.6952	23.9523	22.6706
Q9UQE7	Q9UQE7	Structural maintenance of chromosomes protein 3	SMC3	8	+	4.08446	8.16327e-05	+	+			2.52382	0.00426536	0.894527	2.73173	0.0011954	1.64776	0.208273	0.837431	0.0848475	NaN	1	0	25.1835	25.2683	NaN	NaN	4	4	0	0	25.14	25.1514	25.5439	24.8986	25.3085	24.999	25.3716	25.3942	24.6025	24.0146	24.1509	24.3878	23.9791	23.8974	22.7291	23.8766
Q5T9A4	Q5T9A4	ATPase family AAA domain-containing protein 3B	ATAD3B	30	+	4.09935	5.07937e-05	+	+			2.18862	0.00313333	1.65234	3.16497	0	2.40583	0.19921	0.749526	0.198021	NaN	1	0	25.6295	25.8275	NaN	NaN	4	4	0	0	26.2466	25.6415	24.7133	25.9165	26.3911	25.6416	25.389	25.8883	24.0038	24.1008	23.3386	24.4653	24.202	22.9444	22.9073	23.633
P78344	P78344	Eukaryotic translation initiation factor 4 gamma 2	EIF4G2	27	+	7.39488	0	+	+			4.22092	0	3.85347	4.58529	0	4.61112	0.313212	0.652855	0.227863	NaN	1	0	27.758	27.9859	NaN	NaN	4	4	0	0	27.0376	28.1996	27.8009	27.9939	27.5937	28.4276	28.0331	27.889	23.3496	23.4509	24.3324	24.4851	24.3206	23.1538	23.4383	22.5863
P15311	P15311	Ezrin	EZR	20	+	2.36358	0.0010625	+	+			2.12317	0.003008	1.51766	1.71066	0.00349057	2.28029	0.435484	0.517563	0.311981	0.243611	1	-0.450643	25.8439	26.1559	NaN	25.8173	4	4	0	1	24.9477	25.9303	26.276	26.2217	26.3039	26.2433	25.9168	26.1595	24.9861	24.1481	24.2396	23.9312	25.8173	22.8491	22.7458	24.0902
Q9NUQ3	Q9NUQ3	Gamma-taxilin	TXLNG	12	+	6.30204	0	+	+			3.35954	0.00109804	2.85734	4.33162	0	3.62066	0.112277	0.930628	0.037971	NaN	1	0	27.0249	27.0629	NaN	NaN	4	4	0	0	26.7981	27.1802	27.1821	26.9393	26.9437	27.1576	27.2447	26.9055	25.3611	23.8298	23.812	23.6674	23.8512	24.0196	23.3905	22.5076
P05023;P13637;P50993;Q13733;P20648;P54707	P05023	Sodium/potassium-transporting ATPase subunit alpha-1	ATP1A1	6		0.683129	0.0530123			+		NaN	1	0	0.507603	0.138843	0.764608	1.58535	0.0470991	1.01397	0.457293	1	-0.681787	NaN	24.7757	NaN	25.8297	0	4	0	1	24.0469	23.4059	23.5437	24.0506	25.5887	24.6641	24.7168	24.1334	25.2867	24.8999	24.1304	24.4547	25.8297	23.539	23.6543	23.0215
Q9Y262	Q9Y262	Eukaryotic translation initiation factor 3 subunit L	EIF3L	14	+	6.01281	0	+	+			3.91805	0.000643678	2.45049	3.44391	0	3.21734	1.50555	0.115259	-0.572638	NaN	1	0	27.0016	26.429	NaN	NaN	4	4	0	0	26.6808	26.8178	26.992	27.5158	26.2106	26.3487	26.6137	26.5429	25.0727	24.0617	24.433	24.6371	24.4623	22.4304	23.0057	22.948
P07437;A6NNZ2;CON__ENSEMBL:ENSBTAP00000025008;Q9H4B7	P07437	Tubulin beta chain	TUBB	21		0.214485	0.20694	+				1.26127	0.0419493	0.525112	0.343108	0.192875	1.29273	0.286727	0.73947	-0.144032	0.226867	1	-0.911646	28.0757	27.9317	27.5506	28.1817	4	4	4	3	27.99	28.0152	28.0471	28.2506	28.506	27.8829	27.5909	27.7471	27.4914	27.8119	26.9754	27.9238	29.3433	27.9271	22.0109	27.2746
Q9Y5A9;Q9BYJ9;Q7Z739	Q9Y5A9	YTH domain-containing family protein 2	YTHDF2	6	+	3.17995	0.000416667	+	+			2.08425	0.00354756	1.33537	2.22715	0.00110053	2.10476	0.231603	0.813678	-0.0983415	NaN	1	0	25.4978	25.3994	NaN	NaN	4	4	0	0	25.4405	25.4233	25.2127	25.9145	25.6171	25.2655	25.2593	25.4559	24.8182	23.4118	23.9228	24.4968	24.7007	22.817	22.4158	23.2453
P35244	P35244	Replication protein A 14 kDa subunit	RPA3	4	+	4.42365	2.98507e-05	+		+	+	0.907483	0.0451605	-0.76976	NaN	1	0	3.37066	0	-2.51723	2.63893	0.0491429	-3.06399	25.5562	NaN	26.3259	NaN	4	0	4	0	25.584	25.4504	25.2881	25.9023	22.8551	22.6749	22.5936	24.0323	27.246	25.942	26.7209	25.3949	24.301	23.2541	22.1295	23.3633
P43487	P43487	Ran-specific GTPase-activating protein	RANBP1	2		0.476725	0.0992717					NaN	1	0	0.618415	0.106904	0.774531	1.02467	0.157381	0.691692	0.50145	1	-0.683421	NaN	24.4723	NaN	25.1133	0	4	0	1	23.3721	24.1214	23.2754	24.3535	24.7943	24.8861	24.2565	23.9523	24.1688	23.6758	24.6872	24.993	25.1133	23.2535	22.5107	23.9136
Q9BQ67	Q9BQ67	Glutamate-rich WD repeat-containing protein 1	GRWD1	9	+	7.49337	0	+	+			4.0516	0	3.28391	4.85935	0	4.06054	0.56933	0.441637	0.339312	NaN	1	0	27.3291	27.6684	NaN	NaN	4	4	0	0	26.8383	27.0506	27.8883	27.539	27.5174	27.9451	27.8808	27.3303	23.4292	24.7142	24.0035	24.0338	23.661	24.3331	23.4561	22.9812
Q14004	Q14004	Cyclin-dependent kinase 13	CDK13	3		0.388686	0.132973					NaN	1	0	0.814875	0.0704288	0.777245	0.322206	0.595919	0.319801	NaN	1	0	NaN	24.3611	NaN	NaN	0	4	0	0	24.4327	23.9757	24.8284	22.9285	24.2605	24.5546	24.4865	24.1429	23.5573	24.6979	24.0636	25.0262	24.847	23.2014	23.6289	22.6582
Q07065	Q07065	Cytoskeleton-associated protein 4	CKAP4	7	+	1.25342	0.0122756		+			0.719031	0.0642857	0.765868	1.21422	0.0135525	1.54817	0.128124	0.829883	-0.175914	NaN	1	0	25.0726	24.8967	NaN	NaN	4	4	0	0	25.3991	24.3913	24.4185	26.0815	24.8536	24.4818	24.4576	25.7937	23.438	24.8876	24.238	24.6632	24.8465	23.6554	22.061	22.8311
Q07866	Q07866	Kinesin light chain 1	KLC1	10	+	3.89074	4.98442e-05	+	+			2.44622	0.00191304	1.80385	2.62014	0.000951768	2.5915	0.252835	0.724234	-0.189998	NaN	1	0	26.1744	25.9844	NaN	NaN	4	4	0	0	25.5804	26.3069	26.8249	25.9855	25.6735	26.427	25.924	25.9131	23.5325	24.4805	24.8153	24.6539	24.7225	23.4847	22.9136	22.4509
P52292	P52292	Importin subunit alpha-1	KPNA2	10	+	8.97133	0	+	+			4.88426	0	3.48493	5.4945	0	4.27339	0.374289	0.651598	0.187854	NaN	1	0	27.4578	27.6457	NaN	NaN	4	4	0	0	26.8831	27.5341	27.7086	27.7056	27.5325	27.7869	27.829	27.4344	24.0905	23.8701	23.5272	24.4038	23.8665	22.7598	23.2428	23.6202
P26640	P26640	Valine--tRNA ligase	VARS	6	+	1.13357	0.0171516			+		NaN	1	0	0.588356	0.113505	0.795748	1.78924	0.0259765	1.47038	0.374976	1	0.546113	NaN	24.9081	NaN	25.694	0	4	0	1	22.5633	23.4251	23.2195	24.543	25.2493	25.0574	24.8602	24.4655	23.892	23.6684	23.1566	23.5479	25.694	23.6846	22.7674	24.3034
P31025;Q5VSP4	P31025;Q5VSP4	Lipocalin-1;Putative lipocalin 1-like protein 1	LCN1;LCN1P1	3	+	1.26707	0.0103165	+	+			1.38883	0.0064	-2.11167	0.868984	0.0425848	-1.30965	NaN	1	0	0.243947	1	-0.636146	NaN	NaN	25.3187	24.6826	0	0	4	4	23.9769	22.5365	23.2017	23.113	23.3683	23.7526	23.4209	22.9498	24.345	27.0273	26.1234	23.7792	23.6782	26.884	23.993	24.175
Q05639	Q05639	Elongation factor 1-alpha 2	EEF1A2	19	+	9.46538	0	+	+			5.27123	0	3.37514	5.60757	0	4.17754	0.55203	0.507296	0.251803	NaN	1	0	27.2127	27.4645	NaN	NaN	4	4	0	0	26.7624	27.5645	27.1737	27.3501	27.3	27.7186	27.6416	27.1977	23.6406	24.1553	23.5459	24.0084	23.5968	23.3503	23.5148	22.6859
P80723	P80723	Brain acid soluble protein 1	BASP1	11	+	0.810431	0.0281311	+				2.1446	0.00293175	-2.17626	0.406554	0.15385	-1.37218	0.668047	0.208365	1.19757	0.109476	1	0.393496	NaN	24.9961	25.9748	26.3683	0	4	4	4	23.611	23.2625	24.2614	24.0593	26.6859	23.6029	23.5249	26.1708	25.8942	24.7383	26.1066	27.1602	28.3359	24.7459	23.779	28.6125
Q9Y5B9	Q9Y5B9	FACT complex subunit SPT16	SUPT16H	3		0.640358	0.0614434	+				0.840673	0.0489674	-0.810138	NaN	1	0	NaN	1	0	0.695696	0.954299	-0.859004	NaN	NaN	24.2334	NaN	0	0	4	0	24.2815	23.4061	23.2927	22.7126	23.1335	23.2423	22.5952	23.7664	25.2907	23.8259	24.0544	23.7625	24.4176	23.1739	22.1519	23.7541
Q99613;B5ME19	Q99613;B5ME19	Eukaryotic translation initiation factor 3 subunit C;Eukaryotic translation initiation factor 3 subunit C-like protein	EIF3C;EIF3CL	16	+	5.7065	0	+	+			3.99381	0.000414815	2.99958	3.3016	0	3.80977	0.576922	0.464362	-0.292711	NaN	1	0	27.5407	27.248	NaN	NaN	4	4	0	0	27.0037	27.6407	27.6075	27.9109	26.8423	27.4782	27.2753	27.396	24.8359	24.2766	23.9266	25.1252	24.8652	23.0327	23.5657	22.2891
P54136	P54136	Arginine--tRNA ligase, cytoplasmic	RARS	9	+	4.87149	2.91971e-05	+	+			2.53556	0.00305691	1.19487	3.3346	0.000449438	2.0091	0.152698	0.910747	-0.0422306	NaN	1	0	25.982	25.9397	NaN	NaN	4	4	0	0	26.0718	25.8146	26.1326	25.9089	26.0175	26.1172	25.8184	25.8059	25.3877	24.3827	24.9411	24.4369	24.0456	23.7192	23.3123	24.6455
Q9BQ75	Q9BQ75	Protein CMSS1	CMSS1	2		0.796537	0.0510512		+			NaN	1	0	2.33457	0.00553247	0.814271	0.35518	0.619833	0.24225	NaN	1	0	NaN	24.2976	NaN	NaN	0	4	0	0	23.6892	24.7799	23.4854	24.267	24.3051	24.3603	24.2341	24.2909	24.0655	24.8236	23.1894	24.5322	24.0291	23.2298	23.3513	23.3233
O15042	O15042	U2 snRNP-associated SURP motif-containing protein	U2SURP	12	+	5.36108	0	+	+			2.43162	0.00187291	2.31298	5.04042	0	3.13064	1.50616	0.16596	0.446867	NaN	1	0	26.4263	26.8731	NaN	NaN	4	4	0	0	26.1133	26.4265	26.4562	26.709	26.7106	27.1667	26.8614	26.7539	24.1088	25.4537	23.7366	23.1542	24.05	24.1297	23.3352	23.455
Q13243	Q13243	Serine/arginine-rich splicing factor 5	SRSF5	9	+	6.54275	0	+	+			4.5769	0	3.27625	3.7247	0	4.10233	1.41625	0.455339	0.185851	NaN	1	0	27.6845	27.8704	NaN	NaN	4	4	0	0	27.6181	27.6299	27.805	27.6851	27.9836	27.8676	27.9113	27.719	24.8976	24.6598	24.4748	23.601	24.8248	24.3582	23.2694	22.6197
P04080	P04080	Cystatin-B	CSTB	3	+	1.23929	0.0147314					0.0481176	0.786703	-0.0701594	0.852173	0.0664165	0.761299	1.14868	0.190841	-0.506395	1.09097	0.52248	-1.33785	24.9554	24.3567	24.9333	NaN	3	4	4	0	24.5863	25.4428	24.4529	24.9704	24.2638	24.5453	24.3065	24.3113	24.4829	26.3011	24.6095	24.3395	24.4358	23.5234	24.0354	22.3871
P38606	P38606	V-type proton ATPase catalytic subunit A	ATP6V1A	6		0.387571	0.0993842					0.100598	0.543177	-0.32122	0.12261	0.526845	0.516555	0.444704	0.32727	-1.26146	0.67735	0.848116	-2.09923	26.7295	26.3077	27.7038	27.0765	4	3	3	2	28.8804	27.051	25.6501	25.3366	27.6111	26.172	25.14	22.9493	28.9142	27.9159	26.2812	25.0917	27.0825	27.0704	22.5483	23.1049
Q9HB71	Q9HB71	Calcyclin-binding protein	CACYBP	4	+	1.58649	0.00791128		+	+		NaN	1	0	1.15349	0.0329265	0.861434	2.22514	0.021697	1.44243	NaN	1	0	NaN	24.9763	NaN	NaN	0	4	0	0	22.877	23.4091	23.3688	24.4805	25.1447	25.0121	24.9812	24.7671	25.178	24.1366	24.0489	24.5394	25.2495	23.6399	23.6472	23.9227
Q12797	Q12797	Aspartyl/asparaginyl beta-hydroxylase	ASPH	5	+	1.93234	0.00372	+	+			1.02562	0.0375178	0.737436	1.75614	0.00450343	1.59927	0.272275	0.733398	0.162904	NaN	1	0	25.2368	25.3997	NaN	NaN	4	4	0	0	24.9364	24.7733	25.4216	25.8157	25.4134	25.2925	25.3006	25.5922	24.4261	25.1832	23.7932	24.5948	24.3236	23.2624	24.8776	22.7379
Q05519	Q05519	Serine/arginine-rich splicing factor 11	SRSF11	8	+	5.74022	0	+	+			4.06146	0	3.67287	3.34047	0	4.53548	0.0514485	0.946159	0.041379	NaN	1	0	27.7162	27.7576	NaN	NaN	4	4	0	0	27.0461	27.9057	27.8745	28.0385	27.382	27.9751	28.103	27.5701	24.0926	24.4879	24.4786	23.1142	25.0961	22.4815	22.9143	22.3965
O43670	O43670	BUB3-interacting and GLEBS motif-containing protein ZNF207	ZNF207	7	+	7.69195	0	+	+			6.15164	0	4.17585	4.06838	0	5.04018	0.0533556	0.97186	0.00872564	NaN	1	0	28.4824	28.4912	NaN	NaN	4	4	0	0	28.4152	28.6015	28.4331	28.48	28.4496	28.4933	28.6005	28.4213	23.7504	24.5891	24.53	24.3568	25.0353	22.6298	23.094	23.0448
P35998	P35998	26S protease regulatory subunit 7	PSMC2	5	+	1.88841	0.00380159			+		NaN	1	0	0.913964	0.0534692	0.868038	2.67365	0.0102727	1.79694	NaN	1	0	NaN	24.5118	NaN	NaN	0	4	0	0	22.7588	21.9488	22.7351	23.4168	25.0294	24.4249	24.3748	24.2182	24.5804	24.861	23.3435	23.8453	24.4565	24.1879	23.4813	22.4495
P05387	P05387	60S acidic ribosomal protein P2	RPLP2	7	+	4.94244	4.30108e-05	+	+			2.92334	0.00292045	1.08884	3.25796	0.000431655	1.95882	0.937428	0.33808	0.310828	0.930692	0.921238	-0.559153	30.2816	30.5925	29.1928	28.6336	4	4	4	4	30.1545	30.0193	30.6258	30.3269	30.8855	30.558	30.3717	30.5546	29.3885	28.9693	28.9473	29.4661	29.05	28.7496	27.8332	28.9018
P14324	P14324	Farnesyl pyrophosphate synthase	FDPS	5	+	1.53841	0.00993874		+	+		NaN	1	0	1.24308	0.0274851	0.870474	1.74487	0.0275368	1.22102	NaN	1	0	NaN	24.453	NaN	NaN	0	4	0	0	23.4493	22.9089	22.6555	23.9141	25.2039	24.3107	24.1402	24.1572	23.8745	23.6687	24.2706	23.4279	24.2827	23.2169	23.7303	23.1002
Q86V48	Q86V48	Leucine zipper protein 1	LUZP1	3	+	0.800511	0.0471661					0.145233	0.523269	-0.139907	0.878392	0.0656345	0.731013	0.0260019	0.966588	-0.0165238	NaN	1	0	23.8771	23.903	NaN	NaN	3	4	0	0	23.5656	23.6947	24.0467	24.371	23.5587	23.9868	24.1103	23.9561	23.2573	24.8124	24.0403	24.1276	24.1869	22.3085	22.8161	23.3763
Q9ULX3	Q9ULX3	RNA-binding protein NOB1	NOB1	6	+	3.88538	4.89297e-05	+	+			2.22256	0.00308197	1.54504	2.84006	0.000604811	2.42178	0.773021	0.497524	0.211743	NaN	1	0	25.3448	25.5566	NaN	NaN	4	4	0	0	25.1151	25.2118	25.5814	25.471	25.4181	25.4223	25.6546	25.7313	23.4508	24.4484	24.3323	22.9677	24.411	22.6248	22.641	22.8623
Q13011	Q13011	Delta(3,5)-Delta(2,4)-dienoyl-CoA isomerase, mitochondrial	ECH1	6	+	2.49469	0.00106488	+	+			1.34808	0.0125085	1.02594	2.18046	0.00149361	1.90586	1.34262	0.184577	0.455626	NaN	1	0	25.0123	25.4679	NaN	NaN	4	4	0	0	24.6871	24.9905	25.1633	25.2081	25.4917	25.7033	25.0774	25.599	25.0636	24.0449	23.3895	23.4473	24.4531	22.7147	24.2099	22.8704
Q9NQW6	Q9NQW6	Actin-binding protein anillin	ANLN	10	+	1.94993	0.00226915	+	+			1.04709	0.015195	1.61378	2.11803	0.00110933	2.51028	0.559265	0.31716	0.670042	NaN	1	0	25.7817	25.9197	NaN	NaN	3	4	0	0	25.8452	25.4517	23.6538	26.048	25.5899	26.0971	26.0928	25.8991	23.1662	25.099	22.3602	23.9183	25.1759	23.4096	22.4306	22.6216
Q14137	Q14137	Ribosome biogenesis protein BOP1	BOP1	9	+	3.73645	7.12166e-05	+	+			2.37712	0.00292308	1.67865	2.61524	0.000942675	2.57814	1.13893	0.136701	0.686973	NaN	1	0	25.7406	26.4276	NaN	NaN	4	4	0	0	25.0726	25.7797	26.1484	25.9619	26.8221	25.8635	26.3597	26.6651	23.6793	24.1566	24.8485	23.5635	25.2556	23.4321	23.3294	23.3808
Q8WUA4	Q8WUA4	General transcription factor 3C polypeptide 2	GTF3C2	4	+	1.12024	0.0209766		+			NaN	1	0	1.19451	0.0286629	0.901217	1.30988	0.0646614	1.0822	NaN	1	0	NaN	24.9206	NaN	NaN	0	4	0	0	23.1191	23.8969	23.3027	25.0349	24.8937	25.0121	25.0726	24.7039	24.6563	24.7767	24.4657	24.5938	24.9872	23.2289	24.2768	23.5847
O00505;O00629	O00505	Importin subunit alpha-4	KPNA3	5	+	5.39726	1.73913e-05	+	+			3.45463	0.00173196	1.27373	3.2777	0.000215385	2.17531	0.146722	0.90297	-0.048028	NaN	1	0	25.1332	25.0852	NaN	NaN	4	4	0	0	25.1234	24.8516	25.2124	25.3456	25.1839	24.9815	25.2204	24.9551	23.8028	23.5413	24.2277	23.8662	23.5671	22.0869	22.7949	23.1907
Q04917	Q04917	14-3-3 protein eta	YWHAH	6	+	0.839044	0.0262735		+			0.237138	0.268686	0.702848	0.861801	0.0372409	1.61069	0.399318	0.385693	-1.03991	0.996058	0.528333	-1.94775	25.8758	25.4898	26.2711	NaN	4	3	2	0	28.0801	25.5288	25.3513	24.5432	27.0122	24.9428	24.5144	22.8743	27.8963	23.8229	24.6459	24.3269	24.2025	23.3398	22.2665	23.0921
P62910	P62910	60S ribosomal protein L32	RPL32	10	+	4.19153	4.27046e-05	+	+			2.22335	0.00186667	3.06507	3.40309	0	3.97385	0.290579	0.633683	0.301423	0.312948	1	-0.607356	30.2437	30.5452	27.1787	26.5713	4	4	4	4	29.1172	30.2619	30.955	30.6408	30.6224	30.6557	30.8244	30.0781	28.4156	26.9267	25.5639	27.8085	27.2628	25.6801	25.6311	27.7114
P49756	P49756	RNA-binding protein 25	RBM25	7	+	4.80052	4.0678e-05	+	+			2.33112	0.00458252	0.943227	3.46175	0.000446097	1.85351	1.23929	0.210124	0.41939	NaN	1	0	25.2809	25.7003	NaN	NaN	4	4	0	0	25.0136	25.6388	25.3433	25.1278	25.6501	25.4024	25.9286	25.82	24.6797	24.5591	24.0073	24.1045	24.1657	24.3103	23.4653	23.4458
Q99575	Q99575	Ribonucleases P/MRP protein subunit POP1	POP1	4		0.610324	0.0813855					0.173873	0.480737	-0.148943	1.01544	0.0505861	0.76287	0.470157	0.466505	0.370659	NaN	1	0	24.4044	24.775	NaN	NaN	4	4	0	0	23.6405	24.3526	25.2002	24.4242	24.5419	25.0202	25.0788	24.4593	24.554	24.3229	24.7882	24.5482	24.5919	24.376	23.0012	24.0795
Q6UB35	Q6UB35	Monofunctional C1-tetrahydrofolate synthase, mitochondrial	MTHFD1L	18	+	8.86794	0	+	+			7.3074	0	4.10188	4.6108	0	5.01373	0.47341	0.71806	0.123793	NaN	1	0	28.3351	28.4589	NaN	NaN	4	4	0	0	28.0199	28.4867	28.4398	28.3938	28.5039	28.3547	28.3962	28.5806	24.0819	24.2156	24.2525	24.3827	24.545	23.2373	23.5249	22.4733
Q14244	Q14244	Ensconsin	MAP7	11	+	6.36418	0	+	+			4.11353	0.000629213	2.13093	3.80105	0	3.04382	0.443792	0.551636	0.25991	NaN	1	0	26.3892	26.6491	NaN	NaN	4	4	0	0	25.9047	26.326	26.9047	26.4213	26.3615	27.1178	26.5805	26.5366	24.2929	24.2885	24.0107	24.4409	24.5431	23.0523	23.4741	23.3515
Q8WWM7	Q8WWM7	Ataxin-2-like protein	ATXN2L	16	+	5.70968	0	+	+			2.76902	0.00164706	2.45159	4.0547	0	3.36738	1.13661	0.156918	-0.604714	1.60372	0.25871	-1.5205	27.4205	26.8157	25.5166	NaN	4	4	2	0	27.2965	27.4905	26.905	27.9899	26.4821	26.6127	27.195	26.9732	25.4206	24.9986	23.8437	25.6125	23.7621	24.107	23.3168	22.6076
Q92974	Q92974	Rho guanine nucleotide exchange factor 2	ARHGEF2	5	+	1.00055	0.0210284	+	+			0.983368	0.0442097	0.686316	0.972926	0.0266891	1.60547	0.257729	0.792107	0.105441	NaN	1	0	24.7135	24.819	NaN	NaN	4	4	0	0	24.7723	24.7496	25.0057	24.3265	24.8091	25.0168	24.8667	24.5832	24.2392	24.0781	23.1152	24.6763	25.3905	23.0436	23.1331	21.2867
Q2M3G4	Q2M3G4	Protein Shroom1	SHROOM1	2	+	1.17529	0.0165128			+		NaN	1	0	0.725682	0.076	0.925538	2.96559	0.0101538	1.51326	NaN	1	0	NaN	24.6596	NaN	NaN	0	4	0	0	23.3145	23.7536	22.9726	22.5448	24.6654	24.7337	24.6175	24.6219	23.418	24.45	23.8202	23.8369	25.4681	22.5028	23.4427	23.5227
Q9UKJ3;Q7Z570;A4D1E1	Q9UKJ3	G patch domain-containing protein 8	GPATCH8	6	+	0.803671	0.0378013					NaN	1	0	0.916242	0.0506762	0.92789	0.726321	0.205022	0.973013	NaN	1	0	NaN	24.3158	NaN	NaN	0	4	0	0	21.6859	23.5111	23.6759	24.4983	23.8009	25.1028	24.2162	24.1432	24.6349	24.3831	24.5178	24.0436	24.1666	22.4968	22.7947	24.0936
P60228	P60228	Eukaryotic translation initiation factor 3 subunit E	EIF3E	10	+	2.51639	0.000779582	+	+			1.38593	0.00807127	1.5009	2.06063	0.00125	2.43185	0.746964	0.479168	-0.227259	0.656803	0.929542	-1.1582	26.6057	26.3785	26.0827	NaN	4	4	2	0	26.3693	26.7778	26.6569	26.6189	26.1047	26.7	26.3478	26.3614	25.8463	24.1258	24.1282	26.3191	24.0473	25.1569	24.3713	22.211
Q16181;Q6ZU15;O43236	Q16181	Septin-7	2007-09-01	21	+	4.49194	1.63934e-05	+	+			3.18775	0.000605405	4.24347	2.79685	0	5.17453	0.0294034	0.951831	0.0883012	0.805088	0.9024	-0.842754	28.611	28.6993	24.416	24.1041	4	4	3	1	27.339	30.1178	28.9304	28.0569	26.3854	30.2296	29.5687	28.6135	25.1225	24.2222	23.8466	24.2789	24.4241	23.0547	22.5163	24.1041
Q9BZE4	Q9BZE4	Nucleolar GTP-binding protein 1	GTPBP4	28	+	7.82739	0	+	+			5.31708	0	4.40535	4.33231	0	5.3454	0.706528	0.32329	0.436557	0.445348	1	-0.503497	29.3668	29.8034	NaN	25.1191	4	4	0	2	29.1566	29.4587	29.4224	29.4296	30.6249	29.4994	29.7927	29.2966	25.4459	25.4376	24.5325	24.4299	24.7815	23.5007	24.0931	25.4566
P61221	P61221	ATP-binding cassette sub-family E member 1	ABCE1	7	+	4.09142	5.21173e-05	+	+			1.58748	0.00518945	1.74734	5.89069	0	2.69849	1.67799	0.316052	0.247536	NaN	1	0	26.0111	26.2586	NaN	NaN	4	4	0	0	25.8346	26.1615	26.0166	26.0316	26.1937	26.3795	26.2018	26.2595	23.3669	25.2536	23.1245	25.31	23.5437	23.4266	23.3307	23.9395
Q96SB4	Q96SB4	SRSF protein kinase 1	SRPK1	13	+	10.9584	0	+	+			5.74444	0	3.89113	6.64775	0	4.84387	1.68535	0.131558	0.481597	NaN	1	0	28.0671	28.5487	NaN	NaN	4	4	0	0	27.7995	27.9869	28.3321	28.15	28.3139	28.8221	28.5459	28.5129	24.4998	23.8092	23.918	24.4768	23.654	24.1083	23.7092	23.3479
P40937	P40937	Replication factor C subunit 5	RFC5	5	+	1.40797	0.011694		+			0.385874	0.285052	0.212095	1.18964	0.0201615	1.16499	0.00149414	0.999429	-0.000983238	NaN	1	0	24.4582	24.4572	NaN	NaN	4	4	0	0	24.2991	24.1913	25.1065	24.2358	24.4526	24.5378	24.4356	24.4029	24.5074	24.006	24.2346	24.2364	24.7455	23.0333	22.3152	23.0749
P56192	P56192	Methionine--tRNA ligase, cytoplasmic	MARS	6	+	3.6168	0.000196721	+	+			1.03044	0.0311856	0.849745	5.088	0	1.80907	0.0557705	0.957564	0.0194554	NaN	1	0	25.0156	25.0351	NaN	NaN	4	4	0	0	25.0294	25.0482	24.8743	25.1106	25.3054	25.1337	24.8369	24.8643	23.8119	25.3979	23.4808	23.973	23.1163	23.118	23.3542	23.3156
P50238	P50238	Cysteine-rich protein 1	CRIP1	3	+	1.66087	0.00415779		+			0.415245	0.13864	0.78781	1.06953	0.0183012	1.74832	0.618079	0.217129	-1.29936	1.86549	0.150476	-2.25987	26.2808	26.1633	25.8066	NaN	4	2	3	0	24.2056	27.1092	26.8713	26.9373	24.3489	26.1101	23.2505	26.2164	24.8052	24.5523	26.3602	26.2544	23.8773	23.6864	21.8983	23.4706
O75643	O75643	U5 small nuclear ribonucleoprotein 200 kDa helicase	SNRNP200	32	+	9.15256	0	+	+			4.43738	0	3.48819	6.44963	0	4.45698	0.0510644	0.946361	0.0382957	NaN	1	0	27.9803	28.0186	NaN	NaN	4	4	0	0	27.3267	28.2293	28.4366	27.9284	27.7461	28.1062	28.2375	27.9843	23.9661	24.327	24.8282	24.8469	23.7113	23.1488	23.8662	23.52
O75400	O75400	Pre-mRNA-processing factor 40 homolog A	PRPF40A	3		0.554284	0.0761271					NaN	1	0	0.659796	0.0859831	0.975581	0.00436425	0.994929	-0.00197411	NaN	1	0	NaN	24.1749	NaN	NaN	0	4	0	0	24.4373	23.9242	24.1575	24.1885	24.0565	24.49	24.0087	24.1444	23.989	23.92	24.2098	22.9665	24.9793	23.6276	22.3476	21.8427
Q13347	Q13347	Eukaryotic translation initiation factor 3 subunit I	EIF3I	5	+	4.42176	4.0404e-05	+	+			1.39908	0.00954386	1.18509	5.29956	0	2.16093	1.05778	0.310823	-0.319757	1.55756	0.326235	-1.2956	26.0181	25.6984	25.5217	NaN	4	4	2	0	25.741	25.8979	26.0909	26.3428	25.4643	25.7342	25.8908	25.7043	25.2042	24.432	23.8568	25.8393	23.7629	23.2332	23.5516	23.6022
P60903	P60903	Protein S100-A10	S100A10	2	+	2.9988	0.000610329		+	+		NaN	1	0	1.57962	0.0116923	0.978691	2.85353	0.00965854	1.6118	NaN	1	0	NaN	24.8365	NaN	NaN	0	4	0	0	22.415	23.72	23.227	23.5367	24.8116	24.8407	24.8629	24.8308	24.9777	24.7391	24.7104	24.3562	24.3332	22.8715	24.0453	24.1812
O14776	O14776	Transcription elongation regulator 1	TCERG1	6	+	1.78933	0.0051284		+			0.713443	0.0787881	0.610041	1.89793	0.00388732	1.59091	0.955161	0.204054	0.588552	NaN	1	0	24.4982	25.0867	NaN	NaN	4	4	0	0	23.6829	24.617	25.0773	24.6154	24.8629	25.4032	24.9776	25.1032	23.7601	24.0452	23.1618	24.5854	24.5896	23.8124	22.7213	22.86
Q6RFH5	Q6RFH5	WD repeat-containing protein 74	WDR74	8	+	6.54228	0	+	+			4.27569	0.00113131	1.76609	3.88076	0	2.74703	1.64432	0.0780752	0.687603	NaN	1	0	25.7889	26.4765	NaN	NaN	4	4	0	0	25.4624	26.0222	25.857	25.8138	27.0385	26.168	26.3127	26.3867	24.1928	23.6722	23.9936	24.2324	24.3831	23.8707	23.3563	23.3077
P84090	P84090	Enhancer of rudimentary homolog	ERH	3	+	1.90341	0.00376096	+	+			0.971608	0.0480154	0.647933	1.59993	0.0050643	1.63093	1.52471	0.050521	0.953139	0.0183126	1	-0.0298605	26.1024	27.0556	25.4545	25.4246	4	4	4	4	25.7495	25.7473	26.6585	26.2543	27.5108	26.6725	26.5614	27.4775	25.8869	24.6992	25.5493	25.6826	26.772	24.4383	25.2698	25.2183
P42766	P42766	60S ribosomal protein L35	RPL35	3	+	8.90494	0	+	+			5.83239	0	5.62305	4.8566	0	6.60729	0.271172	0.788468	0.106263	NaN	1	0	29.3577	29.464	NaN	NaN	4	4	0	0	29.0287	29.2628	29.6635	29.4759	29.6064	29.4739	29.2186	29.5571	23.748	24.2607	23.0021	23.9278	23.8468	23.272	21.4598	22.8482
Q01844	Q01844	RNA-binding protein EWS	EWSR1	5	+	6.77755	0	+	+			3.81693	0.000356688	2.87341	4.29442	0	3.86068	0.946082	0.507351	0.183384	NaN	1	0	27.261	27.4444	NaN	NaN	4	4	0	0	27.0546	27.4499	27.2432	27.2964	27.4417	27.52	27.2871	27.5288	23.9336	23.7149	25.0568	24.845	24.6839	23.3667	23.0356	23.2486
Q15233	Q15233	Non-POU domain-containing octamer-binding protein	NONO	39	+	7.57366	0	+	+			4.67424	0	4.09664	4.40502	0	5.08562	0.123473	0.876072	0.0862331	0.86486	0.85797	-0.902751	32.4632	32.5494	28.3665	27.4638	4	4	4	4	32.369	33.1335	32.2866	32.0636	32.5689	32.8694	32.4477	32.3116	29.0585	28.2593	27.8413	28.307	28.0088	26.1768	27.439	28.2305
P34897	P34897	Serine hydroxymethyltransferase, mitochondrial	SHMT2	4		0.198958	0.249309					0.261949	0.351399	-0.213111	0.435001	0.165388	0.780552	1.51218	0.114239	0.577023	0.194713	1	-0.416641	24.1181	24.6951	NaN	24.3098	4	4	0	3	23.7739	24.271	24.0348	24.3926	25.0182	24.7778	24.2821	24.7024	24.9961	24.2806	24.5148	23.5333	26.2021	22.7289	23.0759	23.6513
Q9Y4W6;Q01484	Q9Y4W6	AFG3-like protein 2	AFG3L2	15	+	7.10631	0	+	+			3.6666	0.000615385	2.72856	4.80782	0	3.72404	0.892703	0.307893	0.367654	NaN	1	0	26.9653	27.333	NaN	NaN	4	4	0	0	26.5017	26.8447	27.1125	27.4025	27.2569	27.3984	27.1535	27.5231	24.6558	24.0213	24.7433	23.5267	24.283	23.2467	23.0397	23.8665
Q12904	Q12904	Aminoacyl tRNA synthase complex-interacting multifunctional protein 1;Endothelial monocyte-activating polypeptide 2	AIMP1	3		0.513344	0.0839162		+			0.0884058	0.621565	0.151526	1.13127	0.0236812	1.14915	0.420084	0.441699	0.557755	NaN	1	0	24.8555	24.8521	NaN	NaN	3	4	0	0	24.9256	24.7406	24.9004	22.6106	25.0068	25.2421	24.7155	24.4439	24.3206	24.8149	23.6581	23.7776	23.9085	24.4799	22.2366	24.1867
Q5VTL8	Q5VTL8	Pre-mRNA-splicing factor 38B	PRPF38B	6	+	3.95933	7.05882e-05	+	+			1.53823	0.00946087	0.986957	3.37129	0.000210526	1.98628	0.104933	0.890275	0.0818548	NaN	1	0	25.5418	25.6236	NaN	NaN	4	4	0	0	24.8315	25.5167	25.7019	26.117	25.3251	25.6444	25.7379	25.7872	24.9851	24.8674	24.1039	24.2628	24.1583	23.2542	23.1153	24.0216
Q15365;P57721;P57723	Q15365	Poly(rC)-binding protein 1	PCBP1	9	+	2.16152	0.00120088	+	+			1.64478	0.00431841	2.03342	1.70613	0.00223844	3.03626	0.382802	0.71846	0.138818	0.314555	1	-0.864028	27.1715	27.3103	26.1573	27.0274	4	4	2	1	26.7445	27.1913	27.4265	27.3237	27.4158	27.3535	27.2889	27.1831	24.1311	24.1066	25.4772	26.8374	27.0274	24.1487	23.0822	22.8379
Q9NYV4	Q9NYV4	Cyclin-dependent kinase 12	CDK12	3	+	0.869555	0.0384345		+			NaN	1	0	1.43311	0.0145799	1.00689	1.50688	0.11492	0.571725	NaN	1	0	NaN	24.5066	NaN	NaN	0	4	0	0	23.4093	23.914	24.1772	24.2388	24.2859	24.5896	24.6353	24.5154	23.9344	23.6242	25.4557	24.0932	23.7308	22.4635	24.2019	23.6025
O15446	O15446	DNA-directed RNA polymerase I subunit RPA34	CD3EAP	2	+	1.35102	0.0122892		+	+		NaN	1	0	1.03153	0.0358681	1.00931	2.13281	0.03536	0.825303	NaN	1	0	NaN	24.3985	NaN	NaN	0	4	0	0	23.8733	23.2575	23.2569	23.905	24.6445	24.3177	24.1781	24.4537	24.6651	24.9405	23.6886	25.0127	24.1516	24.1404	22.058	23.2067
Q13151	Q13151	Heterogeneous nuclear ribonucleoprotein A0	HNRNPA0	7	+	1.62452	0.00633716	+	+			2.7082	0.00700901	0.653219	1.2361	0.011903	1.66933	0.137762	0.879674	0.0742774	0.648524	0.961055	-0.941833	26.4213	26.4956	25.7681	26.0133	4	4	4	2	26.2654	26.3736	26.4354	26.6109	26.9895	26.1972	26.1926	26.6031	26.0012	25.5757	25.8748	25.6207	26.1683	23.6214	23.6569	25.8584
P61026	P61026	Ras-related protein Rab-10	RAB10	4	+	2.64976	0.000634033	+	+			2.55559	0.00299708	1.42204	1.76937	0.0024689	2.44011	0.0950697	0.942188	-0.0299497	NaN	1	0	25.4869	25.457	NaN	NaN	4	4	0	0	25.2519	25.3539	25.5914	25.7504	25.4135	25.453	25.4442	25.5172	24.6043	23.4257	23.8287	24.4008	23.9849	22.9529	20.9337	24.1959
O60832	O60832	H/ACA ribonucleoprotein complex subunit 4	DKC1	4	+	1.18345	0.0149827		+	+		NaN	1	0	1.08902	0.0303573	1.02357	1.90491	0.0215	1.56743	NaN	1	0	NaN	24.8362	NaN	NaN	0	4	0	0	24.0911	22.1971	23.7451	23.0416	24.5735	25.2	24.9637	24.6075	22.7984	23.4876	24.7099	22.5546	25.1892	23.5561	23.1606	23.3446
P40938	P40938	Replication factor C subunit 3	RFC3	3	+	1.17569	0.0177415		+	+		NaN	1	0	1.2146	0.0226388	1.03525	2.00271	0.0228916	1.28396	NaN	1	0	NaN	24.8092	NaN	NaN	0	4	0	0	22.6734	23.6092	23.5656	24.2526	24.6674	25.1283	24.8511	24.5898	23.5661	23.9966	24.1447	25.0501	24.8897	23.2558	22.9436	24.0066
Q9NZ01	Q9NZ01	Very-long-chain enoyl-CoA reductase	TECR	6	+	4.22513	3.97351e-05	+	+			1.9055	0.00348485	1.49534	3.35733	0	2.53823	0.0459454	0.947238	-0.0579839	NaN	1	0	25.5601	25.5022	NaN	NaN	4	4	0	0	25.8995	24.8805	25.119	26.3415	25.5702	25.1597	25.0116	26.2672	23.4663	23.8851	24.6577	24.2501	23.362	22.4694	22.6632	23.3612
Q9Y5M8	Q9Y5M8	Signal recognition particle receptor subunit beta	SRPRB	5	+	3.67977	6.00601e-05	+	+			2.5	0.0019871	1.85922	2.52546	0.000945687	2.90408	1.96143	0.145224	0.4052	NaN	1	0	26.2751	26.6803	NaN	NaN	4	4	0	0	26.1416	26.0416	26.4695	26.4478	26.6623	26.7412	26.7058	26.6119	23.3452	24.4762	24.7817	25.0605	24.5995	25.0082	22.9284	22.5688
Q9NR30;Q9BQ39	Q9NR30	Nucleolar RNA helicase 2	DDX21	28	+	8.00225	0	+	+			5.79573	0	4.76909	4.32172	0	5.82515	0.543553	0.545736	0.222355	NaN	1	0	28.8741	29.0965	NaN	NaN	4	4	0	0	28.5281	29.0206	29.0295	28.9184	29.4829	29.0042	28.77	29.129	24.2481	23.4769	24.5667	24.1284	24.5681	23.3779	21.9137	23.2257
Q9BWF3;Q9BQ04	Q9BWF3;Q9BQ04	RNA-binding protein 4;RNA-binding protein 4B	RBM4;RBM4B	11	+	6.65255	0	+	+			3.65701	0.000358974	3.38514	4.34515	0	4.44761	0.849919	0.380997	0.291071	NaN	1	0	26.8966	27.1876	NaN	NaN	4	4	0	0	26.6444	26.8351	27.3072	26.7995	27.3537	27.0431	27.3505	27.0031	24.4226	23.9312	22.6544	23.0375	23.6786	22.4601	21.7434	23.0781
P05141	P05141	ADP/ATP translocase 2;ADP/ATP translocase 2, N-terminally processed	SLC25A5	12	+	3.74096	0.000104348	+	+			1.99017	0.00470702	1.16439	2.7918	0.000760656	2.24064	1.3772	0.115702	0.628983	NaN	1	0	25.4729	26.1018	NaN	NaN	4	4	0	0	25.1422	25.5082	25.4368	25.8042	26.2445	25.9563	25.6279	26.5786	24.5544	24.9791	23.7016	23.9989	24.818	23.2381	24.0019	23.3868
Q4ZIN3	Q4ZIN3	Membralin	TMEM259	8	+	7.569	0	+	+			3.58084	0.000331361	3.2199	5.77924	0	4.29985	1.75323	0.0534545	0.755411	NaN	1	0	27.03	27.7854	NaN	NaN	4	4	0	0	27.3478	26.4401	26.9773	27.355	27.5264	27.8936	27.906	27.8157	23.3989	23.6335	23.3291	24.879	23.5946	23.7535	23.748	22.8463
Q96HS1	Q96HS1	Serine/threonine-protein phosphatase PGAM5, mitochondrial	PGAM5	12	+	7.37951	0	+	+			6.1444	0	3.3615	3.97055	0	4.44848	0.953853	0.419216	0.242165	NaN	1	0	27.9037	28.1458	NaN	NaN	4	4	0	0	27.9623	27.9952	27.8615	27.7956	28.0776	28.4316	27.8544	28.2197	24.8873	24.6411	24.164	24.4762	24.7978	22.5833	23.3041	24.1041
Q9UHR4	Q9UHR4	Brain-specific angiogenesis inhibitor 1-associated protein 2-like protein 1	BAIAP2L1	5	+	1.2348	0.0124077	+				0.973126	0.0260768	-1.09044	NaN	1	0	NaN	1	0	1.0985	0.512727	-1.60941	NaN	NaN	24.9172	NaN	0	0	4	0	23.2209	24.785	24.1962	23.1051	23.4358	23.3345	23.2351	22.4325	26.1441	24.51	24.5747	24.4403	24.8658	23.5283	23.1	21.7373
Q15029	Q15029	116 kDa U5 small nuclear ribonucleoprotein component	EFTUD2	10	+	6.19406	0	+	+			2.65282	0.00200651	1.68594	5.06216	0	2.77748	1.26143	0.209351	0.428053	NaN	1	0	26.0289	26.457	NaN	NaN	4	4	0	0	25.6858	26.0742	26.3868	25.969	26.3419	26.7136	26.5406	26.2319	24.3559	25.0246	24.4168	23.5746	24.0156	23.4075	23.37	23.9249
Q9NW13	Q9NW13	RNA-binding protein 28	RBM28	16	+	6.09481	0	+	+	+		2.70936	0.00147368	3.0571	5.78551	0	4.15069	2.53624	0.0272766	0.750244	NaN	1	0	26.9883	27.7385	NaN	NaN	4	4	0	0	26.7407	27.2166	27.1308	26.8649	28.0361	27.6506	27.5281	27.7392	22.463	23.9832	24.0121	25.2664	24.1577	23.4768	23.4703	23.2465
P42167	P42167	Lamina-associated polypeptide 2, isoforms beta/gamma;Thymopoietin;Thymopentin	TMPO	15	+	1.33084	0.00976895		+			0.194238	0.359036	0.380622	1.61331	0.00545295	1.47843	0.355407	0.507622	-0.496377	1.21765	0.449538	-1.59418	25.1011	24.6047	24.7205	NaN	4	4	4	0	26.1627	25.871	24.189	24.1817	24.3292	24.3135	24.3268	25.4495	26.3621	23.9032	24.4612	24.1554	24.175	22.2154	22.9063	23.2085
Q14157	Q14157	Ubiquitin-associated protein 2-like	UBAP2L	4	+	2.4031	0.00215514		+	+		NaN	1	0	2.59853	0.00223301	1.09811	1.91913	0.0255281	1.24526	NaN	1	0	NaN	24.8605	NaN	NaN	0	4	0	0	24.2202	24.1267	23.1973	22.917	24.8047	24.572	25.1734	24.892	24.7249	24.267	24.6571	24.124	24.2012	23.7371	23.3095	23.8019
Q7L2E3	Q7L2E3	Putative ATP-dependent RNA helicase DHX30	DHX30	7	+	1.61132	0.00675285		+			0.488309	0.131964	0.567828	2.12115	0.00212285	1.66682	0.449006	0.422011	0.531188	NaN	1	0	25.1051	25.1585	NaN	NaN	3	4	0	0	24.5443	23.1941	25.4246	25.3463	24.8895	25.4601	25.097	25.1874	24.291	23.7526	24.1248	24.0695	24.4931	23.8081	22.8569	22.8086
Q13045	Q13045	Protein flightless-1 homolog	FLII	9	+	0.732598	0.0498941		+			0.0158509	0.938661	0.013072	0.928914	0.0414105	1.11585	1.06038	0.152188	0.684233	0.301381	1	-0.418548	24.9222	25.6064	NaN	25.9957	4	4	0	1	24.382	25.0312	25.6132	24.6623	24.9987	25.7883	25.7774	25.8612	25.0203	25.0844	24.7375	24.7941	24.7526	23.3909	23.8229	25.9957
P56537	P56537	Eukaryotic translation initiation factor 6	EIF6	3	+	7.88821	0	+	+			5.32899	0	2.09621	4.47119	0	3.20194	1.1172	0.156889	0.613936	NaN	1	0	26.0776	26.6916	NaN	NaN	4	4	0	0	26.3235	25.874	26.0025	26.1105	27.4663	26.4861	26.2117	26.6022	24.247	23.9404	23.7814	23.9569	23.4272	23.2122	23.6594	23.6597
E9PRG8	E9PRG8	Uncharacterized protein C11orf98	C11orf98	5	+	3.08582	0.000549398	+	+			1.12933	0.036903	0.647887	2.6036	0.00117847	1.75577	0.425129	0.535341	0.296848	NaN	1	0	24.9947	25.2852	NaN	NaN	3	4	0	0	24.4061	25.5248	25.0532	24.9691	25.7385	24.8524	25.0187	25.5311	24.1325	24.0075	24.8843	24.3376	24.0987	23.9315	22.9837	23.1037
P26038	P26038	Moesin	MSN	27	+	4.12392	4.1958e-05	+	+			2.71191	0.00151351	3.31829	2.77344	0	4.43932	0.399628	0.49816	0.409399	0.322184	1	-0.711631	29.0626	29.472	25.7443	25.0327	4	4	4	4	27.7843	29.2865	29.7145	29.4652	29.1708	29.6562	29.6573	29.4039	24.7315	25.5989	25.6807	26.9662	26.942	24.2216	23.2426	25.7246
O95232	O95232	Luc7-like protein 3	LUC7L3	11	+	5.3475	0	+	+			3.89676	0.000636364	2.41098	3.19159	0	3.53243	0.590573	0.506499	0.2428	NaN	1	0	26.7011	26.9439	NaN	NaN	4	4	0	0	26.2675	26.6411	26.8695	27.0263	26.7747	27.1783	27.0508	26.7719	24.7841	24.5152	24.0744	23.7869	24.322	24.3271	22.7328	22.264
P53007	P53007	Tricarboxylate transport protein, mitochondrial	SLC25A1	2	+	1.01357	0.0274548		+			NaN	1	0	1.51688	0.0100245	1.12538	0.479726	0.455852	0.386069	NaN	1	0	NaN	24.4564	NaN	NaN	0	4	0	0	23.7003	25.0399	23.4275	24.1137	24.6416	24.4382	24.1981	24.5477	24.5525	23.7423	23.616	24.3026	24.4545	22.7925	22.8383	23.2389
Q9BUQ8	Q9BUQ8	Probable ATP-dependent RNA helicase DDX23	DDX23	20	+	6.71629	0	+	+			3.37337	0.000602151	3.38996	4.81918	0	4.52516	0.969783	0.209093	0.558827	NaN	1	0	27.3784	27.9372	NaN	NaN	4	4	0	0	26.865	27.7629	27.912	26.9736	27.7301	28.1655	28.1394	27.7138	23.4869	25.0476	23.2487	24.1704	24.3417	22.9106	23.4715	22.9243
P46063	P46063	ATP-dependent DNA helicase Q1	RECQL	9	+	4.55838	4.08163e-05	+	+			1.95882	0.00516468	1.10384	3.41628	0	2.24641	0.280658	0.771359	0.114972	NaN	1	0	25.6134	25.7283	NaN	NaN	4	4	0	0	25.2799	25.6084	26.0009	25.5642	25.5054	25.9053	25.7719	25.7308	23.9978	24.4015	25.2562	24.3826	23.9727	23.3399	22.6804	23.9347
Q9Y3C1	Q9Y3C1	Nucleolar protein 16	NOP16	7	+	6.93304	0	+	+			4.50084	0.000402878	2.24412	4.07571	0	3.39118	1.15263	0.156041	0.602237	NaN	1	0	26.3293	26.9315	NaN	NaN	4	4	0	0	26.4414	26.2185	26.1115	26.5457	27.5037	26.4138	26.5997	27.2088	24.3471	24.3358	24.0602	23.5975	23.7175	23.2391	23.0276	24.1771
Q6P2Q9	Q6P2Q9	Pre-mRNA-processing-splicing factor 8	PRPF8	27	+	5.84355	0	+	+			2.97218	0.00132806	2.67451	4.19199	0	3.82285	0.791237	0.372471	0.32201	NaN	1	0	27.1526	27.4746	NaN	NaN	4	4	0	0	26.7624	27.3265	27.5649	26.9565	27.2352	27.572	27.6481	27.4429	24.74	25.5393	23.7265	23.9063	24.4445	24.0182	23.4504	22.6938
P14866	P14866	Heterogeneous nuclear ribonucleoprotein L	HNRNPL	5	+	4.23954	5.17799e-05	+	+			2.0232	0.00423415	1.19244	3.09524	0.000442804	2.34469	0.32594	0.738246	0.12994	NaN	1	0	25.5824	25.7123	NaN	NaN	4	4	0	0	25.2969	25.9353	25.7038	25.3935	25.7962	25.8533	25.7335	25.4664	24.7177	24.6654	23.5452	24.6315	23.2205	24.1198	23.7175	22.4128
Q12849	Q12849	G-rich sequence factor 1	GRSF1	7	+	4.12502	4.01338e-05	+	+			2.05898	0.00302793	1.9835	3.25128	0	3.1525	0.429131	0.5576	0.262254	NaN	1	0	25.7761	26.0384	NaN	NaN	4	4	0	0	25.3425	25.8748	26.4559	25.4314	25.8441	26.279	26.095	25.9355	23.8888	23.3624	22.9105	25.0088	24.1678	22.0849	22.3368	22.9541
Q9H0S4	Q9H0S4	Probable ATP-dependent RNA helicase DDX47	DDX47	3	+	1.20423	0.0163493		+	+		NaN	1	0	1.03478	0.0297037	1.17319	3.01349	0.014	1.29923	NaN	1	0	NaN	24.8278	NaN	NaN	0	4	0	0	23.5744	22.9444	23.9855	23.6099	24.7948	24.8041	24.8262	24.886	24.1076	24.5985	23.6195	24.0291	24.2109	24.1434	21.9021	24.3619
P08240	P08240	Signal recognition particle receptor subunit alpha	SRPR	10	+	5.42825	0	+	+			2.4121	0.00193711	1.89114	4.40875	0	3.0689	0.843081	0.266788	0.46859	NaN	1	0	25.9864	26.455	NaN	NaN	4	4	0	0	25.4246	25.7414	26.5492	26.2304	26.2471	26.522	26.772	26.2789	24.9717	24.241	23.6338	23.5346	24.1003	23.3623	22.8733	23.2086
Q13155	Q13155	Aminoacyl tRNA synthase complex-interacting multifunctional protein 2	AIMP2	4		0.483366	0.089544		+			0.0136715	0.93102	0.0271897	1.10157	0.0240151	1.20649	0.402755	0.468522	0.478528	NaN	1	0	24.4729	24.4402	NaN	NaN	3	4	0	0	24.4714	24.5152	24.4321	22.4281	24.6457	24.2449	24.2564	24.6139	23.0125	23.378	24.7661	24.5814	24.4415	23.7942	21.8831	22.8161
Q9H7B2	Q9H7B2	Ribosome production factor 2 homolog	RPF2	5	+	0.778616	0.0419243		+			0.010418	0.947256	-0.0184264	1.41873	0.0118313	1.16586	0.827039	0.169353	0.973818	NaN	1	0	25.4251	25.5369	NaN	NaN	2	4	0	0	25.279	25.5711	23.5282	23.8738	26.2478	25.0021	25.0808	25.8167	24.4548	23.7721	24.8712	25.2277	24.7636	24.7035	24.6087	23.4081
Q2NL82	Q2NL82	Pre-rRNA-processing protein TSR1 homolog	TSR1	17	+	9.91017	0	+	+			5.98739	0	4.1457	5.52915	0	5.33424	0.622306	0.475786	0.26151	NaN	1	0	28.2155	28.477	NaN	NaN	4	4	0	0	27.7156	28.2406	28.5681	28.3376	28.2985	28.6651	28.5777	28.3667	24.2614	24.1665	23.7828	24.0685	23.8604	23.4342	22.7562	22.5203
Q8WXF1	Q8WXF1	Paraspeckle component 1	PSPC1	19	+	6.23925	0	+	+			4.23718	0	3.37255	3.62933	0	4.56209	0.0255263	0.964374	-0.0255589	NaN	1	0	27.9359	27.9104	NaN	NaN	4	4	0	0	27.926	28.7398	27.7364	27.3416	27.7164	28.4215	27.8467	27.6569	24.4942	24.8751	24.1306	24.7537	24.6139	23.6747	23.1714	21.9332
Q9BYG3	Q9BYG3	MKI67 FHA domain-interacting nucleolar phosphoprotein	NIFK	8	+	3.17862	0.000377953	+	+			2.55289	0.00288764	1.2938	2.18744	0.00113351	2.48663	0.504362	0.393971	0.500566	NaN	1	0	25.5833	26.0839	NaN	NaN	4	4	0	0	25.6663	25.4776	25.7048	25.4847	26.924	25.0152	25.6673	26.7291	24.2709	23.7201	24.9757	24.1915	24.5023	22.5106	23.7136	23.6626
Q9UMS4	Q9UMS4	Pre-mRNA-processing factor 19	PRPF19	11	+	6.89442	0	+	+	+		6.47989	0	3.57202	3.63881	0	4.77377	4.14868	0.0028	1.54153	0.224858	1	0.339786	27.6851	29.2266	NaN	25.4821	4	4	0	2	27.2934	27.8073	27.9165	27.723	29.4533	29.1562	29.0635	29.2333	24.0732	24.2233	24.1849	23.9706	25.4798	23.1554	23.6917	25.4843
Q08170	Q08170	Serine/arginine-rich splicing factor 4	SRSF4	11	+	2.94661	0.000468828	+	+			2.91509	0.00280723	1.24107	1.99744	0.0014898	2.4438	0.983094	0.268945	0.397681	NaN	1	0	25.5213	25.919	NaN	NaN	4	4	0	0	25.1718	25.906	25.552	25.4553	25.9591	25.7057	25.7055	26.3055	24.0615	24.4869	23.9739	24.5985	25.3358	22.3584	23.114	23.0924
P78362;Q9UPE1	P78362	SRSF protein kinase 2;SRSF protein kinase 2 N-terminal;SRSF protein kinase 2 C-terminal	SRPK2	31	+	10.2825	0	+	+			4.84748	0	6.72616	8.43249	0	7.92921	1.30049	0.216	-0.392915	1.64115	0.2392	-1.59596	31.8131	31.4202	25.087	NaN	4	4	4	0	31.9947	31.3843	31.908	31.9656	31.3642	31.2633	31.5977	31.4558	26.0802	25.8183	24.4197	24.0298	23.7145	23.113	23.6725	23.464
Q6P1J9	Q6P1J9	Parafibromin	CDC73	8	+	3.45611	0.000376963	+	+			1.04036	0.0421556	0.655361	3.12175	0.000588629	1.865	1.1804	0.107355	0.815201	NaN	1	0	24.8918	25.707	NaN	NaN	4	4	0	0	24.1681	24.8562	25.7066	24.8364	25.3853	26.1926	25.7653	25.485	24.4076	24.1883	24.0264	24.3236	24.176	24.281	23.6316	23.2795
Q9Y295	Q9Y295	Developmentally-regulated GTP-binding protein 1	DRG1	10	+	6.28058	0	+	+			4.73335	0	3.04082	3.52433	0	4.25518	0.565358	0.651303	-0.14194	NaN	1	0	27.383	27.2411	NaN	NaN	4	4	0	0	27.0696	27.3602	27.5805	27.5219	27.2673	27.3011	27.1862	27.2097	23.8203	24.1284	24.713	24.7072	24.32	22.6066	21.6381	23.379
P42696	P42696	RNA-binding protein 34	RBM34	8	+	4.11932	5.04732e-05	+	+			1.70478	0.00659681	1.17683	3.41865	0	2.40243	0.834013	0.249179	0.509904	NaN	1	0	25.4384	25.9483	NaN	NaN	4	4	0	0	25.6776	25.5796	25.5702	24.9261	26.6894	25.5522	25.7689	25.7827	24.0566	24.4709	23.4756	25.0432	23.4963	24.1566	23.4404	23.0902
P98179	P98179	RNA-binding protein 3	RBM3	2		0.450027	0.113769					0.813007	0.059917	-0.65308	0.514075	0.156409	0.573825	0.882557	0.209583	0.605389	NaN	1	0	23.8696	24.475	NaN	NaN	4	4	0	0	23.1847	24.5756	23.699	24.0192	24.3454	24.5276	24.0675	24.9595	24.0323	24.6698	25.2337	24.1551	24.6499	23.5693	22.6976	24.6879
Q9BY44	Q9BY44	Eukaryotic translation initiation factor 2A;Eukaryotic translation initiation factor 2A, N-terminally processed	EIF2A	16	+	5.93794	0	+	+			2.76965	0.00149049	3.0029	4.71321	0	4.23323	0.0643028	0.950845	0.023644	NaN	1	0	27.5229	27.5465	NaN	NaN	4	4	0	0	27.5387	27.444	27.3319	27.7769	27.7371	27.4083	27.3777	27.663	25.11	25.6143	23.0988	24.2569	24.1613	22.6416	23.5297	22.9205
P41743	P41743	Protein kinase C iota type	PRKCI	2	+	1.77247	0.00660305		+			0.514521	0.13312	-0.501413	2.06876	0.00836667	0.779528	0.0900879	0.911641	-0.0610056	NaN	1	0	23.9456	24.0563	NaN	NaN	4	3	0	0	23.7045	23.9838	24.3602	23.7339	23.8029	24.1522	24.2137	23.3695	24.3675	25.3119	23.3231	24.7855	23.211	23.1618	23.1083	22.9391
Q15050	Q15050	Ribosome biogenesis regulatory protein homolog	RRS1	9	+	4.01634	5.22876e-05	+	+			3.58569	0.001344	1.81304	2.48978	0.000954839	3.1001	0.353033	0.595514	0.28094	NaN	1	0	26.3576	26.6385	NaN	NaN	4	4	0	0	26.3424	26.5487	26.1987	26.3406	27.4579	25.998	26.1965	26.9018	24.945	24.925	24.1746	24.1337	24.5011	24.5268	22.4916	22.6343
P52597	P52597	Heterogeneous nuclear ribonucleoprotein F;Heterogeneous nuclear ribonucleoprotein F, N-terminally processed	HNRNPF	10	+	1.94803	0.0022	+	+			2.71669	0.00194937	1.4893	1.42764	0.00487387	2.77659	0.879213	0.305924	0.383787	0.37081	1	-0.903501	28.0011	28.3849	26.5118	26.6281	4	4	4	3	28.2417	28.0442	28.314	27.4044	28.5055	28.3203	28.2016	28.512	26.7176	25.9392	26.6099	26.7803	27.1745	22.5487	26.206	26.5039
Q14974	Q14974	Importin subunit beta-1	KPNB1	9	+	1.52105	0.00634034			+		NaN	1	0	0.631012	0.0807878	1.29346	5.08522	0	2.41046	0.2302	1	0.567854	NaN	25.8269	NaN	26.0345	0	4	0	2	23.3595	23.5731	23.3664	23.3668	26.3178	25.6853	25.6482	25.6564	24.6501	23.5678	23.6647	23.9798	27.0353	23.2816	22.7831	25.0338
Q8NHQ9	Q8NHQ9	ATP-dependent RNA helicase DDX55	DDX55	5	+	1.26612	0.0149845		+	+		NaN	1	0	1.75238	0.00523956	1.294	2.15371	0.0262857	1.06164	NaN	1	0	NaN	24.8861	NaN	NaN	0	4	0	0	23.2574	24.48	23.9374	23.6232	24.7895	25.039	24.8826	24.8334	25	23.2641	23.7072	24.4468	24.4712	23.7532	23.5912	22.5529
Q9UKV3	Q9UKV3	Apoptotic chromatin condensation inducer in the nucleus	ACIN1	5	+	1.88372	0.0044549		+	+		NaN	1	0	1.58059	0.0065678	1.29503	2.16528	0.022375	1.53208	NaN	1	0	NaN	25.011	NaN	NaN	0	4	0	0	23.3645	24.0906	23.7211	22.7394	24.9726	25.3676	25.3797	24.324	23.5836	23.8209	23.7966	24.6385	24.2646	23.5454	24.3032	22.7506
Q7L4I2	Q7L4I2	Arginine/serine-rich coiled-coil protein 2	RSRC2	4	+	4.62538	2.94118e-05	+	+			1.86599	0.00504808	1.23392	3.37975	0	2.53029	0.735499	0.57767	-0.166736	NaN	1	0	25.7943	25.6276	NaN	NaN	4	4	0	0	25.5277	25.9048	25.8428	25.902	25.4414	25.6541	25.6711	25.7437	24.3482	25.2264	24.9837	23.6834	24.1232	22.7962	22.9615	22.5083
Q14739	Q14739	Lamin-B receptor	LBR	10	+	3.59377	7.18563e-05	+	+			1.861	0.00313228	2.02181	2.89431	0	3.32055	0.754026	0.236228	0.630638	NaN	1	0	26.3223	26.9529	NaN	NaN	4	4	0	0	25.8636	26.5239	25.8658	27.0359	27.3011	26.3252	26.5888	27.5967	23.6976	25.7761	24.2184	23.51	24.8841	24.0023	22.749	22.8942
Q9P2J5	Q9P2J5	Leucine--tRNA ligase, cytoplasmic	LARS	8	+	4.116	5.09554e-05	+	+			1.7941	0.00531765	1.22605	3.1336	0	2.52924	0.139568	0.834449	0.139817	NaN	1	0	25.4498	25.5896	NaN	NaN	4	4	0	0	24.6096	25.8871	26.0364	25.2661	25.1555	26.0855	25.6489	25.4685	24.4014	24.243	24.521	23.7296	23.74	23.2566	23.1645	22.0805
Q9BRS2	Q9BRS2	Serine/threonine-protein kinase RIO1	RIOK1	2	+	1.43404	0.00905455		+	+		NaN	1	0	1.45177	0.00908041	1.30503	2.69821	0.0178824	1.36587	NaN	1	0	NaN	24.4133	NaN	NaN	0	4	0	0	22.9436	23.7269	22.7699	22.7491	24.4849	24.6714	24.0731	24.4236	25.3881	24.1863	22.9771	24.3199	23.9186	23.7684	22.8376	21.9084
Q14241	Q14241	Transcription elongation factor B polypeptide 3	TCEB3	3	+	2.48104	0.00106667		+	+		NaN	1	0	1.89178	0.00480182	1.31089	2.40104	0.0137143	1.91243	NaN	1	0	NaN	24.7764	NaN	NaN	0	4	0	0	22.1851	22.0983	23.7018	23.4707	24.7211	24.6995	24.8043	24.8807	24.5001	24.7574	23.682	24.6266	23.8067	22.835	24.3542	22.8661
P09012	P09012	U1 small nuclear ribonucleoprotein A	SNRPA	9	+	7.94403	0	+	+			4.0872	0	4.33853	5.15318	0	5.65558	1.48742	0.181398	-0.42672	NaN	1	0	28.9642	28.5374	NaN	NaN	4	4	0	0	29.0494	29.2089	28.7493	28.8491	28.8406	28.379	28.3399	28.5904	24.3321	25.3506	23.4828	25.337	23.8865	22.0662	22.7935	22.7813
P51659	P51659	Peroxisomal multifunctional enzyme type 2;(3R)-hydroxyacyl-CoA dehydrogenase;Enoyl-CoA hydratase 2	HSD17B4	10	+	1.03907	0.0206376		+			0.197217	0.379846	0.281203	1.49005	0.00625641	1.6046	1.00073	0.17879	0.643019	0.407594	1	-0.680376	25.3737	26.0167	25.0925	24.8652	4	4	4	3	24.5759	25.2587	25.7393	25.921	25.8375	25.7239	26.2404	26.2651	24.153	25.1797	24.6636	26.3738	24.2534	23.0528	25.7906	24.5517
P62888	P62888	60S ribosomal protein L30	RPL30	4	+	1.84605	0.00314343	+	+			2.89464	0.00312401	0.925761	1.34115	0.00624307	2.25865	0.392527	0.840102	0.0615196	0.673866	0.935169	-1.27136	28.5172	28.5787	27.5915	27.2168	4	4	4	3	28.3798	28.5432	28.6381	28.5078	28.4895	28.6554	28.6499	28.5201	28.0431	27.5085	27.3582	27.456	27.2585	23.6301	27.2442	27.1475
Q99543	Q99543	DnaJ homolog subfamily C member 2;DnaJ homolog subfamily C member 2, N-terminally processed	DNAJC2	7	+	1.77359	0.00462622		+			0.440023	0.152333	0.545807	2.23538	0.00124675	1.89689	0.666049	0.293371	0.57298	NaN	1	0	25.1284	25.3416	NaN	NaN	3	4	0	0	23.6892	24.7942	25.6042	24.9869	25.2851	25.1417	25.2824	25.6571	23.255	24.0765	24.4629	25.0968	24.6732	23.1443	22.5964	23.365
Q9BU76	Q9BU76	Multiple myeloma tumor-associated protein 2	MMTAG2	2	+	1.4576	0.00970705		+	+		NaN	1	0	2.7523	0.00110345	1.36288	1.92095	0.0258182	1.25119	NaN	1	0	NaN	24.7215	NaN	NaN	0	4	0	0	23.3106	22.7675	23.3874	24.4157	24.8466	24.8225	24.6945	24.5224	22.7784	23.9732	23.8644	24.9639	23.0947	23.3437	22.9467	24.0494
Q14683	Q14683	Structural maintenance of chromosomes protein 1A	SMC1A	17	+	5.1454	1.82648e-05	+	+			2.98949	0.00181949	1.86621	3.37254	0	3.25855	0.851684	0.30868	0.386271	NaN	1	0	26.3292	26.7154	NaN	NaN	4	4	0	0	25.7541	26.2617	26.7939	26.507	26.6555	26.5856	26.7908	26.8298	24.2506	25.0381	23.9958	24.5673	24.6071	23.5869	22.3677	23.2658
P60174	P60174	Triosephosphate isomerase	TPI1	10	+	1.8087	0.00283027	+				2.90503	0.00131765	-2.83318	0.575725	0.0914966	-1.43759	0.881198	0.10239	1.82904	0.244323	1	0.433448	NaN	25.8183	25.9385	26.3719	0	3	4	4	22.5188	23.4535	22.777	23.6719	27.1982	25.2794	24.9774	22.2824	25.1324	25.4437	26.1918	26.9861	27.8532	26.6013	26.0027	25.0306
Q9BVT8	Q9BVT8	Transmembrane and ubiquitin-like domain-containing protein 1	TMUB1	6	+	10.851	0	+	+			5.3485	0	6.93482	7.37363	0	8.34175	0.711261	0.338969	0.398269	NaN	1	0	31.3699	31.7681	NaN	NaN	4	4	0	0	31.7103	30.65	31.3476	31.7716	31.8952	31.9299	31.7021	31.5455	25.088	23.9232	23.6962	25.0329	23.7281	22.9064	23.1918	23.8792
Q86V81	Q86V81	THO complex subunit 4	ALYREF	4	+	1.06586	0.0196149		+			0.0919248	0.60181	0.177327	2.27182	0.00162025	1.59896	0.341874	0.508265	0.521688	NaN	1	0	25.0679	25.0773	NaN	NaN	3	4	0	0	25.919	24.9417	23.0186	24.3429	25.7835	24.9783	24.6844	24.8629	24.4435	25.0123	24.685	23.3722	23.793	23.2517	22.7897	24.0789
P18583	P18583	Protein SON	SON	7	+	2.07653	0.0033159		+			0.0479018	0.787988	0.0666656	4.15817	0	1.54302	0.895151	0.220518	0.538355	NaN	1	0	24.7196	24.964	NaN	NaN	3	4	0	0	23.5438	24.6343	24.7043	24.8203	25.1275	24.8759	24.8274	25.0253	24.6866	24.7052	24.8395	23.2049	23.7923	23.503	23.2072	23.1816
Q13610	Q13610	Periodic tryptophan protein 1 homolog	PWP1	7	+	5.46501	0	+	+	+		2.38222	0.00201967	2.19077	4.42456	0	3.66847	1.50376	0.0494576	1.00691	NaN	1	0	26.0465	27.0534	NaN	NaN	4	4	0	0	25.5865	25.6608	27.0551	25.8837	26.934	27.3427	27.1108	26.8263	24.6769	24.128	23.0784	23.5397	24.085	23.7205	23.0878	22.6466
O60488	O60488	Long-chain-fatty-acid--CoA ligase 4	ACSL4	5	+	1.11755	0.0211		+			0.259079	0.294962	-0.356823	3.39176	0.00115877	1.13801	0.531046	0.372589	0.525719	NaN	1	0	24.6019	24.7143	NaN	NaN	3	4	0	0	24.2543	22.9486	25.0616	24.4897	24.4977	24.7055	24.9795	24.6744	24.1122	24.3295	24.1678	25.572	23.3094	23.4518	23.6494	23.8944
Q9Y4P3	Q9Y4P3	Transducin beta-like protein 2	TBL2	4	+	2.87827	0.000626168		+	+		NaN	1	0	2.83062	0.00117514	1.49574	5.08251	0	1.76776	NaN	1	0	NaN	24.8675	NaN	NaN	0	4	0	0	22.7934	23.1949	23.333	23.0779	24.8018	24.7916	24.8568	25.02	23.6374	25.0411	25.3439	23.7196	23.8959	23.4252	22.6353	23.5308
O43776	O43776	Asparagine--tRNA ligase, cytoplasmic	NARS	4		0.453071	0.0969971					0.2183	0.347293	-0.310834	0.827347	0.0508177	1.18727	0.887632	0.184555	0.745337	NaN	1	0	24.7223	24.8013	NaN	NaN	2	4	0	0	23.2179	24.8986	23.5614	24.546	24.5427	24.8082	25.2146	24.6397	25.2133	24.0835	23.3639	24.8065	25.2823	24.2167	22.1786	22.7784
Q9UKD2	Q9UKD2	mRNA turnover protein 4 homolog	MRTO4	11	+	7.67951	0	+	+			4.06686	0	3.56771	4.90647	0	5.0681	2.3945	0.119048	0.401765	NaN	1	0	27.8733	28.2751	NaN	NaN	4	4	0	0	27.7788	27.9338	28.0341	27.7466	28.4184	28.2405	28.1407	28.3008	23.8729	25.3186	24.4139	23.6172	24.2327	23.3407	22.7357	22.5189
P15531	P15531	Nucleoside diphosphate kinase A	NME1	8	+	0.632072	0.0465934	+				1.67879	0.00349367	-2.09676	0.14856	0.460911	-0.57964	0.978196	0.0861739	1.71159	0.0499333	1	0.194472	NaN	25.3687	26.0654	25.9483	0	4	3	4	24.509	23.5348	23.1155	23.469	27.811	25.0931	24.609	23.9616	24.9355	24.8191	25.8183	27.4424	29.6105	24.8229	24.868	24.4919
Q7L2H7	Q7L2H7	Eukaryotic translation initiation factor 3 subunit M	EIF3M	4	+	2.47862	0.000947608	+	+			1.11527	0.0385748	0.644262	1.8112	0.00245714	2.16823	0.0666836	0.943611	0.0395689	NaN	1	0	25.0051	25.0447	NaN	NaN	4	4	0	0	24.7104	24.9532	24.8803	25.4767	24.7521	24.9342	25.1251	25.3675	24.1111	23.8668	25.0346	24.4311	23.7325	23.7835	21.0695	22.9205
Q13823	Q13823	Nucleolar GTP-binding protein 2	GNL2	13	+	3.61912	7.07965e-05	+	+	+		1.86706	0.00352941	1.65374	2.71285	0.000428571	3.18899	1.39966	0.0463158	1.25432	NaN	1	0	25.7441	26.9984	NaN	NaN	4	4	0	0	25.6802	25.61	25.3226	26.3635	27.8601	26.299	26.2345	27.6	24.0692	24.7771	22.8987	24.6163	24.4916	24.6287	23.0921	23.0252
Q9Y5S9	Q9Y5S9	RNA-binding protein 8A	RBM8A	2	+	2.96631	0.000611765		+	+		NaN	1	0	2.30156	0.00175315	1.54588	2.70454	0.0112889	1.70333	NaN	1	0	NaN	24.7606	NaN	NaN	0	4	0	0	22.8935	23.577	23.5303	22.2284	24.7375	24.9563	24.5853	24.7633	23.9325	23.8646	24.0914	24.0414	24.1873	23.0333	23.1164	22.5219
O00541	O00541	Pescadillo homolog	PES1	13	+	5.13562	0	+	+			4.22374	0.000343558	2.24046	3.07231	0	3.79437	1.24129	0.121822	0.674267	NaN	1	0	26.4798	27.1541	NaN	NaN	4	4	0	0	26.3657	26.6554	26.079	26.8192	27.6962	26.8616	26.668	27.3905	23.8326	24.4208	24.1712	24.5328	24.5748	23.0428	21.932	23.8892
A0A140G945;P02489	A0A140G945;P02489	Alpha-crystallin A chain;Alpha-crystallin A(1-172);Alpha-crystallin A(1-168);Alpha-crystallin A(1-162)	CRYAA	7		0.061002	0.439519					0.325897	0.154382	-2.14751	0.081823	0.635376	-0.591681	0.186327	0.662769	1.12901	0.0497939	1	-0.426818	24.3526	24.9227	25.9412	27.6169	2	4	4	2	22.7475	25.9577	22.5427	23.927	21.4475	31.3567	24.5376	22.3492	23.5849	24.0817	22.1834	33.915	28.6254	24.381	22.443	26.6084
Q9NYF8	Q9NYF8	Bcl-2-associated transcription factor 1	BCLAF1	28	+	8.30541	0	+	+			5.17445	0	3.99839	4.75082	0	5.55765	0.97068	0.208187	0.545366	NaN	1	0	28.1827	28.728	NaN	NaN	4	4	0	0	27.6124	28.1397	28.2066	28.772	28.7781	28.3844	28.5957	29.1539	23.8305	24.1508	24.2478	24.508	24.3007	23.2537	22.3223	22.8048
Q02539	Q02539	Histone H1.1	HIST1H1A	6	+	1.11611	0.0158902		+	+		NaN	1	0	1.38971	0.00806695	1.56219	2.61202	0.012	1.75728	NaN	1	0	NaN	25.0179	NaN	NaN	0	4	0	0	22.6456	23.2325	23.8614	23.3031	24.6634	24.8291	24.8264	25.7529	25.6621	25.4507	23.3998	22.9289	25.0304	23.0536	22.5009	23.2382
P40222	P40222	Alpha-taxilin	TXLNA	10	+	8.68887	0	+	+			6.02492	0	2.5873	4.78013	0	4.16272	0.205682	0.874327	0.06317	NaN	1	0	27.1373	27.2005	NaN	NaN	4	4	0	0	26.9322	27.1045	27.276	27.2365	27.1743	26.9532	27.3953	27.2791	24.6525	24.5658	24.2606	24.7212	23.9159	22.5897	22.5258	23.1196
Q9UQM7	Q9UQM7	Calcium/calmodulin-dependent protein kinase type II subunit alpha	CAMK2A	3	+	1.07849	0.0137561					0.294433	0.203434	-0.888879	0.266159	0.283293	0.686764	0.490787	0.290861	-1.47914	1.80983	0.148222	-3.05479	26.8078	26.3613	27.0086	NaN	3	2	4	0	28.1401	27.088	25.1952	24.0555	26.7861	25.9365	22.5264	23.3133	28.2007	28.6452	26.2573	24.9312	24.1204	24.6714	23.3013	23.7221
Q8TDD1	Q8TDD1	ATP-dependent RNA helicase DDX54	DDX54	14	+	5.8721	0	+	+	+		3.69353	0.0013494	1.73118	3.54092	0	3.32174	2.86846	0.0122609	1.48897	NaN	1	0	25.6914	27.1804	NaN	NaN	4	4	0	0	25.1843	25.8011	26.0553	25.725	27.6413	27.0034	26.76	27.3168	23.9359	24.2923	23.8101	23.8026	24.7464	24.1569	23.6695	22.8618
Q0VDF9	Q0VDF9	Heat shock 70 kDa protein 14	HSPA14	5	+	2.37785	0.00127233		+			0.313026	0.264357	0.323079	2.31658	0.0011123	1.95356	0.596394	0.454128	0.301524	NaN	1	0	25.1896	25.2964	NaN	NaN	3	4	0	0	24.8809	24.4107	25.5265	25.1615	25.2373	25.3905	25.333	25.225	24.2967	25.1262	25.4269	23.8375	24.2311	23.9954	22.5683	22.5767
O94906	O94906	Pre-mRNA-processing factor 6	PRPF6	9	+	1.65207	0.00532558		+	+		NaN	1	0	2.45324	0.00109763	1.65197	1.72549	0.0223377	2.1214	NaN	1	0	NaN	25.3116	NaN	NaN	0	4	0	0	22.5077	22.2108	25.1308	22.9116	25.3433	25.3802	25.1505	25.3724	22.8218	24.1522	24.6903	23.6563	24.2229	23.2086	24.2947	22.9124
Q13895	Q13895	Bystin	BYSL	3	+	1.58269	0.007		+	+		NaN	1	0	2.2212	0.00188471	1.65487	2.42081	0.0224262	1.31406	NaN	1	0	NaN	24.9571	NaN	NaN	0	4	0	0	23.4199	23.5657	24.2617	23.3248	25.512	24.8079	24.6161	24.8925	25.6445	23.3502	24.2703	23.5426	24.3024	23.0543	23.1631	22.6891
Q8TF74	Q8TF74	WAS/WASL-interacting protein family member 2	WIPF2	6	+	2.03417	0.00262012		+	+		NaN	1	0	1.65027	0.00486292	1.66197	2.61618	0.0092093	1.89833	NaN	1	0	NaN	25.6329	NaN	NaN	0	4	0	0	22.6854	23.8688	24.2555	24.1286	25.4424	25.9791	25.614	25.496	24.229	24.8651	23.9847	24.749	25.418	23.0683	24.0985	23.2988
Q96PK6	Q96PK6	RNA-binding protein 14	RBM14	7	+	3.35208	0.000166205	+	+			1.00819	0.0217469	1.22835	3.82275	0	2.89993	1.16553	0.0858156	1.01548	NaN	1	0	25.96	26.5552	NaN	NaN	3	4	0	0	25.6359	25.8854	26.3588	24.2787	26.7075	26.2635	26.6779	26.5718	23.0749	25.1641	24.4355	24.571	24.6098	23.3618	23.5185	23.1308
P08621	P08621	U1 small nuclear ribonucleoprotein 70 kDa	SNRNP70	20	+	7.97636	0	+	+			4.14576	0	5.77028	5.23986	0	7.46052	0.556609	0.442322	0.343939	0.947369	0.632786	-1.34631	30.2059	30.5499	25.1637	NaN	4	4	2	0	30.5752	29.9771	29.5736	30.6978	30.7346	30.208	30.5967	30.6602	25.9733	23.85	24.354	23.5653	23.9712	22.3759	23.8835	22.1268
O95478	O95478	Ribosome biogenesis protein NSA2 homolog	NSA2	5	+	2.32019	0.0011956		+	+		NaN	1	0	1.33491	0.00826722	1.7166	2.89688	0.004	2.3506	NaN	1	0	NaN	25.5806	NaN	NaN	0	4	0	0	23.1533	22.6422	23.796	23.3286	26.3862	24.9657	25.086	25.8846	23.9556	24.2179	24.1378	23.5528	24.9645	24.6552	22.3494	23.4869
Q14684	Q14684	Ribosomal RNA processing protein 1 homolog B	RRP1B	15	+	5.17893	0	+	+	+		1.99503	0.00304043	1.8477	4.31097	0	3.58213	2.47535	0.0178519	1.48957	NaN	1	0	25.8912	27.3808	NaN	NaN	4	4	0	0	25.2061	26.0976	26.5589	25.7023	27.7044	27.1398	27.1834	27.4956	24.0471	24.7747	22.9021	24.4501	24.4265	23.1199	23.3885	24.2598
O43390	O43390	Heterogeneous nuclear ribonucleoprotein R	HNRNPR	10	+	3.74587	0.000103448		+			0.841215	0.0903852	0.415313	2.69734	0.000919255	2.15716	0.629399	0.464504	0.275916	NaN	1	0	24.8893	25.1652	NaN	NaN	4	4	0	0	24.8628	24.9653	25.0176	24.7114	25.2741	25.6765	24.8125	24.8977	24.5719	24.5829	24.9347	23.8063	23.9872	23.1391	22.4356	22.4702
Q9BVA1	Q9BVA1	Tubulin beta-2B chain	TUBB2B	20	+	0.601338	0.0496786		+			0.220978	0.285298	0.755359	1.06385	0.0137233	2.50959	0.0481478	0.930864	0.160974	0.517553	0.983538	-1.59326	27.0537	26.5282	26.1017	26.9657	3	4	3	1	28.65	26.8065	25.7047	24.3078	27.3177	25.9616	28.0555	24.7782	28.6136	24.1424	25.0492	24.6424	26.9657	23.2016	22.8196	23.0877
Q13573	Q13573	SNW domain-containing protein 1	SNW1	5	+	2.4022	0.00144035		+	+		NaN	1	0	2.75501	0.00103529	1.75823	2.56671	0.0181887	1.40165	NaN	1	0	NaN	25.389	NaN	NaN	0	4	0	0	24.5441	23.2966	23.8128	24.2958	25.5641	25.3812	25.1945	25.4161	24.6463	23.767	24.4467	25.4721	24.1812	23.0819	23.0703	24.1895
Q5JTH9	Q5JTH9	RRP12-like protein	RRP12	10	+	4.5139	4.18118e-05	+	+			3.07273	0.00303226	0.915818	2.82351	0.000424028	2.67421	0.537448	0.520686	0.244922	NaN	1	0	25.9065	26.1514	NaN	NaN	4	4	0	0	26.0382	25.944	25.7696	25.8742	26.5499	25.9817	25.6611	26.4129	25.2086	25.2446	24.8004	24.7091	24.085	23.0632	24.3213	22.4393
Q9BXP5	Q9BXP5	Serrate RNA effector molecule homolog	SRRT	6	+	4.78975	3.01887e-05	+	+			2.05236	0.00753363	0.82008	3.10549	0	2.58106	0.887582	0.587169	0.148922	NaN	1	0	25.4523	25.6012	NaN	NaN	4	4	0	0	25.3397	25.6585	25.4571	25.3537	25.5553	25.6493	25.5082	25.6919	24.7903	24.3912	24.2239	25.1233	23.913	22.6351	23.458	22.0744
Q9NVX2	Q9NVX2	Notchless protein homolog 1	NLE1	4	+	2.17261	0.00191932		+	+		NaN	1	0	1.85016	0.00361412	1.78202	2.0723	0.0224828	1.95647	NaN	1	0	NaN	25.3288	NaN	NaN	0	4	0	0	23.2664	22.5672	23.1716	24.484	26.0121	24.8291	24.7728	25.7012	24.4098	23.6687	23.9266	24.4584	24.6168	23.2619	22.6266	23.6818
Q9NWB6	Q9NWB6	Arginine and glutamate-rich protein 1	ARGLU1	7	+	4.94374	1.65289e-05	+	+			3.08216	0.002	1.30045	3.12399	0	3.09658	0.905782	0.315867	0.355364	NaN	1	0	25.9555	26.3108	NaN	NaN	4	4	0	0	26.0802	26.069	26.2211	25.4516	26.2481	26.4053	26.0621	26.5278	24.9465	24.399	24.5193	24.7554	23.3263	24.0941	21.8501	23.5865
Q14764	Q14764	Major vault protein	MVP	5	+	1.8151	0.00390495		+			NaN	1	0	1.37162	0.00729958	1.80482	1.02481	0.0933517	1.27881	NaN	1	0	NaN	24.6398	NaN	NaN	0	4	0	0	22.8536	23.5269	23.8386	23.2246	23.7278	24.3365	26.4284	24.0664	24.1227	24.6201	24.1824	25.1724	23.8374	22.4499	22.2658	22.7866
Q9UHB9	Q9UHB9	Signal recognition particle subunit SRP68	SRP68	6	+	4.71435	4.36364e-05		+			0.991333	0.0500536	0.597038	3.5349	0	2.40488	0.165764	0.837895	0.101189	NaN	1	0	25.3488	25.45	NaN	NaN	4	4	0	0	24.8635	25.3946	25.7775	25.3595	25.075	25.7616	25.4289	25.5343	24.6777	24.394	24.4668	25.4684	23.8517	22.4977	22.8579	22.9731
Q9GZR7	Q9GZR7	ATP-dependent RNA helicase DDX24	DDX24	20	+	9.35397	0	+	+			6.26902	0	3.25703	5.16912	0	5.0789	2.03315	0.0662188	0.605043	NaN	1	0	27.8667	28.4718	NaN	NaN	4	4	0	0	27.5953	27.8342	27.9839	28.0535	28.7159	28.4208	28.1466	28.6038	24.4602	24.4849	24.5763	24.9174	23.8811	23.9656	22.5798	23.145
Q9P0V9	Q9P0V9	Septin-10	2010-09-01	6	+	1.12692	0.0155663		+			0.0419327	0.797333	0.0769186	1.45537	0.00542919	1.92619	0.232095	0.634527	0.511285	NaN	1	0	24.5783	25.0896	NaN	NaN	4	4	0	0	23.4727	26.0842	24.7181	24.0383	23.1803	26.4026	25.6427	25.1327	24.1958	24.4094	24.029	25.3714	23.1244	23.2252	22.7198	23.5842
Q9BQG0	Q9BQG0	Myb-binding protein 1A	MYBBP1A	34	+	7.13915	0	+	+	+		4.7807	0	3.9743	4.11998	0	5.83153	2.64664	0.022209	1.09342	NaN	1	0	28.1746	29.268	NaN	NaN	4	4	0	0	27.8608	28.3485	28.2336	28.2553	29.7715	29.0512	28.9315	29.3178	24.544	24.7792	23.4154	24.0625	25.07	23.4758	22.5723	22.6278
Q8IYB3	Q8IYB3	Serine/arginine repetitive matrix protein 1	SRRM1	19	+	7.27139	0	+	+			5.4346	0	3.40431	4.07071	0	5.26506	1.07892	0.291362	0.341126	NaN	1	0	28.1786	28.5197	NaN	NaN	4	4	0	0	27.7188	28.2332	28.2839	28.4786	28.4506	28.5448	28.5055	28.578	25.0712	24.6796	24.4443	24.9021	24.6937	22.8067	23.4787	22.0397
P35268;Q6P5R6	P35268	60S ribosomal protein L22	RPL22	4	+	2.79543	0.000453401	+	+			3.32096	0.00163504	1.60192	1.86197	0.00150515	3.48034	0.651361	0.466271	0.264263	0.784423	0.734875	-1.61416	29.5022	29.7665	27.9003	28.0221	4	4	4	2	29.184	29.6208	29.3269	29.8773	29.5592	29.9956	29.9449	29.5663	27.5398	28.3004	27.6813	28.0798	27.9232	24.6447	24.4558	28.1209
P46087	P46087	Probable 28S rRNA (cytosine(4447)-C(5))-methyltransferase	NOP2	21	+	9.37199	0	+	+			7.00053	0	4.76733	5.02228	0	6.68259	1.2043	0.147568	0.597653	NaN	1	0	28.9037	29.5013	NaN	NaN	4	4	0	0	28.9327	29.0782	28.7501	28.8537	30.0707	29.0425	29.1116	29.7803	24.2093	23.7206	24.2118	24.4036	24.0539	22.3968	22.2292	22.5951
Q92734	Q92734	Protein TFG	TFG	20	+	7.51276	0	+	+			3.86964	0	4.89644	4.78657	0	6.81791	1.45622	0.0930278	-0.687958	1.88734	0.153176	-2.60943	34.9091	34.2211	30.0126	27.4032	4	4	4	4	35.2534	35.1575	34.5105	34.7149	34.2014	34.7125	34.1299	33.8406	31.2119	30.6391	29.1554	29.0441	27.2287	28.8797	27.0181	26.4864
Q13428	Q13428	Treacle protein	TCOF1	15	+	1.29956	0.00968841		+	+		0.00564446	0.970565	-0.00930595	1.08718	0.0162505	1.92336	1.92574	0.0220308	2.04516	0.0431632	1	0.112493	24.8916	26.3707	NaN	25.7375	1	4	0	2	23.3987	25.3227	24.8916	23.6891	26.2618	26.1347	25.7542	27.3321	25.1217	24.2561	24.2943	23.6672	24.7039	23.2405	23.0737	26.7712
P0DN76;Q01081	P0DN76;Q01081	Splicing factor U2AF 35 kDa subunit	U2AF1	3	+	7.3366	0	+	+			3.19714	0.00148485	2.01587	4.8672	0	3.95727	0.0857301	0.956375	-0.0175977	NaN	1	0	26.7258	26.7082	NaN	NaN	4	4	0	0	26.6806	26.7867	26.651	26.7848	26.8808	26.6512	26.5734	26.7274	25.4696	24.6865	24.7248	23.9588	23.6193	22.2725	22.4433	22.6686
O43684	O43684	Mitotic checkpoint protein BUB3	BUB3	12	+	8.66301	0	+	+			5.79676	0	4.44877	4.78182	0	6.39469	0.621722	0.726322	0.105622	1.77171	0.1872	-1.8403	28.9855	29.0911	25.1399	NaN	4	4	1	0	28.884	29.0932	29.0715	28.8932	29.0303	29.0686	29.2609	29.0046	25.1399	24.152	24.1839	24.671	23.7387	22.9688	22.7836	21.2945
P35232	P35232	Prohibitin	PHB	13		0.351844	0.123461					0.284287	0.23416	-0.565045	0.59185	0.0881818	1.38788	0.238954	0.632241	0.483592	0.631033	0.914829	-1.46933	27.9807	28.4643	28.5458	27.8275	4	4	4	3	29.5049	28.3963	27.6911	26.3307	29.5992	28.4658	27.2516	28.5407	29.2117	29.3033	28.4909	27.1773	29.3437	24.8234	27.986	26.1528
P27708	P27708	CAD protein;Glutamine-dependent carbamoyl-phosphate synthase;Aspartate carbamoyltransferase;Dihydroorotase	CAD	17	+	6.88431	0	+	+	+		4.96226	0	-3.61046	2.61652	0.00114917	-1.62071	2.91195	0.0096	1.73339	0.381018	1	-0.256359	NaN	25.6787	27.5557	27.2994	0	4	4	4	24.2169	24.1198	24.1207	23.3236	26.1483	25.8895	25.538	25.1388	28.0228	27.1923	27.5021	27.5057	27.8826	26.9555	27.4884	26.871
Q9P035	Q9P035	Very-long-chain (3R)-3-hydroxyacyl-CoA dehydratase 3	HACD3	5	+	1.89975	0.00329839		+			0.068623	0.697041	0.111228	2.32649	0.00114601	2.1217	0.548461	0.323553	0.658394	NaN	1	0	25.3185	25.466	NaN	NaN	3	4	0	0	25.3283	23.2748	24.995	25.6322	25.7551	25.3301	25.0089	25.7698	25.1239	24.7764	24.018	24.8672	24.6769	23.0472	22.9362	22.7168
Q14980	Q14980	Nuclear mitotic apparatus protein 1	NUMA1	45	+	7.4172	0	+	+	+		3.96041	0	3.48399	4.69169	0	5.49651	1.97094	0.0261149	1.19617	NaN	1	0	27.606	28.8022	NaN	NaN	4	4	0	0	27.0128	27.6264	28.0644	27.7204	29.2918	28.2591	28.532	29.1258	24.8794	23.9856	23.3303	24.2928	24.4594	22.7789	22.9651	23.0192
P22087	P22087	rRNA 2-O-methyltransferase fibrillarin	FBL	5	+	3.69554	6.0241e-05	+	+			1.85825	0.00559441	1.11651	2.62044	0.000600683	3.13286	1.2644	0.148946	0.562988	NaN	1	0	25.1604	25.7234	NaN	NaN	4	4	0	0	24.5752	25.6894	25.3173	25.0596	25.7354	25.6526	25.7045	25.801	23.808	24.2315	23.5594	24.5767	23.7357	21.1932	23.5414	21.8919
Q9NX58	Q9NX58	Cell growth-regulating nucleolar protein	LYAR	6	+	5.09335	1.79372e-05	+	+	+		2.5381	0.00297971	1.43209	3.44454	0	3.45711	2.70821	0.0231864	1.14628	NaN	1	0	25.5345	26.6807	NaN	NaN	4	4	0	0	25.2792	25.7318	25.723	25.4038	27.1228	26.5533	26.2418	26.8051	24.4047	23.8445	24.6873	23.473	24.5375	22.9076	22.801	22.6484
Q9Y221	Q9Y221	60S ribosome subunit biogenesis protein NIP7 homolog	NIP7	6	+	3.97891	3.9604e-05	+	+			2.43461	0.00190712	1.8144	2.72811	0.00021374	3.84946	1.45464	0.085554	0.734009	NaN	1	0	26.0083	26.7423	NaN	NaN	4	4	0	0	25.9694	26.2584	25.9121	25.8931	27.3134	26.1067	26.5992	26.9498	23.4204	24.9383	23.6497	24.7669	24.8271	22.3225	22.756	21.6656
P56182	P56182	Ribosomal RNA processing protein 1 homolog A	RRP1	11	+	5.67054	0	+	+	+		3.79634	0.000865979	2.22085	3.48908	0	4.27938	2.42468	0.0222222	1.12876	0.77856	0.902649	-0.929774	26.6804	27.8092	NaN	24.4088	4	4	0	2	26.5665	26.8092	26.7288	26.6171	28.3229	27.4904	27.3194	28.1038	24.0837	25.1053	23.9949	24.6543	24.0837	22.84	22.4614	24.734
Q9NWT1	Q9NWT1	p21-activated protein kinase-interacting protein 1	PAK1IP1	5	+	1.55162	0.00617692		+	+		0.236889	0.324237	0.320437	1.63101	0.00387822	2.38289	1.64464	0.0308041	1.32161	NaN	1	0	25.0998	25.7319	NaN	NaN	2	4	0	0	24.8392	23.6142	25.3604	23.8272	26.1095	25.6118	25.6744	25.5318	23.9932	25.1086	23.453	23.8045	25.4236	23.6296	21.9342	22.4085
P62136;P62140	P62136;P62140	Serine/threonine-protein phosphatase PP1-alpha catalytic subunit;Serine/threonine-protein phosphatase PP1-beta catalytic subunit	PPP1CA;PPP1CB	5	+	3.61518	0.000135977		+	+		NaN	1	0	3.86655	0	2.06777	3.0081	0.00414815	2.18605	NaN	1	0	NaN	25.7054	NaN	NaN	0	4	0	0	23.3314	23.643	22.7135	24.3894	25.8447	25.5703	25.4698	25.9367	24.4748	24.1886	23.2177	24.5546	24.2043	23.3712	23.253	23.7219
Q8WTT2	Q8WTT2	Nucleolar complex protein 3 homolog	NOC3L	7	+	2.40023	0.000975169		+	+		NaN	1	0	1.81484	0.0024455	2.08715	2.52635	0.00908108	2.41656	NaN	1	0	NaN	25.5392	NaN	NaN	0	4	0	0	23.8362	22.2073	23.0117	23.4352	26.36	24.8023	25.0764	25.9179	25.2464	25.4703	24.4136	23.7867	24.4931	22.6203	22.5501	24.1445
P42285	P42285	Superkiller viralicidic activity 2-like 2	SKIV2L2	9	+	2.57321	0.00067907	+	+			2.76199	0.00541121	0.706796	1.79802	0.00212808	2.80063	1.2119	0.248346	0.362288	NaN	1	0	25.4273	25.7896	NaN	NaN	4	4	0	0	25.3231	25.4018	25.6652	25.3192	26.1631	25.5979	25.5845	25.8129	24.4973	24.7915	24.9734	24.6199	25.2963	23.0525	22.0872	21.5199
O14744	O14744	Protein arginine N-methyltransferase 5;Protein arginine N-methyltransferase 5, N-terminally processed	PRMT5	7	+	3.53605	0.000136364		+	+		NaN	1	0	4.14416	0	2.09858	2.86973	0.0057931	2.32065	NaN	1	0	NaN	26.1189	NaN	NaN	0	4	0	0	23.4851	23.3759	23.3774	24.9545	26.5023	26.1696	25.8373	25.9664	22.9352	23.9575	23.7087	24.8346	24.255	24.3454	23.7523	23.7286
Q96GQ7	Q96GQ7	Probable ATP-dependent RNA helicase DDX27	DDX27	13	+	2.75629	0.000532688		+	+		0.35123	0.192557	0.553718	2.71686	0.00059661	2.68475	1.72229	0.0229333	2.22929	NaN	1	0	25.2976	26.5579	NaN	NaN	2	4	0	0	25.0267	23.6697	23.0496	25.5685	27.5101	25.7813	26.1105	26.8298	23.4507	24.7481	23.7345	23.1662	24.7547	23.1506	23.9384	23.6489
Q9Y3B9	Q9Y3B9	RRP15-like protein	RRP15	7	+	7.30523	0	+	+	+		5.22727	0.00132701	1.33812	4.27957	0	3.47039	1.90243	0.046717	0.825339	NaN	1	0	25.713	26.5383	NaN	NaN	4	4	0	0	25.6274	25.632	25.7002	25.8923	27.1053	26.2988	26.0737	26.6755	24.553	24.3896	24.2558	24.3011	23.8078	22.9761	22.6509	22.8369
O76021	O76021	Ribosomal L1 domain-containing protein 1	RSL1D1	13	+	6.32219	0	+	+			2.99806	0.00135484	2.77126	4.39276	0	4.9471	1.08881	0.131191	0.773464	NaN	1	0	27.558	28.3314	NaN	NaN	4	4	0	0	26.9939	27.7953	27.7717	27.6709	28.9855	27.636	27.9667	28.7374	24.7025	24.6155	25.9386	23.8902	24.1835	23.7086	22.8812	22.764
Q9NVN8	Q9NVN8	Guanine nucleotide-binding protein-like 3-like protein	GNL3L	7	+	2.75893	0.000627635		+	+		NaN	1	0	2.63985	0.00106991	2.18366	2.30862	0.01344	2.05011	NaN	1	0	NaN	25.7156	NaN	NaN	0	4	0	0	23.5089	23.4394	22.7349	24.9787	25.8168	25.6774	25.6264	25.7418	24.5551	24.4238	24.4211	23.9987	23.531	24.2183	24.0555	22.3228
P32969	P32969	60S ribosomal protein L9	RPL9	7	+	2.81634	0.00044898	+	+			3.33572	0.0018	1.45514	1.87689	0.00125326	3.64674	1.05834	0.380973	0.25651	0.924991	0.565585	-1.93509	30.1939	30.4504	28.7387	27.7865	4	4	4	3	29.847	30.2069	30.4021	30.3195	30.375	30.4373	30.5072	30.482	28.6962	29.1416	28.3069	28.8103	27.8729	23.8551	26.8411	28.6455
O60568	O60568	Procollagen-lysine,2-oxoglutarate 5-dioxygenase 3	PLOD3	4	+	2.79848	0.000579572		+	+		NaN	1	0	2.94901	0.000606897	2.24535	2.7813	0.00494118	2.01359	NaN	1	0	NaN	25.7361	NaN	NaN	0	4	0	0	22.9954	23.7227	23.5327	24.6394	25.3646	25.9678	25.9763	25.6359	23.8033	23.5528	25.1464	23.3095	24.1644	23.8036	22.5053	23.4898
P62820;Q9H0U4;Q92930;P61006;Q92928;P51153;P59190	P62820;Q9H0U4	Ras-related protein Rab-1A;Ras-related protein Rab-1B	RAB1A;RAB1B	5	+	3.32819	0.000247978		+	+		NaN	1	0	4.48319	0	2.32369	3.0716	0.00233333	2.39617	NaN	1	0	NaN	25.6274	NaN	NaN	0	4	0	0	23.6617	22.8279	22.412	24.0234	25.9213	25.6977	25.3498	25.5409	23.2912	24.0193	23.1536	25.1374	22.9628	23.6824	23.5034	23.0663
P0C0L5;P0C0L4	P0C0L5;P0C0L4	Complement C4-B;Complement C4 beta chain;Complement C4-B alpha chain;C4a anaphylatoxin;C4b-B;C4d-B;Complement C4 gamma chain;Complement C4-A;Complement C4 beta chain;Complement C4-A alpha chain;C4a anaphylatoxin;C4b-A;C4d-A;Complement C4 gamma chain	C4B;C4A	2	+	2.83011	0.000525547	+				3.00005	0.00150192	-2.36225	NaN	1	0	NaN	1	0	1.63148	0.22637	-1.8916	NaN	NaN	25.4837	NaN	0	0	4	0	23.6095	23.0678	22.1079	23.7006	22.9185	22.8654	22.2784	23.3407	25.8932	25.5446	25.2395	25.2575	25.2575	23.0706	23.6211	22.4192
Q8IY81	Q8IY81	pre-rRNA processing protein FTSJ3	FTSJ3	12	+	5.299	0	+	+	+		2.61291	0.00193103	1.59222	3.54991	0	3.98094	1.68456	0.0351515	1.1819	NaN	1	0	26.1008	27.2827	NaN	NaN	4	4	0	0	25.5442	26.3666	26.3596	26.1328	28.102	26.6894	26.8317	27.5076	24.3819	25.2318	24.3658	24.0547	24.3373	23.2126	22.3097	23.3473
Q9GZL7	Q9GZL7	Ribosome biogenesis protein WDR12	WDR12	7	+	2.3149	0.00119824		+	+		NaN	1	0	2.29111	0.00116201	2.39283	2.24804	0.0228772	1.64291	NaN	1	0	NaN	25.652	NaN	NaN	0	4	0	0	23.52	24.5066	23.3733	24.6367	26.2381	25.2542	25.4427	25.6732	23.2422	24.2444	23.2973	24.856	24.5886	23.0751	23.2866	22.0865
Q9UMY1	Q9UMY1	Nucleolar protein 7	NOL7	4	+	2.85355	0.000528117		+	+		0.365968	0.230437	0.327578	2.34704	0.00104142	2.74777	1.94661	0.0475273	0.769826	NaN	1	0	24.8825	25.6523	NaN	NaN	4	4	0	0	24.3241	24.9692	25.1917	25.0449	25.8497	25.6511	25.3995	25.709	23.9817	24.4205	25.5274	24.2901	24.7459	22.2454	22.4111	22.2157
Q9UNQ2	Q9UNQ2	Probable dimethyladenosine transferase	DIMT1	6	+	7.00821	0		+	+		NaN	1	0	4.3184	0	2.52629	6.66942	0	2.16543	NaN	1	0	NaN	25.9395	NaN	NaN	0	4	0	0	23.8083	23.941	23.7255	23.6213	26.047	25.8552	25.8585	25.9972	24.1352	24.0895	23.6176	23.9393	23.8118	23.8392	22.9366	23.065
Q99848	Q99848	Probable rRNA-processing protein EBP2	EBNA1BP2	18	+	7.33378	0	+	+			3.10606	0.000333333	6.16012	7.85855	0	8.71356	0.837086	0.315229	0.381171	1.15964	0.438054	-2.17227	31.6299	32.0111	25.4698	NaN	4	4	4	0	31.289	31.8488	31.9699	31.4121	32.4464	31.9549	31.9478	31.6953	28.2265	25.393	23.8422	24.4175	23.5986	23.4776	23.0122	23.1018
Q9Y277	Q9Y277	Voltage-dependent anion-selective channel protein 3	VDAC3	1	+	2.96742	0.000451282	+				3.07483	0.00114286	-2.59677	NaN	1	0	NaN	1	0	2.25232	0.0796364	-2.71332	NaN	NaN	26.0258	NaN	0	0	4	0	24.1067	22.881	23.6264	23.1018	23.9158	24.0821	24.1215	22.594	26.6154	26.4347	25.8545	25.1984	23.8721	24.6149	22.3598	22.4029
Q9P2N5	Q9P2N5	RNA-binding protein 27	RBM27	8	+	4.49696	4.21053e-05		+	+		NaN	1	0	3.12794	0	2.59959	3.94328	0	2.71842	NaN	1	0	NaN	26.4014	NaN	NaN	0	4	0	0	23.9705	23.0445	23.3702	24.3468	26.1342	26.4912	26.5224	26.4579	24.1882	24.028	23.3211	24.2158	24.6386	24.3312	22.9931	23.2444
P55265	P55265	Double-stranded RNA-specific adenosine deaminase	ADAR	9	+	2.76757	0.000555024		+	+		NaN	1	0	2.31634	0.00121283	2.60355	2.82127	0.0056	2.32251	NaN	1	0	NaN	26.1658	NaN	NaN	0	4	0	0	24.3461	23.6962	22.737	24.5938	26.3916	26.1034	26.0262	26.1419	24.6612	24.3305	23.5237	23.9769	25.2156	23.6315	22.7404	22.6614
O00567	O00567	Nucleolar protein 56	NOP56	7	+	4.69711	3.07692e-05		+	+		NaN	1	0	3.2589	0	2.74176	3.71851	0	2.96407	NaN	1	0	NaN	26.2082	NaN	NaN	0	4	0	0	22.6508	24.2727	22.9837	23.0694	26.4276	26.2407	25.9783	26.1863	23.9095	23.8531	23.4292	23.8008	24.0317	23.5708	22.3033	23.9599
Q9H0A0	Q9H0A0	N-acetyltransferase 10	NAT10	10	+	3.71628	7.16418e-05		+	+		0.281252	0.264216	0.409636	4.68395	0	3.16187	1.58436	0.0360392	1.2628	NaN	1	0	25.1896	26.2133	NaN	NaN	3	4	0	0	24.5763	25.1409	25.8517	24.233	26.5437	25.5012	26.5177	26.2906	25.1179	24.9981	23.0735	24.974	23.2634	22.9605	22.813	23.1687
P62841	P62841	40S ribosomal protein S15	RPS15	9	+	4.86049	1.80995e-05	+	+			1.19991	0.00948148	1.7754	5.02068	0	4.57186	0.164762	0.820404	-0.131551	1.99768	0.141333	-2.92801	27.9593	27.8277	26.8436	NaN	4	4	3	0	28.7024	27.6711	27.6562	27.8073	28.2096	27.8461	27.9126	27.3425	27.6394	24.2046	26.0123	26.8791	24.0764	23.1755	22.8699	22.9017
Q9Y3B7	Q9Y3B7	39S ribosomal protein L11, mitochondrial	MRPL11	8	+	3.42732	0.000134078		+	+		NaN	1	0	3.00413	0	2.82182	2.66584	0.00509091	2.40209	NaN	1	0	NaN	25.9943	NaN	NaN	0	4	0	0	23.3312	23.1069	24.9533	22.9775	26.1847	26.0457	25.7519	25.995	25.0556	24.4612	24.2186	24.5852	24.0906	23.1167	23.5678	21.915
O43290	O43290	U4/U6.U5 tri-snRNP-associated protein 1	SART1	10	+	3.31088	0.000164384		+	+		NaN	1	0	4.37784	0	2.87381	2.48469	0.00933333	2.55194	NaN	1	0	NaN	26.4124	NaN	NaN	0	4	0	0	22.7295	23.1895	24.4904	25.0326	26.3689	26.3437	26.5048	26.4323	24.2248	22.8922	24.83	24.404	24.1328	22.8271	23.6376	23.557
O75683	O75683	Surfeit locus protein 6	SURF6	10	+	3.5019	0.000102857		+	+		0.863874	0.102863	-0.359235	2.16337	0.00112737	2.54582	2.4382	0.00884211	2.61436	NaN	1	0	23.78	26.3262	NaN	NaN	3	4	0	0	23.6136	23.5075	23.7278	23.9987	27.9125	25.359	26.2151	25.8184	24.0056	24.5994	23.8617	23.8178	23.6987	24.4278	23.0096	23.9856
P53999	P53999	Activated RNA polymerase II transcriptional coactivator p15	SUB1	4	+	2.83509	0.000450128		+			0.187789	0.370939	0.362104	2.53436	0.000584718	3.33482	0.0204414	0.965885	0.0227509	1.67508	0.170182	-2.94997	26.4975	26.5202	26.4882	NaN	4	4	3	0	26.8703	26.5502	26.8744	25.695	27.1065	26.6075	26.51	25.8569	25.7275	28.2047	25.5325	25.0769	25.0081	22.6536	23.0401	22.0399
P61513	P61513	60S ribosomal protein L37a	RPL37A	3	+	4.37662	3.0888e-05	+	+			1.11734	0.0106266	1.95165	4.54037	0	4.99689	0.1299	0.880754	0.0770922	1.61958	0.1635	-2.96815	28.243	28.3201	27.8533	NaN	4	4	2	0	27.9403	28.4991	28.4504	28.0822	28.4876	27.837	28.3046	28.6511	27.8731	24.6579	24.8008	27.8335	24.218	23.8026	22.6718	22.6003
Q92504	Q92504	Zinc transporter SLC39A7	SLC39A7	1	+	8.19242	0		+	+		NaN	1	0	5.67893	0	3.17407	4.95473	0	3.60041	NaN	1	0	NaN	26.8616	NaN	NaN	0	4	0	0	23.6236	22.6162	23.689	23.1159	26.9606	27.0157	26.9085	26.5614	24.3653	24.4945	24.268	24.4279	24.0208	23.4047	23.4777	23.8467
Q9NY93	Q9NY93	Probable ATP-dependent RNA helicase DDX56	DDX56	10	+	4.35079	4.31655e-05		+	+		NaN	1	0	3.17531	0	3.22536	3.72165	0	3.55523	NaN	1	0	NaN	27.006	NaN	NaN	0	4	0	0	23.0243	23.3482	24.6473	22.7832	27.2724	26.911	26.6491	27.1913	23.8342	23.3054	24.2055	24.7176	23.9955	24.9881	22.7086	23.4303
Q5T3I0	Q5T3I0	G patch domain-containing protein 4	GPATCH4	10	+	3.79291	4.95356e-05		+	+		NaN	1	0	2.75598	0.000437956	3.25412	3.54816	0	3.06696	NaN	1	0	NaN	26.5491	NaN	NaN	0	4	0	0	22.5901	23.0778	24.3115	23.9492	26.5795	26.5926	26.2704	26.7539	23.9369	24.6355	24.0206	24.3613	24.6652	23.9396	22.2451	22.33
P02511	P02511	Alpha-crystallin B chain	CRYAB	11		0.25358	0.16404					0.483457	0.0810983	-2.41343	0.308499	0.222204	1.18668	0.252461	0.558882	1.02794	0.531299	0.965289	-2.57217	24.913	25.6235	29.8839	24.4251	3	4	2	2	26.0371	25.5716	23.6431	23.1305	25.8168	29.8025	23.3067	23.5679	26.5969	23.4079	24.8603	33.1709	25.8467	24.0257	24.8713	23.0035
O43660	O43660	Pleiotropic regulator 1	PLRG1	7	+	4.96081	1.76211e-05		+	+		NaN	1	0	3.99461	0	3.83501	3.34203	0	3.38328	NaN	1	0	NaN	26.8652	NaN	NaN	0	4	0	0	23.2873	24.5627	23.7596	22.3181	27.2503	26.711	26.6044	26.8952	24.0873	24.5942	24.7989	24.4929	24.0461	22.4562	23.283	22.3355
Q99459	Q99459	Cell division cycle 5-like protein	CDC5L	19	+	5.56926	0		+	+		0.531691	0.127307	0.517873	4.14773	0	4.37783	3.24371	0	3.11506	NaN	1	0	24.7402	27.8552	NaN	NaN	4	4	0	0	24.0469	24.2572	25.5292	25.1275	28.2701	27.0535	27.6759	28.4215	24.2961	24.5534	23.4072	24.6326	24.2268	23.0356	22.8233	23.824
Q15397	Q15397	Pumilio domain-containing protein KIAA0020	KIAA0020	11	+	3.91878	5.11182e-05		+	+		0.391132	0.208557	-0.357826	2.91303	0	3.62717	2.58743	0.00525	2.76601	NaN	1	0	25.0013	26.6583	NaN	NaN	1	4	0	0	23.2005	25.0013	23.8325	23.5348	27.7634	26.0423	26.1045	26.7227	24.1213	24.118	24.2817	24.4792	24.3038	22.0812	22.4724	23.2669
P62854;Q5JNZ5	P62854;Q5JNZ5	40S ribosomal protein S26;Putative 40S ribosomal protein S26-like 1	RPS26;RPS26P11	4	+	2.65043	0.000452261		+			0.331791	0.165111	1.21282	4.06056	0	5.81976	0.444474	0.328451	1.24157	1.62402	0.162783	-3.36537	29.4054	29.3992	27.8661	NaN	3	4	3	0	29.3165	29.6159	24.4144	29.2836	29.2905	29.5228	29.3251	29.4584	28.1009	24.181	27.524	27.9734	25.3576	23.2439	22.4465	23.2698
Q8TDN6	Q8TDN6	Ribosome biogenesis protein BRX1 homolog	BRIX1	25	+	8.34488	0	+	+		+	3.3489	0.000380952	5.01519	6.07196	0	9.70739	1.1345	0.225058	0.414565	2.64475	0.058	-4.27764	32.7297	33.1442	27.7145	NaN	4	4	4	0	32.2832	32.7465	33.1673	32.7217	33.2483	33.0698	33.2543	33.0046	29.8036	26.824	27.218	27.0124	24.6314	23.6752	22.4944	22.9464

## Sheet: TMUB1 IP in WT and TMUB1-L-KO
identiier								Student´s T-test (q<0.05; So=0.2)					Means (log2)			valid values			LFQ intensities (log2)								# peptides
id	Protein IDs	Protein names	Gene names	Razor + unique peptides	Mol. weight [kDa]	iBAQ (log10)	Estimated Copy number per cell (log10) (HeLa, 10.7554/eLife.16950) )(log10)	Significant KO_WT	-Log p-value KO_WT	q-value KO_WT	Difference KO_WT	Student's T-test Test statistic KO_WT	Mean	Mean KO	Mean WT	Valid values	Valid values KO	Valid values WT	KO_05	KO_06	KO_07	KO_08	WT_01	WT_02	WT_03	WT_04	Razor + unique peptides KO_05	Razor + unique peptides KO_06	Razor + unique peptides KO_07	Razor + unique peptides KO_08	Razor + unique peptides WT_01	Razor + unique peptides WT_02	Razor + unique peptides WT_03	Razor + unique peptides WT_04
1	A0FGR8	Extended synaptotagmin-2	ESYT2	9	102.36	7.49337	5.55911		0.282126	0.592896	0.138333	0.342727	27.4314	27.5005	27.3622	8	4	4	27.0958	27.7523	27.6536	27.5005	26.9549	27.4667	27.6238	27.4034	8	8	6	6	5	5	7	7
2	A1L0T0	Acetolactate synthase-like protein	ILVBL	4	67.867	6.938	5.3228	+	1.43471	0.0138947	-1.12474	-1.813	24.6199	24.0576	25.1823	8	4	4	24.6331	23.6817	24.7129	23.2026	24.8604	25.7055	24.8694	25.2939	2	2	1	2	3	3	3	3
9	A6NHR9	Structural maintenance of chromosomes flexible hinge domain-containing protein 1	SMCHD1	8	226.37	6.64222	5.65097		0.769366	0.297114	-0.235884	-0.671402	25.8042	25.6863	25.9222	8	4	4	25.7691	25.5055	25.9515	25.519	25.6339	26.0016	26.14	25.9131	5	6	6	7	5	4	4	4
15	P62308;A8MWD9	Small nuclear ribonucleoprotein G;Putative small nuclear ribonucleoprotein G-like protein 15	SNRPG;SNRPGP15	3	8.496	8.94782	6.43362		0.175533	0.711041	-0.098628	-0.235687	28.1691	28.1198	28.2185	8	4	4	27.7691	27.8098	28.5034	28.3971	28.2872	28.3777	27.9127	28.2963	2	3	3	3	3	3	3	3
18	Q99613;B5ME19	Eukaryotic translation initiation factor 3 subunit C;Eukaryotic translation initiation factor 3 subunit C-like protein	EIF3C;EIF3CL	13	105.34	7.75582	6.32136		0.280729	0.707281	-0.0749221	-0.241102	28.1928	28.1553	28.2303	8	4	4	28.0073	28.2687	28.3755	27.9699	28.1204	28.1762	28.3354	28.2891	13	12	12	11	6	6	7	6
60	Q13765;E9PAV3;Q9BZK3	Nascent polypeptide-associated complex subunit alpha;Nascent polypeptide-associated complex subunit alpha, muscle-specific form	NACA	5	23.384	8.69056	5.72014		1.18523	0.101201	0.450761	1.12641	28.3784	28.6038	28.1531	8	4	4	28.1773	28.7997	28.7507	28.6876	27.7892	28.1455	28.2151	28.4624	5	5	5	5	5	5	5	5
61	E9PRG8	Uncharacterized protein C11orf98	C11orf98	4	14.234	8.31256	5.77054		0.649577	0.414395	0.172421	0.526941	27.0412	27.1274	26.955	8	4	4	26.8918	27.3229	27.2477	27.0474	26.8344	27.0791	27.1109	26.7958	3	3	3	3	4	4	4	4
62	O00116	Alkyldihydroxyacetonephosphate synthase, peroxisomal	AGPS	5	72.911	7.11992	5.74589	+	2.63666	0.000576577	1.25546	2.80193	25.0648	25.6925	24.4371	8	4	4	25.4202	25.8912	25.8593	25.5994	24.7015	23.98	24.9148	24.152	3	3	4	4	2	2	2	2
63	O00139	Kinesin-like protein KIF2A	KIF2A	5	79.954	6.98709	5.4252	+	2.59554	0	1.58043	3.04943	25.0833	25.8735	24.2931	8	4	4	25.516	25.9569	26.1232	25.898	23.8623	23.9752	25.1422	24.1926	4	4	4	4	2	2	2	1
65	O00159	Unconventional myosin-Ic	MYO1C	38	121.68	8.37585	6.07892		0.65788	0.300391	0.260821	0.668033	30.601	30.7314	30.4706	8	4	4	30.8853	30.43	30.5594	31.0509	30.7824	30.2269	30.314	30.5591	37	34	37	36	28	29	27	27
67	O00303	Eukaryotic translation initiation factor 3 subunit F	EIF3F	4	37.563	7.69572	6.63174		0.75486	0.28201	0.25379	0.694537	26.4395	26.5664	26.3126	8	4	4	26.1055	26.6348	26.7766	26.7489	26.3389	26.2766	26.1917	26.4434	4	4	4	4	3	3	3	3
69	O00422	Histone deacetylase complex subunit SAP18	SAP18	5	17.561	7.6725	6.53377	+	1.48862	0.004	1.87199	2.13689	25.2923	26.2283	24.3563	8	4	4	26.3653	25.9624	25.68	26.9054	26.0596	23.4023	24.503	23.4603	3	2	3	4	3	1	1	2
70	O00425	Insulin-like growth factor 2 mRNA-binding protein 3	IGF2BP3	6	63.704	7.1648	6.07949		1.11718	0.13	0.391536	1.02196	25.6108	25.8066	25.4151	8	4	4	25.581	25.9534	25.8611	25.8309	25.452	25.8323	25.0334	25.3425	5	5	5	5	4	3	4	4
71	O00461	Golgi integral membrane protein 4	GOLIM4	5	81.879	7.10948	5.51851		0.308506	0.563447	-0.149909	-0.370466	25.8922	25.8173	25.9672	8	4	4	25.9603	25.9215	25.9501	25.4371	25.9244	26.4304	25.7103	25.8037	3	3	3	3	4	5	4	5
72	O00483	Cytochrome c oxidase subunit NDUFA4	NDUFA4	2	9.3697	8.06239	6.26561	+	1.87682	0.000520325	-2.27605	-2.66005	25.6484	24.5104	26.7864	8	4	4	23.7747	24.54	23.4267	26.3	26.4665	27.012	27.0354	26.6317	1	1	1	2	2	2	2	2
74	O00505;O00629	Importin subunit alpha-4	KPNA3	5	57.81	7.74799	5.72416		0.230106	0.599637	0.162062	0.334979	26.7884	26.8695	26.7074	8	4	4	26.1551	27.0774	27.4203	26.8251	26.486	26.9387	26.6527	26.7523	3	3	3	4	4	5	4	4
75	O00541	Pescadillo homolog	PES1	9	68.002	7.86497	6.16962		0.405571	0.47637	-0.184846	-0.461069	27.9003	27.8079	27.9928	8	4	4	27.7347	27.6413	27.6585	28.1972	28.3435	28.1274	27.846	27.6542	5	6	5	8	6	6	5	6
78	O00567	Nucleolar protein 56	NOP56	21	66.049	8.23155	6.38612		0.152766	0.81499	0.0454264	0.144787	29.2815	29.3042	29.2588	8	4	4	29.2761	29.2686	29.1026	29.5697	29.1547	29.2125	29.4284	29.2396	19	19	18	19	15	15	15	15
79	O00571;O15523;Q9NQI0	ATP-dependent RNA helicase DDX3X;ATP-dependent RNA helicase DDX3Y	DDX3X;DDX3Y	26	73.243	8.66176	6.58375		1.26972	0.38003	0.148696	0.567295	31.0551	31.1294	30.9807	8	4	4	31.2997	31.0926	31.0549	31.0705	31.0239	30.9145	31.0064	30.978	26	24	26	26	21	21	19	21
80	O00767	Acyl-CoA desaturase	SCD	2	41.522	7.83625	5.91116		1.62759	0.0633482	-0.457501	-1.30052	26.7365	26.5077	26.9652	8	4	4	26.465	26.8471	26.4716	26.2472	27.0124	27.0491	27.09	26.7094	2	2	2	2	2	2	2	2
81	O14579	Coatomer subunit epsilon	COPE	4	34.482	7.8361	6.08316		0.454882	0.276178	0.464132	0.704416	26.8052	27.0373	26.5731	8	4	4	28.381	26.6421	26.3787	26.7473	26.5109	26.4473	26.5969	26.7375	2	3	3	3	4	4	4	4
82	P47813;O14602	Eukaryotic translation initiation factor 1A, X-chromosomal;Eukaryotic translation initiation factor 1A, Y-chromosomal	EIF1AX;EIF1AY	3	16.46	7.98649	6.82771	+	2.14236	0.000571429	1.87058	2.79658	25.0664	26.0017	24.1311	8	4	4	25.7623	26.0031	26.0997	26.1418	25.5003	23.6061	23.8593	23.5589	2	2	2	2	2	2	2	2
89	O14776	Transcription elongation regulator 1	TCERG1	11	123.9	7.59155	5.74684		0.0786195	0.857477	0.0493007	0.11578	27.5472	27.5719	27.5226	8	4	4	26.9484	27.832	27.7245	27.7826	27.3779	27.3843	27.6022	27.726	10	10	10	10	8	8	7	8
92	O14880	Microsomal glutathione S-transferase 3	MGST3	3	16.516	7.78667	6.45958		0.158215	0.659946	-0.182368	-0.283761	25.6055	25.5144	25.6967	8	4	4	26.5603	24.7761	25.4423	25.2788	26.383	25.5687	25.484	25.3512	3	3	3	3	2	2	2	2
94	O14949	Cytochrome b-c1 complex subunit 8	UQCRQ	5	9.9062	8.10809	6.27826		1.16949	0.168473	-0.305142	-0.905158	26.4816	26.3291	26.6342	8	4	4	26.1668	26.3007	26.4027	26.446	26.8646	26.7	26.2885	26.6838	3	2	3	3	5	5	5	5
95	P19105;O14950;P24844	Myosin regulatory light chain 12A;Myosin regulatory light chain 12B;Myosin regulatory light polypeptide 9	MYL12A;MYL12B;MYL9	9	19.794	9.30185	6.59455		0.518132	0.268069	0.393977	0.716341	30.4747	30.6717	30.2778	8	4	4	30.9352	29.9821	30.5162	31.2534	30.6153	29.7108	30.1682	30.6168	9	9	9	9	8	8	8	8
97	O14974	Protein phosphatase 1 regulatory subunit 12A	PPP1R12A	9	115.28	7.23785	5.79351		0.518156	0.209167	0.602461	0.819485	26.3948	26.696	26.0936	8	4	4	27.1091	25.7647	26.3094	27.601	27.1151	25.8406	25.5916	25.827	7	7	7	7	4	4	3	5
98	O14975	Very long-chain acyl-CoA synthetase	SLC27A2	12	70.311	7.76972	5.88408		0.848368	0.14044	-0.484246	-0.995648	27.6105	27.3683	27.8526	8	4	4	26.8716	27.7019	27.467	27.4328	27.2005	28.236	28.031	27.9429	6	6	6	6	6	10	9	9
99	O14979	Heterogeneous nuclear ribonucleoprotein D-like	HNRNPDL	3	46.437	7.52436	6.42774		0.28379	0.450264	0.333165	0.484263	26.1345	26.3011	25.9679	8	4	4	25.1728	26.6061	26.3374	27.088	25.4791	25.5741	26.6181	26.2004	2	3	3	3	2	2	2	2
101	O15020	Spectrin beta chain, non-erythrocytic 2	SPTBN2	6	271.32	7.45834	4.86819		0.57647	0.127453	1.29246	1.03243	28.2308	28.877	27.5846	8	4	4	28.9147	28.6795	28.531	29.383	29.1482	24.5407	28.4909	28.1584	6	6	5	6	2	1	2	2
102	O15042	U2 snRNP-associated SURP motif-containing protein	U2SURP	11	118.29	7.57366	5.71275		2.02512	0.104986	0.314379	1.10817	27.4122	27.5694	27.255	8	4	4	27.4432	27.5792	27.5399	27.7152	27.3119	27.1481	27.1576	27.4024	9	11	9	11	4	4	4	4
103	O15061	Synemin	SYNM	16	172.87	7.36037	3.97695		1.43346	0.0677178	0.48449	1.27088	27.8253	28.0675	27.583	8	4	4	27.6822	28.0997	28.4605	28.0278	27.327	27.646	27.6931	27.6661	13	12	16	14	6	5	7	6
106	O15144	Actin-related protein 2/3 complex subunit 2	ARPC2	3	34.333	7.05111	6.34733	+	3.06689	0	-1.22935	-3.07068	24.0308	23.4162	24.6455	8	4	4	23.6933	23.4411	22.8687	23.6615	24.8005	24.6784	24.5236	24.5795	1	2	2	2	2	2	2	1
108	O15160	DNA-directed RNA polymerases I and III subunit RPAC1	POLR1C	7	39.249	7.8076	5.83538		0.460635	0.406591	-0.225471	-0.536032	27.0198	26.907	27.1325	8	4	4	26.3522	27.0512	27.3304	26.8942	26.9333	27.3186	27.11	27.1682	5	6	6	6	5	6	5	6
109	O15226	NF-kappa-B-repressing factor	NKRF	13	77.672	7.70814	5.82541		0.238989	0.618797	0.134841	0.314621	27.907	27.9744	27.8396	8	4	4	27.4175	28.2695	27.9259	28.2849	27.6112	27.8276	28.1176	27.8021	13	13	13	13	8	9	8	9
110	O15258	Protein RER1	RER1	3	22.958	7.6345	5.56402	+	3.80905	0	-2.42604	-4.96257	25.1199	23.9069	26.3329	8	4	4	24.0832	24.4336	23.6555	23.4552	25.7929	26.4526	26.4181	26.668	0	0	0	0	3	3	3	3
111	O15294	UDP-N-acetylglucosamine--peptide N-acetylglucosaminyltransferase 110 kDa subunit	OGT	5	116.92	7.15558	5.49861		0.867371	0.224647	0.290042	0.787379	26.412	26.557	26.267	8	4	4	26.1391	26.5812	26.8533	26.6546	26.1115	26.2931	26.4627	26.2006	4	5	5	5	3	3	3	3
112	O15371	Eukaryotic translation initiation factor 3 subunit D	EIF3D	5	63.972	7.48852	6.25245		0.548695	0.266643	0.368543	0.719327	26.3911	26.5754	26.2068	8	4	4	26.7651	26.2633	26.7148	26.5584	27.0707	25.9934	25.7973	25.966	5	5	3	5	3	3	2	2
113	O15372	Eukaryotic translation initiation factor 3 subunit H	EIF3H	5	39.93	7.76418	6.30636		0.227995	0.73516	-0.0696497	-0.215676	27.107	27.0722	27.1419	8	4	4	27.2175	26.8704	27.1262	27.0747	27.2703	27.316	26.881	27.1002	3	4	4	4	5	4	4	3
115	O15427	Monocarboxylate transporter 4	SLC16A3	4	49.469	7.8722	6.11709	+	1.98683	0.011802	-0.742537	-1.8486	27.2821	26.9108	27.6534	8	4	4	26.9287	26.8884	27.3051	26.521	27.5533	27.9883	27.6585	27.4134	2	2	2	2	4	4	4	4
116	O15446	DNA-directed RNA polymerase I subunit RPA34	CD3EAP	4	54.985	7.49261	5.3805	+	3.36263	0	2.71933	4.60734	25.2924	26.652	23.9327	8	4	4	26.4658	26.9099	26.8662	26.3662	24.6895	23.1058	24.3798	23.5557	3	4	3	4	1	1	2	1
117	O15479;O15481;Q96LZ2;P43366;Q9UBF1	Melanoma-associated antigen B2	MAGEB2	5	35.277	7.94822	3.89387	+	1.68369	0.0265774	0.671604	1.61598	27.0593	27.3951	26.7235	8	4	4	27.255	27.4605	27.5178	27.3471	26.2848	26.6469	26.6767	27.2857	5	5	4	5	3	4	2	3
118	O43143	Pre-mRNA-splicing factor ATP-dependent RNA helicase DHX15	DHX15	20	90.932	8.07343	6.33863		0.30384	0.534932	0.177534	0.398516	29.0017	29.0905	28.913	8	4	4	28.504	29.2637	29.0288	29.5655	28.7066	28.7873	29.1348	29.0232	19	19	19	20	17	17	16	17
119	O43148	mRNA cap guanine-N7 methyltransferase	RNMT	6	54.843	7.29752	5.29293	+	2.28291	0.00064	1.90944	2.95458	25.2099	26.1646	24.2552	8	4	4	26.2217	25.8311	26.2313	26.3743	23.1282	24.0407	24.8504	25.0013	3	4	5	4	3	3	3	2
120	O43159	Ribosomal RNA-processing protein 8	RRP8	6	50.714	7.51975	5.73226	+	1.08394	0.0395111	0.972758	1.45827	26.4964	26.9828	26.01	8	4	4	27.2294	26.7309	26.7507	27.2201	25.6299	24.9948	27.0502	26.3652	4	6	5	4	2	2	2	2
121	O43172	U4/U6 small nuclear ribonucleoprotein Prp4	PRPF4	5	58.449	7.23292	6.04054		0.367273	0.4992	0.178292	0.434439	25.9156	26.0048	25.8265	8	4	4	25.451	26.0773	26.2071	26.2838	25.7278	25.6996	26.096	25.7826	4	4	4	4	4	3	4	4
122	O43175	D-3-phosphoglycerate dehydrogenase	PHGDH	5	56.65	7.24908	7.18563		0.530743	0.533355	0.123308	0.401135	25.6835	25.7451	25.6218	8	4	4	25.8986	25.895	25.5478	25.6391	25.729	25.4523	25.6565	25.6495	5	5	4	5	3	2	3	2
125	O43290	U4/U6.U5 tri-snRNP-associated protein 1	SART1	14	90.254	7.83047	5.80107		0.0547967	0.920198	0.0251808	0.0695902	28.2392	28.2518	28.2266	8	4	4	27.8959	28.2321	28.4265	28.4527	28.0997	28.472	28.2958	28.0389	9	11	12	12	11	11	11	11
126	O43324	Eukaryotic translation elongation factor 1 epsilon-1	EEF1E1	2	19.81	7.25537	6.49579		0.327376	0.466121	-0.242433	-0.470848	24.8253	24.7041	24.9465	8	4	4	24.9646	24.7574	23.8822	25.2122	24.9287	25.0285	24.6174	25.2114	1	1	1	1	2	2	2	2
127	O43390	Heterogeneous nuclear ribonucleoprotein R	HNRNPR	16	70.942	8.15842	6.75631		0.191812	0.67269	0.12165	0.27072	29.1097	29.1706	29.0489	8	4	4	28.6617	29.4156	29.0221	29.5828	28.9254	28.7952	29.443	29.0321	15	16	15	16	14	14	14	14
128	O43395	U4/U6 small nuclear ribonucleoprotein Prp3	PRPF3	7	77.528	8.23129	5.91307	+	4.8204	0	6.44497	9.07157	27.0941	30.3166	23.8716	8	4	4	30.3435	30.4756	30.0831	30.3641	24.8424	24.6347	22.9152	23.094	4	4	5	5	2	1	1	1
131	O43615	Mitochondrial import inner membrane translocase subunit TIM44	TIMM44	3	51.355	6.86114	6.09822	+	1.40274	0.0296356	0.790217	1.57554	24.6585	25.0537	24.2634	8	4	4	24.9272	25.4267	24.9392	24.9216	24.7314	24.4233	24.4311	23.4679	2	2	2	2	2	2	2	1
132	O43660	Pleiotropic regulator 1	PLRG1	14	57.193	8.07067	5.85549		1.30164	0.136646	0.341052	1.0051	28.6974	28.8679	28.5269	8	4	4	28.6411	28.9084	29.0899	28.8323	28.2486	28.7212	28.4962	28.6416	12	13	11	13	9	10	10	9
133	O43663	Protein regulator of cytokinesis 1	PRC1	3	71.606	6.74266	5.30692		0.39623	0.413335	-0.2526	-0.526365	24.6983	24.572	24.8246	8	4	4	24.2831	24.5529	24.5355	24.9165	25.0698	24.5095	25.3954	24.3236	2	2	2	2	2	2	2	1
134	O43670	BUB3-interacting and GLEBS motif-containing protein ZNF207	ZNF207	4	50.75	8.32083	6.10345		1.39925	0.101846	0.393385	1.12247	28.4321	28.6288	28.2354	8	4	4	28.3996	28.5848	28.8437	28.6869	27.9998	28.2863	28.1127	28.5427	4	4	4	4	4	4	4	4
135	O43674	NADH dehydrogenase [ubiquinone] 1 beta subcomplex subunit 5, mitochondrial	NDUFB5	2	21.75	7.60366	5.6691	+	2.09813	0.0005	-1.57047	-2.6061	24.879	24.0937	25.6642	8	4	4	23.2337	24.6785	23.7446	24.7181	25.6826	25.4476	26.1407	25.3859	1	1	1	1	2	2	2	2
137	O43684	Mitotic checkpoint protein BUB3	BUB3	12	37.154	8.77954	6.49552		0.926681	0.205575	0.306338	0.832014	29.8838	30.0369	29.7306	8	4	4	29.6279	30.0922	30.1986	30.2291	29.5313	29.9615	29.6357	29.7938	11	11	11	11	11	11	11	11
138	O43707;P35609;Q08043	Alpha-actinin-4	ACTN4	29	104.85	7.82217	6.99425		0.382063	0.389575	-0.307732	-0.558061	28.6398	28.4859	28.7937	8	4	4	28.9242	27.987	27.9837	29.0488	29.3202	28.3696	28.6728	28.8121	13	11	12	14	27	23	23	26
140	O43747	AP-1 complex subunit gamma-1	AP1G1	3	91.35	6.78085	5.75014	+	3.09496	0	1.75673	3.63848	24.8019	25.6803	23.9236	8	4	4	25.6111	25.6347	25.7538	25.7215	24.6546	23.3692	24.0457	23.6248	3	3	3	3	0	0	0	0
142	O43795	Unconventional myosin-Ib	MYO1B	16	131.98	7.56167	5.60209		0.169531	0.703725	0.111382	0.24513	28.0099	28.0656	27.9542	8	4	4	27.9727	27.7115	27.9029	28.6752	28.2854	27.6035	27.8881	28.0397	14	13	14	13	13	12	12	13
143	O43809	Cleavage and polyadenylation specificity factor subunit 5	NUDT21	10	26.227	8.12372	6.41888		0.42303	0.395917	0.259989	0.549767	27.6912	27.8212	27.5612	8	4	4	27.1071	27.8979	28.0237	28.2561	27.3494	27.3984	27.6928	27.8043	7	7	7	8	8	8	7	6
145	O43920	NADH dehydrogenase [ubiquinone] iron-sulfur protein 5	NDUFS5	2	12.517	7.70049	5.55634		0.697747	0.137788	-0.662142	-1.00239	24.9995	24.6685	25.3306	8	4	4	24.0387	25.4543	23.9584	25.2225	25.458	25.0784	25.9554	24.8307	2	2	1	2	2	2	2	2
146	O60216;Q9H4I0	Double-strand-break repair protein rad21 homolog	RAD21	6	71.689	7.34339	5.70013		0.40085	0.380337	0.299402	0.56642	26.0147	26.1644	25.865	8	4	4	25.4996	26.2433	26.2544	26.6604	25.2744	25.7708	26.1847	26.2301	4	4	4	5	5	4	4	4
147	O60231	Putative pre-mRNA-splicing factor ATP-dependent RNA helicase DHX16	DHX16	5	119.26	7.20911	5.62326		0.232806	0.709397	0.0812912	0.238436	26.6013	26.6419	26.5606	8	4	4	26.8403	26.4716	26.6223	26.6335	26.294	26.4946	26.8662	26.5876	3	3	3	3	3	2	3	4
150	O60264;P28370	SWI/SNF-related matrix-associated actin-dependent regulator of chromatin subfamily A member 5	SMARCA5	5	121.9	6.52589	5.86174	+	1.13201	0.0315194	1.03722	1.52629	24.2757	24.7943	23.7571	8	4	4	24.1771	24.5395	24.5334	25.9271	24.0137	23.5398	24.3889	23.0859	3	2	2	5	1	1	1	1
152	O60287	Nucleolar pre-ribosomal-associated protein 1	URB1	7	254.39	6.78588	5.1845		0.323624	0.67117	-0.0849705	-0.272836	26.3558	26.3134	26.3983	8	4	4	26.1826	26.3746	26.5261	26.1701	26.2178	26.3519	26.4813	26.5423	5	6	6	5	5	7	7	7
155	O60427	Fatty acid desaturase 1	FADS1	4	51.964	7.00877	5.39692		0.644544	0.117922	-1.00408	-1.06189	24.2151	23.7131	24.7172	8	4	4	23.7417	24.2711	22.5701	24.2695	23.5727	26.4551	24.0773	24.7637	3	2	3	3	3	4	2	2
157	O60488	Long-chain-fatty-acid--CoA ligase 4	ACSL4	8	79.187	7.50265	5.74662		1.08991	0.265868	0.219965	0.72093	27.0684	27.1784	26.9585	8	4	4	27.1477	27.4006	27.2023	26.9631	26.8379	27.0748	27.0209	26.9002	8	8	8	8	4	4	4	4
158	O60506	Heterogeneous nuclear ribonucleoprotein Q	SYNCRIP	22	69.602	8.4308	6.57593		0.366577	0.664369	-0.0834136	-0.279359	29.958	29.9163	29.9998	8	4	4	29.8821	29.7446	29.8859	30.1528	29.8857	29.9566	30.109	30.0478	19	21	20	21	20	18	21	19
159	O60563	Cyclin-T1	CCNT1	12	80.684	8.0421	5.18097		0.697939	0.292902	0.256256	0.677562	28.4105	28.5387	28.2824	8	4	4	28.3407	28.6127	28.8546	28.3467	28.3232	28.6021	27.9779	28.2264	10	11	12	11	10	11	9	10
160	O60568	Procollagen-lysine,2-oxoglutarate 5-dioxygenase 3	PLOD3	17	84.784	8.05892	5.73514	+	3.68817	0.000551724	0.841079	2.7551	29.0366	29.4572	28.6161	8	4	4	29.2298	29.4379	29.5838	29.5772	28.4727	28.5664	28.779	28.6462	17	16	16	16	12	12	10	12
161	O60583	Cyclin-T2	CCNT2	3	81.028	7.2068	4.10779	+	0.932818	0.0499233	-1.14012	-1.38621	25.642	25.0719	26.2121	8	4	4	24.0881	26.0723	26.2001	23.9274	26.1897	26.4711	26.1295	26.058	1	2	2	1	2	2	2	3
162	O60716	Catenin delta-1	CTNND1	11	108.17	7.49784	5.79509		1.3088	0.122721	0.365148	1.04799	27.4725	27.6551	27.2899	8	4	4	27.7222	27.6755	27.7606	27.462	27.6364	27.3162	27.0014	27.2057	5	5	8	8	7	8	6	5
163	O60762	Dolichol-phosphate mannosyltransferase subunit 1	DPM1	5	29.634	7.68943	5.89893		0.205594	0.640332	-0.139474	-0.297281	26.4876	26.4178	26.5573	8	4	4	25.9303	26.759	26.3821	26.6	25.9571	26.7699	26.7629	26.7393	4	4	5	4	3	4	3	3
164	Q99879;Q99877;Q93079;Q5QNW6;P62807;P58876;O60814;P57053;Q99880	Histone H2B type 1-M;Histone H2B type 1-N;Histone H2B type 1-H;Histone H2B type 2-F;Histone H2B type 1-C/E/F/G/I;Histone H2B type 1-D;Histone H2B type 1-K;Histone H2B type F-S;Histone H2B type 1-L	HIST1H2BM;HIST1H2BN;HIST1H2BH;HIST2H2BF;HIST1H2BC;HIST1H2BD;HIST1H2BK;H2BFS;HIST1H2BL	9	13.989	10.0285	6.46762		0.594537	0.185434	0.564104	0.871059	32.8341	33.1161	32.552	8	4	4	32.8399	33.0194	32.3992	34.2059	32.7526	31.8982	32.9311	32.6261	9	9	8	9	8	8	8	7
166	O60832	H/ACA ribonucleoprotein complex subunit 4	DKC1	10	57.673	7.95182	6.16737		0.600603	0.41476	0.180117	0.527069	28.3768	28.4669	28.2868	8	4	4	28.7471	28.4801	28.5023	28.1379	28.152	28.2184	28.3196	28.457	9	10	8	10	7	7	6	6
167	O60841;Q9H2L5	Eukaryotic translation initiation factor 5B	EIF5B	31	138.83	8.38993	6.15551		0.875397	0.448854	-0.135362	-0.486967	30.4924	30.4247	30.5601	8	4	4	30.2901	30.3598	30.5832	30.4656	30.5056	30.5824	30.4765	30.6757	23	24	25	23	25	28	28	27
168	O60869	Endothelial differentiation-related factor 1	EDF1	8	16.368	8.54448	6.78803		0.29118	0.515568	0.210578	0.419638	28.517	28.6223	28.4118	8	4	4	28.547	28.8254	28.477	28.64	29.2581	27.9475	28.1209	28.3205	5	5	5	6	7	6	6	6
169	O60879	Protein diaphanous homolog 2	DIAPH2	9	125.57	6.93703	NaN	+	4.79837	0	2.82416	6.63505	25.2952	26.7073	23.8831	8	4	4	26.41	26.5557	27.2257	26.6378	24.2851	23.7181	23.6971	23.8323	8	7	8	7	1	1	1	1
170	O60884	DnaJ homolog subfamily A member 2	DNAJA2	7	45.745	7.82042	6.27314		1.21805	0.273464	0.204097	0.707508	27.4493	27.5514	27.3473	8	4	4	27.5804	27.442	27.5609	27.6223	27.5706	27.3493	27.215	27.2543	6	6	6	6	6	6	5	5
173	O75116;Q13464	Rho-associated protein kinase 2	ROCK2	6	160.9	7.59816	5.42881		0.211185	0.649837	0.129384	0.291432	28.5454	28.6101	28.4808	8	4	4	28.2194	28.6729	29.077	28.4712	28.9095	28.1171	28.4804	28.416	2	2	2	2	6	5	6	5
175	O75150	E3 ubiquitin-protein ligase BRE1B	RNF40	7	113.68	6.9286	5.52379		0.100192	0.874261	0.0324039	0.101682	25.689	25.7052	25.6728	8	4	4	25.5698	25.7321	25.8566	25.6622	25.5688	25.9751	25.614	25.5331	5	4	4	4	3	4	5	4
176	O75153;Q9Y5I4	Clustered mitochondria protein homolog	CLUH	11	146.67	7.2917	5.83953		0.0565683	0.924974	0.0227113	0.0664769	27.3288	27.3401	27.3174	8	4	4	27.0861	27.6105	27.4706	27.1933	27.2896	27.1276	27.3814	27.4711	9	8	8	7	9	10	9	10
177	O75165	DnaJ homolog subfamily C member 13	DNAJC13	15	254.41	7.15515	5.0278		0.0102046	0.979753	0.00477743	0.0133656	27.5847	27.5871	27.5823	8	4	4	27.498	27.5074	27.8342	27.5087	27.2508	27.8403	27.7547	27.4834	13	14	13	12	10	11	10	11
178	O75306	NADH dehydrogenase [ubiquinone] iron-sulfur protein 2, mitochondrial	NDUFS2	3	52.545	6.96304	5.65921	+	1.49249	0.010866	-1.15946	-1.87706	24.8254	24.2456	25.4051	8	4	4	24.0846	24.8963	24.1314	23.8702	24.7634	25.6247	26.3022	24.9301	1	1	0	2	2	3	3	2
179	O75367;Q9P0M6	Core histone macro-H2A.1	H2AFY	4	39.183	7.5918	6.67601		0.300742	0.364667	0.610314	0.580572	25.677	25.9822	25.3719	8	4	4	25.0237	25.7721	25.3755	27.7574	25.2374	23.7938	26.5731	25.8832	4	4	4	4	2	0	2	2
180	O75369	Filamin-B	FLNB	18	278.16	6.92228	6.49427		0.525179	0.210412	-0.576082	-0.815852	26.9552	26.6672	27.2432	8	4	4	26.7108	26.2806	26.162	27.5152	28.4331	26.7908	26.7077	27.0413	9	9	8	8	11	10	11	11
181	O75390	Citrate synthase, mitochondrial	CS	3	51.712	7.07969	6.41969	+	1.18305	0.0252712	-1.2235	-1.644	24.6278	24.0161	25.2396	8	4	4	24.4856	23.9937	23.3777	24.2072	26.711	24.7478	24.7147	24.7849	1	1	1	1	3	3	3	3
182	O75396	Vesicle-trafficking protein SEC22b	SEC22B	8	24.74	8.33106	6.67917	+	2.85667	0.00167568	-0.801045	-2.33373	28.1517	27.7512	28.5522	8	4	4	27.7116	27.9513	27.7056	27.6362	28.6226	28.8293	28.5322	28.2248	7	6	6	6	6	8	7	7
183	O75400	Pre-mRNA-processing factor 40 homolog A	PRPF40A	5	108.8	7.17091	5.73906	+	2.99188	0	-2.47784	-4.0139	25.1334	23.8945	26.3723	8	4	4	23.9205	24.5807	22.8092	24.2677	26.5092	26.508	26.5729	25.8993	1	1	1	2	4	3	4	4
184	O75431	Metaxin-2	MTX2	2	29.763	7.34376	5.57161	+	1.25735	0.0136538	-1.53667	-1.81307	24.7298	23.9614	25.4981	8	4	4	23.3142	23.8746	22.9423	25.7146	26.0988	25.2265	25.2873	25.3798	1	1	1	1	2	2	2	2
185	O75475	PC4 and SFRS1-interacting protein	PSIP1	2	60.103	7.01728	6.25608		0.403473	0.395735	0.27428	0.549224	25.0286	25.1657	24.8914	8	4	4	24.4611	25.1762	25.1294	25.8963	24.7711	25.0067	24.8037	24.9843	2	2	2	2	2	2	2	2
186	O75477	Erlin-1	ERLIN1	27	39.171	9.6445	5.55831	+	8.28235	0	-6.35509	-19.1811	30.9639	27.7864	34.1415	8	4	4	27.7207	27.957	27.7346	27.7333	33.836	34.3359	34.321	34.073	5	6	6	6	27	27	27	27
187	O75489	NADH dehydrogenase [ubiquinone] iron-sulfur protein 3, mitochondrial	NDUFS3	11	30.241	7.7842	5.99976		0.608015	0.343735	-0.234452	-0.612722	26.9127	26.7955	27.03	8	4	4	26.5651	27.0134	26.5374	27.0662	26.8055	26.9054	27.333	27.076	5	4	5	5	10	9	8	8
188	O75494;Q8WXF0	Serine/arginine-rich splicing factor 10;Serine/arginine-rich splicing factor 12	SRSF10;SRSF12	3	31.3	7.39384	5.85133		0.370689	0.303101	0.600965	0.664974	24.6875	24.988	24.3871	8	4	4	24.2067	24.8214	24.6204	26.3036	25.267	24.3363	22.8958	25.049	3	3	3	3	1	1	1	1
189	O75521	Enoyl-CoA delta isomerase 2, mitochondrial	ECI2	13	43.585	8.40523	6.11213		0.424498	0.616023	0.0948343	0.316894	28.877	28.9244	28.8296	8	4	4	28.7705	29.0002	29.0324	28.8946	28.6272	28.8953	29.0019	28.7939	12	13	13	12	10	10	11	10
192	O75533	Splicing factor 3B subunit 1	SF3B1	19	145.83	7.77389	6.19126		0.208833	0.755849	-0.0645037	-0.19982	28.7603	28.7281	28.7926	8	4	4	28.5481	28.6438	28.6801	29.0405	28.953	28.791	28.7533	28.673	15	14	17	16	15	12	13	12
193	O75534	Cold shock domain-containing protein E1	CSDE1	18	88.884	7.95653	6.3791		0.880893	0.605274	0.081357	0.329893	28.9525	28.9932	28.9118	8	4	4	28.9499	28.9881	29.1038	28.9309	28.9277	28.8899	28.8544	28.9753	14	15	14	14	13	13	13	14
195	O75607	Nucleoplasmin-3	NPM3	2	19.343	8.23855	6.42465		0.899625	0.0914704	0.665644	1.15822	27.272	27.6048	26.9392	8	4	4	27.1428	28.1461	27.3672	27.7632	26.2917	26.5789	27.5846	27.3015	2	2	2	2	2	2	2	2
197	O75643	U5 small nuclear ribonucleoprotein 200 kDa helicase	SNRNP200	37	244.5	7.70418	6.1845		0.221088	0.670013	-0.110028	-0.275471	29.3758	29.3208	29.4309	8	4	4	28.8618	29.3057	29.3378	29.778	29.2554	29.3922	29.568	29.5078	20	24	23	26	26	29	29	29
198	O75683	Surfeit locus protein 6	SURF6	12	41.45	8.36693	5.86714	+	2.32816	0.0349091	0.454917	1.49645	28.6877	28.9152	28.4603	8	4	4	28.79	29.1779	28.7334	28.9595	28.3825	28.456	28.5196	28.483	12	12	10	12	8	8	8	9
199	O75691	Small subunit processome component 20 homolog	UTP20	15	318.38	6.98926	5.60133		0.228792	0.611115	-0.149158	-0.322512	27.277	27.2024	27.3516	8	4	4	26.5906	27.5566	27.2067	27.4557	26.9601	27.4627	27.6621	27.3213	11	12	12	11	12	12	13	13
202	O75794	Cell division cycle protein 123 homolog	CDC123	2	39.134	6.30931	5.90408		0.622898	0.164467	-0.615427	-0.918562	23.5727	23.265	23.8805	8	4	4	23.2574	24.0263	23.2465	22.53	24.909	23.7698	23.5611	23.2819	2	2	2	2	0	0	0	0
204	O75821	Eukaryotic translation initiation factor 3 subunit G	EIF3G	5	35.611	7.6378	6.48176		0.851455	0.256271	0.26265	0.740175	26.6376	26.7689	26.5063	8	4	4	26.751	26.8409	26.7425	26.7414	26.1737	26.5002	26.9131	26.4382	2	4	3	3	4	4	2	3
205	O75822	Eukaryotic translation initiation factor 3 subunit J	EIF3J	3	29.062	7.65894	6.6856		0.391606	0.610355	0.101715	0.324131	26.2684	26.3192	26.2175	8	4	4	26.2216	26.3244	26.5177	26.2132	25.9939	26.4258	26.2542	26.1961	3	3	3	3	2	2	2	2
206	O75874	Isocitrate dehydrogenase [NADP] cytoplasmic	IDH1	6	46.659	7.41206	6.86977		0.442102	0.438624	-0.199954	-0.496913	26.2619	26.1619	26.3619	8	4	4	26.456	25.8495	26.3026	26.0396	26.7763	26.0859	26.3798	26.2056	3	3	2	3	6	5	5	4
207	O75880	Protein SCO1 homolog, mitochondrial	SCO1	3	33.814	7.19134	5.44404	+	1.26704	0.0135266	-1.51835	-1.8174	24.6856	23.9264	25.4448	8	4	4	23.8856	23.8061	23.2758	24.7382	26.1285	23.7804	26.0552	25.8149	1	0	0	0	2	1	2	2
211	O75940	Survival of motor neuron-related-splicing factor 30	SMNDC1	3	26.711	7.67863	5.93483		0.202718	0.698382	0.0978823	0.250198	25.6601	25.7091	25.6112	8	4	4	25.1733	25.8864	25.9473	25.8293	25.472	25.6655	25.546	25.7613	3	3	3	3	2	2	2	2
212	O75947	ATP synthase subunit d, mitochondrial	ATP5H	9	18.491	8.21029	6.55277		0.919892	0.269432	-0.235056	-0.712599	27.5087	27.3911	27.6262	8	4	4	27.3834	27.6041	27.1331	27.444	27.8689	27.6017	27.4707	27.5635	4	4	5	4	8	7	8	7
214	O75964	ATP synthase subunit g, mitochondrial	ATP5L	3	11.428	7.86252	6.62271	+	1.49824	0.0456537	-0.573786	-1.41339	25.6521	25.3652	25.939	8	4	4	25.2888	25.3304	25.4266	25.4149	26.1315	26.4194	25.5751	25.6299	2	2	2	2	3	3	3	3
215	O76021	Ribosomal L1 domain-containing protein 1	RSL1D1	32	54.972	8.94569	6.64969		1.59067	0.346767	-0.15316	-0.607909	31.197	31.1204	31.2736	8	4	4	31.1853	31.1408	31.0639	31.0918	31.2263	31.3986	31.2726	31.1969	28	28	28	26	25	26	26	26
216	O76024	Wolframin	WFS1	3	100.29	7.25508	4.50516	+	1.39093	0.0040241	-2.42285	-2.14072	25.397	24.1855	26.6084	8	4	4	23.8145	25.1882	23.5481	24.1914	27.2233	27.5635	27.6047	24.042	0	0	0	0	3	3	3	2
217	O76031	ATP-dependent Clp protease ATP-binding subunit clpX-like, mitochondrial	CLPX	10	69.223	7.63798	5.80975		0.206834	0.706546	0.0910053	0.242866	27.6435	27.689	27.598	8	4	4	27.2382	27.7646	28.0214	27.7318	27.4249	27.6402	27.7118	27.6152	5	6	6	6	9	10	10	10
219	O76094	Signal recognition particle subunit SRP72	SRP72	14	74.605	7.97417	6.08729		1.81835	0.111356	-0.319715	-1.08342	28.5489	28.389	28.7088	8	4	4	28.2027	28.4659	28.5078	28.3798	28.8175	28.8251	28.5573	28.6352	9	10	11	10	13	14	13	13
221	O94776;Q9BTC8;Q13330	Metastasis-associated protein MTA2	MTA2	4	75.022	6.94606	5.44225	+	2.42775	0	2.0847	3.18628	25.3071	26.3495	24.2648	8	4	4	25.9073	26.2579	26.5168	26.7159	25.4215	23.4969	24.3017	23.839	4	4	4	4	1	1	0	1
222	O94826	Mitochondrial import receptor subunit TOM70	TOMM70A	16	67.454	8.09996	6.12261	+	1.81715	0.039572	-0.513379	-1.45514	28.8458	28.5891	29.1025	8	4	4	28.6123	28.8929	28.6322	28.2191	29.1469	29.2423	29.0817	28.9392	10	11	11	11	15	15	15	15
224	O94874	E3 UFM1-protein ligase 1	UFL1	3	89.594	6.55896	5.46954	+	2.23485	0.000457143	-1.21614	-2.47664	24.7399	24.1318	25.3479	8	4	4	24.6256	24.3591	23.3036	24.2389	25.3929	25.4475	25.2998	25.2514	0	0	0	0	3	3	3	3
226	O94905	Erlin-2	ERLIN2	36	37.839	9.98762	5.90291	+	7.82441	0	-4.94699	-15.3671	32.879	30.4055	35.3525	8	4	4	30.2471	30.5687	30.5589	30.2472	35.1938	35.4914	35.4914	35.2332	16	17	18	17	36	36	35	36
227	O94906	Pre-mRNA-processing factor 6	PRPF6	6	106.92	7.00805	5.87651		0.169687	0.660189	-0.160226	-0.283266	26.0011	25.921	26.0812	8	4	4	26.3949	25.0285	25.8926	26.3681	26.5895	25.8826	26.0621	25.7908	4	5	3	5	2	3	4	2
228	O94913	Pre-mRNA cleavage complex 2 protein Pcf11	PCF11	3	173.05	6.14582	4.8475		0.888511	0.126697	-0.506215	-1.0374	24.4587	24.2056	24.7118	8	4	4	24.7355	23.5637	24.1831	24.3402	24.9127	25.0306	24.3942	24.5099	2	1	2	2	2	1	0	1
229	O94992;Q96MH2	Protein HEXIM1	HEXIM1	12	40.623	8.82226	5.38064		1.48171	0.12706	0.331412	1.035	29.825	29.9907	29.6592	8	4	4	29.7978	30.1954	30.122	29.8474	29.4987	29.7409	29.5964	29.801	12	12	12	12	11	11	11	11
234	O95202	LETM1 and EF-hand domain-containing protein 1, mitochondrial	LETM1	5	83.353	7.35555	5.81911		0.807236	0.222419	-0.309256	-0.791683	26.7125	26.5579	26.8672	8	4	4	26.2257	26.91	26.6283	26.4677	26.5407	26.8309	26.9621	27.135	4	4	4	5	4	5	4	5
236	O95292	Vesicle-associated membrane protein-associated protein B/C	VAPB	6	27.228	7.9664	6.15368		0.744951	0.332	-0.214813	-0.628942	27.3558	27.2484	27.4632	8	4	4	26.8453	27.483	27.3492	27.3161	27.4595	27.5329	27.4067	27.4537	3	6	5	5	4	4	4	3
239	O95347	Structural maintenance of chromosomes protein 2	SMC2	22	135.65	7.72789	6.12517		0.34201	0.576998	0.128663	0.356292	28.6823	28.7466	28.618	8	4	4	28.3043	28.7611	29.0068	28.9143	28.6229	28.6698	28.5013	28.6778	18	18	19	19	15	13	13	12
247	O95478	Ribosome biogenesis protein NSA2 homolog	NSA2	4	30.065	7.8735	6.04402		0.806437	0.222985	0.30868	0.790609	26.5533	26.7077	26.399	8	4	4	26.5249	26.6886	26.4163	27.2009	26.2384	26.498	26.5636	26.2961	3	3	2	3	3	4	4	4
248	O95573	Long-chain-fatty-acid--CoA ligase 3	ACSL3	14	80.419	8.01641	5.93708	+	2.6897	0.00407317	-0.737769	-2.15551	28.6108	28.2419	28.9797	8	4	4	28.0039	28.4873	28.4153	28.0611	28.7642	29.0594	29.0728	29.0222	10	10	10	11	13	10	11	11
249	O95602	DNA-directed RNA polymerase I subunit RPA1	POLR1A	6	194.81	6.7213	5.43915		0.234899	0.591895	-0.168328	-0.343806	25.8587	25.7745	25.9429	8	4	4	25.8909	25.7253	26.2522	25.2298	25.3886	26.3053	25.973	26.1046	4	4	3	4	4	4	4	4
252	O95782;O94973	AP-2 complex subunit alpha-1;AP-2 complex subunit alpha-2	AP2A1;AP2A2	5	107.54	6.89868	5.65915		0.752236	0.221231	-0.330913	-0.794896	25.5636	25.3981	25.729	8	4	4	25.5879	25.0623	25.2162	25.7261	25.9933	25.9675	25.3807	25.5746	4	3	3	3	5	4	5	5
253	O95816	BAG family molecular chaperone regulator 2	BAG2	9	23.772	8.70624	6.60224	+	5.55401	0	-1.02957	-3.94311	29.6362	29.1214	30.151	8	4	4	29.1969	29.034	29.1605	29.0943	30.1842	30.2704	30.1076	30.0417	8	8	8	7	8	9	8	8
254	O95831	Apoptosis-inducing factor 1, mitochondrial	AIFM1	8	66.9	7.59936	6.22539		2.83736	0.0510621	-0.366171	-1.37633	27.1982	27.0152	27.3813	8	4	4	26.9553	27.0922	26.8925	27.1206	27.2841	27.4594	27.3694	27.4125	7	7	7	7	7	7	7	7
256	O96000	NADH dehydrogenase [ubiquinone] 1 beta subcomplex subunit 10	NDUFB10	3	20.776	7.92479	5.8891		0.961521	0.190729	-0.317899	-0.86114	26.7885	26.6296	26.9475	8	4	4	26.6392	26.6881	26.7201	26.471	26.6495	26.8385	27.399	26.903	2	2	2	2	3	3	3	2
258	O96019	Actin-like protein 6A	ACTL6A	4	47.46	7.60352	6.12786		1.98373	0.0778935	0.366395	1.22264	26.5674	26.7506	26.3842	8	4	4	26.6321	26.8265	26.5863	26.9575	26.3231	26.4701	26.4674	26.2764	4	4	4	4	2	2	2	2
259	P00338;Q6ZMR3;P07864	L-lactate dehydrogenase A chain	LDHA	7	36.688	8.09047	7.43474		0.0409497	0.91626	0.0396762	0.0739381	28.0298	28.0497	28.01	8	4	4	28.3826	28.6243	27.655	27.5368	28.6191	27.7507	27.8503	27.8199	6	6	6	6	7	5	5	7
260	P00367;P49448	Glutamate dehydrogenase 1, mitochondrial;Glutamate dehydrogenase 2, mitochondrial	GLUD1;GLUD2	27	61.397	9.03218	6.28839		0.535173	0.525941	0.127222	0.410322	31.8497	31.9133	31.7861	8	4	4	31.6606	32.0455	31.9659	31.9813	31.6246	31.9002	31.9003	31.7193	27	27	25	26	24	24	24	24
261	P00390	Glutathione reductase, mitochondrial	GSR	2	56.256	7.06416	6.31881		0.148327	0.762472	-0.0773826	-0.193987	24.9731	24.9344	25.0118	8	4	4	24.5849	24.967	25.0966	25.0893	25.3254	24.662	24.83	25.2299	2	2	2	2	2	2	2	2
265	P00966	Argininosuccinate synthase	ASS1	3	46.53	7.37869	7.26721		0.314411	0.572232	0.140277	0.361097	25.9165	25.9866	25.8463	8	4	4	26.2831	26.0728	25.9057	25.6848	26.2627	25.6692	25.7274	25.726	2	2	3	2	3	3	3	3
266	P01116;P01111;P01112	GTPase KRas;GTPase KRas, N-terminally processed;GTPase NRas;GTPase HRas;GTPase HRas, N-terminally processed	KRAS;NRAS;HRAS	2	21.656	7.57758	5.70147	+	3.47977	0	-2.09422	-4.30915	25.0667	24.0196	26.1138	8	4	4	23.5865	24.3428	23.5458	24.603	25.8369	26.1786	26.3231	26.1166	1	1	1	1	2	2	2	2
269	P01857;P01860;P01859;P01861	Ig gamma-1 chain C region;Ig gamma-3 chain C region;Ig gamma-2 chain C region;Ig gamma-4 chain C region	IGHG1;IGHG3;IGHG2;IGHG4	2	36.105	10.0562	NaN		0.64964	0.546499	-0.107154	-0.383994	33.9804	33.9268	34.034	8	4	4	34.0678	34.0316	33.8817	33.7263	34.0443	34.0183	34.0092	34.0641	2	2	2	2	2	2	2	2
271	P02545;REV__Q5VX52	Prelamin-A/C;Lamin-A/C	LMNA	31	74.139	8.72646	7.17987		0.214562	0.63028	-0.143297	-0.307165	31.2112	31.1395	31.2828	8	4	4	30.9302	30.8544	30.8824	31.8912	31.4266	31.0229	31.3636	31.3183	28	28	29	31	29	29	28	28
272	P02786;Q9UP52	Transferrin receptor protein 1;Transferrin receptor protein 1, serum form	TFRC	14	84.87	7.78188	6.72582	+	1.75741	0.0260168	-0.65754	-1.63419	28.1075	27.7787	28.4362	8	4	4	27.8247	28.2674	27.6653	27.3573	28.5004	28.274	28.5967	28.3738	7	7	7	7	13	14	13	13
274	P04040	Catalase	CAT	9	59.755	7.81807	5.94102	+	1.7354	0.0228996	-0.701971	-1.67634	27.7693	27.4183	28.1203	8	4	4	27.0432	27.5814	27.5475	27.501	27.7804	28.3236	28.5181	27.8589	6	5	5	6	9	9	9	9
275	P04075	Fructose-bisphosphate aldolase A	ALDOA	18	39.42	8.6524	7.43853	+	5.57928	0	-2.74224	-7.593	29.6618	28.2906	31.0329	8	4	4	28.3015	28.6795	28.1249	28.0567	31.2516	30.8623	31.0087	31.009	6	8	7	8	18	18	18	17
280	P04406;O14556	Glyceraldehyde-3-phosphate dehydrogenase	GAPDH	19	36.053	8.86728	8.07366		0.268747	0.637469	-0.111719	-0.300838	30.1665	30.1106	30.2223	8	4	4	30.2494	30.2148	29.928	30.0503	30.6799	30.1334	30.0356	30.0404	16	17	17	15	16	14	15	15
281	P04439;P01893;P17693;P13747;P01889;P10321	HLA class I histocompatibility antigen, A-3 alpha chain;Putative HLA class I histocompatibility antigen, alpha chain H	HLA-A;HLA-H	3	40.84	7.76453	4.77619		0.114921	0.685178	-0.332432	-0.260825	26.7018	26.5356	26.868	8	4	4	24.7088	27.2772	27.1748	26.9814	24.2371	27.7468	28.0011	27.487	1	3	3	3	1	2	2	2
282	P04792	Heat shock protein beta-1	HSPB1	3	22.782	7.12821	7.21518		0.421546	0.248434	0.730786	0.75391	24.4913	24.8566	24.1259	8	4	4	24.2334	25.7605	24.3629	25.0698	22.4379	23.8871	24.4391	25.7394	2	3	2	3	1	1	2	1
283	P04843	Dolichyl-diphosphooligosaccharide--protein glycosyltransferase subunit 1	RPN1	24	68.569	8.46328	6.50459		1.84265	0.0542914	-0.44671	-1.34915	30.3066	30.0832	30.5299	8	4	4	29.9005	30.3343	30.179	29.9191	30.3331	30.6186	30.6872	30.4809	22	20	20	22	21	21	20	20
284	P04844	Dolichyl-diphosphooligosaccharide--protein glycosyltransferase subunit 2	RPN2	14	69.283	8.19984	6.05649	+	1.55889	0.0402491	-0.579955	-1.448	28.7129	28.4229	29.0028	8	4	4	27.9855	28.8133	28.4296	28.4631	28.7107	29.1826	29.14	28.9781	10	9	10	10	12	13	9	10
285	P04920	Anion exchange protein 2	SLC4A2	6	137.01	7.00342	5.06546	+	3.77913	0	-3.21522	-5.47187	25.2875	23.6799	26.8951	8	4	4	24.2669	22.8073	23.4017	24.2435	26.4471	27.1692	27.0553	26.9087	0	0	0	0	4	5	6	4
286	P05023;P13637;P50993;Q13733;P20648	Sodium/potassium-transporting ATPase subunit alpha-1	ATP1A1	11	112.89	7.46564	6.59518		1.31341	0.06672	-0.5279	-1.27541	27.2499	26.9859	27.5138	8	4	4	26.5706	27.5002	27.0479	26.8249	27.3635	27.5698	27.7224	27.3995	5	6	5	5	9	10	10	9
287	P05109	Protein S100-A8;Protein S100-A8, N-terminally processed	S100A8	4	10.834	7.83412	NaN		0.470831	0.207938	0.805696	0.826936	25.5534	25.9563	25.1506	8	4	4	24.8733	25.4117	28.1931	25.347	25.4244	25.2334	25.2926	24.652	4	4	4	4	2	2	2	2
288	P05114	Non-histone chromosomal protein HMG-14	HMGN1	5	10.659	8.41562	6.93437	+	1.13051	0.0392119	0.902471	1.4609	26.7299	27.1811	26.2787	8	4	4	27.2478	26.7392	26.7005	28.037	26.8861	25.537	26.3835	26.308	5	5	5	5	2	2	2	2
289	P05141	ADP/ATP translocase 2;ADP/ATP translocase 2, N-terminally processed	SLC25A5	6	32.852	8.7153	7.1359		0.0309457	0.96071	-0.0136118	-0.0387514	30.1931	30.1863	30.1999	8	4	4	29.9582	30.4441	30.0003	30.3427	30.0129	30.2415	30.4304	30.115	5	5	5	5	6	6	6	6
290	P05187;P10696	Alkaline phosphatase, placental type;Alkaline phosphatase, placental-like	ALPP;ALPPL2	19	57.953	8.35463	5.24371	+	3.63372	0	-1.07911	-3.19104	29.3811	28.8416	29.9207	8	4	4	28.4971	29.0525	29.0383	28.7783	29.9378	29.9995	29.7948	29.9506	9	8	9	9	17	18	17	17
291	P05198	Eukaryotic translation initiation factor 2 subunit 1	EIF2S1	13	36.112	8.40814	6.67463		1.27358	0.397579	0.141741	0.547162	29.332	29.4029	29.2611	8	4	4	29.2934	29.3991	29.5625	29.3565	29.2454	29.2381	29.2988	29.2622	12	11	13	12	10	10	10	10
292	P05204;Q15651	Non-histone chromosomal protein HMG-17;High mobility group nucleosome-binding domain-containing protein 3	HMGN2;HMGN3	3	9.3926	8.65689	6.75608	+	2.16783	0	2.671	3.10232	25.723	27.0585	24.3875	8	4	4	26.8091	26.5005	26.7732	28.1511	23.1633	23.9075	24.7852	25.6939	2	3	2	2	1	1	1	1
293	P05386	60S acidic ribosomal protein P1	RPLP1	2	11.514	8.96364	7.05363	+	3.07476	0	3.59412	4.58587	26.6624	28.4594	24.8653	8	4	4	28.8738	28.4122	27.3676	29.1841	24.6605	25.4652	23.7409	25.5946	2	2	2	2	1	1	1	1
294	P05387	60S acidic ribosomal protein P2	RPLP2	9	11.665	9.57874	7.47139		0.138523	0.722588	0.119084	0.226679	31.0481	31.1076	30.9886	8	4	4	30.2826	31.0541	31.3356	31.7582	30.8579	30.902	30.9193	31.275	9	9	9	9	8	7	8	8
295	P05388;Q8NHW5	60S acidic ribosomal protein P0;60S acidic ribosomal protein P0-like	RPLP0;RPLP0P6	16	34.273	9.62817	7.07344		0.654984	0.378377	0.195048	0.568775	32.6174	32.7149	32.5199	8	4	4	33.0862	32.7712	32.5758	32.4264	32.509	32.4947	32.5309	32.5448	16	15	16	16	15	15	14	15
296	P05455	Lupus La protein	SSB	2	46.836	6.72584	6.56423		0.0931052	0.791971	-0.100717	-0.1694	24.6481	24.5978	24.6985	8	4	4	25.0633	24.2169	24.6698	24.4411	23.9745	25.54	24.2953	24.9842	1	2	2	2	1	0	1	0
298	P05783;CON__H-INV:HIT000015463;CON__Q497I4	Keratin, type I cytoskeletal 18	KRT18	36	48.057	9.66552	7.7044		0.327251	0.477424	0.228824	0.460129	33.6441	33.7585	33.5296	8	4	4	34.106	33.215	33.4048	34.3081	33.9094	33.3982	33.2938	33.5172	33	33	32	34	36	33	32	33
300	P06576	ATP synthase subunit beta, mitochondrial	ATP5B	14	56.559	7.98764	6.99807		0.038423	0.930034	-0.025404	-0.0592008	28.2607	28.248	28.2734	8	4	4	28.1846	28.8436	27.8389	28.1247	28.2289	28.0978	28.5091	28.2577	9	8	10	7	14	13	14	14
301	P06702	Protein S100-A9	S100A9	6	13.242	8.33068	NaN	+	2.42061	0	3.6453	3.65608	26.1182	27.9409	24.2956	8	4	4	26.4724	27.8156	30.0288	27.4467	24.7715	24.7053	24.0278	23.6778	4	4	6	6	1	1	1	1
302	P06730	Eukaryotic translation initiation factor 4E	EIF4E	5	25.097	8.07835	6.29184		0.1027	0.875269	-0.0314307	-0.100565	27.315	27.2993	27.3307	8	4	4	27.2229	27.3124	27.532	27.1298	27.4666	27.1953	27.2159	27.4451	5	5	5	5	4	4	4	4
303	P06733;P13929;P09104	Alpha-enolase	ENO1	17	47.168	8.60975	5.82739		0.0201867	0.965424	-0.0151691	-0.0333034	30.0128	30.0052	30.0204	8	4	4	30.2029	30.212	29.725	29.8808	30.678	29.6733	29.8092	29.921	16	16	16	15	15	15	15	14
304	P06748	Nucleophosmin	NPM1	17	32.575	10.1716	7.63574		1.63273	0.151041	-0.283847	-0.965848	34.2819	34.1399	34.4238	8	4	4	34.314	33.9866	34.2008	34.0584	34.3525	34.5988	34.3879	34.3559	17	17	17	17	16	16	16	16
305	P06753	Tropomyosin alpha-3 chain	TPM3	4	32.95	8.19435	7.14528		0.449193	0.41348	0.222291	0.526669	28.1988	28.3099	28.0876	8	4	4	28.1282	28.2032	28.5227	28.3855	28.268	27.4875	28.2089	28.386	4	4	4	4	3	3	3	3
306	Q16778;P33778;P23527;P06899;Q96A08;Q6DRA6;Q6DN03	Histone H2B type 2-E;Histone H2B type 1-B;Histone H2B type 1-O;Histone H2B type 1-J	HIST2H2BE;HIST1H2BB;HIST1H2BO;HIST1H2BJ	2	13.92	8.42656	6.72709		0.781484	0.0710937	1.20814	1.25185	27.1393	27.7434	26.5352	8	4	4	26.6716	27.6382	27.2355	29.4282	25.7992	25.6128	27.3556	27.3732	2	2	2	2	2	2	2	2
307	P07195	L-lactate dehydrogenase B chain	LDHB	4	36.638	7.51447	7.56609		0.0549186	0.859489	0.081461	0.112753	26.0799	26.1206	26.0391	8	4	4	26.554	26.8046	25.8592	25.2645	27.1709	25.3943	25.7542	25.8371	4	4	4	3	3	1	3	2
308	P07237	Protein disulfide-isomerase	P4HB	5	57.116	7.10724	7.1053	+	1.56621	0.00531765	-1.497	-2.09285	24.9591	24.2106	25.7076	8	4	4	23.9198	24.3558	23.8119	24.755	26.5803	26.0343	24.3876	25.8283	2	3	2	2	4	5	4	4
310	P07355;A6NMY6	Annexin A2;Putative annexin A2-like protein	ANXA2;ANXA2P2	26	38.604	9.13605	7.6127		0.957455	0.25346	0.247586	0.745246	31.783	31.9068	31.6592	8	4	4	31.9473	31.8843	31.7942	32.0014	32.0032	31.4329	31.6695	31.5313	25	23	24	23	22	24	24	24
311	P07437	Tubulin beta chain	TUBB	18	49.67	9.18616	6.8595		0.114785	0.861097	-0.0347199	-0.111158	31.6091	31.5917	31.6264	8	4	4	31.6205	31.5684	31.3898	31.7881	31.7696	31.4262	31.5897	31.7202	17	17	17	17	16	16	15	16
313	P07741	Adenine phosphoribosyltransferase	APRT	2	19.608	6.82401	6.6991	+	1.18464	0.030496	-1.02511	-1.564	24.2267	23.7141	24.7392	8	4	4	23.0871	24.5455	23.0845	24.1395	24.8459	25.439	24.3592	24.3128	0	0	0	0	2	1	2	2
314	P07814	Bifunctional glutamate/proline--tRNA ligase;Glutamate--tRNA ligase;Proline--tRNA ligase	EPRS	30	170.59	8.00958	6.64391		1.19409	0.214095	-0.251101	-0.807971	29.9087	29.7832	30.0343	8	4	4	29.6465	29.9725	29.7473	29.7663	30.1389	30.1962	29.997	29.805	21	22	20	20	28	27	25	23
315	P07900;Q14568;Q58FF6;Q58FG0;Q58FG1	Heat shock protein HSP 90-alpha	HSP90AA1	13	84.659	7.84631	6.69354		0.109893	0.766984	-0.105181	-0.189832	28.0999	28.0473	28.1525	8	4	4	28.1745	28.7971	27.7397	27.4778	28.7257	27.759	28.0017	28.1234	11	12	10	8	11	9	10	8
316	P07910;P0DMR1;O60812;B7ZW38;B2RXH8;Q86SE5	Heterogeneous nuclear ribonucleoproteins C1/C2;Heterogeneous nuclear ribonucleoprotein C-like 4;Heterogeneous nuclear ribonucleoprotein C-like 1;Heterogeneous nuclear ribonucleoprotein C-like 3;Heterogeneous nuclear ribonucleoprotein C-like 2	HNRNPC;HNRNPCL4;HNRNPCL1;HNRNPCL3;HNRNPCL2	16	33.67	8.88887	7.27298		0.655081	0.153598	0.639992	0.956762	30.2276	30.5476	29.9076	8	4	4	30.11	30.3069	29.9991	31.7742	30.0185	29.2587	30.2299	30.1232	14	15	15	16	14	14	14	14
318	P07947;P12931;P07948;P08631	Tyrosine-protein kinase Yes;Proto-oncogene tyrosine-protein kinase Src;Tyrosine-protein kinase Lyn;Tyrosine-protein kinase HCK	YES1;SRC;LYN;HCK	4	60.801	7.13481	5.28831	+	5.63666	0	-2.26344	-6.8575	24.9799	23.8482	26.1116	8	4	4	23.7483	24.1262	23.6863	23.8319	26.0158	26.369	26.0509	26.0109	1	1	1	1	4	4	4	4
320	P08195	4F2 cell-surface antigen heavy chain	SLC3A2	14	67.993	8.01737	7.18162	+	1.80812	0.0317077	-0.557642	-1.52023	28.4844	28.2056	28.7632	8	4	4	27.8607	28.5098	28.4473	28.0044	28.7092	28.6703	28.8121	28.8612	8	9	8	7	13	14	13	14
321	P08237	ATP-dependent 6-phosphofructokinase, muscle type	PFKM	15	85.182	8.06774	6.25927	+	3.86706	0.00620225	0.527631	2.01892	28.7802	29.044	28.5164	8	4	4	28.9638	28.9568	29.1565	29.099	28.5386	28.426	28.5975	28.5034	13	15	14	14	9	10	9	9
322	P08238;Q58FF7	Heat shock protein HSP 90-beta	HSP90AB1	35	83.263	8.93475	7.51808		0.0387386	0.942244	-0.0180616	-0.0499464	31.7285	31.7195	31.7376	8	4	4	31.5806	32.0363	31.8234	31.4377	32.0142	31.6287	31.6776	31.6298	31	32	32	31	30	27	30	30
323	P08240	Signal recognition particle receptor subunit alpha	SRPR	19	69.81	8.09328	5.94718		1.20582	0.116823	0.399533	1.06614	28.9095	29.1092	28.7097	8	4	4	28.8181	29.3729	29.1274	29.1184	28.4592	29.0211	28.8377	28.5208	16	17	17	17	13	13	14	13
326	P08574	Cytochrome c1, heme protein, mitochondrial	CYC1	2	35.422	7.39578	6.13822		0.675538	0.146545	-0.650831	-0.978792	25.5212	25.1958	25.8466	8	4	4	23.924	25.6235	25.6685	25.5671	25.303	25.8861	26.0344	26.1629	2	2	2	2	1	2	2	2
327	P08579	U2 small nuclear ribonucleoprotein B	SNRPB2	3	25.486	7.78184	6.28771		0.00858749	0.977732	0.00793219	0.015551	26.0969	26.1009	26.0929	8	4	4	25.2159	26.2995	26.3982	26.4899	26.1069	25.8417	26.2092	26.2139	1	2	2	3	2	3	3	2
328	P08621	U1 small nuclear ribonucleoprotein 70 kDa	SNRNP70	16	51.556	8.79931	6.42913		0.176453	0.762155	0.0684204	0.195006	30.2594	30.2936	30.2252	8	4	4	29.8865	30.4586	30.4363	30.3932	30.0335	30.2904	30.267	30.3099	14	14	14	14	13	13	13	13
329	P08670;P17661;P14136;Q16352;P07196;P07197	Vimentin	VIM	47	53.651	9.68878	7.6117	+	1.51728	0.0330494	0.644567	1.50375	34.0292	34.3514	33.7069	8	4	4	34.5129	34.0109	33.9907	34.8913	33.9014	33.5497	33.7046	33.6718	45	44	46	46	43	43	42	43
330	P08708	40S ribosomal protein S17	RPS17	11	15.55	9.30739	6.95934		0.390174	0.574837	0.119644	0.357922	30.076	30.1358	30.0162	8	4	4	30.2888	30.0355	30.1067	30.1123	30.1225	30.296	29.73	29.9163	10	10	10	10	10	10	10	10
332	P08865	40S ribosomal protein SA	RPSA	8	32.854	8.2809	7.04944		0.177333	0.741674	-0.078373	-0.210648	28.1951	28.1559	28.2343	8	4	4	27.7255	28.2609	28.1701	28.4672	28.2144	28.1688	28.4406	28.1133	6	7	7	7	6	6	6	6
334	P09012	U1 small nuclear ribonucleoprotein A	SNRPA	11	31.279	8.84811	6.62762		0.277319	0.665553	0.0954509	0.278639	29.9212	29.969	29.8735	8	4	4	29.7365	30.0233	29.8992	30.2169	29.7194	29.9873	29.6899	30.0975	7	8	11	9	8	8	8	8
335	P09234	U1 small nuclear ribonucleoprotein C	SNRPC	2	17.394	8.3134	6.44942		0.590641	0.190922	0.544277	0.858194	27.0214	27.2936	26.7493	8	4	4	26.4981	26.9023	27.418	28.3557	26.9257	26.4804	26.4598	27.1311	2	2	2	2	2	2	2	2
339	P09651;Q32P51;A0A2R8Y4L2	Heterogeneous nuclear ribonucleoprotein A1;Heterogeneous nuclear ribonucleoprotein A1, N-terminally processed;Heterogeneous nuclear ribonucleoprotein A1-like 2	HNRNPA1;HNRNPA1L2	24	38.746	9.5575	7.19771		0.534542	0.451147	0.165947	0.482837	32.8375	32.9205	32.7545	8	4	4	32.9253	32.6601	32.7925	33.304	32.7215	32.8608	32.6915	32.7443	22	21	22	22	21	21	20	21
340	P09661	U2 small nuclear ribonucleoprotein A	SNRPA1	2	28.415	7.56965	6.47905	+	1.70443	0.00423669	-1.27825	-2.11119	25.1092	24.4701	25.7483	8	4	4	23.8688	23.9804	24.4974	25.5337	25.4748	25.6433	25.7351	26.14	1	1	1	1	2	2	2	2
341	P09874	Poly [ADP-ribose] polymerase 1	PARP1	27	113.08	8.24279	6.64743		0.565733	0.28117	0.328189	0.696424	29.9263	30.0904	29.7622	8	4	4	29.5718	29.9955	30.1015	30.6927	29.4128	29.6866	29.865	30.0842	23	23	24	27	20	20	19	20
343	P09923	Intestinal-type alkaline phosphatase	ALPI	7	56.811	7.76373	4.24042	+	5.68519	0	-1.54822	-5.38889	27.1163	26.3422	27.8904	8	4	4	26.2832	26.4819	26.416	26.1875	27.853	28.0096	27.7491	27.9498	5	5	4	4	7	7	6	6
344	P09972	Fructose-bisphosphate aldolase C	ALDOC	2	39.455	7.12646	6.07869	+	2.13245	0.000633663	-2.18036	-2.90993	25.0755	23.9853	26.1657	8	4	4	23.4693	22.8211	24.9716	24.6793	26.5468	25.5549	26.2792	26.2819	0	0	0	0	2	2	2	2
345	Q71UI9;P0C0S5	Histone H2A.V;Histone H2A.Z	H2AFV;H2AFZ	3	13.509	8.66485	6.60548		0.540456	0.202043	0.592932	0.836535	27.8678	28.1643	27.5713	8	4	4	27.3875	28.2524	27.9429	29.0743	27.0495	26.8306	28.2076	28.1977	2	3	2	3	2	2	2	2
346	Q99878;Q96KK5;Q9BTM1;P0C0S8;Q16777;Q6FI13;P20671	Histone H2A type 1-J;Histone H2A type 1-H;Histone H2A.J;Histone H2A type 1;Histone H2A type 2-C;Histone H2A type 2-A;Histone H2A type 1-D	HIST1H2AJ;HIST1H2AH;H2AFJ;HIST1H2AG;HIST2H2AC;HIST2H2AA3;HIST1H2AD	8	13.936	10.0086	7.48305		0.420035	0.293758	0.478499	0.678499	32.4061	32.6453	32.1668	8	4	4	32.5818	32.5101	32.0718	33.4176	32.3193	30.9373	32.7207	32.6899	7	8	8	7	6	6	7	6
347	P0CW18	Serine protease 56	PRSS56	16	64.596	8.25047	5.61199	+	3.70971	0.000609524	-0.893426	-2.87424	29.0395	28.5928	29.4862	8	4	4	28.5581	28.8604	28.5465	28.4062	29.4423	29.6348	29.4977	29.3701	11	13	11	12	13	14	14	14
348	P0DI83	Ras-related protein Rab-34, isoform NARR	RAB34	6	21.118	8.29422	4.76481	+	3.15553	0.000653061	1.12286	2.98567	28.5422	29.1036	27.9807	8	4	4	28.8115	29.0315	29.5692	29.0022	27.9363	27.8587	27.9552	28.1728	5	5	6	4	3	3	3	3
349	Q01105;P0DME0	Protein SET;Protein SETSIP	SET;SETSIP	2	33.488	7.22804	6.05627		0.987677	0.0501389	-0.988465	-1.38421	24.4842	23.99	24.9785	8	4	4	24.6635	23.2552	24.2101	23.8311	26.2253	24.4921	24.7077	24.4887	0	0	0	0	2	2	2	2
350	P0DMV9;P0DMV8	Heat shock 70 kDa protein 1B;Heat shock 70 kDa protein 1A	HSPA1B;HSPA1A	21	70.051	8.8485	7.1429		0.33598	0.630039	0.101087	0.307742	31.3444	31.395	31.2939	8	4	4	31.0226	31.4698	31.5098	31.5777	31.3441	31.2269	31.2946	31.3098	20	18	20	19	20	20	18	20
351	P0DP25;P0DP24;P0DP23;P27482;P02585			4	16.837	8.06822	7.40317		1.14328	0.193355	0.279743	0.852287	26.9407	27.0806	26.8008	8	4	4	27.0948	27.2559	26.8553	27.1163	26.7017	26.6068	26.8381	27.0567	3	4	4	4	3	3	3	3
352	P10412;P16402;P22492	Histone H1.4;Histone H1.3	HIST1H1E;HIST1H1D	3	21.865	8.52131	6.8797	+	0.804332	0.0434245	-2.45626	-1.42919	27.1668	25.9386	28.3949	8	4	4	23.7748	23.0896	27.5438	29.3463	28.6079	27.8033	28.2522	28.9162	1	1	2	2	3	3	2	3
353	P10586	Receptor-type tyrosine-protein phosphatase F	PTPRF	2	212.88	6.1345	5.37324		0.27241	0.460152	-0.342003	-0.475938	24.4093	24.2383	24.5803	8	4	4	24.1738	24.9869	24.0036	23.7888	24.673	23.3117	25.3876	24.9488	0	1	1	0	2	1	2	2
354	P10599	Thioredoxin	TXN	3	11.737	7.9586	7.55895		0.372249	0.415144	0.273995	0.527181	26.1325	26.2695	25.9955	8	4	4	25.656	26.2667	26.5142	26.6411	26.444	25.3963	26.272	25.8697	2	3	3	3	3	3	2	2
355	P10620	Microsomal glutathione S-transferase 1	MGST1	2	17.598	7.63994	6.33253		0.853136	0.0697455	0.968632	1.25776	23.9907	24.475	23.5064	8	4	4	25.0848	25.0534	22.8038	24.9581	23.1701	23.6176	23.5274	23.7106	2	2	1	2	1	1	1	1
356	P10809	60 kDa heat shock protein, mitochondrial	HSPD1	37	61.054	9.22238	7.4183	+	3.14765	0.00210667	-0.716153	-2.29032	32.5503	32.1923	32.9084	8	4	4	32.268	32.4227	32.0984	31.9799	32.9525	33.0496	32.8328	32.7987	33	32	30	31	33	36	33	33
357	P11021	78 kDa glucose-regulated protein	HSPA5	36	72.332	9.15782	7.14407		1.82234	0.0614675	-0.429773	-1.31207	32.2244	32.0095	32.4393	8	4	4	31.8149	32.2709	32.0393	31.9129	32.2143	32.4832	32.6	32.4597	32	31	32	31	34	34	34	34
358	P11142;P54652	Heat shock cognate 71 kDa protein	HSPA8	38	70.897	9.40123	7.11731		1.33591	0.293473	-0.185254	-0.67631	33.1517	33.0591	33.2444	8	4	4	32.9874	33.0507	33.0196	33.1786	33.4269	33.1899	33.1777	33.1829	33	34	34	33	35	35	35	35
359	P11166	Solute carrier family 2, facilitated glucose transporter member 1	SLC2A1	3	54.083	7.33278	5.51928		0.73168	0.19796	-0.387761	-0.844175	25.1006	24.9068	25.2945	8	4	4	24.4918	25.2008	25.0923	24.8422	25.0151	24.9484	25.8485	25.3661	1	2	2	2	3	3	3	3
360	P11182	Lipoamide acyltransferase component of branched-chain alpha-keto acid dehydrogenase complex, mitochondrial	DBT	2	53.486	6.62547	5.65488	+	1.43674	0.0245494	-0.863416	-1.65316	23.6893	23.2576	24.121	8	4	4	24.0123	22.9978	23.3547	22.6656	24.0086	23.9658	23.9576	24.5522	2	2	2	2	2	2	2	2
361	P11233;P11234	Ras-related protein Ral-A;Ras-related protein Ral-B	RALA;RALB	4	23.567	8.07642	5.73453	+	2.95539	0.0165023	-0.509237	-1.77338	26.9001	26.6455	27.1547	8	4	4	26.4603	26.674	26.6224	26.8252	27.1209	27.2773	27.0709	27.1497	3	3	3	3	4	4	3	3
363	P11310	Medium-chain specific acyl-CoA dehydrogenase, mitochondrial	ACADM	3	46.588	7.24398	6.19302		0.213869	0.55659	-0.25378	-0.376909	25.2552	25.1283	25.382	8	4	4	24.0297	25.8383	25.3967	25.2483	25.5103	24.5971	25.8565	25.5643	1	3	2	2	3	2	3	3
364	P11387;Q969P6	DNA topoisomerase 1	TOP1	14	90.725	8.05138	5.98782		0.105656	0.810428	-0.0650563	-0.152362	28.9247	28.8922	28.9573	8	4	4	28.4239	28.9389	28.7906	29.4153	28.8304	29.0486	29.1845	28.7655	10	10	9	12	11	11	10	9
365	P11388;Q02880	DNA topoisomerase 2-alpha;DNA topoisomerase 2-beta	TOP2A;TOP2B	9	174.38	7.05892	5.86619		0.382591	0.404624	0.279684	0.538854	26.6486	26.7885	26.5088	8	4	4	26.7617	26.4249	26.3366	27.6306	26.6058	26.1536	26.582	26.6937	7	8	8	8	5	4	4	4
366	P11586	C-1-tetrahydrofolate synthase, cytoplasmic;Methylenetetrahydrofolate dehydrogenase;Methenyltetrahydrofolate cyclohydrolase;Formyltetrahydrofolate synthetase;C-1-tetrahydrofolate synthase, cytoplasmic, N-terminally processed	MTHFD1	24	101.53	7.93391	6.56185		1.995	0.119703	0.295535	1.05577	29.0794	29.2272	28.9316	8	4	4	29.1683	29.2196	29.3661	29.1547	28.9698	28.7458	29.0346	28.9764	23	22	24	19	15	15	15	17
367	P11940;Q9H361;Q4VXU2	Polyadenylate-binding protein 1;Polyadenylate-binding protein 3	PABPC1;PABPC3	27	70.67	8.51626	6.81034		0.0732528	0.89957	0.0291538	0.0850906	30.3696	30.3842	30.355	8	4	4	30.0366	30.3962	30.6223	30.4817	30.1763	30.388	30.3466	30.5093	21	21	22	22	20	21	22	22
368	P49590;P12081	Probable histidine--tRNA ligase, mitochondrial;Histidine--tRNA ligase, cytoplasmic	HARS2;HARS	2	56.888	6.70585	5.92825		0.64208	0.191194	-0.476249	-0.858501	24.5451	24.307	24.7832	8	4	4	24.2155	25.0004	23.9737	24.0384	25.1565	24.012	25.0928	24.8716	0	1	1	0	2	1	2	2
369	P12235;Q9H0C2	ADP/ATP translocase 1	SLC25A4	4	33.064	7.55975	5.46962		0.932387	0.253092	-0.251067	-0.74472	26.4251	26.2996	26.5506	8	4	4	26.3908	26.4436	26.1729	26.1909	26.425	26.8286	26.6535	26.2954	3	4	4	4	3	3	3	3
370	P12236	ADP/ATP translocase 3;ADP/ATP translocase 3, N-terminally processed	SLC25A6	19	32.866	9.51875	6.46238		0.514416	0.533801	-0.124372	-0.39973	32.9548	32.8926	33.017	8	4	4	32.8978	32.9492	32.9335	32.7899	33.1497	33.2359	32.893	32.7893	16	16	16	16	17	18	16	17
371	P12268	Inosine-5-monophosphate dehydrogenase 2	IMPDH2	11	55.804	8.01953	6.45668		0.893978	0.206149	0.313632	0.830829	28.0885	28.2453	27.9317	8	4	4	28.2622	28.1869	28.1068	28.4253	28.3883	27.6287	27.7816	27.928	11	11	11	11	6	7	7	7
374	P12814	Alpha-actinin-1	ACTN1	6	103.06	7.3644	6.24585		0.14142	0.700727	-0.148584	-0.248261	27.0537	26.9794	27.128	8	4	4	27.5558	26.4152	26.2999	27.6467	27.6175	27.0597	26.8307	27.004	5	5	4	5	5	5	5	4
375	P12956	X-ray repair cross-complementing protein 6	XRCC6	26	69.842	8.56704	6.69836		0.219944	0.75425	-0.0638943	-0.201991	30.3284	30.2964	30.3603	8	4	4	30.1182	30.2175	30.346	30.504	30.2052	30.3133	30.3346	30.5882	23	22	24	23	24	23	24	23
376	P13010	X-ray repair cross-complementing protein 5	XRCC5	26	82.704	8.46864	6.6862		0.0147177	0.977197	0.00516415	0.0162094	30.3406	30.3431	30.338	8	4	4	30.0769	30.3078	30.4667	30.5212	30.2935	30.3698	30.1917	30.4969	22	23	22	23	25	24	23	23
378	P13639	Elongation factor 2	EEF2	53	95.337	9.31173	7.30708	+	3.66946	0.00983158	0.501637	1.90532	33.2307	33.4815	32.9799	8	4	4	33.5673	33.3973	33.4811	33.4805	33.1229	32.9143	32.8871	32.9953	49	45	45	47	40	41	36	40
384	P13995	Bifunctional methylenetetrahydrofolate dehydrogenase/cyclohydrolase, mitochondrial;NAD-dependent methylenetetrahydrofolate dehydrogenase;Methenyltetrahydrofolate cyclohydrolase	MTHFD2	3	37.895	7.2798	6.11113	+	3.6219	0	-2.34844	-4.67651	25.2978	24.1236	26.472	8	4	4	24.5352	23.4397	24.195	24.3246	26.1533	26.6242	26.9258	26.1848	1	1	1	1	3	3	3	3
385	P14324	Farnesyl pyrophosphate synthase	FDPS	2	48.275	7.01999	6.4975	+	2.97971	0.000481203	-0.907886	-2.56663	24.6589	24.2049	25.1128	8	4	4	24.3155	24.0239	24.0971	24.3833	25.3741	24.9672	25.2775	24.8325	1	1	1	1	2	2	2	2
386	P14618;P30613	Pyruvate kinase PKM	PKM	32	57.936	8.84078	7.48867	+	2.12986	0.0493566	0.427952	1.38967	31.3459	31.5598	31.1319	8	4	4	31.6548	31.5561	31.4631	31.5654	31.4311	31.0521	30.9953	31.049	32	30	30	29	29	25	28	28
387	P14625;Q58FF3	Endoplasmin	HSP90B1	10	92.468	7.5461	7.03296		0.719001	0.154742	-0.534704	-0.950045	27.3377	27.0703	27.605	8	4	4	27.1758	27.9495	26.8044	26.3517	27.9898	27.524	27.3911	27.5153	6	7	7	7	10	9	9	9
388	P63162;P14678	Small nuclear ribonucleoprotein-associated protein N;Small nuclear ribonucleoprotein-associated proteins B and B	SNRPN;SNRPB	6	24.614	8.39215	6.40844		0.164552	0.785474	-0.0582514	-0.17307	28.7718	28.7427	28.8009	8	4	4	28.762	28.6961	28.7524	28.7601	28.422	29.0148	28.7886	28.9782	6	6	5	6	4	4	4	4
389	P14866	Heterogeneous nuclear ribonucleoprotein L	HNRNPL	13	64.132	8.22637	6.823		0.278565	0.505482	0.238296	0.429704	28.3857	28.5049	28.2666	8	4	4	28.0185	28.2736	28.2082	29.5192	28.3871	28.0061	28.4048	28.2682	10	11	7	13	9	8	8	8
390	P14868	Aspartate--tRNA ligase, cytoplasmic	DARS	17	57.136	7.83973	6.4161	+	1.42529	0.031642	-0.717627	-1.52734	28.1771	27.8183	28.536	8	4	4	27.0311	28.1127	28.0737	28.0558	28.5757	28.6703	28.5232	28.3747	3	6	5	5	16	16	16	15
391	P14923	Junction plakoglobin	JUP	14	81.744	7.58986	6.01998		0.104201	0.815514	-0.0598831	-0.14549	27.6734	27.6434	27.7033	8	4	4	27.5652	27.2758	27.5045	28.2282	27.8014	27.7313	27.7307	27.5498	12	11	10	12	11	10	11	11
392	P15311	Ezrin	EZR	15	69.412	7.89772	6.69796		0.984713	0.162132	-0.359871	-0.928343	28.2403	28.0604	28.4203	8	4	4	27.881	27.8077	28.3384	28.2145	28.8042	28.1623	28.3998	28.3148	9	6	10	9	13	13	12	12
393	P15531	Nucleoside diphosphate kinase A	NME1	4	17.149	7.99069	6.51845		0.108933	0.815017	0.0585356	0.146842	26.7121	26.7414	26.6829	8	4	4	26.5904	27.0175	26.6937	26.6641	27.0157	26.4541	26.3166	26.9451	4	4	4	4	2	2	2	2
394	P15880	40S ribosomal protein S2	RPS2	17	31.324	9.14233	7.21053		1.18814	0.214742	0.249382	0.803143	31.516	31.6406	31.3913	8	4	4	31.8832	31.7102	31.5704	31.3988	31.3824	31.4975	31.3017	31.3835	16	16	14	16	13	14	14	14
395	P15924	Desmoplakin	DSP	101	331.77	8.19899	6.11219		0.937034	0.12151	0.491167	1.05143	31.4855	31.7311	31.2399	8	4	4	32.1575	31.19	31.5072	32.0695	31.6125	30.9702	31.201	31.1759	95	87	95	98	56	54	56	54
396	P15927	Replication protein A 32 kDa subunit	RPA2	4	29.247	8.09026	5.83942		0.52893	0.276384	0.366628	0.704754	26.9239	27.1072	26.7405	8	4	4	27.2628	26.3665	27.069	27.7305	27.0621	26.5125	26.4615	26.9261	4	4	4	4	3	3	3	3
397	P16070	CD44 antigen	CD44	2	81.537	6.84371	6.21985	+	1.96458	0.00877419	-0.829329	-1.9381	24.6487	24.2341	25.0634	8	4	4	24.0515	23.8391	24.6247	24.4209	24.6713	25.0321	25.3078	25.2423	1	1	1	1	2	2	2	2
398	P16401	Histone H1.5	HIST1H1B	7	22.58	9.07529	7.13691		0.921538	0.0977159	0.613482	1.13944	30.3306	30.6373	30.0239	8	4	4	29.8382	30.6125	30.8075	31.2913	29.7865	29.7351	30.2997	30.2741	7	7	7	7	6	6	6	5
399	P16403	Histone H1.2	HIST1H1C	13	21.364	9.94127	7.65575		0.133249	0.814677	-0.0488863	-0.144513	33.1735	33.1491	33.198	8	4	4	33.0574	33.0446	32.9791	33.5152	33.0698	33.1125	33.3224	33.2872	13	13	13	13	11	12	11	11
400	P16615;O14983;Q93084	Sarcoplasmic/endoplasmic reticulum calcium ATPase 2	ATP2A2	15	114.76	7.67742	6.25305	+	2.71266	0.000528926	-1.10387	-2.68808	27.8446	27.2927	28.3965	8	4	4	27.0856	27.7154	27.4777	26.892	28.131	28.5051	28.5788	28.3713	6	5	5	6	14	15	15	15
401	P16989	Y-box-binding protein 3	YBX3	2	40.089	7.77562	6.22873		0.817782	0.187554	0.365834	0.864694	26.5038	26.6867	26.3209	8	4	4	26.1106	26.8992	26.9652	26.7718	26.1235	26.289	26.2496	26.6213	2	2	2	2	2	2	2	2
403	P17096	High mobility group protein HMG-I/HMG-Y	HMGA1	5	11.676	8.81831	7.12534		0.596304	0.179397	0.584182	0.881904	28.6014	28.8935	28.3094	8	4	4	28.5122	28.2463	28.8444	29.9713	28.257	27.589	28.6029	28.7886	5	5	4	5	4	3	3	4
406	P17844	Probable ATP-dependent RNA helicase DDX5	DDX5	39	69.147	9.21203	6.84513		0.800188	0.533369	0.106532	0.400271	32.5109	32.5642	32.4577	8	4	4	32.4625	32.654	32.5065	32.6338	32.3718	32.5599	32.5126	32.3863	37	37	36	38	35	35	35	35
407	P17858	ATP-dependent 6-phosphofructokinase, liver type	PFKL	3	85.018	6.84217	5.85048		0.80582	0.108603	0.665781	1.08966	24.648	24.9809	24.3151	8	4	4	25.0158	25.1286	25.0879	24.6913	25.4536	23.6069	24.0039	24.196	2	2	2	2	2	1	2	2
408	P17980	26S protease regulatory subunit 6A	PSMC3	2	49.203	6.53671	6.34631		0.0637135	0.849933	-0.0748167	-0.12124	23.7873	23.7499	23.8247	8	4	4	24.3337	24.4523	23.0215	23.1921	23.4347	24.3274	23.7509	23.786	1	2	2	2	2	1	2	2
409	P17987	T-complex protein 1 subunit alpha	TCP1	17	60.343	8.38653	6.96893	+	3.78807	0.000463768	-0.723322	-2.52139	29.7519	29.3902	30.1136	8	4	4	29.5466	29.4218	29.235	29.3576	30.2812	30.0794	30.0769	30.0168	15	15	14	14	16	17	17	17
412	P18077	60S ribosomal protein L35a	RPL35A	9	12.538	9.73933	7.26535		0.030721	0.970159	0.00783634	0.0272382	32.0412	32.0451	32.0373	8	4	4	31.9402	32.0331	32.164	32.0433	32.1986	32.0574	31.8368	32.0564	9	9	8	8	9	9	9	9
413	P18085	ADP-ribosylation factor 4	ARF4	3	20.511	7.44741	6.45113		1.06292	0.0543322	-0.801937	-1.35549	25.1427	24.7418	25.5437	8	4	4	25.1367	24.0354	24.2817	25.5133	26.0758	25.3886	25.3438	25.3667	1	2	2	2	2	2	2	2
414	P18124	60S ribosomal protein L7	RPL7	22	29.225	9.81292	7.09598		0.300147	0.639228	0.102797	0.299163	33.1087	33.1601	33.0574	8	4	4	32.9486	33.2462	33.3216	33.1242	32.7032	33.1551	33.193	33.1782	21	20	21	21	19	20	19	20
415	P18583	Protein SON	SON	3	263.83	6.21338	5.48347		0.601624	0.163514	0.668506	0.921682	24.7252	25.0594	24.3909	8	4	4	24.5561	24.1273	25.6388	25.9155	25.1934	24.0627	24.512	23.7956	2	3	1	3	0	0	0	0
417	P18621	60S ribosomal protein L17	RPL17	12	21.397	9.47176	7.15171		0.0389625	0.934221	0.0226479	0.0564025	31.5155	31.5269	31.5042	8	4	4	31.2704	31.6949	31.5712	31.571	30.9687	31.7511	31.6412	31.6559	12	11	11	11	11	11	10	10
418	P18754	Regulator of chromosome condensation	RCC1	5	44.969	7.54205	6.36528	+	1.54256	0.00205195	2.21852	2.27596	24.6817	25.791	23.5724	8	4	4	25.0809	25.4033	24.979	27.7006	23.4944	23.3052	24.7711	22.719	2	3	2	4	2	1	2	2
420	P18887	DNA repair protein XRCC1	XRCC1	2	69.497	7.10295	5.40699		0.20745	0.609998	-0.171799	-0.324777	25.4165	25.3306	25.5024	8	4	4	25.7203	24.901	25.5567	25.1445	26.0921	25.7014	24.8096	25.4066	2	2	2	2	2	2	2	2
421	P19338	Nucleolin	NCL	45	76.613	9.58844	7.30533		1.23418	0.222183	-0.239461	-0.791354	33.9574	33.8377	34.0771	8	4	4	33.8505	33.84	34.0414	33.6187	34.0641	34.217	34.0805	33.9469	41	42	42	42	43	40	41	41
423	P19388	DNA-directed RNA polymerases I, II, and III subunit RPABC1	POLR2E	7	24.551	8.2398	5.89548		1.9598	0.106102	-0.316393	-1.10177	27.7352	27.577	27.8934	8	4	4	27.6232	27.6126	27.5035	27.5687	27.832	28.1371	27.7667	27.8379	5	7	7	6	6	5	5	5
425	P19447	TFIIH basal transcription factor complex helicase XPB subunit	ERCC3	3	89.277	6.52516	4.94019		1.41193	0.060886	-0.526204	-1.31683	24.3785	24.1154	24.6416	8	4	4	24.0138	23.9993	24.248	24.2005	24.9273	24.9995	24.3992	24.2404	2	2	1	2	2	3	3	3
427	P19525	Interferon-induced, double-stranded RNA-activated protein kinase	EIF2AK2	10	62.094	7.81414	5.80636		0.486054	0.685305	-0.0693746	-0.26184	27.3546	27.3199	27.3893	8	4	4	27.2217	27.4455	27.3789	27.2334	27.3644	27.4487	27.3031	27.4409	5	6	6	7	7	7	7	7
429	P20042	Eukaryotic translation initiation factor 2 subunit 2	EIF2S2	13	38.388	8.6131	6.70213		0.991481	0.229269	0.262302	0.780716	29.8991	30.0303	29.768	8	4	4	29.9366	29.8938	30.4026	29.8881	29.698	29.9225	29.6854	29.766	12	12	10	13	9	9	9	9
430	P20290	Transcription factor BTF3	BTF3	5	22.168	8.25079	6.87348		1.61726	0.127831	0.314119	1.03039	27.7203	27.8774	27.5633	8	4	4	28.0497	27.9589	27.8653	27.6356	27.7286	27.4913	27.51	27.5231	4	4	5	5	4	4	4	4
431	Q9NRW1;P20340;Q14964	Ras-related protein Rab-6B;Ras-related protein Rab-6A	RAB6B;RAB6A	3	23.461	7.91034	6.57151	+	1.11623	0.0133786	-2.477	-1.82217	25.2262	23.9877	26.4647	8	4	4	23.8003	24.1472	23.2618	24.7415	23.1183	27.4129	27.6535	27.6742	1	1	1	1	3	3	3	3
432	P20700	Lamin-B1	LMNB1	14	66.408	7.62106	6.79379		0.0315212	0.926377	0.0393739	0.0625174	27.2136	27.2333	27.1939	8	4	4	26.7925	26.8853	26.9312	28.3241	27.6298	26.5835	27.4269	27.1355	10	8	5	13	8	7	7	8
435	P21291	Cysteine and glycine-rich protein 1	CSRP1	6	20.567	8.30378	7.00952		1.12328	0.104938	0.456662	1.10686	28.1484	28.3768	27.9201	8	4	4	28.4066	28.0731	28.5936	28.4337	28.3597	27.7267	27.5344	28.0596	6	6	4	6	3	3	3	3
436	P21333;Q14315	Filamin-A	FLNA	84	280.74	8.42244	6.5347		0.301462	0.55303	0.160718	0.379313	31.9717	32.0521	31.8914	8	4	4	32.2323	31.7042	31.8681	32.4038	32.2474	31.5417	31.746	32.0304	79	77	76	80	71	69	65	67
437	P21796	Voltage-dependent anion-selective channel protein 1	VDAC1	12	30.772	8.66325	6.91312		0.44091	0.427911	-0.210973	-0.509571	29.7311	29.6256	29.8366	8	4	4	29.7724	29.2315	29.4915	30.007	30.2305	29.7445	29.6823	29.689	12	11	11	12	12	12	11	12
439	P22087	rRNA 2-O-methyltransferase fibrillarin	FBL	12	33.784	8.4416	6.54115		0.00692234	0.980793	-0.0058794	-0.0121329	29.2313	29.2283	29.2342	8	4	4	28.7512	29.1903	29.166	29.8058	28.7935	29.0935	29.6307	29.4191	12	11	12	11	8	8	8	8
440	P22234	Multifunctional protein ADE2;Phosphoribosylaminoimidazole-succinocarboxamide synthase;Phosphoribosylaminoimidazole carboxylase	PAICS	5	47.079	7.48429	6.88032		0.65754	0.138954	0.739815	0.99923	26.0169	26.3868	25.6469	8	4	4	26.2766	26.4639	26.3866	26.4199	24.045	26.1601	26.0141	26.3686	5	4	4	4	1	3	2	2
442	P22626	Heterogeneous nuclear ribonucleoproteins A2/B1	HNRNPA2B1	21	37.429	9.32785	7.39305		0.321174	0.53517	0.167836	0.398173	32.0952	32.1791	32.0113	8	4	4	32.0098	31.9827	31.9473	32.7765	31.8305	31.8681	32.1213	32.2252	21	21	19	21	18	17	18	17
443	P22695	Cytochrome b-c1 complex subunit 2, mitochondrial	UQCRC2	3	48.442	7.02214	6.30488	+	2.20419	0.00412346	-0.906301	-2.1567	24.4387	23.9855	24.8918	8	4	4	24.1483	23.6837	24.0888	24.0215	25.4556	24.7359	24.5714	24.8044	1	1	1	1	2	2	2	2
444	P23193	Transcription elongation factor A protein 1	TCEA1	2	33.969	6.77961	6.45445		0.370411	0.447616	0.229253	0.489201	24.3534	24.468	24.2388	8	4	4	24.4764	24.2873	24.7141	24.3943	24.0253	24.7335	24.5658	23.6306	2	2	2	2	1	1	1	1
445	P23246	Splicing factor, proline- and glutamine-rich	SFPQ	32	76.149	9.26522	6.75295		1.72428	0.268615	0.18444	0.71532	32.4705	32.5628	32.3783	8	4	4	32.521	32.5094	32.5629	32.6578	32.4897	32.419	32.3234	32.2812	30	30	28	31	29	29	28	29
446	P23258;Q9NRH3	Tubulin gamma-1 chain;Tubulin gamma-2 chain	TUBG1;TUBG2	5	51.169	7.26698	5.60216	+	2.75078	0	-1.9788	-3.4647	24.9436	23.9542	25.933	8	4	4	24.2765	24.6888	23.1038	23.7478	25.6411	25.7362	26.171	26.1837	2	2	2	2	5	4	4	5
447	P23284	Peptidyl-prolyl cis-trans isomerase B	PPIB	11	23.742	8.73303	7.1466		0.493516	0.266181	0.42905	0.71905	29.2834	29.4979	29.0688	8	4	4	28.8724	29.4088	29.2219	30.4884	28.8913	28.6192	29.4114	29.3534	10	10	10	11	11	11	10	10
449	P23381	Tryptophan--tRNA ligase, cytoplasmic;T1-TrpRS;T2-TrpRS	WARS	3	53.165	7.2461	6.68057	+	1.977	0.000484848	1.71767	2.56773	24.9602	25.8191	24.1014	8	4	4	26.2461	25.7791	25.7204	25.5307	25.1996	23.0523	24.2414	23.9123	2	2	2	2	1	2	1	1
450	P23396	40S ribosomal protein S3	RPS3	21	26.688	9.38034	7.33197		0.272289	0.764207	0.0525398	0.187845	32.3273	32.3536	32.301	8	4	4	32.2189	32.3732	32.4337	32.3886	32.1162	32.4085	32.3137	32.3657	21	21	19	19	18	18	18	18
451	P23528	Cofilin-1	CFL1	14	18.502	8.94656	7.70751		0.639491	0.30425	0.261328	0.661081	29.9437	30.0744	29.8131	8	4	4	30.5061	29.7849	30.0073	29.9994	30.1266	29.6549	29.5904	29.8805	14	12	14	14	12	11	11	11
452	P23588	Eukaryotic translation initiation factor 4B	EIF4B	30	69.15	8.77291	6.66527		0.87156	0.195833	0.332779	0.848077	30.8748	31.0411	30.7084	8	4	4	31.2307	30.7688	31.3048	30.8603	31.0514	30.7326	30.3727	30.6767	26	27	29	27	23	23	23	23
455	P24534	Elongation factor 1-beta	EEF1B2	4	24.763	8.43514	6.99178		0.151273	0.729156	-0.101799	-0.22269	28.4629	28.412	28.5138	8	4	4	27.9193	28.5395	28.1882	29.001	28.7405	28.2945	28.3724	28.6477	4	4	4	4	4	4	4	4
456	P24539	ATP synthase F(0) complex subunit B1, mitochondrial	ATP5F1	9	28.908	8.56805	6.44842		1.14962	0.154096	-0.338599	-0.955267	29.4537	29.2844	29.623	8	4	4	29.0373	29.6161	29.203	29.2812	29.4952	29.8905	29.6272	29.4793	8	8	7	8	9	9	9	9
457	P24752	Acetyl-CoA acetyltransferase, mitochondrial	ACAT1	15	45.199	8.21484	6.46535		0.409488	0.304761	-0.458702	-0.66037	28.7179	28.4886	28.9473	8	4	4	29.9177	28.2989	27.9606	27.7771	28.7496	29.0668	29.0755	28.8972	13	11	11	11	11	11	11	11
461	P25205	DNA replication licensing factor MCM3	MCM3	30	90.98	8.37849	6.47636		0.222097	0.827191	0.0354791	0.134364	30.4261	30.4439	30.4084	8	4	4	30.4383	30.4631	30.4682	30.4059	30.4252	30.4023	30.5554	30.2507	28	27	26	26	25	25	25	25
462	P25398	40S ribosomal protein S12	RPS12	4	14.515	8.68599	7.3874		1.57688	0.0806145	-0.409925	-1.20498	28.6449	28.44	28.8499	8	4	4	28.2599	28.4653	28.3602	28.6744	29.1367	28.8883	28.6382	28.7364	3	3	3	3	2	2	1	2
463	P25685	DnaJ homolog subfamily B member 1	DNAJB1	5	38.044	7.45629	6.00315		0.521033	0.486134	-0.148008	-0.447317	25.9817	25.9077	26.0557	8	4	4	25.982	26.2052	25.7056	25.7378	26.1966	25.944	26.1083	25.9738	4	4	5	4	3	3	3	3
464	P25705	ATP synthase subunit alpha, mitochondrial	ATP5A1	33	59.75	9.24783	6.92639		1.47173	0.0838966	-0.421836	-1.19172	32.5813	32.3704	32.7922	8	4	4	32.0924	32.6615	32.33	32.3977	32.6812	33.0335	32.8704	32.5838	27	27	27	27	30	32	30	31
465	P26038	Moesin	MSN	37	67.819	8.77266	6.93448		1.77644	0.135545	0.291	1.00831	31.0619	31.2074	30.9164	8	4	4	31.2578	31.0521	31.3784	31.1414	30.995	30.7812	30.882	31.0075	34	33	32	34	30	28	30	28
466	P26196	Probable ATP-dependent RNA helicase DDX6	DDX6	6	54.416	7.43249	6.22462	+	5.23783	0	3.05899	7.54384	25.5602	27.0897	24.0307	8	4	4	27.1597	27.3632	27.0593	26.7766	24.472	23.9629	23.6722	24.0158	5	5	4	5	2	2	2	2
468	P26358	DNA (cytosine-5)-methyltransferase 1	DNMT1	7	183.16	6.74763	5.91956		0.243708	0.671131	-0.101124	-0.274361	25.6853	25.6347	25.7358	8	4	4	25.9529	25.5568	25.3288	25.7003	25.964	25.4779	25.6591	25.8423	3	2	3	2	7	6	5	6
469	P26368	Splicing factor U2AF 65 kDa subunit	U2AF2	11	53.5	8.29697	6.36076		0.394806	0.51024	0.161029	0.424921	28.4023	28.4828	28.3218	8	4	4	28.2232	28.4458	28.3934	28.8689	28.0125	28.2852	28.4656	28.5239	8	9	9	10	8	8	8	8
470	P26373	60S ribosomal protein L13	RPL13	13	24.261	9.58323	7.15213		0.735861	0.412368	0.163604	0.529626	31.9255	32.0073	31.8437	8	4	4	32.0445	31.9587	31.9871	32.0389	32.1055	31.9188	31.7311	31.6193	12	12	12	10	13	13	13	12
471	P26599;O95758	Polypyrimidine tract-binding protein 1	PTBP1	15	59.632	8.7621	6.61463		1.07349	0.233433	0.247116	0.773082	30.3534	30.477	30.2299	8	4	4	30.625	30.2156	30.5131	30.5544	30.3963	30.2657	30.0173	30.2401	14	14	14	14	13	13	13	13
472	P26639	Threonine--tRNA ligase, cytoplasmic	TARS	2	83.434	6.74166	6.84632	+	2.92084	0	1.37786	3.13538	24.7441	25.4331	24.0552	8	4	4	25.5787	25.6254	25.0669	25.4611	23.4911	24.2658	24.045	24.4189	2	2	2	2	1	0	1	0
473	P26640	Valine--tRNA ligase	VARS	7	140.47	7.12555	6.28719		1.16241	0.127833	0.384342	1.02868	26.5595	26.7517	26.3673	8	4	4	26.8145	26.8836	26.8076	26.501	26.7679	26.0842	26.1925	26.4247	7	6	7	7	4	3	4	4
474	P26641	Elongation factor 1-gamma	EEF1G	22	50.118	9.2188	7.064		2.02504	0.0899377	0.339014	1.168	32.1302	32.2997	31.9607	8	4	4	32.3086	32.2	32.364	32.3263	32.0052	31.7586	31.922	32.157	22	22	21	22	20	19	20	20
475	P27105	Erythrocyte band 7 integral membrane protein	STOM	7	31.73	7.82551	6.11155	+	3.73304	0.000477612	-0.747461	-2.56121	26.6855	26.3117	27.0592	8	4	4	26.3212	26.3714	26.2586	26.2958	27.0433	27.1276	27.2429	26.823	4	5	3	6	6	6	5	6
476	P27348	14-3-3 protein theta	YWHAQ	2	27.764	7.58042	6.85291	+	2.66389	0	1.53037	3.06917	25.452	26.2171	24.6868	8	4	4	26.2048	26.2938	26.0613	26.3087	25.2599	24.4975	25.0396	23.9501	2	2	2	2	1	1	1	1
477	P27635;Q96L21	60S ribosomal protein L10	RPL10	11	24.577	9.32424	6.95794		0.928227	0.160759	0.380955	0.931747	30.7153	30.9057	30.5248	8	4	4	30.8166	30.8459	30.51	31.4505	30.4446	30.5087	30.7267	30.4191	11	9	9	9	9	10	9	9
478	P27694	Replication protein A 70 kDa DNA-binding subunit;Replication protein A 70 kDa DNA-binding subunit, N-terminally processed	RPA1	13	68.137	8.0658	6.06643		0.201963	0.630434	0.153476	0.306463	28.64	28.7167	28.5633	8	4	4	29.0957	28.2139	28.5859	28.9714	29.1909	28.305	28.1805	28.5765	12	12	11	13	11	10	11	10
479	P27695	DNA-(apurinic or apyrimidinic site) lyase;DNA-(apurinic or apyrimidinic site) lyase, mitochondrial	APEX1	16	35.554	8.68512	6.61831	+	1.8418	0.0324904	0.546083	1.51545	29.6304	29.9035	29.3574	8	4	4	29.8878	29.5687	30.114	30.0435	29.5548	29.0805	29.3151	29.4793	16	13	12	14	10	9	10	10
480	P27708	CAD protein;Glutamine-dependent carbamoyl-phosphate synthase;Aspartate carbamoyltransferase;Dihydroorotase	CAD	11	242.98	7.08679	5.74695		0.497192	0.293568	0.359841	0.678077	27.211	27.391	27.0311	8	4	4	27.7959	27.5008	27.3546	26.9125	27.4281	26.2515	27.0389	27.4059	11	11	11	9	6	6	6	6
481	P27797	Calreticulin	CALR	3	48.141	7.23621	7.10426	+	1.29235	0.0251646	-1.01207	-1.64267	24.32	23.8139	24.826	8	4	4	23.7606	23.6438	23.9852	23.8662	26.0488	24.4744	24.3019	24.4788	2	2	2	2	2	2	2	2
482	P27816	Microtubule-associated protein 4	MAP4	29	121	8.37907	4.84795	+	2.51567	0.0303874	0.458915	1.55077	30.8018	31.0313	30.5723	8	4	4	31.0318	30.9995	31.248	30.8458	30.5794	30.6361	30.4334	30.6405	29	28	29	29	21	20	21	20
483	P27824	Calnexin	CANX	11	67.567	7.77828	6.77156	+	4.67072	0	-2.81794	-6.45049	27.1661	25.7571	28.575	8	4	4	25.8087	26.2575	25.6159	25.3463	28.189	28.8472	28.6629	28.6011	3	2	2	2	11	10	10	11
485	P28288	ATP-binding cassette sub-family D member 3	ABCD3	16	75.475	8.06937	5.92686	+	3.3394	0.000533333	-0.892575	-2.71008	28.9839	28.5376	29.4302	8	4	4	28.2666	28.7075	28.5994	28.5769	29.2314	29.6244	29.5214	29.3435	7	7	7	7	16	14	16	16
486	P28331	NADH-ubiquinone oxidoreductase 75 kDa subunit, mitochondrial	NDUFS1	9	79.467	7.54319	5.7699		1.41137	0.0802222	-0.446826	-1.2091	27.3902	27.1668	27.6136	8	4	4	27.0299	26.9496	27.1827	27.5048	27.8271	27.5936	27.7403	27.2934	7	7	8	8	6	6	6	6
487	P28340	DNA polymerase delta catalytic subunit	POLD1	3	123.63	6.43535	5.51074		0.135909	0.800353	0.0583181	0.161071	24.3953	24.4245	24.3661	8	4	4	24.2676	24.4366	24.3031	24.6905	24.2177	24.2313	24.2582	24.7574	2	2	2	2	3	3	3	3
489	P28799	Granulins;Acrogranin;Paragranulin;Granulin-1;Granulin-2;Granulin-3;Granulin-4;Granulin-5;Granulin-6;Granulin-7	GRN	8	63.544	7.89377	4.64815	+	2.04629	0.021674	-0.607834	-1.68824	27.6543	27.3504	27.9583	8	4	4	27.008	27.694	27.4113	27.2884	27.7771	28.0158	28.1217	27.9183	6	6	6	6	7	7	5	7
491	P29401	Transketolase	TKT	15	67.877	8.17638	7.15337		1.26308	0.114751	0.391793	1.07508	28.7741	28.97	28.5782	8	4	4	29.1633	28.9515	28.7702	28.9949	28.9835	28.3109	28.4869	28.5314	14	13	13	14	11	11	10	11
493	P29692	Elongation factor 1-delta	EEF1D	12	31.121	9.01161	6.84199		1.09557	0.26827	0.217438	0.716577	30.8592	30.9679	30.7505	8	4	4	30.8446	30.8432	31.0446	31.1393	30.633	30.6291	30.8182	30.9216	12	12	12	11	10	9	9	9
495	P30049	ATP synthase subunit delta, mitochondrial	ATP5D	2	17.49	8.42734	6.23763		0.0997251	0.86753	-0.0350208	-0.106507	27.3211	27.3036	27.3386	8	4	4	26.9897	27.4616	27.3605	27.4024	27.4417	27.2435	27.4809	27.1881	2	2	2	2	2	2	2	2
496	P30050	60S ribosomal protein L12	RPL12	11	17.818	9.53344	7.29832		0.425017	0.708797	0.0634747	0.238294	31.8491	31.8809	31.8174	8	4	4	31.9025	31.9909	31.7985	31.8315	31.7482	31.9656	31.8025	31.7533	11	11	11	11	11	11	11	11
497	P30101	Protein disulfide-isomerase A3	PDIA3	12	56.782	7.8849	6.93402	+	1.69484	0.0449822	-0.518265	-1.41871	28.0326	27.7735	28.2917	8	4	4	27.6769	28.1765	27.4778	27.7627	28.4478	28.3795	28.2281	28.1116	7	8	7	6	11	10	10	10
498	P30405	Peptidyl-prolyl cis-trans isomerase F, mitochondrial	PPIF	3	22.04	7.27168	6.43183		0.593653	0.145396	0.890545	0.981322	24.6346	25.0799	24.1893	8	4	4	24.601	24.7303	24.3896	26.5986	22.8634	24.7478	24.0694	25.0768	2	2	2	3	0	0	0	0
499	P30419;O60551	Glycylpeptide N-tetradecanoyltransferase 1	NMT1	9	56.806	8.01055	5.9442		0.0606755	0.938609	0.0152264	0.0527081	28.0107	28.0183	28.003	8	4	4	28.1047	27.9168	28.1126	27.939	27.8838	28.2003	27.9109	28.0172	9	9	9	9	8	8	7	7
502	P31040	Succinate dehydrogenase [ubiquinone] flavoprotein subunit, mitochondrial	SDHA	2	72.691	7.07137	6.42462		0.544374	0.155794	-0.989475	-0.947728	24.322	23.8273	24.8168	8	4	4	24.3193	23.5237	23.2659	24.2002	25.6382	26.2472	22.5718	24.8098	1	1	1	1	2	2	1	2
503	P31151;Q86SG5	Protein S100-A7;Protein S100-A7A	S100A7;S100A7A	3	11.471	7.78226	NaN	+	1.15397	0.0217014	1.48743	1.69748	24.9376	25.6813	24.1939	8	4	4	24.1832	25.6594	27.1883	25.6944	23.3632	24.3087	24.4732	24.6306	3	3	3	3	0	0	0	0
504	P31327	Carbamoyl-phosphate synthase [ammonia], mitochondrial	CPS1	47	164.94	8.37346	6.68576	+	3.06305	0.00128767	-0.782052	-2.38673	30.9685	30.5775	31.3595	8	4	4	30.6227	30.8507	30.4878	30.3488	31.1766	31.4933	31.4389	31.3293	36	38	37	36	47	47	47	47
506	P31689	DnaJ homolog subfamily A member 1	DNAJA1	14	44.868	8.42689	6.46545		0.428793	0.56	0.1217	0.372937	29.3901	29.4509	29.3292	8	4	4	29.5352	29.3189	29.6144	29.3352	29.3705	29.4632	29.0273	29.456	10	9	12	10	9	9	8	9
507	P31942	Heterogeneous nuclear ribonucleoprotein H3	HNRNPH3	6	36.926	8.0421	6.49584		0.875917	0.107786	0.59553	1.09702	27.4941	27.7918	27.1963	8	4	4	27.6881	27.7586	27.3091	28.4115	27.346	26.4384	27.4945	27.5063	6	6	6	6	5	5	5	5
508	P31943	Heterogeneous nuclear ribonucleoprotein H;Heterogeneous nuclear ribonucleoprotein H, N-terminally processed	HNRNPH1	16	49.229	9.06614	6.88914		0.475691	0.60661	-0.0957065	-0.328656	31.2458	31.1979	31.2936	8	4	4	31.0772	31.2012	31.0882	31.425	31.2715	31.1854	31.3371	31.3805	15	15	14	15	13	13	13	13
511	P32119	Peroxiredoxin-2	PRDX2	4	21.892	7.34223	7.05632		0.980682	0.0635756	0.817695	1.30234	25.0114	25.4203	24.6026	8	4	4	25.7702	25.36	25.3131	25.2379	25.2885	24.6552	25.0334	23.4333	4	4	2	3	2	1	2	1
512	P32322	Pyrroline-5-carboxylate reductase 1, mitochondrial	PYCR1	4	33.36	7.87989	6.6325		0.0157374	0.967611	0.0164819	0.0297313	27.0106	27.0189	27.0024	8	4	4	26.2649	27.2544	27.1442	27.4119	26.3168	27.0043	27.4116	27.2768	4	4	4	4	3	3	3	3
515	P32969	60S ribosomal protein L9	RPL9	8	21.863	9.08307	6.86668		0.259059	0.57231	-0.167815	-0.36046	30.3159	30.232	30.3998	8	4	4	29.7181	30.5973	30.3237	30.2888	29.9137	30.8287	30.3411	30.5156	7	8	7	7	6	6	6	6
516	P33176	Kinesin-1 heavy chain	KIF5B	28	109.68	8.0136	6.17799		1.11725	0.291469	0.199947	0.681222	29.4675	29.5674	29.3675	8	4	4	29.6499	29.4192	29.77	29.4307	29.4503	29.276	29.3962	29.3475	22	23	21	22	19	18	19	20
517	P33991;Q9UJA3	DNA replication licensing factor MCM4	MCM4	11	96.557	7.43196	5.99857		0.379276	0.616796	-0.0997691	-0.317099	27.187	27.1371	27.2369	8	4	4	26.9416	27.0832	27.2159	27.3078	27.0642	27.1622	27.2733	27.4478	5	6	5	5	8	9	7	8
518	P33992	DNA replication licensing factor MCM5	MCM5	29	82.285	8.3285	6.3662		0.0286575	0.976118	0.00588655	0.0217643	29.9642	29.9672	29.9613	8	4	4	29.7991	30.0802	29.9786	30.0109	30.0706	29.9094	29.9217	29.9435	21	27	23	23	20	18	19	21
519	P33993	DNA replication licensing factor MCM7	MCM7	12	81.307	7.6816	6.31709		1.24037	0.412716	0.137106	0.530428	27.7861	27.8547	27.7176	8	4	4	27.7535	27.869	27.9361	27.8599	27.7904	27.596	27.7785	27.7054	9	9	9	8	12	11	11	12
521	P34897	Serine hydroxymethyltransferase, mitochondrial	SHMT2	15	55.992	8.22822	6.8134		0.83367	0.331885	0.201906	0.628684	29.1302	29.2311	29.0292	8	4	4	29.0204	29.4913	29.2209	29.1919	28.9247	29.1753	29.1294	28.8874	14	14	13	14	15	15	15	14
523	P35221	Catenin alpha-1	CTNNA1	9	100.07	7.38478	6.06385		0.147377	0.779844	0.0653567	0.177139	27.0761	27.1087	27.0434	8	4	4	27.1274	26.8003	27.1069	27.4003	26.8838	26.8045	27.2518	27.2334	7	6	7	8	5	5	5	3
524	P35232	Prohibitin	PHB	16	29.804	9.12995	7.01621		0.669552	0.354958	-0.208112	-0.595009	31.5004	31.3963	31.6044	8	4	4	31.0989	31.6252	31.3963	31.4648	31.4122	31.7284	31.8242	31.4528	14	15	14	15	15	14	15	15
525	P35241	Radixin	RDX	12	68.563	7.96663	6.33462		0.663602	0.42339	0.1646	0.515464	28.4319	28.5142	28.3496	8	4	4	28.3291	28.533	28.8328	28.3619	28.4207	28.3481	28.3597	28.2698	11	10	11	11	10	10	9	11
526	P35244	Replication protein A 14 kDa subunit	RPA3	3	13.569	7.79276	6.14409		0.247024	0.49048	0.33061	0.443877	25.6459	25.8112	25.4806	8	4	4	26.1368	24.9741	25.2884	26.8457	26.4643	24.9039	25.1568	25.3976	3	3	2	3	2	2	2	2
527	P35249	Replication factor C subunit 4	RFC4	10	39.681	8.01599	5.99145		1.79581	0.190876	-0.231268	-0.857638	27.8846	27.769	28.0002	8	4	4	27.7091	27.9034	27.7607	27.7027	28.0066	28.0927	28.0473	27.8543	7	8	8	7	10	10	10	10
528	P35250	Replication factor C subunit 2	RFC2	7	39.157	7.65644	6.11782		0.0150617	0.977737	-0.00667381	-0.0190782	26.8908	26.8874	26.8941	8	4	4	26.6931	27.0003	26.9144	26.9418	26.7174	27.2071	27.0217	26.6302	4	3	4	4	6	6	5	6
529	P35251	Replication factor C subunit 1	RFC1	5	128.25	6.9348	5.55996		0.00543328	0.983346	0.00541782	0.0101542	25.8615	25.8642	25.8588	8	4	4	26.4888	25.8191	25.8483	25.3006	25.6019	25.3664	26.3675	26.0993	3	3	3	3	5	5	5	4
530	P35268	60S ribosomal protein L22	RPL22	2	14.787	9.45675	6.96738		0.00620895	0.97832	-0.0398636	-0.0169668	29.1202	29.1003	29.1401	8	4	4	29.9417	30.8828	24.6705	30.9061	24.5028	30.6444	30.7125	30.7008	2	2	2	2	2	2	2	2
531	P35269	General transcription factor IIF subunit 1	GTF2F1	4	58.24	6.74125	5.58328		0.234497	0.528972	0.270399	0.406069	24.0537	24.1889	23.9186	8	4	4	23.9457	23.8015	24.6711	24.3374	23.4665	24.9731	24.1843	23.0503	3	2	3	2	2	1	1	2
533	P35579;REV__Q9UKV3;P12883;P13535;Q9UKX3;Q9Y623;P12882;P11055;Q9UKX2;A7E2Y1	Myosin-9	MYH9	154	226.53	9.25753	6.55517		0.679386	0.190747	0.437577	0.856095	34.2207	34.4395	34.0019	8	4	4	34.7257	33.8401	34.3743	34.818	34.5658	33.5437	33.8088	34.0894	148	139	144	146	124	121	120	122
534	P35580;P13533	Myosin-10	MYH10	74	229	8.29012	5.45812		1.07235	0.0631465	0.702846	1.30007	30.998	31.3494	30.6465	8	4	4	31.6506	30.6833	31.2331	31.8305	31.2371	30.1505	30.5168	30.6818	67	61	69	71	44	40	42	42
535	P35606	Coatomer subunit beta	COPB2	7	102.49	7.52334	6.22002		0.322372	0.762834	-0.0521607	-0.194174	27.5962	27.5701	27.6223	8	4	4	27.437	27.6174	27.6951	27.5311	27.5165	27.6506	27.6141	27.708	6	6	6	6	6	5	6	6
536	P35610	Sterol O-acyltransferase 1	SOAT1	9	64.734	8.47753	5.40818		0.863593	0.150144	-0.444803	-0.96876	29.4057	29.1833	29.6281	8	4	4	28.7635	29.2078	29.7326	29.0292	29.388	30.0377	29.3647	29.7218	8	8	8	8	8	9	9	8
537	P35613	Basigin	BSG	4	42.2	7.82613	6.65335	+	1.79093	0.0318301	-0.564613	-1.52383	26.7603	26.478	27.0426	8	4	4	26.0868	26.9004	26.534	26.3909	27.0535	27.0961	26.981	27.0399	4	4	3	4	4	4	4	4
538	P35637	RNA-binding protein FUS	FUS	9	53.425	9.20093	6.19828		0.0626638	0.879402	0.0437074	0.0976695	31.0494	31.0713	31.0276	8	4	4	30.492	31.2265	31.2982	31.2685	30.607	30.9872	31.2689	31.2473	9	9	9	9	9	9	9	9
541	P35998	26S protease regulatory subunit 7	PSMC2	2	48.633	6.90598	6.53993	+	1.39813	0.0158113	1.12137	1.78216	24.5624	25.1231	24.0017	8	4	4	25.1009	25.3779	25.0617	24.9518	23.0908	23.6563	24.1975	25.0623	2	2	2	2	1	1	1	1
542	P36542	ATP synthase subunit gamma, mitochondrial	ATP5C1	12	32.996	8.86678	6.48341		1.72388	0.141298	-0.288374	-0.992827	30.0862	29.942	30.2304	8	4	4	29.7515	30.1162	29.9484	29.9519	30.2166	30.336	30.2735	30.0953	11	11	10	10	10	11	10	10
543	P36578	60S ribosomal protein L4	RPL4	26	47.697	9.7411	7.06748		0.685825	0.517964	0.118514	0.41787	33.1865	33.2457	33.1272	8	4	4	33.1699	33.4753	33.1992	33.1384	33.0758	33.2057	33.1496	33.0778	26	26	24	25	22	21	21	22
544	P36776	Lon protease homolog, mitochondrial	LONP1	14	106.49	7.64532	6.13156		0.271518	0.672045	-0.0924163	-0.271395	27.7639	27.7177	27.8101	8	4	4	27.728	28.0738	27.6305	27.4384	27.8025	27.8298	27.9134	27.6946	8	9	9	8	8	9	8	8
545	P36873	Serine/threonine-protein phosphatase PP1-gamma catalytic subunit	PPP1CC	2	36.983	7.78588	5.56689		0.38377	0.485671	0.183617	0.449032	26.8782	26.97	26.7864	8	4	4	27.0845	27.3119	26.9577	26.5258	27.1305	26.6003	26.8315	26.5832	2	2	2	2	2	2	2	2
546	P36957	Dihydrolipoyllysine-residue succinyltransferase component of 2-oxoglutarate dehydrogenase complex, mitochondrial	DLST	3	48.755	6.87701	5.97912	+	3.98652	0	-1.42872	-3.98889	24.6559	23.9416	25.3703	8	4	4	24.1498	24.1536	23.9411	23.5218	25.2291	25.4768	25.3439	25.4314	0	0	0	0	2	3	3	3
548	P37108	Signal recognition particle 14 kDa protein	SRP14	7	14.57	9.08336	6.95213		0.578292	0.639909	0.0786123	0.297985	29.9702	30.0095	29.9309	8	4	4	30.0786	30.0154	30.0532	29.8906	29.974	30.0467	29.8452	29.8575	7	7	7	7	6	6	6	6
551	P38159;Q96E39;O75526;Q8N7X1	RNA-binding motif protein, X chromosome;RNA-binding motif protein, X chromosome, N-terminally processed;RNA binding motif protein, X-linked-like-1	RBMX;RBMXL1	18	42.331	8.54898	6.56589		0.479697	0.371474	0.252872	0.575595	29.9292	30.0557	29.8028	8	4	4	29.8641	29.9183	29.7456	30.6948	29.8721	29.5227	30.0123	29.8042	16	15	17	17	13	13	12	13
552	P38646	Stress-70 protein, mitochondrial	HSPA9	35	73.68	8.8951	7.11389	+	2.57265	0.0458156	-0.396873	-1.41348	31.6859	31.4874	31.8843	8	4	4	31.5103	31.6057	31.5255	31.3082	31.9464	31.92	31.9362	31.7346	33	33	33	33	34	35	35	34
553	P38919	Eukaryotic initiation factor 4A-III;Eukaryotic initiation factor 4A-III, N-terminally processed	EIF4A3	13	46.871	8.2249	6.98884		1.56012	0.0643386	0.46714	1.29261	28.7167	28.9503	28.4831	8	4	4	28.6585	28.8488	28.9115	29.3824	28.5668	28.3888	28.4079	28.569	13	12	12	13	11	11	10	9
554	P39019	40S ribosomal protein S19	RPS19	17	16.06	9.56619	7.33987		0.473903	0.558914	-0.116777	-0.37473	32.0833	32.0249	32.1417	8	4	4	32.0806	32.0026	32.261	31.7557	32.1972	32.2157	32.0969	32.0571	17	16	15	15	15	16	16	15
555	P39023;Q92901	60S ribosomal protein L3	RPL3	28	46.108	9.6479	7.12139		0.895902	0.401947	0.155972	0.541363	33.1555	33.2335	33.0775	8	4	4	33.2692	33.1456	33.2836	33.2355	33.0602	33.2588	32.8632	33.1278	24	25	23	26	25	24	24	24
556	P39656	Dolichyl-diphosphooligosaccharide--protein glycosyltransferase 48 kDa subunit	DDOST	10	50.8	8.06431	5.92565		1.24277	0.0550099	-0.629579	-1.34502	28.2444	27.9296	28.5592	8	4	4	27.3886	28.4563	28.0644	27.8091	28.1365	28.8059	28.6951	28.5992	6	7	7	7	9	10	9	9
557	P39748;CON__P01030;CON__ENSEMBL:ENSBTAP00000007350	Flap endonuclease 1	FEN1	10	42.592	8.34667	6.68006		1.84334	0.0539663	0.449708	1.35481	29.0283	29.2532	28.8035	8	4	4	29.1479	29.1815	29.3799	29.3035	29.1345	28.597	28.6571	28.8253	8	8	8	8	9	9	9	9
558	P40222	Alpha-taxilin	TXLNA	12	61.89	8.07639	5.86058		1.6044	0.26336	0.19238	0.726751	28.5165	28.6127	28.4203	8	4	4	28.5303	28.5931	28.7524	28.5748	28.5444	28.3846	28.4039	28.3483	11	11	11	12	10	10	10	9
559	P40227;Q92526	T-complex protein 1 subunit zeta	CCT6A	18	58.024	8.31347	6.89772	+	3.73446	0.000566372	-0.84475	-2.78125	29.2167	28.7943	29.6391	8	4	4	28.7048	28.9724	28.862	28.6382	29.7529	29.6198	29.7379	29.4458	11	13	13	12	18	18	18	18
560	P40429;Q6NVV1	60S ribosomal protein L13a	RPL13A	13	23.577	9.51631	6.94474		1.80661	0.164286	0.253728	0.919426	31.8014	31.9283	31.6746	8	4	4	32.0885	31.9622	31.8546	31.8079	31.5591	31.74	31.6568	31.7423	13	13	11	13	12	12	12	12
561	P40616	ADP-ribosylation factor-like protein 1	ARL1	2	20.417	7.10656	5.91911		0.661386	0.153882	0.624571	0.95497	24.2991	24.6113	23.9868	8	4	4	24.817	24.0349	24.0954	25.4981	24.1118	24.4393	24.2722	23.1238	1	1	1	1	2	2	2	2
562	P40937	Replication factor C subunit 5	RFC5	11	38.496	7.60134	6.09056		0.281892	0.70803	-0.0734324	-0.238287	26.7081	26.6714	26.7448	8	4	4	26.5963	26.7235	26.8206	26.5451	26.603	26.9822	26.7771	26.6169	7	6	7	6	9	9	8	7
563	P40938	Replication factor C subunit 3	RFC3	9	40.556	7.77755	6.01321		0.346618	0.584864	0.123866	0.35051	27.2292	27.2911	27.1672	8	4	4	27.0901	27.3959	27.2979	27.3805	27.2795	27.408	27.2028	26.7786	6	6	6	6	5	7	8	6
564	P40939	Trifunctional enzyme subunit alpha, mitochondrial;Long-chain enoyl-CoA hydratase;Long chain 3-hydroxyacyl-CoA dehydrogenase	HADHA	29	82.999	8.52558	6.18714	+	3.38601	0.00245161	-0.670259	-2.27029	30.5422	30.207	30.8773	8	4	4	30.1021	30.378	30.2016	30.1464	30.7192	30.9473	31.046	30.7966	22	23	23	22	25	26	25	25
565	P41091;Q2VIR3	Eukaryotic translation initiation factor 2 subunit 3;Putative eukaryotic translation initiation factor 2 subunit 3-like protein	EIF2S3;EIF2S3L	23	51.109	9.01009	6.68399		2.90919	0.0748862	0.315165	1.23567	31.3236	31.4812	31.166	8	4	4	31.5394	31.4119	31.5134	31.46	31.1348	31.2207	31.0483	31.2602	22	21	20	21	18	18	18	18
569	P41252	Isoleucine--tRNA ligase, cytoplasmic	IARS	4	144.5	6.60005	6.3426		0.49228	0.399936	-0.218975	-0.543527	24.7684	24.6589	24.8779	8	4	4	24.265	25.011	24.662	24.6976	24.6416	24.9908	24.6778	25.2013	3	3	3	3	3	3	3	3
571	P42166	Lamina-associated polypeptide 2, isoform alpha;Thymopoietin;Thymopentin	TMPO	3	75.491	6.92005	6.43501	+	1.83396	0.000447552	1.7002	2.42408	24.7655	25.6156	23.9154	8	4	4	25.3254	25.4521	25.6963	25.9887	22.5927	24.0385	24.8864	24.1441	3	3	3	3	1	1	1	1
572	P42167	Lamina-associated polypeptide 2, isoforms beta/gamma;Thymopoietin;Thymopentin	TMPO	12	50.67	8.30745	6.12617		0.28546	0.600128	0.131453	0.335693	29.0268	29.0926	28.9611	8	4	4	28.7703	29.1801	28.9665	29.4533	28.6074	29.1542	29.1031	28.9796	12	12	12	12	11	11	11	11
573	P42285	Superkiller viralicidic activity 2-like 2	SKIV2L2	26	117.8	7.89038	5.87475		0.773993	0.419347	0.155677	0.520001	29.0768	29.1547	28.999	8	4	4	29.0556	29.1404	29.126	29.2967	28.8989	29.1917	29.087	28.8185	20	21	23	21	17	15	15	16
574	P42677	40S ribosomal protein S27	RPS27	5	9.461	9.58272	6.74039		0.267163	0.736472	0.0648203	0.216123	30.7906	30.823	30.7582	8	4	4	31.036	30.894	30.7673	30.5949	30.6834	30.7449	30.7541	30.8504	4	4	4	4	5	5	5	5
576	P42696	RNA-binding protein 34	RBM34	24	48.564	8.65293	5.72858		1.38527	0.164353	0.284228	0.917696	30.5005	30.6426	30.3584	8	4	4	30.6155	30.6335	30.8497	30.4718	30.2071	30.2996	30.3557	30.5711	20	20	23	20	20	20	19	18
577	P42704;Q9NP80	Leucine-rich PPR motif-containing protein, mitochondrial	LRPPRC	48	157.9	8.18276	6.353	+	4.32308	0.000556522	-0.756119	-2.76928	30.611	30.2329	30.989	8	4	4	30.2044	30.3491	30.2524	30.1257	30.8901	31.1437	30.997	30.9253	26	25	25	23	44	46	44	41
578	P42766	60S ribosomal protein L35	RPL35	7	14.551	9.64602	6.95283		2.18054	0.0614757	0.38723	1.31169	30.6233	30.8169	30.4297	8	4	4	30.7541	30.9402	30.6031	30.9704	30.4138	30.5268	30.4499	30.3283	7	7	7	7	6	6	6	6
579	P43003	Excitatory amino acid transporter 1	SLC1A3	2	59.572	7.57257	4.9623		0.030085	0.915435	-0.0946264	-0.07389	25.8004	25.7531	25.8477	8	4	4	24.2343	27.0785	27.1915	24.5081	26.2186	23.7022	26.8232	26.6468	1	2	2	1	2	1	2	2
580	P43243	Matrin-3	MATR3	22	94.622	8.17275	6.61351		0.607923	0.281073	0.304353	0.696265	29.2209	29.3731	29.0687	8	4	4	29.1913	29.3375	29.0083	29.9552	29.0796	28.7545	29.3292	29.1115	17	14	17	17	19	20	17	20
581	P43246	DNA mismatch repair protein Msh2	MSH2	3	104.74	6.6463	6.01237	+	1.45672	0.00906952	-1.34175	-1.93212	24.2933	23.6224	24.9642	8	4	4	23.3505	24.252	22.4893	24.3979	25.6161	24.8321	24.7183	24.6901	1	1	1	1	3	3	2	2
582	P43307	Translocon-associated protein subunit alpha	SSR1	3	32.235	8.33786	6.09374		0.749618	0.071988	-1.37147	-1.24788	27.6394	26.9537	28.3251	8	4	4	24.3698	27.788	28.0862	27.5707	27.6475	28.7361	28.468	28.4489	1	2	2	2	3	3	3	3
585	P45880	Voltage-dependent anion-selective channel protein 2	VDAC2	13	31.566	8.93795	6.9494		0.0723546	0.858302	0.0521851	0.11388	30.6489	30.675	30.6228	8	4	4	31.0174	30.3239	30.2458	31.1128	30.9613	30.4628	30.6515	30.4157	12	12	12	12	13	12	12	12
586	P46013	Antigen KI-67	MKI67	59	358.69	7.8947	6.00059		0.599442	0.499276	-0.132454	-0.435142	30.6802	30.614	30.7464	8	4	4	30.4346	30.6741	30.7534	30.5937	30.7867	30.8945	30.7824	30.5222	45	47	43	49	40	40	41	42
587	P46060	Ran GTPase-activating protein 1	RANGAP1	3	63.541	7.01887	6.33144	+	2.09493	0.000561404	-1.93449	-2.77646	24.5593	23.5921	25.5266	8	4	4	23.144	24.1115	23.759	23.3539	26.038	24.2479	26.2382	25.5822	0	0	0	0	3	3	3	3
588	P46063	ATP-dependent DNA helicase Q1	RECQL	7	73.457	7.36515	6.33949		0.88405	0.207597	0.312031	0.824926	26.4768	26.6329	26.3208	8	4	4	26.8162	26.4216	26.8195	26.4742	26.2838	26.3609	25.9728	26.6657	6	7	7	7	4	3	4	4
589	P46087	Probable 28S rRNA (cytosine(4447)-C(5))-methyltransferase	NOP2	33	89.301	9.00043	6.32422		2.00177	0.0617935	0.404588	1.30923	31.8874	32.0897	31.6851	8	4	4	31.9614	32.1264	32.148	32.1231	31.4026	31.6842	31.8401	31.8136	32	33	31	33	28	27	27	27
590	P46199	Translation initiation factor IF-2, mitochondrial	MTIF2	2	81.316	6.63702	4.81331		0.0584332	0.85578	0.0821738	0.117893	24.9441	24.9852	24.903	8	4	4	24.8375	23.6628	25.8605	25.5799	24.6813	25.0506	24.9324	24.9477	0	0	0	0	2	2	2	2
591	P46776	60S ribosomal protein L27a	RPL27A	7	16.561	9.34978	6.96367		0.955871	0.18609	0.324626	0.868897	30.869	31.0313	30.7067	8	4	4	31.1515	31.1666	31.1059	30.7012	30.3561	30.8725	30.6459	30.9522	7	7	6	7	5	5	5	5
592	P46777	60S ribosomal protein L5	RPL5	12	34.362	9.16741	7.09538		0.290223	0.76441	0.0516	0.188211	30.7557	30.7815	30.7299	8	4	4	30.7834	30.71	30.9361	30.6964	30.6271	30.6869	30.7447	30.8608	12	12	12	10	10	10	10	10
593	P46778	60S ribosomal protein L21	RPL21	9	18.565	9.59028	7.03055		0.0468069	0.9266	-0.0245528	-0.064055	31.4207	31.4085	31.433	8	4	4	31.6653	31.3855	31.6717	30.9114	31.3203	31.5122	31.4289	31.4707	9	8	9	9	9	9	8	9
594	P46779	60S ribosomal protein L28	RPL28	11	15.747	9.70828	7.13727		0.345976	0.730957	0.0608454	0.220884	32.2332	32.2636	32.2028	8	4	4	32.3485	32.3095	32.2337	32.1627	32.263	32.3517	32.0864	32.11	11	11	11	11	11	11	11	11
595	P46781	40S ribosomal protein S9	RPS9	17	22.591	9.3836	7.19791		0.733926	0.39163	0.176517	0.555509	31.6341	31.7223	31.5458	8	4	4	31.5157	31.9291	31.6936	31.7509	31.3089	31.6785	31.5893	31.6065	15	16	16	16	15	15	15	15
596	P46782	40S ribosomal protein S5;40S ribosomal protein S5, N-terminally processed	RPS5	12	22.876	9.279	6.93431		0.0671577	0.928895	0.0177436	0.0603218	31.0462	31.0551	31.0374	8	4	4	31.2529	30.9968	30.9341	31.0366	31.0898	31.1884	30.8997	30.9715	12	12	12	11	11	11	11	11
597	P46783;Q9NQ39	40S ribosomal protein S10;Putative 40S ribosomal protein S10-like	RPS10;RPS10P5	13	18.898	9.62857	6.90588		0.698233	0.417798	0.163702	0.521676	31.921	32.0028	31.8391	8	4	4	32.202	31.9934	32.06	31.7558	31.8523	31.9863	31.6676	31.8502	11	11	11	11	13	13	12	12
598	P46940;Q86VI3	Ras GTPase-activating-like protein IQGAP1	IQGAP1	58	189.25	8.50611	6.34183		2.65679	0.0638738	0.347653	1.29692	31.5567	31.7306	31.3829	8	4	4	31.6545	31.6175	31.7853	31.8649	31.4611	31.2894	31.3682	31.413	53	54	55	52	50	49	49	50
599	P46977	Dolichyl-diphosphooligosaccharide--protein glycosyltransferase subunit STT3A	STT3A	4	80.529	7.18557	5.64212	+	1.63155	0.00274214	-1.57401	-2.18317	25.2418	24.4548	26.0288	8	4	4	23.2517	23.9617	25.2579	25.348	25.8242	26.3084	26.0101	25.9726	1	1	3	2	3	3	3	3
601	P47756	F-actin-capping protein subunit beta	CAPZB	8	30.628	8.2169	6.60626		0.0111399	0.978636	0.00902271	0.0190889	28.2273	28.2318	28.2228	8	4	4	28.4524	27.7546	28.0143	28.7058	28.7078	28.0771	27.9311	28.1751	6	6	7	7	6	6	6	7
602	P47897	Glutamine--tRNA ligase	QARS	9	87.798	7.23086	6.08368		0.542979	0.14971	-1.15318	-0.972516	26.2293	25.6527	26.8059	8	4	4	26.3203	26.8824	26.674	22.7343	26.5748	27.0838	26.7079	26.8571	4	4	3	1	7	7	6	6
603	P47914	60S ribosomal protein L29	RPL29	3	17.752	9.52086	6.79473		1.84322	0.0644625	0.415164	1.2901	30.6242	30.8318	30.4167	8	4	4	30.817	31.01	30.7374	30.7629	30.1693	30.5779	30.6038	30.3157	3	3	3	2	3	3	3	3
604	P48047	ATP synthase subunit O, mitochondrial	ATP5O	12	23.277	9.00039	6.47275		0.846051	0.315139	-0.209908	-0.647036	30.3782	30.2733	30.4832	8	4	4	30.0803	30.4843	30.2985	30.23	30.3558	30.7203	30.3211	30.5356	12	10	10	10	10	11	10	10
605	P48444	Coatomer subunit delta	ARCN1	6	57.21	7.48183	6.26158		0.189043	0.638135	0.159237	0.300127	26.6225	26.7021	26.5429	8	4	4	26.761	26.9992	26.7378	26.3106	26.9216	25.6836	26.9671	26.5993	5	6	6	6	3	3	3	2
606	P48634	Protein PRRC2A	PRRC2A	3	228.86	6.15293	4.96424	+	3.78151	0	-1.81984	-4.3416	24.2596	23.3497	25.1696	8	4	4	23.9289	23.2737	23.0598	23.1365	25.2667	24.9081	25.3362	25.1673	0	0	0	0	3	3	3	3
607	P48643	T-complex protein 1 subunit epsilon	CCT5	10	59.67	7.54552	7.03086	+	3.55316	0	-3.34426	-5.20226	26.1437	24.4715	27.8158	8	4	4	23.5913	25.2522	23.8749	25.1677	27.9307	27.9422	27.8824	27.5078	2	3	1	2	9	8	7	7
609	P48681	Nestin	NES	6	177.44	6.59402	5.31576	+	3.1139	0	1.46321	3.37431	25.0355	25.7671	24.3039	8	4	4	25.8073	25.7319	25.3867	26.1426	24.5305	23.7927	24.3648	24.5276	4	3	3	4	3	2	3	2
610	P48729;Q8N752	Casein kinase I isoform alpha;Casein kinase I isoform alpha-like	CSNK1A1;CSNK1A1L	4	38.914	7.19022	5.791		0.492195	0.322421	-0.313087	-0.638806	25.1859	25.0293	25.3424	8	4	4	25.3123	24.9607	25.325	24.5194	25.0944	25.5726	24.8701	25.8326	3	2	3	3	4	4	4	4
611	P48735	Isocitrate dehydrogenase [NADP], mitochondrial	IDH2	3	50.909	6.84808	5.59741	+	1.07836	0.0297561	1.31261	1.57565	24.5837	25.24	23.9274	8	4	4	25.7663	26.0241	25.677	23.4927	24.5671	23.4836	23.6743	23.9847	2	3	2	2	0	0	0	0
612	P49006	MARCKS-related protein	MARCKSL1	2	19.529	7.73528	6.25096	+	1.95795	0.00209272	1.24189	2.28925	25.2216	25.8425	24.6006	8	4	4	25.7361	26.1987	25.7213	25.7141	24.1045	25.0777	25.2284	23.992	2	2	2	2	1	1	1	1
613	P49207	60S ribosomal protein L34	RPL34	7	13.293	9.50107	7.05366		1.00538	0.186927	0.311515	0.866335	31.1419	31.2977	30.9861	8	4	4	31.5989	31.3328	30.9213	31.3376	30.9905	31.1858	30.8145	30.9538	7	7	7	7	7	7	7	7
614	P49327	Fatty acid synthase;[Acyl-carrier-protein] S-acetyltransferase;[Acyl-carrier-protein] S-malonyltransferase;3-oxoacyl-[acyl-carrier-protein] synthase;3-oxoacyl-[acyl-carrier-protein] reductase;3-hydroxyacyl-[acyl-carrier-protein] dehydratase;Enoyl-[acyl-carrier-protein] reductase;Oleoyl-[acyl-carrier-protein] hydrolase	FASN	8	273.42	6.61339	6.82004		0.328866	0.485298	0.215068	0.449668	25.9254	26.033	25.8179	8	4	4	26.386	26.3143	26.0338	25.3979	26.1664	25.4141	25.711	25.9801	5	6	4	6	4	4	4	4
615	P49368	T-complex protein 1 subunit gamma	CCT3	16	60.533	8.80434	6.98318	+	4.05817	0.00623729	-0.517878	-2.02546	31.1224	30.8634	31.3813	8	4	4	30.9379	30.9265	30.8293	30.76	31.456	31.2849	31.4112	31.3731	16	16	15	15	13	13	13	13
617	P49411	Elongation factor Tu, mitochondrial	TUFM	24	49.874	8.89764	6.80173		1.79732	0.0961341	-0.34797	-1.14194	31.4187	31.2447	31.5927	8	4	4	31.2154	31.4344	31.1326	31.1966	31.3502	31.6971	31.6438	31.6798	20	20	18	19	20	20	19	20
618	P49458	Signal recognition particle 9 kDa protein	SRP9	6	10.112	8.15351	7.03015		0.23306	0.470057	0.487541	0.466785	26.3037	26.5474	26.0599	8	4	4	24.5481	28.1255	25.7983	27.7179	26.2465	25.7504	26.1062	26.1366	3	3	5	5	4	3	3	4
619	P49591	Serine--tRNA ligase, cytoplasmic	SARS	3	58.777	6.95657	6.41199	+	1.05412	0.0443714	-0.945096	-1.42151	24.729	24.2565	25.2016	8	4	4	25.2623	24.1291	23.5391	24.0954	24.3416	25.4542	25.3695	25.6409	1	1	1	1	1	3	3	2
620	P49643	DNA primase large subunit	PRIM2	2	58.805	6.20107	5.56089		0.793276	0.115676	-0.645412	-1.06916	23.2516	22.9289	23.5743	8	4	4	23.5978	22.739	22.8593	22.5195	23.8924	22.6408	24.1442	23.6198	2	2	2	2	1	1	1	1
622	P49748	Very long-chain specific acyl-CoA dehydrogenase, mitochondrial	ACADVL	20	70.389	8.38054	6.2513	+	2.59302	0.0239481	-0.498151	-1.65809	30.1859	29.9368	30.4349	8	4	4	29.7529	30.0991	29.9418	29.9534	30.4279	30.5447	30.5306	30.2366	17	17	16	15	19	20	19	20
623	P49755	Transmembrane emp24 domain-containing protein 10	TMED10	3	24.976	7.9601	6.44557	+	1.65393	0.0143238	-0.873919	-1.80017	26.8884	26.4515	27.3254	8	4	4	26.3437	26.8938	26.4484	26.1201	26.9135	27.6403	27.814	26.9338	2	3	3	3	3	3	3	3
624	P49756	RNA-binding protein 25	RBM25	6	100.18	7.27745	5.95223	+	3.71749	0	2.81403	5.13522	25.6266	27.0336	24.2196	8	4	4	26.9497	27.0768	26.9198	27.188	23.9456	23.955	23.7414	25.2363	5	4	4	4	1	1	1	1
626	P49792;P0DJD0;P0DJD1;Q99666;O14715	E3 SUMO-protein ligase RanBP2	RANBP2	12	358.2	6.80329	3.8761	+	1.34752	0.0285833	-0.869983	-1.59801	26.9998	26.5648	27.4348	8	4	4	26.4474	26.9076	25.8649	27.0394	27.2582	27.1147	28.0832	27.2831	3	3	3	3	12	11	11	10
628	P49916	DNA ligase 3	LIG3	5	112.91	6.79003	5.61424		0.0979041	0.827262	-0.0543876	-0.134806	25.268	25.2408	25.2952	8	4	4	24.9314	25.4892	24.9729	25.5696	25.1923	25.0798	25.6152	25.2933	3	3	3	3	4	3	4	4
629	P49959	Double-strand break repair protein MRE11A	MRE11A	8	80.592	7.19512	5.7039		0.760747	0.183506	-0.402807	-0.87406	25.9762	25.7748	26.1776	8	4	4	25.4952	25.9465	26.3566	25.3008	26.1669	26.4473	26.188	25.908	6	6	6	6	4	4	4	3
630	P50402	Emerin	EMD	5	28.994	7.95076	6.0937	+	2.42493	0.00310559	-0.823784	-2.16927	26.9265	26.5146	27.3384	8	4	4	26.311	26.6339	26.6906	26.4227	27.4521	27.7165	27.181	27.0038	2	2	2	2	4	4	4	5
631	P50416	Carnitine O-palmitoyltransferase 1, liver isoform	CPT1A	23	88.367	8.34795	5.8113		0.326027	0.541161	0.157918	0.389131	29.7729	29.8519	29.6939	8	4	4	29.4381	30.1131	29.8304	30.0259	29.3806	30.0588	29.7207	29.6158	21	20	19	20	15	16	15	15
632	P50454	Serpin H1	SERPINH1	14	46.44	8.61669	6.90818		0.434211	0.530785	-0.13744	-0.402818	30.0781	30.0094	30.1468	8	4	4	29.8128	30.2415	30.0979	29.8855	29.8515	30.1859	30.3062	30.2438	13	14	14	14	13	13	13	13
633	P50552	Vasodilator-stimulated phosphoprotein	VASP	4	39.829	7.56423	5.92243		0.0472171	0.899438	-0.0467634	-0.08561	26.1753	26.1519	26.1987	8	4	4	26.7279	25.7658	26.0141	26.1	26.9952	26.023	25.6908	26.0859	4	4	4	4	3	3	3	3
634	P50579	Methionine aminopeptidase 2	METAP2	5	52.891	7.81596	6.23814		0.108287	0.809994	0.0630002	0.151829	27.4637	27.4952	27.4322	8	4	4	27.1981	27.4595	27.597	27.7264	26.934	27.5	27.4807	27.8142	5	5	5	5	2	2	2	2
636	P50750	Cyclin-dependent kinase 9	CDK9	11	42.777	8.37146	5.41719		0.0303082	0.942977	-0.022172	-0.0491183	29.0038	28.9927	29.0149	8	4	4	28.5276	29.3171	29.4174	28.7089	28.7005	29.2493	28.9574	29.1524	11	11	11	11	10	10	10	10
637	P50851;Q8NFP9	Lipopolysaccharide-responsive and beige-like anchor protein	LRBA	15	319.1	6.98005	5.2228		0.102357	0.861936	0.0370069	0.111161	27.2666	27.2851	27.2481	8	4	4	26.9726	27.3664	27.5048	27.2964	27.2049	27.0845	27.2833	27.4196	10	9	12	10	9	10	11	11
638	P50914	60S ribosomal protein L14	RPL14	8	23.432	9.60618	6.94814		0.655601	0.45244	0.148827	0.481684	31.4814	31.5558	31.407	8	4	4	31.681	31.7477	31.3401	31.4544	31.2907	31.4963	31.4956	31.3452	8	8	8	8	8	7	8	8
639	P50990	T-complex protein 1 subunit theta	CCT8	12	59.62	7.72451	7.19489	+	2.74789	0.00048855	-0.995006	-2.572	27.7891	27.2916	28.2866	8	4	4	26.8977	27.7542	27.2938	27.2207	28.2645	28.3312	28.4204	28.1304	6	6	6	6	12	11	12	11
640	P50991	T-complex protein 1 subunit delta	CCT4	23	57.924	8.62177	7.04219		1.35849	0.226813	-0.22694	-0.784766	30.6183	30.5048	30.7317	8	4	4	30.564	30.5957	30.4203	30.4391	30.9445	30.7373	30.5833	30.6618	17	18	17	17	21	20	21	21
641	P51114	Fragile X mental retardation syndrome-related protein 1	FXR1	15	69.72	8.36726	6.01734		0.587635	0.560623	0.106405	0.373031	29.5337	29.5869	29.4805	8	4	4	29.4246	29.6829	29.6632	29.5769	29.5818	29.5569	29.4748	29.3085	14	12	14	14	12	12	12	11
642	P51116	Fragile X mental retardation syndrome-related protein 2	FXR2	6	74.222	7.41779	5.48733		0.763333	0.234077	0.30738	0.77136	26.7313	26.885	26.5776	8	4	4	26.7054	26.892	27.2425	26.6999	26.9136	26.7529	26.3665	26.2773	6	6	6	6	4	4	4	4
643	P51148;P61020;P20339	Ras-related protein Rab-5C	RAB5C	6	23.482	8.10829	5.63156	+	2.99822	0.00522543	-0.637712	-2.07653	27.349	27.0301	27.6678	8	4	4	26.7891	27.096	27.2579	26.9776	27.6644	27.7517	27.6993	27.556	4	5	5	5	6	6	6	6
644	P51149	Ras-related protein Rab-7a	RAB7A	13	23.489	8.56348	6.72164	+	2.18577	0.0101361	-0.705686	-1.89159	29.1879	28.835	29.5407	8	4	4	28.6271	29.0395	28.9504	28.7231	29.1702	29.7183	29.812	29.4624	10	9	10	9	13	13	10	12
645	P51153	Ras-related protein Rab-13	RAB13	3	22.774	7.26813	5.97844	+	1.72965	0.00525581	-1.19653	-2.0842	24.9004	24.3021	25.4986	8	4	4	24.5918	23.9272	23.9944	24.695	25.8277	25.8462	25.7717	24.5488	0	1	1	1	2	3	2	2
647	P51452	Dual specificity protein phosphatase 3	DUSP3	3	20.478	7.55132	5.82011	+	3.16852	0	-2.43362	-4.19957	25.0099	23.7931	26.2267	8	4	4	23.3235	23.337	23.8318	24.68	26.0983	25.6983	26.5646	26.5456	0	0	0	0	3	3	3	3
648	P51532;P51531	Transcription activator BRG1	SMARCA4	25	184.64	7.88442	5.45162		0.820716	0.313893	0.21419	0.648628	29.1075	29.2146	29.0004	8	4	4	28.8767	29.3289	29.2918	29.361	29.0156	29.1623	28.9698	28.854	20	21	23	21	16	17	17	18
649	P51571	Translocon-associated protein subunit delta	SSR4	5	18.998	8.59334	6.49175		0.746498	0.231714	-0.317158	-0.776157	28.2563	28.0977	28.4149	8	4	4	27.8781	28.4009	28.0302	28.0817	27.979	28.3179	28.8153	28.5475	5	5	5	5	5	5	5	5
651	P51610;Q9Y5Z7	Host cell factor 1;HCF N-terminal chain 1;HCF N-terminal chain 2;HCF N-terminal chain 3;HCF N-terminal chain 4;HCF N-terminal chain 5;HCF N-terminal chain 6;HCF C-terminal chain 1;HCF C-terminal chain 2;HCF C-terminal chain 3;HCF C-terminal chain 4;HCF C-terminal chain 5;HCF C-terminal chain 6	HCFC1	14	208.73	7.36139	5.28101		0.439373	0.448796	0.192104	0.485797	27.6945	27.7905	27.5984	8	4	4	27.3022	28.0711	27.9991	27.7898	27.3839	27.7464	27.5144	27.7491	10	11	10	9	10	9	10	9
652	P51648;P48448;P30838;P43353	Fatty aldehyde dehydrogenase	ALDH3A2	5	54.847	7.22657	4.97517		0.565633	0.342825	-0.249973	-0.614739	25.3167	25.1917	25.4417	8	4	4	24.8261	25.5156	25.3269	25.0983	25.1418	25.5683	25.7792	25.2775	2	3	3	3	3	3	4	3
653	P51659	Peroxisomal multifunctional enzyme type 2;(3R)-hydroxyacyl-CoA dehydrogenase;Enoyl-CoA hydratase 2	HSD17B4	25	79.685	8.37574	6.10366		1.36219	0.361426	-0.151457	-0.583938	30.2166	30.1409	30.2924	8	4	4	30.1765	30.1274	30.1017	30.158	30.3615	30.4143	30.173	30.2208	24	24	23	23	24	23	21	22
657	P51970	NADH dehydrogenase [ubiquinone] 1 alpha subcomplex subunit 8	NDUFA8	2	20.105	7.61454	5.83566		0.374127	0.433578	-0.242786	-0.503565	25.4471	25.3257	25.5685	8	4	4	25.1249	25.3668	25.5089	25.302	25.6187	24.79	25.8802	25.9849	2	2	2	2	2	2	2	2
658	P51991	Heterogeneous nuclear ribonucleoprotein A3	HNRNPA3	12	39.594	8.68021	6.58585		0.245316	0.610023	-0.14105	-0.325132	29.9261	29.8555	29.9966	8	4	4	29.4153	29.7466	29.8019	30.4584	29.9113	29.8132	30.1906	30.0712	12	10	10	11	9	10	10	10
659	P52272	Heterogeneous nuclear ribonucleoprotein M	HNRNPM	51	77.515	9.37394	7.10664		1.40727	0.207783	0.24057	0.825194	33.293	33.4132	33.1727	8	4	4	33.4171	33.3449	33.4091	33.4818	33.2426	33.3768	33.0948	32.9765	51	51	50	51	49	50	49	49
660	P52292	Importin subunit alpha-1	KPNA2	13	57.861	8.36342	6.21047		0.171994	0.842765	-0.0351114	-0.125767	29.1079	29.0904	29.1255	8	4	4	29.2712	29.0066	29.1424	28.9412	29.0967	29.0722	29.2085	29.1245	12	12	12	12	12	12	12	12
662	P52434	DNA-directed RNA polymerases I, II, and III subunit RPABC3	POLR2H	3	17.143	7.9472	6.46042		0.57923	0.340886	-0.247216	-0.617411	26.5154	26.3918	26.639	8	4	4	26.0256	26.5201	26.1446	26.8769	26.5556	26.7771	26.6728	26.5507	3	3	2	3	2	2	2	2
663	P52597	Heterogeneous nuclear ribonucleoprotein F;Heterogeneous nuclear ribonucleoprotein F, N-terminally processed	HNRNPF	10	45.671	8.68546	6.61725		1.00107	0.156027	0.367621	0.94501	29.6186	29.8024	29.4348	8	4	4	29.4569	29.8315	29.7558	30.1655	29.2157	29.261	29.7289	29.5336	10	10	9	10	6	6	6	7
664	P52701	DNA mismatch repair protein Msh6	MSH6	7	152.78	6.48202	5.83634	+	1.62981	0.0078453	1.18068	1.99712	24.3195	24.9099	23.7292	8	4	4	25.4432	24.8043	24.6176	24.7743	23.1351	23.4509	24.7249	23.6058	5	4	5	5	3	3	3	3
666	P52907	F-actin-capping protein subunit alpha-1	CAPZA1	8	32.922	8.20755	6.43274		0.464932	0.404093	0.22692	0.539827	27.9264	28.0398	27.8129	8	4	4	28.2818	27.731	27.804	28.3426	28.1306	27.4196	27.7434	27.9581	8	7	8	8	4	4	4	4
667	P52948	Nuclear pore complex protein Nup98-Nup96;Nuclear pore complex protein Nup98;Nuclear pore complex protein Nup96	NUP98	6	197.58	6.78126	5.83009		0.225735	0.685339	-0.0968747	-0.260092	25.7546	25.7061	25.803	8	4	4	25.5995	25.8244	25.4641	25.9365	25.7513	25.6229	26.1999	25.6378	3	3	4	3	4	4	4	4
668	P53007	Tricarboxylate transport protein, mitochondrial	SLC25A1	7	34.012	8.11187	6.0698		1.9198	0.0505744	-0.451522	-1.38046	28.0289	27.8031	28.2546	8	4	4	27.9836	27.7544	27.7756	27.6988	28.3281	28.5218	28.1631	28.0056	6	6	6	5	6	6	6	6
669	P53350	Serine/threonine-protein kinase PLK1	PLK1	3	68.254	6.69368	5.19307	+	3.01627	0	-1.2128	-3.0163	24.2595	23.6531	24.8659	8	4	4	23.8816	24.0432	23.331	23.3564	24.7258	25.0893	24.926	24.7223	1	2	1	1	2	2	2	2
670	P53396	ATP-citrate synthase	ACLY	25	120.84	7.99844	6.63262		0.0923158	0.875842	0.0330138	0.0999372	29.4108	29.4274	29.3943	8	4	4	29.6798	29.402	29.4531	29.1746	29.4752	29.2247	29.3051	29.5724	18	18	18	19	22	21	22	21
672	P53618	Coatomer subunit beta	COPB1	10	107.14	7.52299	6.13783		0.248437	0.712315	0.0762696	0.23462	27.5849	27.623	27.5467	8	4	4	27.7152	27.6952	27.7695	27.3121	27.3572	27.5856	27.6815	27.5627	6	7	8	7	10	10	10	10
673	P53621	Coatomer subunit alpha;Xenin;Proxenin	COPA	32	138.34	8.03922	6.22151		0.0186326	0.979263	-0.00520992	-0.0176663	29.836	29.8334	29.8386	8	4	4	29.6608	29.8783	29.9948	29.7995	29.6906	29.9738	29.7785	29.9114	27	28	28	28	27	27	27	28
676	P53680	AP-2 complex subunit sigma	AP2S1	2	17.018	7.81174	5.52661	+	2.02719	0.000450704	1.36795	2.42644	24.743	25.4269	24.059	8	4	4	25.4063	24.7425	25.6383	25.9208	23.5472	23.8791	24.7901	24.0196	2	2	2	2	1	1	1	1
677	P53985	Monocarboxylate transporter 1	SLC16A1	5	53.944	8.57447	6.01916		0.714491	0.213689	-0.359874	-0.807864	29.2592	29.0792	29.4391	8	4	4	28.6574	29.2794	29.3295	29.0506	28.8969	29.7493	29.6658	29.4443	4	5	4	5	5	5	5	5
678	P53999	Activated RNA polymerase II transcriptional coactivator p15	SUB1	8	14.395	8.93708	7.02775		1.4671	0.0872914	0.413923	1.1775	28.8639	29.0709	28.6569	8	4	4	28.7794	28.9185	29.1915	29.394	28.818	28.5073	28.6515	28.651	7	7	7	6	7	7	7	8
680	P54136	Arginine--tRNA ligase, cytoplasmic	RARS	11	75.378	7.46796	6.36417		1.93595	0.0579934	-0.423918	-1.33188	27.0148	26.8028	27.2267	8	4	4	26.8744	26.987	26.7209	26.629	27.0746	27.471	27.2299	27.1314	4	5	4	4	8	7	6	7
681	P54709	Sodium/potassium-transporting ATPase subunit beta-3	ATP1B3	4	31.512	7.62131	6.29363	+	4.5475	0	-3.42701	-6.81918	25.189	23.4755	26.9025	8	4	4	23.8493	23.6326	22.6263	23.7936	26.8295	27.1894	26.8201	26.7709	0	0	0	0	3	4	4	4
683	P55072	Transitional endoplasmic reticulum ATPase	VCP	29	89.321	8.14786	6.83244	+	4.99161	0	-2.40209	-6.3582	29.0248	27.8237	30.2258	8	4	4	27.9394	28.0828	27.854	27.4187	29.9786	30.45	30.132	30.3427	8	7	7	7	28	28	27	27
684	P55081	Microfibrillar-associated protein 1	MFAP1	2	51.958	7.37372	5.73523	+	1.90417	0.000492308	1.90933	2.5735	25.0916	26.0463	24.1369	8	4	4	24.6588	26.5727	26.4515	26.5021	24.3176	23.9206	23.4953	24.8143	1	2	2	2	1	1	1	1
685	P55084	Trifunctional enzyme subunit beta, mitochondrial;3-ketoacyl-CoA thiolase	HADHB	21	51.294	8.6023	6.12688	+	4.0607	0.000547009	-0.776576	-2.74006	30.0894	29.7011	30.4777	8	4	4	29.6163	29.7624	29.7073	29.7183	30.295	30.6356	30.5724	30.4075	14	16	15	17	20	21	20	20
686	P55265	Double-stranded RNA-specific adenosine deaminase	ADAR	20	136.06	7.7455	6.16072		0.0225316	0.973363	0.00786209	0.0246512	28.803	28.807	28.7991	8	4	4	28.6137	28.8483	28.7115	29.0543	28.7289	28.8358	28.9795	28.6522	15	16	16	15	17	16	16	18
687	P55769	NHP2-like protein 1;NHP2-like protein 1, N-terminally processed	NHP2L1	3	14.173	7.97393	6.7202		0.395702	0.420545	0.243987	0.518404	26.4042	26.5262	26.2822	8	4	4	26.173	26.3064	26.4978	27.1274	26.0832	25.9646	26.7273	26.3537	3	2	3	3	3	2	3	2
688	P55795	Heterogeneous nuclear ribonucleoprotein H2	HNRNPH2	3	49.263	7.37077	5.81626		0.355746	0.396077	-0.329667	-0.549914	25.2527	25.0879	25.4176	8	4	4	25.1643	24.1023	25.8933	25.1916	25.7441	25.0623	25.2816	25.5822	3	2	3	3	3	3	3	3
689	P55884	Eukaryotic translation initiation factor 3 subunit B	EIF3B	14	92.48	7.87071	6.38224		0.526361	0.481742	-0.151306	-0.454805	28.318	28.2424	28.3937	8	4	4	28.2049	28.2276	28.5889	27.948	28.3993	28.3485	28.4079	28.419	10	11	12	11	10	10	10	10
690	P56134	ATP synthase subunit f, mitochondrial	ATP5J2	3	10.918	8.56644	5.8408		0.0787356	0.814563	-0.0915236	-0.147945	27.2819	27.2361	27.3276	8	4	4	27.7318	27.6992	27.027	26.4865	27.4809	26.4605	27.7434	27.6258	3	3	3	3	2	2	2	2
691	P56182	Ribosomal RNA processing protein 1 homolog A	RRP1	14	52.839	8.28963	6.07521	+	2.71164	0.0422609	0.397176	1.43994	29.1756	29.3742	28.977	8	4	4	29.3299	29.3154	29.3824	29.4692	29.0246	28.9988	29.0994	28.7853	13	14	13	13	11	12	12	10
692	P56192	Methionine--tRNA ligase, cytoplasmic	MARS	7	101.11	7.26345	6.35835		0.0357584	0.947116	-0.0171022	-0.0468186	26.5109	26.5023	26.5194	8	4	4	26.2216	26.816	26.5715	26.4001	26.7199	26.6402	26.4794	26.2383	7	7	7	7	4	4	4	4
694	Q5VTU8;P56381	ATP synthase subunit epsilon-like protein, mitochondrial;ATP synthase subunit epsilon, mitochondrial	ATP5EP2;ATP5E	2	5.8068	8.41278	6.48237		0.371662	0.481719	-0.193545	-0.45417	26.4921	26.3953	26.5888	8	4	4	26.3859	26.4652	26.0314	26.6986	27.0693	26.5908	26.4839	26.2113	2	2	2	2	2	2	2	2
695	P56537	Eukaryotic translation initiation factor 6	EIF6	4	26.599	8.4861	6.55128		0.518993	0.265116	0.405316	0.724338	28.0612	28.2638	27.8585	8	4	4	27.9365	28.2096	27.995	28.9142	27.0548	27.907	28.1571	28.3153	3	4	3	4	4	4	4	4
696	P56556	NADH dehydrogenase [ubiquinone] 1 alpha subcomplex subunit 6	NDUFA6	3	15.136	7.869	5.83625	+	3.36905	0	-2.55347	-4.51607	25.4106	24.1339	26.6873	8	4	4	23.3443	24.4378	24.9411	23.8122	26.4037	26.7862	26.8898	26.6697	1	1	2	1	3	2	2	2
697	P57088	Transmembrane protein 33	TMEM33	5	27.978	8.21833	6.09158	+	1.38813	0.0479577	-0.606227	-1.3982	27.7225	27.4194	28.0256	8	4	4	26.8668	27.6897	27.7093	27.4118	27.699	28.3156	28.0621	28.0259	5	5	5	5	4	4	4	4
699	P58107	Epiplakin	EPPK1	10	555.65	6.78885	5.59349	+	3.33162	0.000598131	-0.985245	-2.87028	27.5736	27.0809	28.0662	8	4	4	27.2685	26.8765	27.2206	26.9581	28.1923	28.263	27.7865	28.0229	3	3	3	2	9	9	7	8
700	P59998	Actin-related protein 2/3 complex subunit 4	ARPC4	3	19.667	7.57066	6.4536	+	3.3479	0	1.81758	3.93028	25.1534	26.0622	24.2446	8	4	4	25.9186	25.7295	26.2655	26.3353	24.6783	24.1353	24.4867	23.6783	3	3	3	3	1	1	1	1
702	P60174	Triosephosphate isomerase	TPI1	2	26.669	7.23505	7.59709		0.327905	0.326526	-0.7144	-0.634093	24.6877	24.3305	25.0449	8	4	4	24.5878	26.3537	23.1366	23.2438	26.664	24.5207	24.3516	24.6432	2	2	2	1	2	2	2	2
703	P60228	Eukaryotic translation initiation factor 3 subunit E	EIF3E	9	52.22	7.84792	6.39534		0.0747168	0.925956	-0.0184479	-0.0639226	27.8277	27.8185	27.8369	8	4	4	27.9858	27.8207	27.8075	27.6598	27.7798	28.005	27.8218	27.7411	7	6	7	6	6	6	5	6
704	P60468	Protein transport protein Sec61 subunit beta	SEC61B	3	9.9743	8.80532	6.63107		0.114274	0.815408	-0.0563526	-0.147101	28.6896	28.6615	28.7178	8	4	4	28.6472	28.6035	28.955	28.44	28.7751	29.1095	28.4389	28.5476	3	3	3	3	3	3	3	3
705	P60660;P14649	Myosin light polypeptide 6	MYL6	9	16.93	9.1427	6.84632		0.68073	0.152257	0.605705	0.961475	30.4541	30.757	30.1513	8	4	4	30.5973	30.1826	30.5808	31.6673	30.7589	29.4251	29.9873	30.4339	9	9	9	9	8	8	8	7
706	P60709;Q6S8J3;Q562R1;A5A3E0;P0CG38;P0CG39;Q9BYX7	Actin, cytoplasmic 1;Actin, cytoplasmic 1, N-terminally processed	ACTB	25	41.736	10.2727	7.75676		0.0575271	0.884976	0.0447998	0.0943162	35.1782	35.2006	35.1558	8	4	4	35.2924	35.0058	34.6777	35.8263	35.4969	34.877	35.1142	35.1349	24	24	21	24	23	22	22	22
707	P60842	Eukaryotic initiation factor 4A-I	EIF4A1	23	46.153	8.97286	7.25257		0.669325	0.509044	0.123017	0.426328	30.9874	31.0489	30.9259	8	4	4	30.9242	30.9238	31.2149	31.1328	30.8968	30.8415	30.8994	31.066	21	20	19	22	19	20	18	19
708	P60866	40S ribosomal protein S20	RPS20	4	13.373	9.44171	7.03145		0.0187559	0.968282	0.0142159	0.0310869	30.6732	30.6804	30.6661	8	4	4	30.2404	31.0107	30.83	30.6404	30.0775	30.8143	30.9201	30.8527	4	4	4	4	3	3	3	3
709	P60891;P11908;P21108	Ribose-phosphate pyrophosphokinase 1;Ribose-phosphate pyrophosphokinase 2;Ribose-phosphate pyrophosphokinase 3	PRPS1;PRPS2;PRPS1L1	6	34.834	7.83998	6.20036		1.64518	0.0777647	0.406624	1.21923	27.0092	27.2125	26.8059	8	4	4	27.4077	27.0505	27.346	27.0459	27.0632	26.7157	26.6338	26.8109	4	5	5	5	5	4	4	4
711	P60953	Cell division control protein 42 homolog	CDC42	3	21.258	7.90439	6.5937		1.17312	0.0541867	-0.684984	-1.35117	26.3711	26.0287	26.7136	8	4	4	26.8221	25.8474	25.5289	25.9162	26.7308	26.344	26.8318	26.9479	2	2	2	2	3	2	2	2
713	P61006	Ras-related protein Rab-8A	RAB8A	3	23.668	7.56309	6.20453	+	3.62526	0	-2.60352	-4.87067	25.0656	23.7638	26.3673	8	4	4	22.9243	23.6832	24.2398	24.2079	26.7173	26.39	26.2689	26.0932	1	1	1	1	3	3	3	3
714	P61011	Signal recognition particle 54 kDa protein	SRP54	5	55.704	7.1122	5.91082	+	1.60235	0.00275949	-1.70622	-2.2026	25.0516	24.1985	25.9047	8	4	4	23.587	24.5019	24.1546	24.5504	26.3871	26.494	24.3161	26.4216	1	1	1	1	5	4	4	5
716	P61026	Ras-related protein Rab-10	RAB10	6	22.541	8.48055	6.27901		1.22571	0.174067	-0.290228	-0.892703	28.8724	28.7273	29.0176	8	4	4	28.9262	28.765	28.822	28.3961	28.9915	29.1434	29.0254	28.9099	4	4	4	4	6	6	6	6
718	P61081	NEDD8-conjugating enzyme Ubc12	UBE2M	2	20.9	7.21173	6.43525		0.8024	0.0752239	1.04078	1.23202	24.7325	25.2529	24.2121	8	4	4	25.7822	25.847	25.8773	23.505	24.809	24.0664	23.5221	24.4509	2	2	2	1	0	0	0	0
719	P61106	Ras-related protein Rab-14	RAB14	3	23.897	7.3748	6.51387	+	4.79012	0	-2.73726	-6.52635	24.9216	23.5529	26.2902	8	4	4	23.2569	23.1489	24.0199	23.786	26.1854	26.4674	26.3228	26.1852	1	1	1	1	3	3	3	3
721	P84077;P61204	ADP-ribosylation factor 1;ADP-ribosylation factor 3	ARF1;ARF3	7	20.697	8.14123	6.64468		0.332628	0.522516	-0.176206	-0.413785	27.0614	26.9733	27.1495	8	4	4	26.5272	26.7864	27.1417	27.4379	26.9956	27.1321	27.017	27.4533	5	4	6	6	7	7	6	6
722	P61221	ATP-binding cassette sub-family E member 1	ABCE1	10	67.314	7.74158	5.93946	+	4.0001	0.000516129	0.745836	2.64372	27.5852	27.9581	27.2123	8	4	4	27.9673	27.9197	27.9834	27.962	27.4406	27.1799	27.1704	27.0582	9	8	9	9	7	7	7	7
723	P62834;P61224;A6NIZ1	Ras-related protein Rap-1A;Ras-related protein Rap-1b;Ras-related protein Rap-1b-like protein	RAP1A;RAP1B	4	20.987	7.9059	6.30925	+	2.70056	0.00528655	-0.698363	-2.09086	26.546	26.1968	26.8952	8	4	4	26.4348	26.1738	26.1127	26.0659	26.928	27.1737	26.7987	26.6803	3	3	3	3	4	4	4	4
724	P61247	40S ribosomal protein S3a	RPS3A	24	29.945	9.53747	7.30836		0.269926	0.793203	-0.0449343	-0.16725	32.5321	32.5096	32.5546	8	4	4	32.5801	32.5486	32.4029	32.507	32.4752	32.7111	32.5656	32.4664	21	21	22	22	23	23	23	22
725	P61254	60S ribosomal protein L26	RPL26	12	17.258	9.76597	7.11032		0.848545	0.406595	0.157151	0.536505	31.906	31.9846	31.8274	8	4	4	32.1448	31.9349	32.0519	31.8067	31.7635	31.9872	31.7291	31.8299	11	10	12	10	10	11	11	10
726	P61313	60S ribosomal protein L15	RPL15	15	24.146	9.44724	6.91083		1.0878	0.128717	0.404357	1.02745	31.8322	32.0344	31.63	8	4	4	32.1704	31.9814	31.9261	32.0597	31.1435	32.0321	31.5888	31.7557	14	14	14	13	14	14	14	14
728	P61353	60S ribosomal protein L27	RPL27	7	15.798	9.8863	7.04181		0.132061	0.77303	0.0758905	0.182254	32.3176	32.3556	32.2797	8	4	4	31.9691	32.6328	32.3517	32.4686	31.8105	32.2982	32.4846	32.5255	6	6	6	6	7	7	7	7
729	P61513;A6NKH3	60S ribosomal protein L37a	RPL37A	5	10.275	9.43273	7.06509		0.403057	0.597464	0.107116	0.33788	30.3128	30.3663	30.2592	8	4	4	30.5742	30.2839	30.3486	30.2587	30.2344	30.5221	30.0932	30.1872	5	5	5	5	5	5	5	5
730	P61586;P08134;P62745	Transforming protein RhoA;Rho-related GTP-binding protein RhoC	RHOA;RHOC	6	21.768	8.54301	5.72276		1.21294	0.20739	-0.256513	-0.823186	28.1274	27.9991	28.2557	8	4	4	27.907	28.0758	28.0101	28.0037	28.3962	28.4679	28.0161	28.1426	5	4	4	4	6	5	5	5
731	P61604	10 kDa heat shock protein, mitochondrial	HSPE1	4	10.932	7.6698	7.55083	+	2.4626	0	-1.75467	-3.04591	25.2161	24.3387	26.0934	8	4	4	24.6341	24.849	24.5476	23.3242	25.6683	26.3461	26.0871	26.2721	2	2	2	2	3	3	4	4
732	P61619;Q9H9S3	Protein transport protein Sec61 subunit alpha isoform 1;Protein transport protein Sec61 subunit alpha isoform 2	SEC61A1;SEC61A2	7	52.264	8.6239	5.78956	+	1.96805	0.0245787	-0.601537	-1.64802	29.3782	29.0774	29.679	8	4	4	28.8924	29.2789	29.1547	28.9836	29.5891	30.0935	29.5644	29.469	7	7	7	7	7	6	7	7
734	P61769	Beta-2-microglobulin;Beta-2-microglobulin form pI 5.3	B2M	2	13.714	7.72413	6.62951	+	2.3268	0	-2.08737	-3.08095	25.193	24.1493	26.2366	8	4	4	23.9724	24.9303	24.7942	22.9002	26.524	26.1578	26.0693	26.1954	0	0	0	0	2	2	2	2
736	P61964	WD repeat-containing protein 5	WDR5	5	36.588	7.94688	5.90284		0.580246	0.494277	0.136717	0.440069	27.3811	27.4495	27.3128	8	4	4	27.1494	27.4905	27.5113	27.6468	27.3491	27.2595	27.2574	27.3852	5	5	5	5	4	4	5	5
737	P61978	Heterogeneous nuclear ribonucleoprotein K	HNRNPK	21	50.976	9.03113	7.31343		1.48793	0.15592	0.286329	0.943588	31.3745	31.5176	31.2313	8	4	4	31.4611	31.3452	31.455	31.8092	31.2897	31.1754	31.2353	31.2248	18	18	17	18	20	20	20	19
739	P62081	40S ribosomal protein S7	RPS7	14	22.127	9.48889	7.02843		0.0104841	0.977667	0.00730038	0.0168116	31.8355	31.8391	31.8318	8	4	4	32.4376	31.6729	31.7504	31.4956	31.95	31.9806	31.5046	31.892	11	10	11	12	14	14	14	14
740	P62136	Serine/threonine-protein phosphatase PP1-alpha catalytic subunit	PPP1CA	11	37.512	8.31158	5.97501		0.855563	0.344849	0.190728	0.611321	28.7522	28.8476	28.6568	8	4	4	28.8697	28.9301	28.6698	28.9207	28.7392	28.8689	28.435	28.5842	10	10	10	10	6	6	6	6
741	P62140	Serine/threonine-protein phosphatase PP1-beta catalytic subunit	PPP1CB	3	37.186	7.54047	6.5194		1.17069	0.16686	0.308876	0.912035	26.0946	26.2491	25.9402	8	4	4	26.1419	26.3113	26.0955	26.4475	26.046	26.2076	25.755	25.7521	2	2	2	2	3	3	2	2
742	P62191	26S protease regulatory subunit 4	PSMC1	7	49.184	7.37885	6.33345		0.0548369	0.899716	-0.0371151	-0.0846635	26.191	26.1725	26.2096	8	4	4	25.819	26.3399	26.2429	26.288	26.7209	26.0368	26.3249	25.7557	7	6	6	4	3	2	3	3
744	P62241	40S ribosomal protein S8	RPS8	12	24.205	9.52105	7.19711		0.546374	0.486808	0.143801	0.446174	31.8125	31.8844	31.7406	8	4	4	31.6469	32.075	31.9585	31.8573	31.5917	31.6568	31.747	31.9671	12	12	12	12	12	12	10	11
745	P62244	40S ribosomal protein S15a	RPS15A	10	14.839	9.38021	7.11123		0.0253868	0.96321	0.0140572	0.0361082	30.9094	30.9165	30.9024	8	4	4	30.4416	31.2333	31.1224	30.8685	30.6959	30.9802	31.002	30.9316	10	8	8	10	7	8	8	8
746	P62249	40S ribosomal protein S16	RPS16	14	16.445	9.48636	7.26488		0.119594	0.902743	0.0220757	0.0821182	32.0012	32.0122	31.9902	8	4	4	31.998	31.9895	32.1067	31.9548	31.9619	32.1071	31.833	32.0588	14	14	14	13	13	13	13	12
747	P62258	14-3-3 protein epsilon	YWHAE	8	29.174	7.9051	7.48596		0.110927	0.764561	0.0995317	0.187013	27.2647	27.3144	27.2149	8	4	4	27.5019	27.7284	27.0924	26.9349	27.7231	26.4235	27.3545	27.3585	6	5	5	6	6	6	4	6
748	P62263	40S ribosomal protein S14	RPS14	9	16.273	9.79719	7.15938		0.0846617	0.858266	-0.0452118	-0.114942	31.4593	31.4367	31.482	8	4	4	30.982	31.7016	31.5244	31.539	31.2499	31.3458	31.7476	31.5845	9	8	9	9	9	8	9	9
749	P62266	40S ribosomal protein S23	RPS23	6	15.807	9.48453	7.01229		0.126929	0.822832	0.0470443	0.13877	31.1129	31.1364	31.0893	8	4	4	31.2942	31.1724	31.2311	30.8479	31.0408	31.2898	30.841	31.1858	6	6	6	6	6	6	6	6
750	P62269	40S ribosomal protein S18	RPS18	14	17.718	9.70097	7.28298		0.0340573	0.96707	0.00895309	0.0307992	32.3026	32.307	32.2981	8	4	4	32.2294	32.3183	32.494	32.1864	32.3359	32.388	32.1216	32.3468	14	13	14	14	12	12	13	13
751	P62273	40S ribosomal protein S29	RPS29	3	6.6767	8.92735	6.66525	+	5.70047	0	-4.50569	-9.95622	25.828	23.5752	28.0809	8	4	4	23.0897	23.3801	23.6474	24.1835	27.8175	28.0495	28.1921	28.2643	2	1	1	1	2	2	2	2
752	P62277	40S ribosomal protein S13	RPS13	10	17.222	9.61068	7.21073		0.172676	0.74838	-0.0770679	-0.206511	32.0991	32.0606	32.1377	8	4	4	31.731	32.2549	32.1079	32.1486	31.827	32.0185	32.3363	32.3688	10	10	10	10	10	10	10	10
753	P62280	40S ribosomal protein S11	RPS11	15	18.431	9.5484	7.11271		0.0800372	0.905845	0.02493	0.0798251	32.0538	32.0663	32.0413	8	4	4	32.2503	32.2441	31.923	31.8476	31.9624	32.1409	32.0552	32.0068	14	14	14	14	13	14	14	14
754	P62304	Small nuclear ribonucleoprotein E	SNRPE	2	10.803	8.72551	6.37408		0.625012	0.0990803	-1.64637	-1.13246	26.5521	25.7289	27.3753	8	4	4	24.2455	23.0264	27.7799	27.8637	27.2799	26.7831	27.7094	27.7287	2	2	2	2	2	2	2	2
756	P62314	Small nuclear ribonucleoprotein Sm D1	SNRPD1	3	13.281	9.01216	6.69532		0.228463	0.607625	0.154488	0.327163	28.8136	28.8908	28.7364	8	4	4	28.3537	28.8194	28.8215	29.5688	28.4333	28.9047	28.7732	28.8342	2	2	3	3	2	2	2	2
757	P62316	Small nuclear ribonucleoprotein Sm D2	SNRPD2	8	13.527	9.09864	6.99914		1.05207	0.359076	0.165878	0.588794	29.8998	29.9827	29.8168	8	4	4	29.9848	30.149	29.9177	29.8792	29.9057	29.8802	29.6569	29.8245	8	8	7	7	6	6	6	6
758	P62318	Small nuclear ribonucleoprotein Sm D3	SNRPD3	2	13.916	8.8344	6.71209		0.205157	0.631936	0.14877	0.305085	28.598	28.6724	28.5236	8	4	4	28.0255	29.1299	28.5916	28.9425	28.1455	28.4034	28.8175	28.7279	2	2	2	2	2	2	2	2
759	P62424	60S ribosomal protein L7a	RPL7A	19	29.995	9.87572	7.21314		0.0522437	0.925194	0.0235682	0.065743	33.1491	33.1609	33.1373	8	4	4	33.2452	33.2626	33.2182	32.9177	32.9408	33.4846	32.9024	33.2216	19	19	19	19	15	14	15	15
761	P62495	Eukaryotic peptide chain release factor subunit 1	ETF1	6	49.03	7.69461	6.44843		0.183958	0.753061	-0.0715261	-0.203163	27.1861	27.1503	27.2218	8	4	4	27.0507	26.8369	27.2379	27.4757	27.3399	27.2941	27.0304	27.2229	5	5	6	6	6	6	6	6
762	P62633	Cellular nucleic acid-binding protein	CNBP	2	19.463	7.35805	6.60507	+	2.26441	0	2.16388	3.04622	24.8694	25.9514	23.7875	8	4	4	25.9254	26.9799	24.9121	25.9882	24.2366	24.234	23.037	23.6424	2	2	2	2	0	0	0	0
763	P62701;Q8TD47;P22090	40S ribosomal protein S4, X isoform	RPS4X	21	29.597	9.59819	7.16991		0.232772	0.762419	0.0583172	0.193669	32.8824	32.9115	32.8532	8	4	4	32.8394	33.0597	32.8952	32.8518	32.6162	33.0332	32.8543	32.9091	19	19	19	18	18	18	18	17
765	P62750	60S ribosomal protein L23a	RPL23A	13	17.695	9.8065	7.11358		0.565321	0.570363	-0.104293	-0.364342	32.1364	32.0843	32.1885	8	4	4	32.0217	32.2205	32.1566	31.9382	32.1657	32.3338	32.0528	32.2019	11	11	12	12	12	12	11	11
766	P62753	40S ribosomal protein S6	RPS6	12	28.68	9.45951	6.85136		0.239749	0.806079	0.0424395	0.156172	31.4004	31.4216	31.3792	8	4	4	31.5646	31.4855	31.3503	31.2861	31.2831	31.4111	31.3842	31.4385	11	11	11	11	11	12	12	12
767	P62805	Histone H4	HIST1H4A	9	11.367	10.2131	8.0353		0.472569	0.224775	0.642698	0.787816	33.0753	33.3967	32.754	8	4	4	32.8583	33.2466	32.9201	34.5617	32.5631	31.4998	33.4811	33.4719	9	9	9	9	9	9	9	9
768	P62820;Q92928;Q92930;P59190	Ras-related protein Rab-1A	RAB1A	10	22.677	8.44498	6.59749	+	3.80084	0.000453901	-0.697758	-2.46241	28.7857	28.4368	29.1346	8	4	4	28.431	28.5174	28.4505	28.3484	29.2093	29.2646	29.145	28.9195	7	6	6	5	9	10	9	9
769	P62826	GTP-binding nuclear protein Ran	RAN	13	24.423	9.30709	7.29362		0.952086	0.218083	0.279501	0.798623	31.3533	31.4931	31.2136	8	4	4	31.9081	31.2434	31.3661	31.4546	31.2881	31.2681	31.1702	31.128	13	13	11	13	10	10	11	11
770	P62829	60S ribosomal protein L23	RPL23	8	14.865	9.27312	7.15261		1.54757	0.0541672	0.512058	1.35366	30.829	31.085	30.573	8	4	4	31.3644	31.2646	30.5975	31.1135	30.449	30.5692	30.7043	30.5693	8	8	8	8	8	8	8	8
771	P62841	40S ribosomal protein S15	RPS15	5	17.04	8.93521	6.54		0.85718	0.155216	-0.425821	-0.947021	28.928	28.7151	29.1409	8	4	4	28.0678	28.6433	29.2368	28.9123	29.0585	29.2169	29.1409	29.1472	3	3	3	3	4	4	2	3
772	P62847	40S ribosomal protein S24	RPS24	6	15.423	9.26905	6.99026		0.41229	0.708691	0.0642943	0.239067	29.9709	30.003	29.9388	8	4	4	29.8343	29.9919	30.1069	30.0792	30.0026	29.9817	29.8746	29.8961	5	5	5	5	5	6	5	5
773	P62851	40S ribosomal protein S25	RPS25	8	13.742	9.63898	7.23186		1.67574	0.25405	0.19557	0.743405	31.3512	31.449	31.2534	8	4	4	31.3976	31.4838	31.5316	31.3831	31.1021	31.3415	31.2798	31.2904	8	8	8	8	8	8	8	8
774	P62854;Q5JNZ5	40S ribosomal protein S26;Putative 40S ribosomal protein S26-like 1	RPS26;RPS26P11	3	13.015	9.45862	6.83536		0.00876074	0.982515	0.00324106	0.00999666	30.7622	30.7639	30.7606	8	4	4	30.859	30.7201	30.9286	30.5478	30.6503	30.6694	31.0339	30.6889	3	3	3	3	3	3	3	3
775	P62857	40S ribosomal protein S28	RPS28	3	7.8409	9.11644	7.29937		0.129511	0.736835	0.113563	0.214455	28.3384	28.3952	28.2817	8	4	4	27.9765	28.1292	28.4527	29.0226	28.9575	27.9267	28.0074	28.2352	3	3	3	3	3	3	3	3
777	P62873;Q9HAV0;P62879;P16520	Guanine nucleotide-binding protein G(I)/G(S)/G(T) subunit beta-1;Guanine nucleotide-binding protein subunit beta-4;Guanine nucleotide-binding protein G(I)/G(S)/G(T) subunit beta-2	GNB1;GNB4;GNB2	4	37.377	7.97888	5.97898		1.65815	0.0650559	-0.441273	-1.28357	27.1972	26.9765	27.4178	8	4	4	27.1702	27.1184	26.9798	26.6378	27.4827	27.6062	27.3358	27.2466	2	2	2	2	4	4	4	4
778	P62888	60S ribosomal protein L30	RPL30	8	12.784	9.5132	7.24271		1.07024	0.171908	0.318321	0.897863	31.0176	31.1768	30.8585	8	4	4	31.0772	31.3626	30.8562	31.4112	30.6382	31.0305	30.9327	30.8326	8	8	8	8	8	7	7	8
779	P62899	60S ribosomal protein L31	RPL31	8	14.463	9.59652	7.16204		0.95476	0.306023	0.203303	0.658297	31.668	31.7697	31.5664	8	4	4	31.9207	31.7797	31.8898	31.4886	31.5144	31.7026	31.5463	31.5023	8	7	7	7	8	7	8	8
780	P62906	60S ribosomal protein L10a	RPL10A	13	24.831	9.65557	7.15096		0.704854	0.424569	0.15933	0.514132	32.223	32.3027	32.1434	8	4	4	32.2424	32.1727	32.341	32.4546	31.9213	32.3602	32.1041	32.1878	13	13	13	13	11	11	11	11
781	P62910	60S ribosomal protein L32	RPL32	8	15.86	9.03076	7.20867		1.21951	0.0631111	0.594253	1.29941	29.6578	29.9549	29.3607	8	4	4	30.5525	30.1035	29.4874	29.6764	29.2114	29.6207	29.1976	29.413	7	7	7	6	6	6	6	5
782	P62913	60S ribosomal protein L11	RPL11	11	20.252	9.44445	7.07199		0.18856	0.825951	-0.0382886	-0.13691	31.6246	31.6055	31.6438	8	4	4	31.6743	31.6348	31.6659	31.447	31.7925	31.6798	31.5261	31.5766	9	10	9	10	9	10	9	10
783	P62917	60S ribosomal protein L8	RPL8	17	28.024	9.78063	7.0712		0.282797	0.685815	0.0846262	0.260935	32.8239	32.8662	32.7816	8	4	4	33.1529	32.7664	32.8173	32.7284	32.6924	32.9928	32.6433	32.798	13	12	11	13	13	13	12	14
784	P62937;P0DN26;A0A0B4J2A2;A0A075B767;A0A075B759;Q9Y536;F5H284;P0DN37	Peptidyl-prolyl cis-trans isomerase A;Peptidyl-prolyl cis-trans isomerase A, N-terminally processed	PPIA	8	18.012	8.67916	7.87353	+	1.19531	0.0420146	0.792772	1.44288	28.7753	29.1717	28.3789	8	4	4	28.8343	28.9224	28.9317	29.9985	28.8904	27.8898	28.2145	28.521	8	8	8	8	7	6	7	7
785	P62979	Ubiquitin-40S ribosomal protein S27a;Ubiquitin;40S ribosomal protein S27a	RPS27A	9	17.965	9.19312	7.52118	+	2.08436	0.00802198	-0.812634	-1.98297	29.9842	29.5779	30.3905	8	4	4	29.0887	29.8155	29.4237	29.9837	30.3212	30.3508	30.5708	30.3194	7	7	6	7	7	7	7	7
787	P62995	Transformer-2 protein homolog beta	TRA2B	5	33.665	8.43451	6.31937		0.587756	0.355749	0.225209	0.592047	28.5655	28.6781	28.4529	8	4	4	28.6996	28.5882	28.3269	29.0978	28.6339	28.3507	28.548	28.2791	5	5	5	5	5	5	5	5
788	P63000;P15153;P60763	Ras-related C3 botulinum toxin substrate 1	RAC1	5	21.45	8.48721	6.46897		1.18537	0.15079	-0.338671	-0.966573	28.0543	27.885	28.2236	8	4	4	27.9445	28.0041	27.7464	27.8449	27.8127	28.4136	28.2925	28.3757	5	5	5	5	4	4	4	4
789	P63010;Q10567	AP-2 complex subunit beta;AP-1 complex subunit beta-1	AP2B1;AP1B1	12	104.55	7.66982	6.00858		0.36131	0.69391	-0.073082	-0.254266	27.9317	27.8952	27.9682	8	4	4	27.8207	27.9057	27.8862	27.9681	27.7395	28.0925	28.0814	27.9595	10	9	10	10	9	9	8	10
791	P63104	14-3-3 protein zeta/delta	YWHAZ	4	27.745	7.59936	7.34041		0.151395	0.678359	0.162985	0.266582	25.9828	26.0643	25.9013	8	4	4	26.2672	26.6048	25.5883	25.7967	26.9175	25.4502	25.5776	25.6598	3	4	3	2	3	2	3	3
792	P63167;Q96FJ2	Dynein light chain 1, cytoplasmic;Dynein light chain 2, cytoplasmic	DYNLL1;DYNLL2	2	10.366	8.04108	6.57056	+	1.82945	0.000503937	2.28349	2.60951	24.7128	25.8545	23.571	8	4	4	25.8695	25.7629	24.5863	27.1993	23.358	23.8243	24.534	22.5678	2	2	1	2	1	1	1	1
793	P63173	60S ribosomal protein L38	RPL38	6	8.2178	9.53921	6.95801		0.0292388	0.959675	0.0151277	0.0400624	30.2786	30.2862	30.271	8	4	4	29.9467	30.2324	30.6793	30.2863	29.9955	30.3085	30.3978	30.3824	6	6	6	6	6	6	6	6
794	P63208	S-phase kinase-associated protein 1	SKP1	2	18.658	7.55417	6.77587		0.582463	0.207843	-0.498694	-0.827808	25.2508	25.0015	25.5001	8	4	4	25.5045	25.1685	25.4399	23.8929	25.3876	25.6052	25.1741	25.8337	2	2	2	1	2	2	2	2
795	P63241;Q9GZV4;Q6IS14	Eukaryotic translation initiation factor 5A-1;Eukaryotic translation initiation factor 5A-2;Eukaryotic translation initiation factor 5A-1-like	EIF5A;EIF5A2;EIF5AL1	8	16.832	8.86179	7.4784		0.0677452	0.906222	0.0270367	0.078987	29.3174	29.3309	29.3039	8	4	4	29.2894	29.595	29.3163	29.1229	29.3319	29.0088	29.3897	29.4851	7	7	7	7	5	6	5	5
796	P63244	Guanine nucleotide-binding protein subunit beta-2-like 1;Guanine nucleotide-binding protein subunit beta-2-like 1, N-terminally processed	GNB2L1	11	35.076	8.34575	7.18901		0.0154466	0.977538	0.00516748	0.0165013	29.0539	29.0564	29.0513	8	4	4	28.9355	29.2319	29.2118	28.8465	29.0119	28.9107	29.1768	29.1058	10	10	10	10	11	11	10	9
798	P67809;Q9Y2T7	Nuclease-sensitive element-binding protein 1	YBX1	17	35.924	9.2611	6.875		0.656625	0.348119	0.217937	0.606441	31.394	31.503	31.2851	8	4	4	31.1612	31.4891	31.867	31.4947	31.1037	31.2625	31.365	31.409	16	15	16	15	15	15	15	15
801	P67936;Q2TAC2	Tropomyosin alpha-4 chain	TPM4	19	28.521	8.63571	6.71036		0.697722	0.164112	0.508675	0.918472	29.4837	29.738	29.2293	8	4	4	30.0804	29.1458	29.4713	30.2545	29.8872	28.7674	29.0067	29.256	17	16	16	17	11	11	11	10
802	P68133;P68032;P63267;P62736	Actin, alpha skeletal muscle;Actin, alpha cardiac muscle 1;Actin, gamma-enteric smooth muscle;Actin, aortic smooth muscle	ACTA1;ACTC1;ACTG2;ACTA2	1	42.051	8.98504	7.00122		0.010432	0.977971	0.0116014	0.0202083	30.4142	30.42	30.4084	8	4	4	29.9959	30.6418	29.7273	31.315	30.3867	30.1969	30.3047	30.7453	1	1	1	1	1	1	1	1
803	Q5VTE0;P68104	Putative elongation factor 1-alpha-like 3;Elongation factor 1-alpha 1	EEF1A1P5;EEF1A1	22	50.184	9.89769	7.75861		0.481521	0.539776	0.123838	0.390858	34.1792	34.2411	34.1172	8	4	4	34.4637	34.0833	34.1756	34.2417	34.3687	34.014	34.0336	34.0526	20	21	20	21	21	21	20	21
804	P68363	Tubulin alpha-1B chain	TUBA1B	19	50.151	9.1125	7.4914		0.20198	0.720602	-0.0825195	-0.228132	31.6591	31.6178	31.7004	8	4	4	31.8768	31.7123	31.319	31.5633	31.9909	31.4552	31.675	31.6803	18	19	18	17	18	18	17	17
805	P68366;A6NHL2;Q9H853	Tubulin alpha-4A chain	TUBA4A	2	49.924	7.09142	5.7168		0.571453	0.171277	-0.684798	-0.899473	24.7781	24.4357	25.1205	8	4	4	22.8573	24.9682	24.8951	25.0223	25.4896	24.7423	25.418	24.832	1	2	2	2	2	2	2	2
806	P68371	Tubulin beta-4B chain	TUBB4B	5	49.83	8.26347	7.47157		0.33421	0.570032	0.137015	0.365457	28.5189	28.5874	28.4504	8	4	4	28.5425	28.664	28.4594	28.684	28.2801	28.0912	28.8479	28.5825	4	4	4	4	5	5	5	4
808	Q71DI3;Q16695;P68431;P84243	Histone H3.2;Histone H3.1t;Histone H3.1;Histone H3.3	HIST2H3A;HIST3H3;HIST1H3A;H3F3A	6	15.388	9.90349	6.60975		0.570298	0.164524	0.741844	0.916872	31.5695	31.9405	31.1986	8	4	4	31.6161	32.0773	30.9369	33.1315	31.2778	30.1253	32.0492	31.3422	6	6	6	6	5	5	5	5
809	P69905;CON__P01966	Hemoglobin subunit alpha	HBA1	3	15.257	8.16077	NaN		0.190842	0.572801	0.283276	0.361677	27.0131	27.1547	26.8714	8	4	4	26.5134	27.4248	27.4797	27.2009	25.3311	26.9229	27.6724	27.5593	2	2	2	2	2	3	3	3
811	P78344	Eukaryotic translation initiation factor 4 gamma 2	EIF4G2	26	102.36	8.02403	6.11629		1.15771	0.25918	0.220087	0.734165	29.2659	29.3759	29.1559	8	4	4	29.3175	29.1767	29.487	29.5225	29.3224	29.1486	29.0441	29.1083	21	22	22	23	19	19	18	19
812	P78346	Ribonuclease P protein subunit p30	RPP30	6	29.321	7.33586	5.55617		0.407407	0.452732	-0.200892	-0.481139	25.1276	25.0271	25.228	8	4	4	24.7788	25.1474	25.0677	25.1147	24.6973	25.5192	25.139	25.5566	4	3	3	6	3	4	3	3
813	P78347;Q86UP8;Q6EKJ0	General transcription factor II-I	GTF2I	13	112.42	7.72313	6.1937		0.363538	0.50727	0.174554	0.428098	28.2457	28.3329	28.1584	8	4	4	28.1813	28.5666	28.3561	28.2278	27.6086	28.3713	28.4372	28.2165	9	11	10	10	11	12	10	11
[truncated: 543 more rows]
