# Supplementary material for: ERLIN1/2 scaffolds bridge TMUB1 and RNF170 and restrict cholesterol esterification to regulate the secretory pathway
Source: Life Sci Alliance. 2024 May 24;7(8):e202402620. doi: 10.26508/lsa.202402620 (PMC11116810; doi:10.26508/lsa.202402620)
Supplement: Supplementary file 4 [file LSA-2024-02620_TableS3.xlsx]

## Sheet: description
Design	Differential expression Algorithm
~WT	limma

## Sheet: WTDKO
EnsmblGene	gene_name	model	coeff	logFC	AveExpr	t	P.Value	adj.P.Val	B
ENSG00000101680	LAMA1	limma	WTDKO	-2.18961	5.32179	-52.1992	6.68682e-10	2.92457e-06	13.4872
ENSG00000021826	CPS1	limma	WTDKO	-1.02091	11.3412	-50.0998	8.76734e-10	2.92457e-06	13.2627
ENSG00000135346	CGA	limma	WTDKO	-3.95496	4.47171	-60.0994	2.63738e-10	2.92457e-06	13.2362
ENSG00000152661	GJA1	limma	WTDKO	4.04575	3.28624	50.9805	7.81502e-10	2.92457e-06	11.5521
ENSG00000232126	HLA-B	limma	WTDKO	1.26538	8.05024	45.2457	1.71724e-09	4.58262e-06	12.8755
ENSG00000182459	TEX19	limma	WTDKO	-3.63365	4.38778	-41.2656	3.15124e-09	7.00783e-06	11.746
ENSG00000122862	SRGN	limma	WTDKO	-2.54687	3.96279	-40.2932	3.6875e-09	7.0289e-06	11.6167
ENSG00000162551	ALPL	limma	WTDKO	-1.22843	7.26133	-37.8833	5.53606e-09	7.56804e-06	11.6988
ENSG00000151208	DLG5	limma	WTDKO	-1.37984	6.12185	-36.6544	6.879e-09	7.56804e-06	11.5153
ENSG00000147475	ERLIN2	limma	WTDKO	-1.87195	4.58114	-37.4442	5.97793e-09	7.56804e-06	11.4978
ENSG00000274429	DLG5	limma	WTDKO	-1.37802	6.12406	-36.27	7.37349e-09	7.56804e-06	11.4456
ENSG00000044574	HSPA5	limma	WTDKO	-0.673349	10.6576	-36.371	7.23966e-09	7.56804e-06	11.0058
ENSG00000137273	FOXF2	limma	WTDKO	4.92894	1.13625	36.3664	7.24573e-09	7.56804e-06	8.44586
ENSG00000108932	SLC16A6	limma	WTDKO	-2.01647	5.52418	-35.1696	9.03146e-09	8.40332e-06	11.2328
ENSG00000150687	PRSS23	limma	WTDKO	-0.733115	8.21691	-34.9302	9.44688e-09	8.40332e-06	11.0383
ENSG00000107957	SH3PXD2A	limma	WTDKO	-1.06733	6.52434	-34.1887	1.08796e-08	9.035e-06	11.0347
ENSG00000107566	ERLIN1	limma	WTDKO	-1.61868	4.50315	-33.8968	1.15113e-08	9.035e-06	10.9153
ENSG00000143641	GALNT2	limma	WTDKO	-0.565421	8.60241	-32.5488	1.50336e-08	1.05576e-05	10.4817
ENSG00000096696	DSP	limma	WTDKO	0.742584	9.22082	32.6322	1.47828e-08	1.05576e-05	10.4194
ENSG00000143324	XPR1	limma	WTDKO	-1.33883	5.37199	-32.2661	1.59215e-08	1.0622e-05	10.677
ENSG00000124006	OBSL1	limma	WTDKO	-1.45572	6.10613	-31.4413	1.88772e-08	1.13655e-05	10.487
ENSG00000133317	LGALS12	limma	WTDKO	-1.16974	6.51135	-31.202	1.98495e-08	1.13655e-05	10.4071
ENSG00000212866	HSPA1B	limma	WTDKO	0.552332	9.42874	31.2296	1.97345e-08	1.13655e-05	10.0661
ENSG00000166598	HSP90B1	limma	WTDKO	-0.52622	10.7834	-31.0625	2.0443e-08	1.13655e-05	9.81462
ENSG00000077942	FBLN1	limma	WTDKO	-0.979218	7.54166	-30.2875	2.41364e-08	1.28821e-05	10.0971
ENSG00000103175	WFDC1	limma	WTDKO	-3.44118	4.88982	-29.7417	2.71995e-08	1.29615e-05	10.1026
ENSG00000134324	LPIN1	limma	WTDKO	0.752958	7.14035	29.8548	2.65296e-08	1.29615e-05	10.0378
ENSG00000011028	MRC2	limma	WTDKO	-0.80763	7.62539	-29.8772	2.63995e-08	1.29615e-05	9.98738
ENSG00000116016	EPAS1	limma	WTDKO	-0.725384	7.12897	-29.2694	3.02158e-08	1.30924e-05	9.89751
ENSG00000228299	HLA-C	limma	WTDKO	0.643597	7.85661	29.4348	2.91176e-08	1.30924e-05	9.85065
ENSG00000142541	RPL13A	limma	WTDKO	-0.429207	10.205	-29.2398	3.04178e-08	1.30924e-05	9.46019
ENSG00000163295	ALPI	limma	WTDKO	-1.75616	9.07484	-28.6773	3.45564e-08	1.4409e-05	9.51021
ENSG00000135046	ANXA1	limma	WTDKO	-1.40399	4.4025	-28.5365	3.56914e-08	1.44312e-05	9.85487
ENSG00000144136	SLC20A1	limma	WTDKO	-0.775296	6.87049	-27.9663	4.07491e-08	1.59916e-05	9.60261
ENSG00000155660	PDIA4	limma	WTDKO	-0.643697	9.33724	-27.8402	4.19765e-08	1.60026e-05	9.23424
ENSG00000176907	TCIM	limma	WTDKO	-1.82276	3.91386	-27.2973	4.77681e-08	1.6238e-05	9.5263
ENSG00000099994	SUSD2	limma	WTDKO	-2.10881	2.83999	-27.6419	4.39931e-08	1.6238e-05	9.30976
ENSG00000101160	CTSZ	limma	WTDKO	-0.609878	8.33045	-27.2148	4.87264e-08	1.6238e-05	9.21637
ENSG00000198053	SIRPA	limma	WTDKO	2.65308	2.39651	27.1166	4.98955e-08	1.6238e-05	8.94848
ENSG00000163283	ALPP	limma	WTDKO	-0.476683	10.2252	-27.2169	4.87016e-08	1.6238e-05	8.92534
ENSG00000124614	RPS10	limma	WTDKO	0.349467	10.2768	27.126	4.97823e-08	1.6238e-05	8.89175
ENSG00000140563	MCTP2	limma	WTDKO	-2.40858	4.34915	-26.8593	5.31169e-08	1.68747e-05	9.45373
ENSG00000182240	BACE2	limma	WTDKO	-0.61759	7.57142	-26.7339	5.47731e-08	1.69962e-05	9.19154
ENSG00000141753	IGFBP4	limma	WTDKO	-1.45064	4.15065	-26.6164	5.63789e-08	1.70969e-05	9.39967
ENSG00000125845	BMP2	limma	WTDKO	-1.69459	4.31918	-26.2807	6.12737e-08	1.81683e-05	9.32539
ENSG00000215328	HSPA1A	limma	WTDKO	0.53696	8.87134	25.949	6.65954e-08	1.91278e-05	8.78707
ENSG00000120885	CLU	limma	WTDKO	1.40851	8.64831	25.7462	7.01112e-08	1.91278e-05	8.77646
ENSG00000184110	EIF3C	limma	WTDKO	-0.451384	9.86488	-25.7388	7.02438e-08	1.91278e-05	8.56963
ENSG00000198915	RASGEF1A	limma	WTDKO	-3.5287	0.98097	-25.8246	6.87278e-08	1.91278e-05	7.80904
ENSG00000109099	PMP22	limma	WTDKO	1.02096	4.78492	25.306	7.85027e-08	2.06088e-05	9.07824
ENSG00000074800	ENO1	limma	WTDKO	0.354959	11.9339	25.2928	7.87715e-08	2.06088e-05	8.06837
ENSG00000120875	DUSP4	limma	WTDKO	-1.79924	3.84499	-25.1718	8.12858e-08	2.08576e-05	9.02257
ENSG00000163435	ELF3	limma	WTDKO	1.23192	4.1333	24.7698	9.03278e-08	2.27404e-05	8.94263
ENSG00000135750	KCNK1	limma	WTDKO	1.0889	4.45148	24.2343	1.04232e-07	2.57551e-05	8.80053
ENSG00000154556	SORBS2	limma	WTDKO	-2.77669	3.7803	-24.1385	1.06971e-07	2.59512e-05	8.72852
ENSG00000064205	CCN5	limma	WTDKO	-1.65548	2.67239	-23.932	1.13162e-07	2.69628e-05	8.52234
ENSG00000141639	MAPK4	limma	WTDKO	-0.94471	5.22305	-23.3504	1.32933e-07	3.05814e-05	8.49995
ENSG00000149925	ALDOA	limma	WTDKO	-0.499411	10.2994	-23.354	1.32799e-07	3.05814e-05	7.77565
ENSG00000055955	ITIH4	limma	WTDKO	3.87452	2.08728	23.2654	1.36142e-07	3.0789e-05	7.92131
ENSG00000111057	KRT18	limma	WTDKO	-0.371706	10.8489	-23.0317	1.45436e-07	3.23425e-05	7.57485
ENSG00000142534	RPS11	limma	WTDKO	-0.37063	9.2	-22.9395	1.49303e-07	3.26583e-05	7.82423
ENSG00000143870	PDIA6	limma	WTDKO	-0.403603	9.82245	-22.8454	1.53373e-07	3.30073e-05	7.69198
ENSG00000138347	MYPN	limma	WTDKO	-0.898675	7.06091	-22.6553	1.61988e-07	3.43081e-05	8.06811
ENSG00000122870	BICC1	limma	WTDKO	-1.41122	4.05639	-22.0984	1.90609e-07	3.54934e-05	8.20028
ENSG00000183087	GAS6	limma	WTDKO	1.51439	3.25605	21.9378	1.99917e-07	3.54934e-05	8.1226
ENSG00000140459	CYP11A1	limma	WTDKO	1.5665	2.8062	22.1246	1.89141e-07	3.54934e-05	8.108
ENSG00000288362	CYP11A1	limma	WTDKO	1.5665	2.8062	22.1246	1.89141e-07	3.54934e-05	8.108
ENSG00000182326	C1S	limma	WTDKO	-1.24457	4.60412	-21.8134	2.07486e-07	3.54934e-05	8.08768
ENSG00000181418	DDN	limma	WTDKO	1.0006	4.90815	21.8678	2.04133e-07	3.54934e-05	8.07746
ENSG00000101000	PROCR	limma	WTDKO	-1.03341	4.77477	-21.8312	2.06381e-07	3.54934e-05	8.07727
ENSG00000169174	PCSK9	limma	WTDKO	0.847765	6.26602	21.9943	1.96584e-07	3.54934e-05	7.96221
ENSG00000104812	GYS1	limma	WTDKO	-0.791639	6.62237	-22.0254	1.94775e-07	3.54934e-05	7.92433
ENSG00000143891	GALM	limma	WTDKO	-2.11624	1.77526	-22.3531	1.76852e-07	3.54934e-05	7.83132
ENSG00000004487	KDM1A	limma	WTDKO	0.438729	8.03248	22.1644	1.86933e-07	3.54934e-05	7.75807
ENSG00000034510	TMSB10	limma	WTDKO	-0.622479	8.75553	-21.9973	1.96409e-07	3.54934e-05	7.58847
ENSG00000129595	EPB41L4A	limma	WTDKO	2.65106	1.34552	22.1404	1.8826e-07	3.54934e-05	7.53963
ENSG00000167105	TMEM92	limma	WTDKO	-2.36103	1.17129	-21.9226	2.00823e-07	3.54934e-05	7.45257
ENSG00000163430	FSTL1	limma	WTDKO	-3.43745	0.850873	-22.2422	1.82701e-07	3.54934e-05	7.20467
ENSG00000090013	BLVRB	limma	WTDKO	-0.869728	5.36811	-21.7663	2.10432e-07	3.55417e-05	7.99458
ENSG00000263001	GTF2I	limma	WTDKO	0.421073	8.58803	21.5565	2.2418e-07	3.73904e-05	7.46534
ENSG00000158825	CDA	limma	WTDKO	1.37484	4.16484	21.3848	2.362e-07	3.89089e-05	7.98065
ENSG00000165072	MAMDC2	limma	WTDKO	-3.24377	0.694949	-21.0934	2.58334e-07	4.2036e-05	6.93929
ENSG00000079246	XRCC5	limma	WTDKO	-0.419509	8.91459	-20.8988	2.74443e-07	4.41192e-05	7.18283
ENSG00000170571	EMB	limma	WTDKO	2.50897	1.18384	20.6505	2.96705e-07	4.65757e-05	7.16544
ENSG00000096384	HSP90AB1	limma	WTDKO	0.284076	12.4453	20.6534	2.96434e-07	4.65757e-05	6.44789
ENSG00000107984	DKK1	limma	WTDKO	-2.27736	2.85553	-20.5154	3.09694e-07	4.77876e-05	7.64585
ENSG00000087086	FTL	limma	WTDKO	-0.450887	10.1407	-20.4962	3.11588e-07	4.77876e-05	6.83291
ENSG00000171314	PGAM1	limma	WTDKO	-0.468589	8.72646	-20.4521	3.15994e-07	4.79127e-05	7.05483
ENSG00000023171	GRAMD1B	limma	WTDKO	-0.996502	6.16079	-20.3735	3.24028e-07	4.85786e-05	7.42836
ENSG00000130202	NECTIN2	limma	WTDKO	-0.921502	4.68219	-20.3046	3.31275e-07	4.91134e-05	7.58538
ENSG00000112414	ADGRG6	limma	WTDKO	-0.99258	6.6066	-20.2663	3.35372e-07	4.91744e-05	7.3281
ENSG00000184164	CRELD2	limma	WTDKO	-0.681828	6.49573	-20.2155	3.40911e-07	4.94432e-05	7.32293
ENSG00000160932	LY6E	limma	WTDKO	-0.724389	6.86979	-20.0151	3.6379e-07	5.10953e-05	7.19626
ENSG00000278032	LY6E	limma	WTDKO	-0.724389	6.86979	-20.0151	3.6379e-07	5.10953e-05	7.19626
ENSG00000179218	CALR	limma	WTDKO	-0.482626	9.97271	-20.0264	3.62447e-07	5.10953e-05	6.69005
ENSG00000174938	SEZ6L2	limma	WTDKO	-2.03683	3.73023	-19.8066	3.89482e-07	5.23232e-05	7.48909
ENSG00000122378	PRXL2A	limma	WTDKO	-0.684743	5.96057	-19.6964	4.03904e-07	5.23232e-05	7.20948
ENSG00000067167	TRAM1	limma	WTDKO	-0.50473	6.81423	-19.8717	3.81236e-07	5.23232e-05	7.15086
ENSG00000107438	PDLIM1	limma	WTDKO	-0.480825	7.20197	-19.7488	3.96977e-07	5.23232e-05	7.04476
ENSG00000165672	PRDX3	limma	WTDKO	-0.452954	7.94024	-19.8423	3.84932e-07	5.23232e-05	6.96066
ENSG00000138413	IDH1	limma	WTDKO	-1.02093	7.75456	-19.7229	4.00374e-07	5.23232e-05	6.95325
ENSG00000128422	KRT17	limma	WTDKO	0.799707	7.75545	19.7282	3.99682e-07	5.23232e-05	6.95286
ENSG00000178952	TUFM	limma	WTDKO	-0.35541	8.99501	-19.8636	3.82253e-07	5.23232e-05	6.79399
ENSG00000124203	ZNF831	limma	WTDKO	-1.18194	4.74258	-19.6457	4.10744e-07	5.26977e-05	7.35499
ENSG00000172572	PDE3A	limma	WTDKO	-4.01284	1.23207	-19.5464	4.24536e-07	5.39484e-05	6.75744
ENSG00000189064	GAGE2A	limma	WTDKO	-1.78253	2.91627	-19.4382	4.40159e-07	5.50302e-05	7.34199
ENSG00000170421	KRT8	limma	WTDKO	-0.296251	11.2489	-19.4305	4.41298e-07	5.50302e-05	6.2336
ENSG00000069482	GAL	limma	WTDKO	0.429781	7.57715	19.3227	4.5758e-07	5.65323e-05	6.8253
ENSG00000137831	UACA	limma	WTDKO	0.880618	4.81482	19.1152	4.90904e-07	5.7736e-05	7.15191
ENSG00000095794	CREM	limma	WTDKO	-1.12058	5.03187	-19.0653	4.99321e-07	5.7736e-05	7.10978
ENSG00000163993	S100P	limma	WTDKO	-0.733325	5.32252	-19.1139	4.91117e-07	5.7736e-05	7.08173
ENSG00000156475	PPP2R2B	limma	WTDKO	-3.95197	2.5882	-19.0941	4.94437e-07	5.7736e-05	7.07948
ENSG00000214063	TSPAN4	limma	WTDKO	-0.737926	5.55525	-19.1202	4.90074e-07	5.7736e-05	7.05257
ENSG00000143382	ADAMTSL4	limma	WTDKO	-0.657922	6.55699	-19.1684	4.82099e-07	5.7736e-05	6.92953
ENSG00000136830	NIBAN2	limma	WTDKO	-0.379297	8.79526	-19.1541	4.84445e-07	5.7736e-05	6.55919
ENSG00000134419	RPS15A	limma	WTDKO	-0.349087	8.61593	-19.05	5.01939e-07	5.7736e-05	6.54903
ENSG00000119986	AVPI1	limma	WTDKO	-0.682652	5.84066	-19.0167	5.07698e-07	5.78993e-05	6.97408
ENSG00000095383	TBC1D2	limma	WTDKO	-0.858135	4.39402	-18.8322	5.40943e-07	6.11679e-05	7.09502
ENSG00000148700	ADD3	limma	WTDKO	-0.640856	5.19979	-18.7659	5.53501e-07	6.20619e-05	6.96679
ENSG00000140795	MYLK3	limma	WTDKO	-1.4864	3.10282	-18.6212	5.82091e-07	6.33359e-05	7.08706
ENSG00000105810	CDK6	limma	WTDKO	1.22932	2.79573	18.629	5.80501e-07	6.33359e-05	7.0771
ENSG00000124107	SLPI	limma	WTDKO	0.559056	5.82356	18.5894	5.88597e-07	6.33359e-05	6.81328
ENSG00000142207	URB1	limma	WTDKO	-0.537706	7.16307	-18.6224	5.81843e-07	6.33359e-05	6.62359
ENSG00000122359	ANXA11	limma	WTDKO	-0.531101	7.22838	-18.6075	5.84884e-07	6.33359e-05	6.60701
ENSG00000113389	NPR3	limma	WTDKO	0.976016	3.66381	18.5392	5.99035e-07	6.39433e-05	7.04904
ENSG00000084710	EFR3B	limma	WTDKO	-1.55243	2.91589	-18.5117	6.04851e-07	6.40518e-05	7.04186
ENSG00000007944	MYLIP	limma	WTDKO	1.12128	3.36197	18.3908	6.31181e-07	6.63138e-05	7.00737
ENSG00000172985	SH3RF3	limma	WTDKO	-0.930767	3.93188	-18.1993	6.75623e-07	6.67718e-05	6.90586
ENSG00000082014	SMARCD3	limma	WTDKO	0.814154	4.99787	18.273	6.58094e-07	6.67718e-05	6.81069
ENSG00000168758	SEMA4C	limma	WTDKO	-0.966526	5.63532	-18.1863	6.78759e-07	6.67718e-05	6.68797
ENSG00000089327	FXYD5	limma	WTDKO	-0.707704	6.23507	-18.319	6.47441e-07	6.67718e-05	6.64991
ENSG00000189120	SP6	limma	WTDKO	-3.76	1.41505	-18.2667	6.5958e-07	6.67718e-05	6.54189
ENSG00000197903	H2BC12	limma	WTDKO	-0.57633	7.86253	-18.2023	6.74886e-07	6.67718e-05	6.3416
ENSG00000173692	PSMD1	limma	WTDKO	-0.511699	8.08939	-18.1788	6.80579e-07	6.67718e-05	6.29393
ENSG00000130508	PXDN	limma	WTDKO	-0.450396	8.8425	-18.3247	6.46135e-07	6.67718e-05	6.22521
ENSG00000103257	SLC7A5	limma	WTDKO	-0.547669	8.88726	-18.2028	6.74774e-07	6.67718e-05	6.16913
ENSG00000123999	INHA	limma	WTDKO	-1.93921	2.24317	-18.0929	7.01852e-07	6.83563e-05	6.82382
ENSG00000157456	CCNB2	limma	WTDKO	0.547209	6.30194	18.0604	7.10094e-07	6.86578e-05	6.53687
ENSG00000265972	TXNIP	limma	WTDKO	-1.36037	2.84786	-17.9088	7.50088e-07	6.90627e-05	6.832
ENSG00000116711	PLA2G4A	limma	WTDKO	-1.07614	3.90638	-17.9321	7.43774e-07	6.90627e-05	6.80927
ENSG00000152952	PLOD2	limma	WTDKO	-0.806673	6.07858	-17.9072	7.50513e-07	6.90627e-05	6.50992
ENSG00000196526	AFAP1	limma	WTDKO	-0.564905	6.3224	-17.9861	7.29389e-07	6.90627e-05	6.50347
ENSG00000165637	VDAC2	limma	WTDKO	-0.37709	7.88773	-17.9086	7.50135e-07	6.90627e-05	6.21669
ENSG00000188229	TUBB4B	limma	WTDKO	-0.266834	9.46629	-17.9103	7.49679e-07	6.90627e-05	5.94897
ENSG00000178209	PLEC	limma	WTDKO	-0.352511	10.2261	-17.9493	7.39162e-07	6.90627e-05	5.83339
ENSG00000105193	RPS16	limma	WTDKO	-0.362587	9.26862	-17.8751	7.59303e-07	6.9393e-05	5.96875
ENSG00000145050	MANF	limma	WTDKO	-0.65899	6.18961	-17.8075	7.78225e-07	7.06385e-05	6.45187
ENSG00000170558	CDH2	limma	WTDKO	0.707587	5.4556	17.7122	8.05814e-07	7.26485e-05	6.52228
ENSG00000237412	PRSS56	limma	WTDKO	-1.06695	11.0921	-17.6906	8.12219e-07	7.27344e-05	5.57427
ENSG00000284792	PTEN	limma	WTDKO	-0.861634	5.41681	-17.5652	8.50616e-07	7.56651e-05	6.4699
ENSG00000064393	HIPK2	limma	WTDKO	0.6094	5.11915	17.5354	8.60045e-07	7.59972e-05	6.49852
ENSG00000198353	HOXC4	limma	WTDKO	1.91124	1.24668	17.476	8.79201e-07	7.71788e-05	6.41114
ENSG00000182752	PAPPA	limma	WTDKO	-1.03026	3.58537	-17.411	9.007e-07	7.72972e-05	6.63377
ENSG00000188211	NCR3LG1	limma	WTDKO	0.758985	4.58113	17.3849	9.09515e-07	7.72972e-05	6.51681
ENSG00000158615	PPP1R15B	limma	WTDKO	-0.571639	7.08498	-17.4268	8.95443e-07	7.72972e-05	6.15324
ENSG00000115307	AUP1	limma	WTDKO	-0.442742	7.44067	-17.4307	8.94116e-07	7.72972e-05	6.09373
ENSG00000115053	NCL	limma	WTDKO	-0.29626	11.2776	-17.3895	9.07978e-07	7.72972e-05	5.40357
ENSG00000142156	COL6A1	limma	WTDKO	2.3145	2.07155	17.2432	9.59141e-07	7.99864e-05	6.49881
ENSG00000115020	PIKFYVE	limma	WTDKO	-0.538888	6.01244	-17.2483	9.57273e-07	7.99864e-05	6.24703
ENSG00000107854	TNKS2	limma	WTDKO	-0.560008	6.24103	-17.2722	9.48734e-07	7.99864e-05	6.22303
ENSG00000135114	OASL	limma	WTDKO	-2.09737	2.01782	-17.1797	9.82363e-07	8.14141e-05	6.48045
ENSG00000100814	CCNB1IP1	limma	WTDKO	0.54719	5.99278	17.1391	9.97534e-07	8.21611e-05	6.20502
ENSG00000103260	METRN	limma	WTDKO	-0.800287	4.04715	-17.0991	1.01276e-06	8.23979e-05	6.46755
ENSG00000198886	MT-ND4	limma	WTDKO	-0.242992	13.9685	-17.1072	1.00967e-06	8.23979e-05	4.70006
ENSG00000104549	SQLE	limma	WTDKO	0.446601	7.67777	17.0737	1.02258e-06	8.25105e-05	5.90314
ENSG00000213923	CSNK1E	limma	WTDKO	-0.419358	7.74497	-17.0636	1.02651e-06	8.25105e-05	5.88664
ENSG00000124249	KCNK15	limma	WTDKO	-1.30427	2.43014	-17.0291	1.04007e-06	8.31e-05	6.49472
ENSG00000176986	SEC24C	limma	WTDKO	-0.43522	7.36719	-16.9553	1.06977e-06	8.49642e-05	5.90405
ENSG00000153162	BMP6	limma	WTDKO	0.722375	4.60179	16.9385	1.07665e-06	8.50047e-05	6.33131
ENSG00000179046	TRIML2	limma	WTDKO	1.82669	3.28126	16.8397	1.11827e-06	8.6922e-05	6.43623
ENSG00000107954	NEURL1	limma	WTDKO	-0.951268	4.61006	-16.8346	1.12048e-06	8.6922e-05	6.2898
ENSG00000137962	ARHGAP29	limma	WTDKO	0.67912	4.68933	16.8349	1.12034e-06	8.6922e-05	6.27498
ENSG00000142168	SOD1	limma	WTDKO	-0.353183	8.10835	-16.7978	1.13646e-06	8.76523e-05	5.70986
ENSG00000183092	BEGAIN	limma	WTDKO	-1.19231	3.90825	-16.6919	1.18402e-06	9.07954e-05	6.32253
ENSG00000236362	GAGE12F	limma	WTDKO	-0.624596	6.31008	-16.6327	1.21159e-06	9.18539e-05	5.9402
ENSG00000182774	RPS17	limma	WTDKO	0.406539	8.45849	16.6382	1.20898e-06	9.18539e-05	5.58057
ENSG00000162591	MEGF6	limma	WTDKO	-0.984206	4.30886	-16.5899	1.23194e-06	9.20274e-05	6.22932
ENSG00000168917	SLC35G2	limma	WTDKO	-3.68896	0.654974	-16.5954	1.22931e-06	9.20274e-05	5.82931
ENSG00000082781	ITGB5	limma	WTDKO	-0.569361	7.0834	-16.5845	1.23457e-06	9.20274e-05	5.79249
ENSG00000133101	CCNA1	limma	WTDKO	1.78226	1.80798	16.5413	1.25557e-06	9.30727e-05	6.23625
ENSG00000077147	TM9SF3	limma	WTDKO	-0.462354	6.76317	-16.5124	1.26987e-06	9.36124e-05	5.81391
ENSG00000144824	PHLDB2	limma	WTDKO	-0.509907	7.03509	-16.49	1.28112e-06	9.39228e-05	5.75853
ENSG00000115365	LANCL1	limma	WTDKO	-1.28713	6.48436	-16.4723	1.29003e-06	9.40594e-05	5.85086
ENSG00000165300	SLITRK5	limma	WTDKO	-3.55211	0.575891	-16.4438	1.3046e-06	9.41201e-05	5.77116
ENSG00000242265	PEG10	limma	WTDKO	0.411547	7.99632	16.4294	1.31202e-06	9.41201e-05	5.56718
ENSG00000168906	MAT2A	limma	WTDKO	-0.394164	8.59411	-16.4348	1.3092e-06	9.41201e-05	5.46615
ENSG00000239865	RPP21	limma	WTDKO	0.543	5.3074	16.387	1.33413e-06	9.51938e-05	5.98694
ENSG00000082153	BZW1	limma	WTDKO	-0.568027	8.27753	-16.3724	1.34183e-06	9.52342e-05	5.49422
ENSG00000124762	CDKN1A	limma	WTDKO	0.919812	3.92365	16.3022	1.37972e-06	9.68926e-05	6.15605
ENSG00000100292	HMOX1	limma	WTDKO	0.593863	5.5066	16.3149	1.37275e-06	9.68926e-05	5.92517
ENSG00000164687	FABP5	limma	WTDKO	0.472873	6.19329	16.2867	1.38821e-06	9.69787e-05	5.8059
ENSG00000185247	MAGEA11	limma	WTDKO	1.0671	3.0316	16.2365	1.41622e-06	9.74051e-05	6.20011
ENSG00000151929	BAG3	limma	WTDKO	-0.50288	6.56376	-16.245	1.41146e-06	9.74051e-05	5.72829
ENSG00000102854	MSLN	limma	WTDKO	-0.767606	6.87595	-16.2586	1.40382e-06	9.74051e-05	5.6851
ENSG00000108219	TSPAN14	limma	WTDKO	-0.896001	4.27252	-16.1862	1.44497e-06	9.74715e-05	6.06125
ENSG00000107816	LZTS2	limma	WTDKO	-1.02313	4.86213	-16.1837	1.4464e-06	9.74715e-05	5.97636
ENSG00000116661	FBXO2	limma	WTDKO	0.66874	4.922	16.2067	1.43316e-06	9.74715e-05	5.97099
ENSG00000144028	SNRNP200	limma	WTDKO	-0.312458	9.4667	-16.2115	1.4304e-06	9.74715e-05	5.21368
ENSG00000076770	MBNL3	limma	WTDKO	-1.01417	3.14256	-16.1386	1.47273e-06	9.85177e-05	6.15445
ENSG00000127324	TSPAN8	limma	WTDKO	1.55349	3.47431	16.1319	1.4767e-06	9.85177e-05	6.13729
ENSG00000230034	PSMB8	limma	WTDKO	1.36438	2.28877	16.1108	1.48924e-06	9.85343e-05	6.14076
ENSG00000127399	LRRC61	limma	WTDKO	0.646901	6.41034	16.1003	1.49552e-06	9.85343e-05	5.68996
ENSG00000166508	MCM7	limma	WTDKO	0.294457	8.69981	16.0944	1.4991e-06	9.85343e-05	5.29382
ENSG00000140284	SLC27A2	limma	WTDKO	-0.709641	6.54135	-15.9243	1.60575e-06	0.000104515	5.58881
ENSG00000278229	RPS17	limma	WTDKO	0.410593	8.16937	15.9294	1.60238e-06	0.000104515	5.31102
ENSG00000159228	CBR1	limma	WTDKO	-0.559122	6.72965	-15.8902	1.6281e-06	0.000105455	5.54113
ENSG00000148426	PROSER2	limma	WTDKO	-0.714843	5.26062	-15.7842	1.70008e-06	0.000108536	5.72846
ENSG00000135930	EIF4E2	limma	WTDKO	-0.412312	6.46184	-15.7874	1.69785e-06	0.000108536	5.53726
ENSG00000181019	NQO1	limma	WTDKO	-0.484286	7.51976	-15.8006	1.68876e-06	0.000108536	5.36309
ENSG00000170775	GPR37	limma	WTDKO	-2.07963	1.61013	-15.7224	1.74374e-06	0.000110269	5.90429
ENSG00000166794	PPIB	limma	WTDKO	-0.380063	7.76284	-15.7307	1.73781e-06	0.000110269	5.28814
ENSG00000213341	CHUK	limma	WTDKO	-0.719492	5.27217	-15.6605	1.78878e-06	0.000112055	5.67044
ENSG00000158710	TAGLN2	limma	WTDKO	0.291171	8.93554	15.6701	1.78173e-06	0.000112055	5.05644
ENSG00000163485	ADORA1	limma	WTDKO	-2.41006	0.913214	-15.629	1.8122e-06	0.000112992	5.71123
ENSG00000156535	CD109	limma	WTDKO	0.869407	4.96505	15.5444	1.87681e-06	0.000113313	5.67249
ENSG00000079999	KEAP1	limma	WTDKO	-0.489017	6.61959	-15.5492	1.87313e-06	0.000113313	5.40156
ENSG00000096150	RPS18	limma	WTDKO	0.324921	8.34636	15.5651	1.86078e-06	0.000113313	5.11016
ENSG00000223367	RPS18	limma	WTDKO	0.324921	8.34636	15.5651	1.86078e-06	0.000113313	5.11016
ENSG00000226225	RPS18	limma	WTDKO	0.324921	8.34636	15.5651	1.86078e-06	0.000113313	5.11016
ENSG00000231500	RPS18	limma	WTDKO	0.324921	8.34636	15.5651	1.86078e-06	0.000113313	5.11016
ENSG00000235650	RPS18	limma	WTDKO	0.324921	8.34636	15.5651	1.86078e-06	0.000113313	5.11016
ENSG00000182718	ANXA2	limma	WTDKO	0.37177	9.43441	15.5067	1.90652e-06	0.000114589	4.89284
ENSG00000143126	CELSR2	limma	WTDKO	-0.550547	5.50457	-15.4202	1.97663e-06	0.0001167	5.51958
ENSG00000115919	KYNU	limma	WTDKO	-4.20169	0.885955	-15.4344	1.9649e-06	0.0001167	5.50092
ENSG00000101608	MYL12A	limma	WTDKO	-0.617197	6.20491	-15.4219	1.97523e-06	0.0001167	5.4103
ENSG00000095564	BTAF1	limma	WTDKO	-0.348566	7.20657	-15.4269	1.97107e-06	0.0001167	5.24215
ENSG00000197858	GPAA1	limma	WTDKO	-0.609033	8.01605	-15.3987	1.99454e-06	0.000116762	5.09033
ENSG00000107581	EIF3A	limma	WTDKO	-0.278749	9.21818	-15.3979	1.99518e-06	0.000116762	4.8779
ENSG00000096171	VARS1	limma	WTDKO	0.45902	7.47665	15.3572	2.02956e-06	0.000117231	5.16345
ENSG00000204394	VARS1	limma	WTDKO	0.45902	7.47665	15.3572	2.02956e-06	0.000117231	5.16345
ENSG00000226589	VARS1	limma	WTDKO	0.45902	7.47665	15.3572	2.02956e-06	0.000117231	5.16345
ENSG00000154342	WNT3A	limma	WTDKO	-2.33321	1.64336	-15.3247	2.05747e-06	0.000118331	5.75271
ENSG00000165757	JCAD	limma	WTDKO	1.08208	2.88386	15.3044	2.07512e-06	0.000118834	5.81814
ENSG00000167644	C19orf33	limma	WTDKO	-0.547679	5.56911	-15.2442	2.12861e-06	0.000121376	5.42684
ENSG00000197771	MCMBP	limma	WTDKO	-0.476441	6.77337	-15.1953	2.1732e-06	0.000123391	5.20851
ENSG00000138326	RPS24	limma	WTDKO	-0.321808	9.54523	-15.1649	2.20143e-06	0.000124465	4.70881
ENSG00000272325	NUDT3	limma	WTDKO	0.520344	5.58726	15.132	2.23255e-06	0.000125163	5.37168
ENSG00000171246	NPTX1	limma	WTDKO	-0.546562	5.95942	-15.1376	2.22716e-06	0.000125163	5.31435
ENSG00000111640	GAPDH	limma	WTDKO	-0.275171	12.3817	-15.0841	2.27866e-06	0.000127214	4.12574
ENSG00000100462	PRMT5	limma	WTDKO	0.503136	8.61241	15.0628	2.29948e-06	0.000127842	4.82456
ENSG00000156860	FBRS	limma	WTDKO	-0.553299	5.37863	-15.0447	2.3174e-06	0.000128303	5.36353
ENSG00000090530	P3H2	limma	WTDKO	1.36037	1.9195	15.0061	2.35609e-06	0.000129372	5.67832
ENSG00000013588	GPRC5A	limma	WTDKO	-0.916226	6.34716	-15.0091	2.35303e-06	0.000129372	5.19425
ENSG00000060656	PTPRU	limma	WTDKO	0.653005	5.57189	14.9414	2.42261e-06	0.000132479	5.28533
ENSG00000164099	PRSS12	limma	WTDKO	1.30548	2.9269	14.9136	2.45188e-06	0.000132577	5.64776
ENSG00000154914	USP43	limma	WTDKO	-0.840518	3.92581	-14.9141	2.45135e-06	0.000132577	5.53991
ENSG00000078081	LAMP3	limma	WTDKO	-2.19677	0.949961	-14.9114	2.45421e-06	0.000132577	5.47842
ENSG00000215269	GAGE12G	limma	WTDKO	-0.624176	5.31031	-14.8984	2.46808e-06	0.000132788	5.30607
ENSG00000105383	CD33	limma	WTDKO	-2.07297	2.39809	-14.8049	2.57023e-06	0.000134488	5.61168
ENSG00000120278	PLEKHG1	limma	WTDKO	-1.73419	3.00555	-14.8218	2.55136e-06	0.000134488	5.60687
ENSG00000164078	MST1R	limma	WTDKO	-0.817258	4.65359	-14.8308	2.54146e-06	0.000134488	5.38833
ENSG00000138134	STAMBPL1	limma	WTDKO	-0.652277	4.72986	-14.8129	2.56126e-06	0.000134488	5.36401
ENSG00000167645	YIF1B	limma	WTDKO	-0.51626	6.03249	-14.8114	2.56299e-06	0.000134488	5.14542
ENSG00000042286	AIFM2	limma	WTDKO	-0.574258	6.08295	-14.806	2.56897e-06	0.000134488	5.13517
ENSG00000175029	CTBP2	limma	WTDKO	-0.480092	6.41764	-14.8257	2.54707e-06	0.000134488	5.08975
ENSG00000166979	EVA1C	limma	WTDKO	-0.696264	5.23216	-14.7246	2.6618e-06	0.000136683	5.23665
ENSG00000206427	PRRC2A	limma	WTDKO	0.329204	8.09949	14.7321	2.65309e-06	0.000136683	4.7507
ENSG00000225164	PRRC2A	limma	WTDKO	0.329204	8.09949	14.7321	2.65309e-06	0.000136683	4.7507
ENSG00000231825	PRRC2A	limma	WTDKO	0.329204	8.09949	14.7321	2.65309e-06	0.000136683	4.7507
ENSG00000165732	DDX21	limma	WTDKO	-0.313312	8.56523	-14.7233	2.66338e-06	0.000136683	4.66396
ENSG00000001630	CYP51A1	limma	WTDKO	0.450746	7.05056	14.6973	2.69391e-06	0.000137719	4.91839
ENSG00000124767	GLO1	limma	WTDKO	0.471297	6.94916	14.6568	2.7422e-06	0.000139168	4.91641
ENSG00000160211	G6PD	limma	WTDKO	-0.548506	6.96644	-14.656	2.7431e-06	0.000139168	4.91316
ENSG00000110195	FOLR1	limma	WTDKO	-1.27837	2.29906	-14.5863	2.8286e-06	0.000139762	5.51876
ENSG00000137936	BCAR3	limma	WTDKO	-0.443339	6.77927	-14.5959	2.81667e-06	0.000139762	4.91523
ENSG00000132640	BTBD3	limma	WTDKO	-0.443797	7.03938	-14.5964	2.81608e-06	0.000139762	4.86977
ENSG00000136699	SMPD4	limma	WTDKO	-0.360594	7.50997	-14.6086	2.80099e-06	0.000139762	4.79163
ENSG00000100504	PYGL	limma	WTDKO	0.315782	7.851	14.5984	2.81362e-06	0.000139762	4.72728
ENSG00000142089	IFITM3	limma	WTDKO	-0.460426	8.35836	-14.5924	2.82101e-06	0.000139762	4.63602
ENSG00000198242	RPL23A	limma	WTDKO	0.293509	10.0332	14.5783	2.83861e-06	0.000139762	4.33287
ENSG00000174444	RPL4	limma	WTDKO	0.275951	10.9524	14.633	2.77097e-06	0.000139762	4.19109
ENSG00000205426	KRT81	limma	WTDKO	-2.79478	1.77299	-14.5558	2.86703e-06	0.000140643	5.45348
ENSG00000173221	GLRX	limma	WTDKO	-1.05146	3.48144	-14.5312	2.89842e-06	0.000141661	5.42003
ENSG00000155304	HSPA13	limma	WTDKO	-0.559272	4.80977	-14.4785	2.96688e-06	0.000144479	5.18703
ENSG00000161618	ALDH16A1	limma	WTDKO	-0.527616	5.77516	-14.4624	2.98828e-06	0.000144827	5.01513
ENSG00000142546	NOSIP	limma	WTDKO	-0.585961	5.81545	-14.4406	3.01746e-06	0.000144827	4.99834
ENSG00000076003	MCM6	limma	WTDKO	-0.339421	7.60255	-14.4415	3.01622e-06	0.000144827	4.69139
ENSG00000135486	HNRNPA1	limma	WTDKO	0.23277	10.6976	14.445	3.01146e-06	0.000144827	4.14391
ENSG00000144591	GMPPA	limma	WTDKO	-0.516211	5.75064	-14.4183	3.04751e-06	0.000145745	4.99705
ENSG00000090520	DNAJB11	limma	WTDKO	-0.477993	6.63577	-14.3999	3.07263e-06	0.000146407	4.84218
ENSG00000127837	AAMP	limma	WTDKO	-0.377122	6.97972	-14.3922	3.0833e-06	0.000146407	4.77761
ENSG00000158417	EIF5B	limma	WTDKO	-0.30225	8.31164	-14.3809	3.09886e-06	0.000146624	4.53662
ENSG00000143320	CRABP2	limma	WTDKO	1.63471	2.32224	14.2641	3.26568e-06	0.000150775	5.37644
ENSG00000206380	SNHG32	limma	WTDKO	0.821342	4.03787	14.266	3.26296e-06	0.000150775	5.21609
ENSG00000226710	SNHG32	limma	WTDKO	0.821342	4.03787	14.266	3.26296e-06	0.000150775	5.21609
ENSG00000229300	SNHG32	limma	WTDKO	0.821342	4.03787	14.266	3.26296e-06	0.000150775	5.21609
ENSG00000234728	SNHG32	limma	WTDKO	0.821342	4.03787	14.266	3.26296e-06	0.000150775	5.21609
ENSG00000165887	ANKRD2	limma	WTDKO	-2.55105	0.527843	-14.3026	3.20957e-06	0.000150775	5.14052
ENSG00000196411	EPHB4	limma	WTDKO	0.382865	7.09256	14.2793	3.24342e-06	0.000150775	4.70076
ENSG00000085276	MECOM	limma	WTDKO	0.578796	4.93127	14.2394	3.30241e-06	0.000151941	5.04905
ENSG00000119977	TCTN3	limma	WTDKO	-0.624211	5.36997	-14.2318	3.3137e-06	0.000151941	4.96852
ENSG00000158106	RHPN1	limma	WTDKO	-0.675867	4.96936	-14.2008	3.36046e-06	0.000153557	5.02352
ENSG00000168958	MFF	limma	WTDKO	-0.525521	6.12192	-14.1805	3.39153e-06	0.000154448	4.81709
ENSG00000118777	ABCG2	limma	WTDKO	-0.560315	7.14982	-14.1624	3.4195e-06	0.000155192	4.63186
ENSG00000162645	GBP2	limma	WTDKO	2.15179	2.33477	14.1254	3.4774e-06	0.000155304	5.31353
ENSG00000166407	LMO1	limma	WTDKO	1.02361	2.77744	14.1463	3.44451e-06	0.000155304	5.30517
ENSG00000152137	HSPB8	limma	WTDKO	0.652413	4.26074	14.1161	3.49226e-06	0.000155304	5.10406
ENSG00000185201	IFITM2	limma	WTDKO	-0.623704	5.65667	-14.1335	3.46466e-06	0.000155304	4.87042
ENSG00000079332	SAR1A	limma	WTDKO	-0.532744	5.79525	-14.1084	3.50446e-06	0.000155304	4.83372
ENSG00000167601	AXL	limma	WTDKO	-0.763031	6.00408	-14.1018	3.51509e-06	0.000155304	4.7987
ENSG00000087077	TRIP6	limma	WTDKO	0.46533	7.10484	14.1281	3.47316e-06	0.000155304	4.62203
ENSG00000008710	PKD1	limma	WTDKO	-0.445563	7.90961	-14.1055	3.5091e-06	0.000155304	4.46683
ENSG00000164488	DACT2	limma	WTDKO	-0.716969	4.14803	-14.0638	3.57645e-06	0.000157494	5.09629
ENSG00000059122	FLYWCH1	limma	WTDKO	-0.544849	6.07818	-14.055	3.59093e-06	0.000157611	4.76032
ENSG00000163803	PLB1	limma	WTDKO	-1.5208	1.734	-14.0181	3.65206e-06	0.000158728	5.24851
ENSG00000106780	MEGF9	limma	WTDKO	-0.862341	3.26391	-14.0319	3.62898e-06	0.000158728	5.20418
ENSG00000235657	HLA-A	limma	WTDKO	0.762098	8.00312	14.0185	3.65146e-06	0.000158728	4.40945
ENSG00000076928	ARHGEF1	limma	WTDKO	-0.424269	5.98735	-13.9934	3.69357e-06	0.000160011	4.74264
ENSG00000213551	DNAJC9	limma	WTDKO	-0.411098	5.93784	-13.9678	3.73742e-06	0.000160348	4.73737
ENSG00000107651	SEC23IP	limma	WTDKO	-0.397672	6.18709	-13.9682	3.73669e-06	0.000160348	4.69673
ENSG00000009954	BAZ1B	limma	WTDKO	0.300429	7.57915	13.9799	3.7167e-06	0.000160348	4.45927
ENSG00000275342	PRAG1	limma	WTDKO	-0.787511	4.77715	-13.9438	3.77891e-06	0.000161093	4.93008
ENSG00000166974	MAPRE2	limma	WTDKO	0.587495	5.75552	13.948	3.77151e-06	0.000161093	4.75994
ENSG00000099377	HSD3B7	limma	WTDKO	-1.24239	2.04878	-13.9278	3.80688e-06	0.000161768	5.22334
ENSG00000175324	LSM1	limma	WTDKO	-0.62493	4.87236	-13.9056	3.84605e-06	0.000162914	4.89047
ENSG00000147535	PLPP5	limma	WTDKO	-0.760713	4.23548	-13.8872	3.87879e-06	0.000163426	4.99424
ENSG00000111801	BTN3A3	limma	WTDKO	0.497416	5.49081	13.8851	3.88263e-06	0.000163426	4.77063
ENSG00000132561	MATN2	limma	WTDKO	-1.58318	1.63669	-13.8164	4.00819e-06	0.000167318	5.15305
ENSG00000099864	PALM	limma	WTDKO	-0.799115	4.84945	-13.8208	4.00002e-06	0.000167318	4.85464
ENSG00000282019	GPI	limma	WTDKO	-0.354461	7.62145	-13.814	4.01272e-06	0.000167318	4.36473
ENSG00000146386	ABRACL	limma	WTDKO	-1.20479	2.24492	-13.7923	4.05333e-06	0.000167795	5.16177
ENSG00000185745	IFIT1	limma	WTDKO	-1.45179	2.67999	-13.7337	4.16553e-06	0.000167795	5.12005
ENSG00000153250	RBMS1	limma	WTDKO	-0.599905	4.69464	-13.7619	4.11123e-06	0.000167795	4.84826
ENSG00000152291	TGOLN2	limma	WTDKO	-0.522847	5.39947	-13.7602	4.11447e-06	0.000167795	4.72072
ENSG00000176171	BNIP3	limma	WTDKO	-0.455171	5.99345	-13.7527	4.12885e-06	0.000167795	4.61691
ENSG00000111845	PAK1IP1	limma	WTDKO	0.411299	6.15022	13.748	4.13793e-06	0.000167795	4.58892
ENSG00000285226	PAK1IP1	limma	WTDKO	0.411299	6.15022	13.748	4.13793e-06	0.000167795	4.58892
ENSG00000185164	NOMO2	limma	WTDKO	-0.564675	7.8169	-13.7322	4.16864e-06	0.000167795	4.2887
ENSG00000171551	ECEL1	limma	WTDKO	-0.304728	8.87428	-13.7792	4.07806e-06	0.000167795	4.12453
ENSG00000166197	NOLC1	limma	WTDKO	-0.282578	9.21284	-13.7989	4.04091e-06	0.000167795	4.075
ENSG00000135624	CCT7	limma	WTDKO	-0.312467	9.09504	-13.7346	4.16392e-06	0.000167795	4.0618
ENSG00000105220	GPI	limma	WTDKO	-0.327789	9.09656	-13.7289	4.17506e-06	0.000167795	4.05856
ENSG00000149573	MPZL2	limma	WTDKO	-0.675979	4.89239	-13.6676	4.29663e-06	0.000171673	4.76518
ENSG00000198682	PAPSS2	limma	WTDKO	-0.612717	5.47337	-13.6672	4.29729e-06	0.000171673	4.66077
ENSG00000079156	OSBPL6	limma	WTDKO	2.82108	-0.0219767	13.6572	4.31755e-06	0.000171887	4.73834
ENSG00000133302	SLF1	limma	WTDKO	-0.957283	5.39238	-13.6396	4.35353e-06	0.000171887	4.6677
ENSG00000157827	FMNL2	limma	WTDKO	-0.654794	5.82756	-13.638	4.35673e-06	0.000171887	4.58596
ENSG00000178741	COX5A	limma	WTDKO	0.440282	6.71185	13.6418	4.349e-06	0.000171887	4.43765
ENSG00000144381	HSPD1	limma	WTDKO	-0.238621	10.6087	-13.633	4.36706e-06	0.000171887	3.73566
ENSG00000050327	ARHGEF5	limma	WTDKO	-0.63688	5.0869	-13.5681	4.50274e-06	0.000175673	4.67725
ENSG00000135900	MRPL44	limma	WTDKO	-0.486633	5.48258	-13.5684	4.50191e-06	0.000175673	4.60548
ENSG00000198938	MT-CO3	limma	WTDKO	-0.258949	13.3464	-13.5729	4.49239e-06	0.000175673	3.13541
ENSG00000118971	CCND2	limma	WTDKO	2.31724	0.998689	13.5613	4.51704e-06	0.000175717	4.95318
ENSG00000123989	CHPF	limma	WTDKO	-0.974944	5.19349	-13.5321	4.5799e-06	0.000176603	4.64718
ENSG00000134508	CABLES1	limma	WTDKO	0.590748	5.81146	13.5262	4.59276e-06	0.000176603	4.52999
ENSG00000104687	GSR	limma	WTDKO	-0.498542	6.79646	-13.5312	4.58183e-06	0.000176603	4.3638
ENSG00000141076	UTP4	limma	WTDKO	0.350519	7.52283	13.5337	4.57642e-06	0.000176603	4.2339
ENSG00000206075	SERPINB5	limma	WTDKO	-0.797081	4.97369	-13.4977	4.65529e-06	0.000177701	4.66405
ENSG00000065809	FAM107B	limma	WTDKO	-0.519495	5.23387	-13.495	4.66128e-06	0.000177701	4.6106
ENSG00000103018	CYB5B	limma	WTDKO	-0.500889	7.45739	-13.5057	4.63765e-06	0.000177701	4.23121
ENSG00000143799	PARP1	limma	WTDKO	0.220751	9.52248	13.464	4.73058e-06	0.000179829	3.84067
ENSG00000120129	DUSP1	limma	WTDKO	-0.797941	4.97775	-13.4527	4.7561e-06	0.000180286	4.63963
ENSG00000131480	AOC2	limma	WTDKO	1.08244	3.4621	13.4338	4.79895e-06	0.000181395	4.88795
ENSG00000213853	EMP2	limma	WTDKO	-0.651769	4.56412	-13.4198	4.83127e-06	0.00018186	4.69454
ENSG00000125863	MKKS	limma	WTDKO	0.466954	5.10116	13.4114	4.85066e-06	0.00018186	4.59029
ENSG00000160886	LY6K	limma	WTDKO	-0.472463	7.07701	-13.4108	4.85214e-06	0.00018186	4.2485
ENSG00000182768	NGRN	limma	WTDKO	0.367343	7.36658	13.3997	4.87782e-06	0.00018231	4.18982
ENSG00000173156	RHOD	limma	WTDKO	0.859079	4.81903	13.3687	4.9507e-06	0.000183639	4.62731
ENSG00000061676	NCKAP1	limma	WTDKO	-0.38714	7.45888	-13.3728	4.94111e-06	0.000183639	4.15803
ENSG00000165678	GHITM	limma	WTDKO	-0.338102	7.81406	-13.367	4.95467e-06	0.000183639	4.09152
ENSG00000172301	COPRS	limma	WTDKO	0.515918	5.77761	13.3483	4.99948e-06	0.000184787	4.43956
ENSG00000196290	NIF3L1	limma	WTDKO	-0.536935	5.29821	-13.3274	5.04975e-06	0.000186129	4.51011
ENSG00000176845	METRNL	limma	WTDKO	-0.609845	5.19568	-13.3176	5.07376e-06	0.000186452	4.52431
ENSG00000141756	FKBP10	limma	WTDKO	-0.342365	7.16508	-13.3124	5.08646e-06	0.000186452	4.17816
ENSG00000123416	TUBA1B	limma	WTDKO	-0.243993	11.8638	-13.2972	5.12381e-06	0.000187307	3.30681
ENSG00000152492	CCDC50	limma	WTDKO	0.56131	4.67451	13.2757	5.17707e-06	0.000188737	4.59775
ENSG00000184349	EFNA5	limma	WTDKO	1.4477	1.24502	13.2699	5.19155e-06	0.000188749	4.87817
ENSG00000113739	STC2	limma	WTDKO	0.644669	5.42196	13.2233	5.30982e-06	0.000192524	4.43553
ENSG00000170385	SLC30A1	limma	WTDKO	-0.517824	6.17491	-13.2055	5.35581e-06	0.000193665	4.29492
ENSG00000198862	LTN1	limma	WTDKO	-0.477739	5.41481	-13.1834	5.41354e-06	0.000195224	4.41108
ENSG00000077232	DNAJC10	limma	WTDKO	-0.392816	6.863	-13.1208	5.58096e-06	0.000199411	4.12845
ENSG00000154518	ATP5MC3	limma	WTDKO	-0.330671	7.00119	-13.1219	5.578e-06	0.000199411	4.10365
ENSG00000140350	ANP32A	limma	WTDKO	0.575194	7.4234	13.1312	5.55265e-06	0.000199411	4.03514
ENSG00000151914	DST	limma	WTDKO	0.722763	7.58665	13.1122	5.60437e-06	0.000199411	3.99735
ENSG00000197756	RPL37A	limma	WTDKO	-0.30284	9.22623	-13.115	5.59667e-06	0.000199411	3.70158
ENSG00000170017	ALCAM	limma	WTDKO	1.92911	1.35403	13.0906	5.66391e-06	0.000200731	4.80011
ENSG00000128228	SDF2L1	limma	WTDKO	-0.773664	5.8537	-13.0824	5.6866e-06	0.000200731	4.2846
ENSG00000143537	ADAM15	limma	WTDKO	-0.264801	8.42531	-13.0849	5.67951e-06	0.000200731	3.82757
ENSG00000127084	FGD3	limma	WTDKO	-2.4822	0.456572	-13.0733	5.71199e-06	0.000201095	4.65041
ENSG00000146731	CCT6A	limma	WTDKO	0.213032	9.84371	13.058	5.7548e-06	0.000202069	3.55993
ENSG00000198959	TGM2	limma	WTDKO	-0.9834	6.57553	-13.0359	5.81755e-06	0.000203736	4.13794
ENSG00000150093	ITGB1	limma	WTDKO	-0.623615	10.0454	-13.0258	5.84643e-06	0.000204212	3.50779
ENSG00000157212	PAXIP1	limma	WTDKO	0.372696	6.34939	13.0067	5.90144e-06	0.000205595	4.1558
ENSG00000172725	CORO1B	limma	WTDKO	-0.428647	6.51778	-12.9831	5.97048e-06	0.000207459	4.11354
ENSG00000170275	CRTAP	limma	WTDKO	-0.350763	7.10738	-12.9772	5.98776e-06	0.000207519	4.0041
ENSG00000124789	NUP153	limma	WTDKO	0.335369	8.10922	12.9674	6.01676e-06	0.000207983	3.81917
ENSG00000137409	MTCH1	limma	WTDKO	0.314523	7.21942	12.9552	6.0532e-06	0.000208702	3.97152
ENSG00000109472	CPE	limma	WTDKO	1.56829	2.73826	12.9396	6.09987e-06	0.00020923	4.72553
ENSG00000125505	MBOAT7	limma	WTDKO	-0.681859	6.18282	-12.9428	6.09041e-06	0.00020923	4.15041
ENSG00000108671	PSMD11	limma	WTDKO	0.279229	8.24173	12.9329	6.12018e-06	0.000209389	3.77583
ENSG00000127884	ECHS1	limma	WTDKO	-0.371423	7.28796	-12.9267	6.13904e-06	0.000209493	3.94293
ENSG00000137818	RPLP1	limma	WTDKO	0.309079	9.87069	12.9215	6.15464e-06	0.000209493	3.47893
ENSG00000124608	AARS2	limma	WTDKO	0.417921	6.43925	12.906	6.2022e-06	0.000210575	4.08466
ENSG00000198431	TXNRD1	limma	WTDKO	-0.339848	9.27528	-12.8995	6.22205e-06	0.000210713	3.57232
ENSG00000164626	KCNK5	limma	WTDKO	0.796145	3.95817	12.8647	6.33048e-06	0.000213062	4.50815
ENSG00000205352	PRR13	limma	WTDKO	-0.440849	6.83482	-12.8619	6.33932e-06	0.000213062	3.98981
ENSG00000143924	EML4	limma	WTDKO	-0.335656	7.03113	-12.8708	6.31124e-06	0.000213062	3.9585
ENSG00000067182	TNFRSF1A	limma	WTDKO	-0.322528	6.88737	-12.8306	6.43855e-06	0.000215853	3.9621
ENSG00000071537	SEL1L	limma	WTDKO	-0.390489	6.07873	-12.8204	6.47153e-06	0.000215874	4.09731
ENSG00000144021	CIAO1	limma	WTDKO	-0.367587	6.36852	-12.8247	6.45763e-06	0.000215874	4.0505
ENSG00000156675	RAB11FIP1	limma	WTDKO	-0.595348	5.56079	-12.7682	6.64224e-06	0.000221016	4.15821
ENSG00000153048	CARHSP1	limma	WTDKO	-0.457707	5.67982	-12.7415	6.73156e-06	0.000222876	4.12096
ENSG00000148834	GSTO1	limma	WTDKO	-0.496507	5.82304	-12.7443	6.72213e-06	0.000222876	4.09851
ENSG00000101335	MYL9	limma	WTDKO	0.754493	4.2518	12.6999	6.87385e-06	0.000225379	4.36573
ENSG00000105677	TMEM147	limma	WTDKO	-0.390531	6.59658	-12.6996	6.8747e-06	0.000225379	3.94044
ENSG00000115380	EFEMP1	limma	WTDKO	-1.22348	7.46426	-12.7011	6.8697e-06	0.000225379	3.79706
ENSG00000156261	CCT8	limma	WTDKO	-0.372107	8.87447	-12.7119	6.83247e-06	0.000225379	3.53726
ENSG00000173546	CSPG4	limma	WTDKO	0.536214	5.72184	12.6902	6.90735e-06	0.000225894	4.08675
ENSG00000029534	ANK1	limma	WTDKO	0.744288	4.05102	12.6612	7.00897e-06	0.000225946	4.37983
ENSG00000112144	CILK1	limma	WTDKO	0.699797	4.09068	12.6711	6.9742e-06	0.000225946	4.37761
ENSG00000154822	PLCL2	limma	WTDKO	-0.763885	4.5451	-12.6139	7.1782e-06	0.000225946	4.26287
ENSG00000284017	PLCL2	limma	WTDKO	-0.763885	4.5451	-12.6139	7.1782e-06	0.000225946	4.26287
ENSG00000103145	HCFC1R1	limma	WTDKO	-0.68172	4.83878	-12.6709	6.97488e-06	0.000225946	4.23759
ENSG00000111077	TNS2	limma	WTDKO	-0.726214	5.14634	-12.5961	7.24324e-06	0.000225946	4.13884
ENSG00000160917	CPSF4	limma	WTDKO	0.474752	5.19314	12.6062	7.20639e-06	0.000225946	4.13245
ENSG00000109072	VTN	limma	WTDKO	-0.956302	5.54232	-12.6006	7.22676e-06	0.000225946	4.07419
ENSG00000068912	ERLEC1	limma	WTDKO	-0.415742	5.90281	-12.6455	7.06448e-06	0.000225946	4.02851
ENSG00000162878	PKDCC	limma	WTDKO	-0.590038	5.78017	-12.5949	7.24761e-06	0.000225946	4.02231
ENSG00000122952	ZWINT	limma	WTDKO	-0.48635	6.14887	-12.6718	6.97167e-06	0.000225946	4.00232
ENSG00000182180	MRPS16	limma	WTDKO	-0.461244	6.16769	-12.6578	7.02095e-06	0.000225946	3.99103
ENSG00000138107	ACTR1A	limma	WTDKO	-0.38161	6.05721	-12.6099	7.19281e-06	0.000225946	3.98197
ENSG00000237022	HLA-C	limma	WTDKO	0.681842	6.36845	12.6051	7.21048e-06	0.000225946	3.92929
ENSG00000103485	QPRT	limma	WTDKO	-0.446397	6.94493	-12.6617	7.00729e-06	0.000225946	3.85663
ENSG00000280682	HYOU1	limma	WTDKO	-0.677672	7.12392	-12.6308	7.11732e-06	0.000225946	3.80864
ENSG00000149428	HYOU1	limma	WTDKO	-0.677672	7.12392	-12.6308	7.11732e-06	0.000225946	3.80864
ENSG00000183207	RUVBL2	limma	WTDKO	-0.318125	7.67291	-12.5959	7.24388e-06	0.000225946	3.68542
ENSG00000105401	CDC37	limma	WTDKO	-0.384956	8.14298	-12.6025	7.21974e-06	0.000225946	3.60579
ENSG00000170144	HNRNPA3	limma	WTDKO	-0.254925	8.98357	-12.6077	7.20089e-06	0.000225946	3.45738
ENSG00000130940	CASZ1	limma	WTDKO	0.61211	4.18189	12.5701	7.33932e-06	0.000227069	4.3038
ENSG00000115183	TANC1	limma	WTDKO	-0.371639	6.05742	-12.5789	7.30675e-06	0.000227069	3.9642
ENSG00000104852	SNRNP70	limma	WTDKO	-0.312238	8.112	-12.5622	7.36872e-06	0.000227069	3.58774
ENSG00000140525	FANCI	limma	WTDKO	0.439886	8.16975	12.5716	7.33393e-06	0.000227069	3.58411
ENSG00000198804	MT-CO1	limma	WTDKO	-0.243804	14.3577	-12.5623	7.36856e-06	0.000227069	2.34342
ENSG00000162729	IGSF8	limma	WTDKO	-0.548054	6.06392	-12.557	7.38826e-06	0.000227146	3.95194
ENSG00000223532	HLA-B	limma	WTDKO	1.24916	3.28302	12.5252	7.50879e-06	0.000229793	4.43737
ENSG00000168434	COG7	limma	WTDKO	-0.606475	4.6437	-12.5269	7.50249e-06	0.000229793	4.19248
ENSG00000014641	MDH1	limma	WTDKO	-0.302401	8.07353	-12.5107	7.56466e-06	0.000230973	3.56474
ENSG00000198018	ENTPD7	limma	WTDKO	-0.65208	3.77771	-12.5006	7.60349e-06	0.000231101	4.33507
ENSG00000071054	MAP4K4	limma	WTDKO	-0.603586	7.04011	-12.5022	7.59735e-06	0.000231101	3.7492
ENSG00000105464	GRIN2D	limma	WTDKO	-1.44992	2.3425	-12.4625	7.75281e-06	0.000233617	4.50392
ENSG00000125611	CHCHD5	limma	WTDKO	-0.723816	3.45402	-12.458	7.77082e-06	0.000233617	4.36372
ENSG00000177706	FAM20C	limma	WTDKO	-2.72351	0.0467559	-12.4557	7.78008e-06	0.000233617	4.29684
ENSG00000288499	FAM20C	limma	WTDKO	-2.72351	0.0467559	-12.4557	7.78008e-06	0.000233617	4.29684
ENSG00000103353	UBFD1	limma	WTDKO	-0.433036	5.4911	-12.4529	7.79131e-06	0.000233617	3.98958
ENSG00000255302	EID1	limma	WTDKO	-0.463858	5.88912	-12.4578	7.77179e-06	0.000233617	3.92393
ENSG00000136010	ALDH1L2	limma	WTDKO	3.21784	1.45536	12.4287	7.88823e-06	0.000235993	4.47309
ENSG00000213337	ANKRD39	limma	WTDKO	-0.814827	3.69736	-12.4223	7.9142e-06	0.00023624	4.30709
ENSG00000136842	TMOD1	limma	WTDKO	1.12736	2.57116	12.3479	8.22311e-06	0.000242099	4.42248
ENSG00000145703	IQGAP2	limma	WTDKO	3.12378	3.48171	12.3522	8.20477e-06	0.000242099	4.3874
ENSG00000158104	HPD	limma	WTDKO	-0.698024	3.8473	-12.3589	8.17668e-06	0.000242099	4.24478
ENSG00000104805	NUCB1	limma	WTDKO	-0.669863	6.13122	-12.3568	8.18539e-06	0.000242099	3.8263
ENSG00000131653	TRAF7	limma	WTDKO	-0.473399	6.97881	-12.3584	8.17855e-06	0.000242099	3.67574
ENSG00000172037	LAMB2	limma	WTDKO	-0.393906	7.16186	-12.3551	8.1926e-06	0.000242099	3.63944
ENSG00000132382	MYBBP1A	limma	WTDKO	0.237877	8.65276	12.3445	8.2375e-06	0.000242099	3.36381
ENSG00000288257	STRA6	limma	WTDKO	2.66088	1.35135	12.3041	8.41118e-06	0.00024297	4.41688
ENSG00000137868	STRA6	limma	WTDKO	2.66088	1.35135	12.3041	8.41118e-06	0.00024297	4.41688
ENSG00000174804	FZD4	limma	WTDKO	-0.842069	3.6118	-12.3294	8.30193e-06	0.00024297	4.2694
ENSG00000189060	H1-0	limma	WTDKO	-0.750734	4.31705	-12.3277	8.30924e-06	0.00024297	4.14342
ENSG00000127838	PNKD	limma	WTDKO	-0.685702	5.11828	-12.3123	8.37568e-06	0.00024297	3.98097
ENSG00000167969	ECI1	limma	WTDKO	-0.404115	5.96185	-12.3038	8.4128e-06	0.00024297	3.82198
ENSG00000014216	CAPN1	limma	WTDKO	-0.3893	6.68976	-12.3039	8.41216e-06	0.00024297	3.69586
ENSG00000096401	CDC5L	limma	WTDKO	0.386966	6.8643	12.3175	8.35336e-06	0.00024297	3.67259
ENSG00000188818	ZDHHC11	limma	WTDKO	0.641869	4.7964	12.2907	8.46982e-06	0.000243562	4.0305
ENSG00000070404	FSTL3	limma	WTDKO	-0.334985	7.33069	-12.2945	8.4533e-06	0.000243562	3.57236
ENSG00000169217	CD2BP2	limma	WTDKO	-0.440747	5.55355	-12.2816	8.51005e-06	0.000244193	3.87966
ENSG00000179456	ZBTB18	limma	WTDKO	1.06707	2.05814	12.2668	8.57554e-06	0.000245544	4.41306
ENSG00000166165	CKB	limma	WTDKO	0.388132	9.38949	12.2576	8.61654e-06	0.00024619	3.18163
ENSG00000065060	UHRF1BP1	limma	WTDKO	0.411933	6.38861	12.2415	8.68919e-06	0.000247735	3.71304
ENSG00000178802	MPI	limma	WTDKO	0.507311	5.52595	12.237	8.70949e-06	0.000247784	3.86067
ENSG00000107554	DNMBP	limma	WTDKO	-0.557722	4.98081	-12.2225	8.7754e-06	0.000247861	3.95255
ENSG00000165322	ARHGAP12	limma	WTDKO	-0.447195	5.39333	-12.2201	8.78652e-06	0.000247861	3.87257
ENSG00000206505	HLA-A	limma	WTDKO	0.946116	5.82766	12.2271	8.75456e-06	0.000247861	3.80937
ENSG00000165272	AQP3	limma	WTDKO	0.482893	6.88167	12.2311	8.73612e-06	0.000247861	3.61943
ENSG00000170485	NPAS2	limma	WTDKO	-0.694286	4.42467	-12.1739	9.00062e-06	0.000253366	4.03396
ENSG00000100664	EIF5	limma	WTDKO	0.310061	8.36235	12.1628	9.05305e-06	0.000254305	3.30911
ENSG00000059804	SLC2A3	limma	WTDKO	-0.847102	6.44792	-12.1326	9.19751e-06	0.00025782	3.64162
ENSG00000144959	NCEH1	limma	WTDKO	-0.597734	4.53036	-12.1095	9.30965e-06	0.000260416	3.97463
ENSG00000106078	COBL	limma	WTDKO	0.439527	6.8698	12.1005	9.35391e-06	0.000261107	3.54395
ENSG00000197142	ACSL5	limma	WTDKO	0.909931	2.23864	12.0776	9.46732e-06	0.000261863	4.30069
ENSG00000204267	TAP2	limma	WTDKO	0.521301	5.68606	12.0674	9.51836e-06	0.000261863	3.73285
ENSG00000206235	TAP2	limma	WTDKO	0.521301	5.68606	12.0674	9.51836e-06	0.000261863	3.73285
ENSG00000206299	TAP2	limma	WTDKO	0.521301	5.68606	12.0674	9.51836e-06	0.000261863	3.73285
ENSG00000147889	CDKN2A	limma	WTDKO	0.354372	6.79994	12.0687	9.51151e-06	0.000261863	3.53725
ENSG00000169223	LMAN2	limma	WTDKO	-0.27437	7.75365	-12.0697	9.50641e-06	0.000261863	3.36216
ENSG00000117395	EBNA1BP2	limma	WTDKO	-0.289994	8.02436	-12.0704	9.50335e-06	0.000261863	3.31418
ENSG00000106266	SNX8	limma	WTDKO	-0.4193	5.7876	-12.0509	9.60143e-06	0.000263605	3.70322
ENSG00000204221	WDR46	limma	WTDKO	0.417122	5.67496	12.0287	9.71472e-06	0.000264538	3.71048
ENSG00000226916	WDR46	limma	WTDKO	0.417122	5.67496	12.0287	9.71472e-06	0.000264538	3.71048
ENSG00000236222	WDR46	limma	WTDKO	0.417122	5.67496	12.0287	9.71472e-06	0.000264538	3.71048
ENSG00000143753	DEGS1	limma	WTDKO	-0.278936	7.7205	-12.0331	9.69204e-06	0.000264538	3.34616
ENSG00000118855	MFSD1	limma	WTDKO	-0.423377	5.88629	-11.963	1.00589e-05	0.000273352	3.6339
ENSG00000162073	PAQR4	limma	WTDKO	-0.680744	3.69382	-11.9459	1.01506e-05	0.000275284	4.03466
ENSG00000107362	ABHD17B	limma	WTDKO	-0.667406	4.41277	-11.9367	1.02003e-05	0.000275567	3.89722
ENSG00000158747	NBL1	limma	WTDKO	0.509147	5.02558	11.9363	1.02024e-05	0.000275567	3.77631
ENSG00000166189	HPS6	limma	WTDKO	-0.489205	5.05942	-11.9325	1.0223e-05	0.000275568	3.76603
ENSG00000090581	GNPTG	limma	WTDKO	-0.56011	4.51888	-11.8758	1.05372e-05	0.000283462	3.83899
ENSG00000153885	KCTD15	limma	WTDKO	-0.618404	3.96006	-11.8576	1.06405e-05	0.000285666	3.9351
ENSG00000173267	SNCG	limma	WTDKO	-0.781143	3.72884	-11.8436	1.07204e-05	0.000287127	3.97069
ENSG00000205268	PDE7A	limma	WTDKO	-0.71595	3.77065	-11.8406	1.0738e-05	0.000287127	3.96055
ENSG00000182670	TTC3	limma	WTDKO	-0.515708	7.23231	-11.8222	1.08446e-05	0.000289398	3.30975
ENSG00000135547	HEY2	limma	WTDKO	0.830526	3.08569	11.7948	1.10056e-05	0.000289476	4.04715
ENSG00000181625	SLX1B	limma	WTDKO	-0.66091	4.43052	-11.8084	1.09252e-05	0.000289476	3.8177
ENSG00000154640	BTG3	limma	WTDKO	-0.590076	4.90495	-11.7922	1.1021e-05	0.000289476	3.71371
ENSG00000102858	MGRN1	limma	WTDKO	-0.559662	5.02976	-11.8027	1.09587e-05	0.000289476	3.69512
ENSG00000261740	BOLA2-SMG1P6	limma	WTDKO	-0.625741	5.52881	-11.7958	1.09993e-05	0.000289476	3.59861
ENSG00000075568	TMEM131	limma	WTDKO	-0.399691	5.74384	-11.8102	1.09145e-05	0.000289476	3.56647
ENSG00000196950	SLC39A10	limma	WTDKO	-0.917249	7.05053	-11.8102	1.09144e-05	0.000289476	3.34133
ENSG00000068985	PAGE1	limma	WTDKO	0.25058	7.65204	11.8063	1.09374e-05	0.000289476	3.22157
ENSG00000168077	SCARA3	limma	WTDKO	0.507596	5.49133	11.7884	1.10433e-05	0.000289491	3.60052
ENSG00000042493	CAPG	limma	WTDKO	-0.318477	6.82323	-11.7718	1.11424e-05	0.000291516	3.35342
ENSG00000170442	KRT86	limma	WTDKO	-1.93482	0.432068	-11.734	1.13725e-05	0.000292334	4.06351
ENSG00000160223	ICOSLG	limma	WTDKO	-0.810449	3.00085	-11.743	1.13173e-05	0.000292334	4.0276
ENSG00000204264	PSMB8	limma	WTDKO	0.793459	3.4076	11.7307	1.13928e-05	0.000292334	3.95951
ENSG00000206298	PSMB8	limma	WTDKO	0.793459	3.4076	11.7307	1.13928e-05	0.000292334	3.95951
ENSG00000226201	PSMB8	limma	WTDKO	0.793459	3.4076	11.7307	1.13928e-05	0.000292334	3.95951
ENSG00000230669	PSMB8	limma	WTDKO	0.793459	3.4076	11.7307	1.13928e-05	0.000292334	3.95951
ENSG00000231631	PSMB8	limma	WTDKO	0.793459	3.4076	11.7307	1.13928e-05	0.000292334	3.95951
ENSG00000235715	PSMB8	limma	WTDKO	0.793459	3.4076	11.7307	1.13928e-05	0.000292334	3.95951
ENSG00000236443	PSMB8	limma	WTDKO	0.793459	3.4076	11.7307	1.13928e-05	0.000292334	3.95951
ENSG00000104853	CLPTM1	limma	WTDKO	-0.383212	7.03997	-11.7501	1.12736e-05	0.000292334	3.30035
ENSG00000196730	DAPK1	limma	WTDKO	2.79062	2.01908	11.7235	1.14372e-05	0.00029291	4.13522
ENSG00000105404	RABAC1	limma	WTDKO	-0.547392	4.46043	-11.7183	1.14693e-05	0.00029317	3.75618
ENSG00000137819	PAQR5	limma	WTDKO	0.575361	4.56128	11.6808	1.17049e-05	0.00029862	3.71531
ENSG00000100836	PABPN1	limma	WTDKO	0.382856	7.7682	11.6599	1.18388e-05	0.000301461	3.1116
ENSG00000196313	POM121	limma	WTDKO	0.364339	6.98502	11.6465	1.19252e-05	0.000303081	3.24721
ENSG00000021645	NRXN3	limma	WTDKO	-2.39824	0.378597	-11.6387	1.19762e-05	0.000303696	3.99958
ENSG00000140455	USP3	limma	WTDKO	0.552257	5.37493	11.6358	1.19949e-05	0.000303696	3.52993
ENSG00000062582	MRPS24	limma	WTDKO	0.368478	7.29447	11.5986	1.22411e-05	0.000309342	3.1601
ENSG00000166938	DIS3L	limma	WTDKO	0.499953	5.39356	11.5905	1.22954e-05	0.000310128	3.49774
ENSG00000162433	AK4	limma	WTDKO	0.452248	5.81835	11.5767	1.23887e-05	0.000311891	3.41232
ENSG00000082497	SERTAD4	limma	WTDKO	1.39976	0.786434	11.5646	1.24713e-05	0.00031279	4.02291
ENSG00000281230	SERTAD4	limma	WTDKO	1.39976	0.786434	11.5646	1.24713e-05	0.00031279	4.02291
ENSG00000179041	RRS1	limma	WTDKO	-0.479827	6.01433	-11.5438	1.26142e-05	0.00031578	3.35735
ENSG00000151726	ACSL1	limma	WTDKO	1.25615	5.4032	11.534	1.26821e-05	0.000316294	3.48115
ENSG00000118515	SGK1	limma	WTDKO	-0.669539	7.24902	-11.5354	1.26728e-05	0.000316294	3.13199
ENSG00000132207	SLX1A	limma	WTDKO	-0.77864	4.85077	-11.5008	1.29163e-05	0.000320424	3.55116
ENSG00000244187	TMEM141	limma	WTDKO	-0.406121	5.23106	-11.5003	1.29198e-05	0.000320424	3.47005
ENSG00000150760	DOCK1	limma	WTDKO	-0.398871	5.98156	-11.5054	1.28832e-05	0.000320424	3.33859
ENSG00000198840	MT-ND3	limma	WTDKO	-0.278972	9.7694	-11.4927	1.29734e-05	0.000321157	2.64592
ENSG00000106105	GARS1	limma	WTDKO	0.518369	8.59813	11.4891	1.29993e-05	0.000321204	2.85652
ENSG00000285443	ZYX	limma	WTDKO	0.294478	7.85073	11.4538	1.32552e-05	0.00032692	2.96773
ENSG00000101166	PRELID3B	limma	WTDKO	-0.31045	7.74451	-11.4479	1.32985e-05	0.000327384	2.98274
ENSG00000078668	VDAC3	limma	WTDKO	-0.398074	7.22948	-11.4423	1.33399e-05	0.000327799	3.07436
ENSG00000103512	NOMO1	limma	WTDKO	-0.444712	6.86709	-11.4361	1.33857e-05	0.000328319	3.1384
ENSG00000175745	NR2F1	limma	WTDKO	-0.755018	2.82993	-11.4132	1.35565e-05	0.000331877	3.85785
ENSG00000090060	PAPOLA	limma	WTDKO	0.231242	8.51943	11.4067	1.36054e-05	0.000331877	2.81679
ENSG00000196352	CD55	limma	WTDKO	-0.179938	9.51074	-11.4077	1.35982e-05	0.000331877	2.63843
ENSG00000112715	VEGFA	limma	WTDKO	0.582069	4.72754	11.4016	1.36446e-05	0.000332227	3.51183
ENSG00000120992	LYPLA1	limma	WTDKO	0.403533	6.0388	11.3902	1.37308e-05	0.000333716	3.25751
ENSG00000159259	CHAF1B	limma	WTDKO	-0.491246	5.2115	-11.3814	1.3798e-05	0.00033474	3.40123
ENSG00000138069	RAB1A	limma	WTDKO	-0.333201	6.67626	-11.3641	1.39316e-05	0.000337367	3.1276
ENSG00000135480	KRT7	limma	WTDKO	-0.795268	6.37532	-11.3348	1.41616e-05	0.000342316	3.16644
ENSG00000142634	EFHD2	limma	WTDKO	-0.422975	5.57236	-11.3183	1.42921e-05	0.000344846	3.2938
ENSG00000256671	LIMS4	limma	WTDKO	-2.24891	0.0390921	-11.2974	1.44602e-05	0.000347644	3.78794
ENSG00000145569	OTULINL	limma	WTDKO	0.617565	4.44363	11.2977	1.44582e-05	0.000347644	3.50459
ENSG00000169752	NRG4	limma	WTDKO	0.811644	3.27882	11.267	1.47088e-05	0.000352984	3.70408
ENSG00000205221	VIT	limma	WTDKO	1.69649	1.02999	11.254	1.4817e-05	0.000354944	3.87227
ENSG00000196776	CD47	limma	WTDKO	0.596268	5.19693	11.2445	1.48963e-05	0.000355901	3.32145
ENSG00000065613	SLK	limma	WTDKO	-0.376008	6.5403	-11.2398	1.49352e-05	0.000355901	3.07367
ENSG00000106682	EIF4H	limma	WTDKO	0.244311	7.65443	11.2396	1.4937e-05	0.000355901	2.86722
ENSG00000104823	ECH1	limma	WTDKO	-0.364084	5.90874	-11.2286	1.503e-05	0.000356841	3.17733
ENSG00000168615	ADAM9	limma	WTDKO	-0.405376	7.72151	-11.2315	1.50053e-05	0.000356841	2.85033
ENSG00000101782	RIOK3	limma	WTDKO	0.535225	5.97213	11.2194	1.51082e-05	0.000358063	3.16268
ENSG00000265354	TIMM23	limma	WTDKO	-0.36198	6.31625	-11.2109	1.51804e-05	0.000359135	3.09496
ENSG00000173432	SAA1	limma	WTDKO	-2.32551	-0.045272	-11.1682	1.55514e-05	0.000363167	3.7098
ENSG00000288411	SAA1	limma	WTDKO	-2.32551	-0.045272	-11.1682	1.55514e-05	0.000363167	3.7098
ENSG00000137337	MDC1	limma	WTDKO	0.366291	5.94255	11.1643	1.55852e-05	0.000363167	3.13119
ENSG00000224587	MDC1	limma	WTDKO	0.366291	5.94255	11.1643	1.55852e-05	0.000363167	3.13119
ENSG00000228575	MDC1	limma	WTDKO	0.366291	5.94255	11.1643	1.55852e-05	0.000363167	3.13119
ENSG00000042753	AP2S1	limma	WTDKO	-0.52432	6.43016	-11.1796	1.54511e-05	0.000363167	3.0558
ENSG00000099381	SETD1A	limma	WTDKO	-0.31654	6.61913	-11.1601	1.5623e-05	0.000363167	3.00829
ENSG00000174886	NDUFA11	limma	WTDKO	0.372762	6.94115	11.1826	1.54249e-05	0.000363167	2.96397
ENSG00000071082	RPL31	limma	WTDKO	-0.273865	8.81427	-11.1838	1.54147e-05	0.000363167	2.62102
ENSG00000198727	MT-CYB	limma	WTDKO	-0.254227	12.0945	-11.1619	1.56067e-05	0.000363167	1.98537
ENSG00000148400	NOTCH1	limma	WTDKO	0.403319	6.66497	11.1518	1.56961e-05	0.000364232	2.99549
ENSG00000109971	HSPA8	limma	WTDKO	-0.14657	11.5366	-11.1446	1.57601e-05	0.000365081	2.08899
ENSG00000178752	ERFE	limma	WTDKO	1.63074	1.34212	11.1384	1.58159e-05	0.000365738	3.81648
ENSG00000005059	MCUB	limma	WTDKO	1.15106	1.49527	11.1301	1.58907e-05	0.000366833	3.81021
ENSG00000063438	AHRR	limma	WTDKO	-1.18833	3.80469	-11.1212	1.59707e-05	0.000368042	3.52942
ENSG00000244038	DDOST	limma	WTDKO	-0.244358	8.20931	-11.1107	1.60671e-05	0.000369627	2.68367
ENSG00000129347	KRI1	limma	WTDKO	-0.385147	6.45844	-11.107	1.61005e-05	0.000369757	3.00343
ENSG00000111678	C12orf57	limma	WTDKO	-0.559759	4.50707	-11.1003	1.61623e-05	0.000370539	3.36603
ENSG00000155366	RHOC	limma	WTDKO	-0.385514	6.30046	-11.078	1.63681e-05	0.000374614	3.01277
ENSG00000206053	JPT2	limma	WTDKO	-0.311793	6.49437	-11.0719	1.64257e-05	0.000375287	2.97408
ENSG00000104140	RHOV	limma	WTDKO	-0.471751	5.79167	-11.0667	1.64744e-05	0.000375758	3.0953
ENSG00000157554	ERG	limma	WTDKO	-1.2976	1.82261	-11.0596	1.65412e-05	0.000376422	3.75824
ENSG00000171227	TMEM37	limma	WTDKO	-0.888866	2.21064	-11.0576	1.656e-05	0.000376422	3.72301
ENSG00000172137	CALB2	limma	WTDKO	1.19715	1.03143	11.0424	1.67042e-05	0.000376494	3.75917
ENSG00000282830	CALB2	limma	WTDKO	1.19715	1.03143	11.0424	1.67042e-05	0.000376494	3.75917
ENSG00000166716	ZNF592	limma	WTDKO	0.35092	5.58667	11.0478	1.66536e-05	0.000376494	3.11949
ENSG00000143252	SDHC	limma	WTDKO	-0.438796	6.09752	-11.0485	1.66462e-05	0.000376494	3.02968
ENSG00000105438	KDELR1	limma	WTDKO	-0.305572	7.1122	-11.05	1.66324e-05	0.000376494	2.8456
ENSG00000167114	SLC27A4	limma	WTDKO	0.290175	6.74522	11.0335	1.67897e-05	0.000377782	2.90391
ENSG00000099260	PALMD	limma	WTDKO	1.09407	1.88004	11.0035	1.70805e-05	0.000378438	3.72085
ENSG00000117983	MUC5B	limma	WTDKO	-2.06873	2.05821	-11.0011	1.7104e-05	0.000378438	3.71901
ENSG00000174080	CTSF	limma	WTDKO	-0.641117	3.3771	-11.0009	1.71062e-05	0.000378438	3.51927
ENSG00000176092	CRYBG2	limma	WTDKO	0.702167	4.15731	11.0042	1.70744e-05	0.000378438	3.37883
ENSG00000185736	ADARB2	limma	WTDKO	-0.71505	6.02096	-10.996	1.7155e-05	0.000378438	3.01187
ENSG00000096060	FKBP5	limma	WTDKO	0.304286	6.49883	11.0101	1.70165e-05	0.000378438	2.93365
ENSG00000160691	SHC1	limma	WTDKO	-0.429487	7.29674	-11.0138	1.69805e-05	0.000378438	2.78839
ENSG00000113161	HMGCR	limma	WTDKO	0.442699	7.26105	10.9997	1.71184e-05	0.000378438	2.78679
ENSG00000169679	BUB1	limma	WTDKO	-0.296473	7.3989	-10.9996	1.7119e-05	0.000378438	2.75908
ENSG00000159840	ZYX	limma	WTDKO	0.291105	7.84927	11.0209	1.69113e-05	0.000378438	2.69121
ENSG00000204843	DCTN1	limma	WTDKO	-0.386133	7.93294	-11.0241	1.68803e-05	0.000378438	2.67819
ENSG00000187498	COL4A1	limma	WTDKO	-0.509383	8.24641	-10.9949	1.71654e-05	0.000378438	2.60323
ENSG00000169813	HNRNPF	limma	WTDKO	-0.309755	8.39657	-10.9926	1.71876e-05	0.000378438	2.57323
ENSG00000179546	HTR1D	limma	WTDKO	-1.24917	2.63577	-10.9853	1.72604e-05	0.000379415	3.63631
ENSG00000172789	HOXC5	limma	WTDKO	1.80279	0.0336174	10.9702	1.74107e-05	0.000379738	3.6334
ENSG00000148719	DNAJB12	limma	WTDKO	-0.43421	5.04121	-10.9771	1.73413e-05	0.000379738	3.17749
ENSG00000278243	GFUS	limma	WTDKO	-0.447045	6.70134	-10.9719	1.73939e-05	0.000379738	2.87242
ENSG00000161091	MFSD12	limma	WTDKO	-0.527608	8.27537	-10.9695	1.74174e-05	0.000379738	2.58155
ENSG00000127481	UBR4	limma	WTDKO	0.226368	9.03784	10.9729	1.7384e-05	0.000379738	2.44392
ENSG00000189057	FAM111B	limma	WTDKO	0.428692	5.31608	10.9425	1.76905e-05	0.000385065	3.10269
ENSG00000133056	PIK3C2B	limma	WTDKO	-0.915991	6.52189	-10.9377	1.77393e-05	0.000385497	2.88725
ENSG00000162636	FAM102B	limma	WTDKO	-0.402778	5.93527	-10.9338	1.778e-05	0.000385754	2.98353
ENSG00000178035	IMPDH2	limma	WTDKO	0.238137	8.51662	10.9234	1.78861e-05	0.000387425	2.50603
ENSG00000105173	CCNE1	limma	WTDKO	-0.666329	4.38292	-10.9033	1.80958e-05	0.000391333	3.26702
ENSG00000126458	RRAS	limma	WTDKO	-0.640492	3.64139	-10.8934	1.81995e-05	0.000391793	3.40461
ENSG00000166855	CLPX	limma	WTDKO	0.545881	6.1851	10.8957	1.81756e-05	0.000391793	2.91677
ENSG00000138279	ANXA7	limma	WTDKO	-0.38272	7.00254	-10.8902	1.82328e-05	0.000391793	2.76267
ENSG00000099783	HNRNPM	limma	WTDKO	0.180697	9.2171	10.8901	1.82345e-05	0.000391793	2.35703
ENSG00000149257	SERPINH1	limma	WTDKO	-0.763615	7.07376	-10.8713	1.8434e-05	0.000395442	2.74098
ENSG00000148803	FUOM	limma	WTDKO	-0.607706	4.74066	-10.8653	1.84977e-05	0.000395537	3.16879
ENSG00000177700	POLR2L	limma	WTDKO	-0.39657	6.33172	-10.8671	1.84785e-05	0.000395537	2.87029
ENSG00000084090	STARD7	limma	WTDKO	-0.334077	6.30858	-10.8591	1.85646e-05	0.000396332	2.86882
ENSG00000170892	TSEN34	limma	WTDKO	-0.50369	4.13124	-10.8462	1.87045e-05	0.000397651	3.27846
ENSG00000083444	PLOD1	limma	WTDKO	-0.274878	7.40332	-10.8424	1.87456e-05	0.000397651	2.65513
ENSG00000114391	RPL24	limma	WTDKO	0.193174	9.32397	10.8443	1.87248e-05	0.000397651	2.30766
ENSG00000140988	RPS2	limma	WTDKO	-0.262251	11.5016	-10.8458	1.87089e-05	0.000397651	1.90048
ENSG00000167964	RAB26	limma	WTDKO	-0.743497	3.02511	-10.8328	1.88507e-05	0.000398096	3.47419
ENSG00000206297	TAP1	limma	WTDKO	0.566492	4.10246	10.8215	1.89754e-05	0.000398096	3.2704
ENSG00000226173	TAP1	limma	WTDKO	0.566492	4.10246	10.8215	1.89754e-05	0.000398096	3.2704
ENSG00000227816	TAP1	limma	WTDKO	0.566492	4.10246	10.8215	1.89754e-05	0.000398096	3.2704
ENSG00000230705	TAP1	limma	WTDKO	0.566492	4.10246	10.8215	1.89754e-05	0.000398096	3.2704
ENSG00000232367	TAP1	limma	WTDKO	0.566492	4.10246	10.8215	1.89754e-05	0.000398096	3.2704
ENSG00000100726	TELO2	limma	WTDKO	-0.41929	6.05068	-10.8244	1.89429e-05	0.000398096	2.89189
ENSG00000109762	SNX25	limma	WTDKO	-0.421889	5.81631	-10.8118	1.90823e-05	0.00039971	2.92494
ENSG00000170340	B3GNT2	limma	WTDKO	-0.784474	3.51207	-10.7955	1.92648e-05	0.00040164	3.368
ENSG00000109586	GALNT7	limma	WTDKO	0.438807	5.35597	10.7962	1.92572e-05	0.00040164	3.00005
ENSG00000072210	ALDH3A2	limma	WTDKO	0.282664	6.88375	10.7973	1.92441e-05	0.00040164	2.72357
ENSG00000103942	HOMER2	limma	WTDKO	0.528058	4.50908	10.784	1.93943e-05	0.000402454	3.16325
ENSG00000282986	EIF3K	limma	WTDKO	-0.321401	6.14549	-10.7866	1.93647e-05	0.000402454	2.84983
ENSG00000178982	EIF3K	limma	WTDKO	-0.321401	6.14549	-10.7866	1.93647e-05	0.000402454	2.84983
ENSG00000075239	ACAT1	limma	WTDKO	0.361837	7.4816	10.7695	1.95602e-05	0.000405267	2.59365
ENSG00000073050	XRCC1	limma	WTDKO	-0.375637	5.75156	-10.7595	1.96742e-05	0.000406515	2.90159
ENSG00000147677	EIF3H	limma	WTDKO	-0.280174	7.38488	-10.7563	1.97118e-05	0.000406515	2.60158
ENSG00000169564	PCBP1	limma	WTDKO	-0.223255	8.44087	-10.7574	1.96985e-05	0.000406515	2.40968
ENSG00000148824	MTG1	limma	WTDKO	-0.387802	5.82794	-10.7404	1.98959e-05	0.000409677	2.87553
ENSG00000156304	SCAF4	limma	WTDKO	-0.529264	5.55032	-10.7361	1.99462e-05	0.00041008	2.92426
ENSG00000168394	TAP1	limma	WTDKO	0.600698	4.11846	10.7323	1.999e-05	0.000410349	3.21014
ENSG00000157470	FAM81A	limma	WTDKO	0.63234	5.53175	10.7252	2.00741e-05	0.000411442	2.92368
ENSG00000161981	SNRNP25	limma	WTDKO	-0.38607	5.51541	-10.7223	2.01084e-05	0.000411513	2.91978
ENSG00000168517	HEXIM2	limma	WTDKO	-0.761319	3.29684	-10.7112	2.02401e-05	0.000413574	3.35165
ENSG00000124784	RIOK1	limma	WTDKO	0.395191	6.7285	10.7052	2.03107e-05	0.000413749	2.69207
ENSG00000140740	UQCRC2	limma	WTDKO	-0.313188	7.28858	-10.7057	2.03054e-05	0.000413749	2.58612
ENSG00000269713	NBPF9	limma	WTDKO	0.277016	6.78227	10.7025	2.0343e-05	0.000413776	2.67963
ENSG00000185269	NOTUM	limma	WTDKO	-0.746783	3.42037	-10.6896	2.04984e-05	0.000416251	3.31575
ENSG00000172586	CHCHD1	limma	WTDKO	-0.454688	5.29362	-10.6872	2.05271e-05	0.000416251	2.93913
ENSG00000107242	PIP5K1B	limma	WTDKO	-1.52126	2.03384	-10.6642	2.08073e-05	0.000420654	3.51032
ENSG00000162076	FLYWCH2	limma	WTDKO	-0.525472	5.35838	-10.6642	2.08072e-05	0.000420654	2.91267
ENSG00000041982	TNC	limma	WTDKO	1.13603	4.19036	10.6551	2.092e-05	0.000421825	3.15802
ENSG00000143153	ATP1B1	limma	WTDKO	-0.461747	5.45034	-10.6544	2.09285e-05	0.000421825	2.88773
ENSG00000197702	PARVA	limma	WTDKO	-0.500595	5.97369	-10.6477	2.10109e-05	0.000422847	2.78918
ENSG00000206329	PPT2	limma	WTDKO	0.482771	4.35429	10.6352	2.11675e-05	0.000425359	3.09685
ENSG00000169604	ANTXR1	limma	WTDKO	-1.07922	4.52888	-10.6172	2.1394e-05	0.000428257	3.06117
ENSG00000114978	MOB1A	limma	WTDKO	-0.557422	5.07656	-10.6138	2.14376e-05	0.000428257	2.93473
ENSG00000074842	MYDGF	limma	WTDKO	-0.338431	6.49476	-10.6204	2.13533e-05	0.000428257	2.67742
ENSG00000088205	DDX18	limma	WTDKO	-0.317603	7.07391	-10.6136	2.14401e-05	0.000428257	2.56509
ENSG00000112699	GMDS	limma	WTDKO	0.315402	5.99323	10.5999	2.1614e-05	0.000431084	2.75302
ENSG00000176974	SHMT1	limma	WTDKO	0.380571	5.63568	10.5889	2.17564e-05	0.000433276	2.81004
ENSG00000014919	COX15	limma	WTDKO	-0.439998	5.52406	-10.5862	2.17906e-05	0.000433312	2.82844
ENSG00000156735	BAG4	limma	WTDKO	-0.60595	3.99601	-10.5791	2.18833e-05	0.000434508	3.13321
ENSG00000108106	UBE2S	limma	WTDKO	0.298132	7.53525	10.5665	2.20479e-05	0.000437125	2.44729
ENSG00000188153	COL4A5	limma	WTDKO	-0.620629	6.14741	-10.5609	2.2121e-05	0.000437923	2.70147
ENSG00000187244	BCAM	limma	WTDKO	-0.74891	4.99226	-10.5551	2.21984e-05	0.000438806	2.91657
ENSG00000133328	PLAAT2	limma	WTDKO	-0.773219	3.28736	-10.5486	2.22836e-05	0.000439372	3.24871
ENSG00000161677	JOSD2	limma	WTDKO	-0.614756	3.92485	-10.5479	2.22929e-05	0.000439372	3.12697
ENSG00000182871	COL18A1	limma	WTDKO	-0.547759	5.38149	-10.5393	2.24082e-05	0.000440992	2.82526
ENSG00000108651	UTP6	limma	WTDKO	0.315184	6.94237	10.5365	2.24455e-05	0.000441075	2.53836
ENSG00000186480	INSIG1	limma	WTDKO	0.835111	6.76065	10.5034	2.28937e-05	0.000449222	2.5549
ENSG00000103363	ELOB	limma	WTDKO	-0.299908	6.94075	-10.5002	2.29368e-05	0.000449406	2.51373
ENSG00000124574	ABCC10	limma	WTDKO	0.451817	5.41575	10.4855	2.31394e-05	0.000452711	2.7824
ENSG00000136715	SAP130	limma	WTDKO	-0.494413	5.5255	-10.4659	2.3413e-05	0.000457389	2.74802
ENSG00000075618	FSCN1	limma	WTDKO	-0.278542	8.59969	-10.4635	2.3447e-05	0.000457389	2.18266
ENSG00000101210	EEF1A2	limma	WTDKO	0.611935	7.90745	10.4599	2.34976e-05	0.000457706	2.30979
ENSG00000181104	F2R	limma	WTDKO	1.51395	1.69543	10.4548	2.35708e-05	0.000457795	3.40654
ENSG00000125730	C3	limma	WTDKO	-0.273666	9.13816	-10.4566	2.35445e-05	0.000457795	2.08017
ENSG00000119922	IFIT2	limma	WTDKO	-1.36391	1.69551	-10.4464	2.36891e-05	0.000458757	3.39952
ENSG00000168209	DDIT4	limma	WTDKO	-0.466763	6.76225	-10.4484	2.36607e-05	0.000458757	2.51298
ENSG00000132932	ATP8A2	limma	WTDKO	-1.93474	-0.805656	-10.4283	2.39482e-05	0.000463103	3.23838
ENSG00000230124	ACBD6	limma	WTDKO	-0.431956	5.10912	-10.3879	2.4539e-05	0.00047384	2.77461
ENSG00000186591	UBE2H	limma	WTDKO	0.442508	4.83747	10.3802	2.46545e-05	0.000475383	2.826
ENSG00000115484	CCT4	limma	WTDKO	-0.171802	9.41478	-10.3749	2.47327e-05	0.000476203	1.97391
ENSG00000130810	PPAN	limma	WTDKO	-0.306201	6.92406	-10.3698	2.4809e-05	0.000476984	2.42801
ENSG00000215271	HOMEZ	limma	WTDKO	0.66396	4.499	10.3584	2.49805e-05	0.000478901	2.88573
ENSG00000204463	BAG6	limma	WTDKO	0.319391	6.81497	10.3592	2.49695e-05	0.000478901	2.44165
ENSG00000163840	DTX3L	limma	WTDKO	0.395046	5.20645	10.3539	2.50487e-05	0.000479519	2.73277
ENSG00000175193	PARL	limma	WTDKO	0.395065	6.43901	10.3416	2.52368e-05	0.000482427	2.49926
ENSG00000105819	PMPCB	limma	WTDKO	0.313959	6.36789	10.3381	2.5291e-05	0.000482771	2.50916
ENSG00000116212	LRRC42	limma	WTDKO	-0.367857	5.19704	-10.3337	2.53584e-05	0.000483367	2.71948
ENSG00000147144	CCDC120	limma	WTDKO	-1.10176	3.63509	-10.3221	2.55369e-05	0.000485028	3.04348
ENSG00000171488	LRRC8C	limma	WTDKO	0.677201	3.82891	10.3241	2.55069e-05	0.000485028	2.99934
ENSG00000186854	TRABD2A	limma	WTDKO	-0.524636	4.85551	-10.321	2.55546e-05	0.000485028	2.78229
ENSG00000107874	CUEDC2	limma	WTDKO	-0.623419	4.61867	-10.3148	2.56507e-05	0.000485471	2.82927
ENSG00000145632	PLK2	limma	WTDKO	-0.582549	5.68438	-10.316	2.5632e-05	0.000485471	2.61774
ENSG00000101158	NELFCD	limma	WTDKO	0.255026	7.53345	10.3021	2.58505e-05	0.000488561	2.26668
ENSG00000172031	EPHX4	limma	WTDKO	0.55873	3.76865	10.2995	2.58904e-05	0.000488623	2.99265
ENSG00000099341	PSMD8	limma	WTDKO	-0.363653	7.02849	-10.293	2.59943e-05	0.00048989	2.35567
ENSG00000117228	GBP1	limma	WTDKO	1.60269	0.483219	10.2854	2.61145e-05	0.00049077	3.30725
ENSG00000099399	MAGEB2	limma	WTDKO	-0.426835	4.94899	-10.287	2.60888e-05	0.00049077	2.73826
ENSG00000176438	SYNE3	limma	WTDKO	-0.804298	2.47326	-10.272	2.63288e-05	0.000491256	3.2007
ENSG00000134470	IL15RA	limma	WTDKO	0.846029	2.83029	10.2646	2.64484e-05	0.000491256	3.144
ENSG00000100461	RBM23	limma	WTDKO	0.658086	3.44766	10.2638	2.64601e-05	0.000491256	3.03127
ENSG00000138593	SECISBP2L	limma	WTDKO	-0.428217	4.69167	-10.2623	2.64842e-05	0.000491256	2.77506
ENSG00000081181	ARG2	limma	WTDKO	0.427622	4.88227	10.2639	2.64593e-05	0.000491256	2.73735
ENSG00000169627	BOLA2B	limma	WTDKO	-0.54984	5.12677	-10.2755	2.6272e-05	0.000491256	2.69631
ENSG00000065154	OAT	limma	WTDKO	-0.495793	5.53027	-10.2722	2.63252e-05	0.000491256	2.61517
ENSG00000149782	PLCB3	limma	WTDKO	-0.318809	5.56395	-10.2608	2.65086e-05	0.000491256	2.59917
ENSG00000165609	NUDT5	limma	WTDKO	-0.270187	7.4662	-10.2809	2.61854e-05	0.000491256	2.26408
ENSG00000198901	PRC1	limma	WTDKO	0.275383	7.85218	10.2643	2.64521e-05	0.000491256	2.1823
ENSG00000239779	WBP1	limma	WTDKO	-0.589128	3.95304	-10.2492	2.66971e-05	0.000493277	2.9214
ENSG00000103152	MPG	limma	WTDKO	-0.482027	4.60553	-10.2457	2.67545e-05	0.000493277	2.78261
ENSG00000134318	ROCK2	limma	WTDKO	-0.368945	7.8857	-10.2503	2.66792e-05	0.000493277	2.16651
ENSG00000114686	MRPL3	limma	WTDKO	0.245875	8.28623	10.2451	2.67655e-05	0.000493277	2.08962
ENSG00000140990	NDUFB10	limma	WTDKO	-0.33808	6.50431	-10.2357	2.69187e-05	0.000494734	2.41367
ENSG00000184009	ACTG1	limma	WTDKO	-0.337744	10.782	-10.2362	2.6911e-05	0.000494734	1.62712
ENSG00000160285	LSS	limma	WTDKO	0.475165	7.45416	10.228	2.70461e-05	0.000496391	2.23209
ENSG00000176953	NFATC2IP	limma	WTDKO	-0.378843	5.34488	-10.2223	2.71406e-05	0.000497442	2.61444
ENSG00000144451	SPAG16	limma	WTDKO	-2.37374	1.6879	-10.2004	2.75085e-05	0.000503492	3.258
ENSG00000175899	A2M	limma	WTDKO	-2.13765	2.61048	-10.1785	2.78807e-05	0.000508334	3.15584
ENSG00000260342	AC138811.2	limma	WTDKO	-0.341093	6.59193	-10.1786	2.78799e-05	0.000508334	2.35799
ENSG00000135069	PSAT1	limma	WTDKO	0.267132	6.85733	10.1781	2.78873e-05	0.000508334	2.30822
ENSG00000088992	TESC	limma	WTDKO	-0.774533	4.42303	-10.1714	2.80036e-05	0.000509757	2.77497
ENSG00000084628	NKAIN1	limma	WTDKO	2.15968	0.716198	10.1574	2.82453e-05	0.000512758	3.23923
ENSG00000056998	GYG2	limma	WTDKO	-1.23227	2.67201	-10.1577	2.82403e-05	0.000512758	3.10617
ENSG00000128609	NDUFA5	limma	WTDKO	0.372754	5.51284	10.1486	2.83992e-05	0.000514851	2.53254
ENSG00000131459	GFPT2	limma	WTDKO	1.04719	3.39511	10.1225	2.88601e-05	0.000522497	2.95476
ENSG00000165752	STK32C	limma	WTDKO	-0.543554	4.18084	-10.1059	2.91595e-05	0.000527203	2.77624
ENSG00000138646	HERC5	limma	WTDKO	-2.20386	1.43289	-10.0812	2.96079e-05	0.000530992	3.19271
ENSG00000169683	LRRC45	limma	WTDKO	-0.34157	5.3073	-10.0815	2.96025e-05	0.000530992	2.52372
ENSG00000121690	DEPDC7	limma	WTDKO	-0.410396	5.69597	-10.0813	2.96063e-05	0.000530992	2.45129
ENSG00000171988	JMJD1C	limma	WTDKO	-0.409603	5.82051	-10.0855	2.95296e-05	0.000530992	2.43171
ENSG00000135940	COX5B	limma	WTDKO	-0.362919	6.72566	-10.0832	2.95715e-05	0.000530992	2.26666
ENSG00000041357	PSMA4	limma	WTDKO	0.320923	7.6212	10.0902	2.9444e-05	0.000530992	2.10316
ENSG00000142208	AKT1	limma	WTDKO	-0.290674	6.6577	-10.0526	3.01403e-05	0.000539814	2.25744
ENSG00000235162	C12orf75	limma	WTDKO	0.600322	3.54626	10.0462	3.026e-05	0.000540508	2.86439
ENSG00000157538	VPS26C	limma	WTDKO	-0.410252	4.51235	-10.0469	3.02469e-05	0.000540508	2.66425
ENSG00000182952	HMGN4	limma	WTDKO	0.503027	4.23786	10.0404	3.03685e-05	0.00054172	2.71969
ENSG00000151229	SLC2A13	limma	WTDKO	-1.70397	0.316618	-10.0361	3.04505e-05	0.000542457	3.15277
ENSG00000107789	MINPP1	limma	WTDKO	-0.43216	5.02946	-10.027	3.06233e-05	0.000544809	2.54215
ENSG00000057657	PRDM1	limma	WTDKO	-0.95534	2.94056	-10.0113	3.09264e-05	0.000549468	2.9571
ENSG00000136026	CKAP4	limma	WTDKO	-0.436615	4.88298	-9.99359	3.12696e-05	0.00055409	2.54912
ENSG00000019995	ZRANB1	limma	WTDKO	-0.346632	5.04934	-9.99436	3.12546e-05	0.00055409	2.51405
ENSG00000154118	JPH3	limma	WTDKO	-1.88918	-0.634489	-9.97884	3.15595e-05	0.000558487	3.02036
ENSG00000198888	MT-ND1	limma	WTDKO	-0.251832	12.0482	-9.97368	3.16618e-05	0.000559554	1.18728
ENSG00000196208	GREB1	limma	WTDKO	1.22353	2.90091	9.94819	3.21721e-05	0.00056782	2.93092
ENSG00000117122	MFAP2	limma	WTDKO	0.542421	3.43422	9.94536	3.22293e-05	0.000568078	2.81562
ENSG00000085721	RRN3	limma	WTDKO	-0.373543	5.2464	-9.92116	3.27234e-05	0.000573756	2.42323
ENSG00000278494	RRN3	limma	WTDKO	-0.373543	5.2464	-9.92116	3.27234e-05	0.000573756	2.42323
ENSG00000126524	SBDS	limma	WTDKO	0.385791	7.10481	9.92561	3.26319e-05	0.000573756	2.08397
ENSG00000108578	BLMH	limma	WTDKO	0.473514	7.12095	9.92318	3.26819e-05	0.000573756	2.08009
ENSG00000196557	CACNA1H	limma	WTDKO	1.42922	1.66447	9.9141	3.28693e-05	0.000575558	3.06693
ENSG00000137713	PPP2R1B	limma	WTDKO	-0.369822	5.91166	-9.90204	3.31201e-05	0.00057919	2.28562
ENSG00000143369	ECM1	limma	WTDKO	-1.20034	1.76702	-9.89274	3.3315e-05	0.000579904	3.04155
ENSG00000155256	ZFYVE27	limma	WTDKO	-0.479361	4.37968	-9.89547	3.32575e-05	0.000579904	2.58736
ENSG00000282853	ECH1	limma	WTDKO	-0.354221	5.91283	-9.89433	3.32816e-05	0.000579904	2.27984
ENSG00000095002	MSH2	limma	WTDKO	-0.216619	7.81302	-9.89179	3.33348e-05	0.000579904	1.92604
ENSG00000141448	GATA6	limma	WTDKO	0.624492	3.94276	9.88364	3.35068e-05	0.000582137	2.67378
ENSG00000134970	TMED7	limma	WTDKO	-0.413826	5.02755	-9.86811	3.38374e-05	0.000586355	2.43029
ENSG00000085063	CD59	limma	WTDKO	-0.247546	7.05912	-9.86949	3.38078e-05	0.000586355	2.05124
ENSG00000105171	POP4	limma	WTDKO	-0.417455	5.35731	-9.85713	3.40733e-05	0.000588913	2.35663
ENSG00000059378	PARP12	limma	WTDKO	0.611681	6.40008	9.85727	3.40702e-05	0.000588913	2.16868
ENSG00000141068	KSR1	limma	WTDKO	0.651316	5.8002	9.85005	3.42265e-05	0.000590794	2.27303
ENSG00000104219	ZDHHC2	limma	WTDKO	0.874486	3.84236	9.83832	3.44819e-05	0.000594434	2.6679
ENSG00000151012	SLC7A11	limma	WTDKO	-0.471483	5.51268	-9.80859	3.51391e-05	0.000604981	2.29288
ENSG00000136111	TBC1D4	limma	WTDKO	0.283343	7.13058	9.80396	3.52426e-05	0.000605983	1.99099
ENSG00000154723	ATP5PF	limma	WTDKO	-0.341098	6.39193	-9.79823	3.53715e-05	0.000607415	2.12512
ENSG00000139168	ZCRB1	limma	WTDKO	0.319858	6.18752	9.79504	3.54434e-05	0.000607868	2.15998
ENSG00000250722	SELENOP	limma	WTDKO	1.80835	1.33791	9.7857	3.56547e-05	0.000609944	3.00646
ENSG00000111817	DSE	limma	WTDKO	-1.34612	4.36365	-9.78565	3.56558e-05	0.000609944	2.53589
ENSG00000124571	XPO5	limma	WTDKO	0.424132	8.3038	9.77859	3.58166e-05	0.000611909	1.75634
ENSG00000104983	CCDC61	limma	WTDKO	-1.17978	2.62518	-9.76975	3.60193e-05	0.000614585	2.85084
ENSG00000149418	ST14	limma	WTDKO	0.477237	4.48111	9.76139	3.62119e-05	0.000614727	2.47162
ENSG00000064999	ANKS1A	limma	WTDKO	0.348147	5.79877	9.76149	3.62097e-05	0.000614727	2.20584
ENSG00000142186	SCYL1	limma	WTDKO	-0.222901	7.7513	-9.76384	3.61554e-05	0.000614727	1.84509
ENSG00000143621	ILF2	limma	WTDKO	0.190027	8.84646	9.76212	3.6195e-05	0.000614727	1.64352
ENSG00000196739	COL27A1	limma	WTDKO	-0.37456	5.65826	-9.75428	3.63769e-05	0.00061666	2.22568
ENSG00000124702	KLHDC3	limma	WTDKO	0.230601	7.22404	9.75187	3.6433e-05	0.00061666	1.93516
ENSG00000170759	KIF5B	limma	WTDKO	-0.23207	8.18389	-9.75052	3.64644e-05	0.00061666	1.75643
ENSG00000283018	MRPS12	limma	WTDKO	-0.46887	4.70327	-9.74225	3.66577e-05	0.000619145	2.40942
ENSG00000198951	NAGA	limma	WTDKO	-0.507205	4.86581	-9.73592	3.68065e-05	0.000619957	2.37105
ENSG00000055950	MRPL43	limma	WTDKO	-0.372207	6.05422	-9.73231	3.68917e-05	0.000619957	2.13836
ENSG00000173726	TOMM20	limma	WTDKO	0.275609	7.31887	9.73362	3.68607e-05	0.000619957	1.90424
ENSG00000116455	WDR77	limma	WTDKO	0.244828	7.54286	9.73798	3.67581e-05	0.000619957	1.86526
ENSG00000188219	POTEE	limma	WTDKO	-1.16527	0.9318	-9.72862	3.69789e-05	0.000620065	2.97941
ENSG00000103351	CLUAP1	limma	WTDKO	-0.804954	3.97981	-9.72431	3.70813e-05	0.000620065	2.55572
ENSG00000072422	RHOBTB1	limma	WTDKO	-0.487022	4.19863	-9.72787	3.69967e-05	0.000620065	2.50694
ENSG00000004975	DVL2	limma	WTDKO	0.304245	6.51452	9.72419	3.7084e-05	0.000620065	2.04955
ENSG00000158828	PINK1	limma	WTDKO	0.317005	6.67905	9.71129	3.7392e-05	0.000624433	2.0098
ENSG00000197265	GTF2E2	limma	WTDKO	-0.522537	5.06863	-9.70494	3.75446e-05	0.000626197	2.30671
ENSG00000136273	HUS1	limma	WTDKO	0.379317	4.94867	9.69753	3.77237e-05	0.000626655	2.32514
ENSG00000007520	TSR3	limma	WTDKO	-0.312978	6.02543	-9.69604	3.77599e-05	0.000626655	2.11689
ENSG00000075702	WDR62	limma	WTDKO	-0.339733	6.26079	-9.70137	3.76308e-05	0.000626655	2.07876
ENSG00000127586	CHTF18	limma	WTDKO	-0.503335	6.28085	-9.6989	3.76906e-05	0.000626655	2.07434
ENSG00000099364	FBXL19	limma	WTDKO	-0.619218	4.51806	-9.69339	3.78243e-05	0.000626943	2.41648
ENSG00000107949	BCCIP	limma	WTDKO	-0.295515	6.90532	-9.68487	3.80321e-05	0.000629606	1.94743
ENSG00000236649	PPT2	limma	WTDKO	0.48484	4.38998	9.68102	3.81262e-05	0.000630169	2.43384
ENSG00000177628	GBA	limma	WTDKO	-0.370892	6.87278	-9.67962	3.81606e-05	0.000630169	1.95018
ENSG00000169682	SPNS1	limma	WTDKO	-0.307286	6.56259	-9.66301	3.8571e-05	0.00063616	1.99589
ENSG00000112033	PPARD	limma	WTDKO	0.424623	4.60287	9.65868	3.86788e-05	0.00063715	2.37116
ENSG00000196405	EVL	limma	WTDKO	0.453536	5.41908	9.65086	3.88743e-05	0.00063958	2.198
ENSG00000206376	EHMT2	limma	WTDKO	0.246973	7.55412	9.64261	3.90817e-05	0.000642201	1.79359
ENSG00000104522	GFUS	limma	WTDKO	-0.460581	6.0287	-9.63887	3.91763e-05	0.000642964	2.07571
ENSG00000064961	HMG20B	limma	WTDKO	-0.325466	7.70411	-9.6357	3.92567e-05	0.000643491	1.76078
ENSG00000112658	SRF	limma	WTDKO	0.462793	5.44906	9.62899	3.94271e-05	0.000643911	2.17643
ENSG00000147684	NDUFB9	limma	WTDKO	0.232481	7.24835	9.62951	3.9414e-05	0.000643911	1.84137
ENSG00000167004	PDIA3	limma	WTDKO	-0.268487	9.13818	-9.62945	3.94153e-05	0.000643911	1.49351
ENSG00000102580	DNAJC3	limma	WTDKO	-0.523624	4.3968	-9.62581	3.95084e-05	0.000644015	2.3921
ENSG00000077238	IL4R	limma	WTDKO	-0.531892	5.58685	-9.62496	3.953e-05	0.000644015	2.14699
ENSG00000138434	ITPRID2	limma	WTDKO	-0.464279	7.25654	-9.61612	3.97567e-05	0.000646919	1.8313
ENSG00000086848	ALG9	limma	WTDKO	-1.65742	4.26836	-9.60365	4.00789e-05	0.000651367	2.43898
ENSG00000142192	APP	limma	WTDKO	-0.232809	9.08805	-9.59886	4.02036e-05	0.000652599	1.47993
ENSG00000115520	COQ10B	limma	WTDKO	-0.603559	3.15727	-9.59259	4.03673e-05	0.000653666	2.62064
ENSG00000141384	TAF4B	limma	WTDKO	0.349012	5.17624	9.59276	4.0363e-05	0.000653666	2.2019
ENSG00000148606	POLR3A	limma	WTDKO	-0.508791	6.1543	-9.58687	4.05176e-05	0.000655304	2.01544
ENSG00000083454	P2RX5	limma	WTDKO	0.396157	5.8062	9.5783	4.07433e-05	0.000658158	2.07186
ENSG00000135655	USP15	limma	WTDKO	0.406854	6.51477	9.57074	4.0944e-05	0.000658212	1.93803
ENSG00000171453	POLR1C	limma	WTDKO	0.375258	6.75454	9.57243	4.0899e-05	0.000658212	1.89446
ENSG00000241837	ATP5PO	limma	WTDKO	-0.339695	7.1614	-9.57539	4.08204e-05	0.000658212	1.81848
ENSG00000197879	MYO1C	limma	WTDKO	-0.195651	8.02613	-9.57141	4.09263e-05	0.000658212	1.654
ENSG00000114854	TNNC1	limma	WTDKO	-1.50072	1.22762	-9.56342	4.11392e-05	0.000660554	2.8642
ENSG00000067057	PFKP	limma	WTDKO	-0.247436	8.92592	-9.55981	4.12361e-05	0.000661314	1.48058
ENSG00000135902	CHRND	limma	WTDKO	-1.24539	2.91195	-9.54647	4.15956e-05	0.000666279	2.64857
ENSG00000185885	IFITM1	limma	WTDKO	-1.53938	0.445984	-9.54129	4.17363e-05	0.000667731	2.85912
ENSG00000178718	RPP25	limma	WTDKO	0.622586	4.7227	9.51568	4.24395e-05	0.000678168	2.24544
ENSG00000119917	IFIT3	limma	WTDKO	-0.931475	2.47442	-9.50957	4.26091e-05	0.000680063	2.6881
ENSG00000198712	MT-CO2	limma	WTDKO	-0.177047	13.3384	-9.49211	4.30986e-05	0.000687055	0.551668
ENSG00000167642	SPINT2	limma	WTDKO	-0.712565	2.86934	-9.48192	4.33872e-05	0.000689185	2.59686
ENSG00000135631	RAB11FIP5	limma	WTDKO	-0.445133	4.23816	-9.48337	4.33458e-05	0.000689185	2.32163
ENSG00000143977	SNRPG	limma	WTDKO	-0.340929	6.28593	-9.48303	4.33555e-05	0.000689185	1.91412
ENSG00000168452	PPT2	limma	WTDKO	0.496339	4.34939	9.47025	4.37204e-05	0.000691186	2.28985
ENSG00000231618	PPT2	limma	WTDKO	0.496339	4.34939	9.47025	4.37204e-05	0.000691186	2.28985
ENSG00000111885	MAN1A1	limma	WTDKO	0.422549	4.72662	9.47443	4.36007e-05	0.000691186	2.21049
ENSG00000129351	ILF3	limma	WTDKO	-0.229266	9.09851	-9.47116	4.36942e-05	0.000691186	1.38329
ENSG00000197081	IGF2R	limma	WTDKO	-0.227607	8.3726	-9.45608	4.41288e-05	0.000696817	1.50493
ENSG00000070915	SLC12A3	limma	WTDKO	0.917364	1.76947	9.44975	4.43128e-05	0.000698895	2.742
ENSG00000198929	NOS1AP	limma	WTDKO	-1.04782	2.10484	-9.44387	4.44844e-05	0.000700774	2.69837
ENSG00000107738	VSIR	limma	WTDKO	-1.31215	2.30565	-9.43132	4.4853e-05	0.000705747	2.66748
ENSG00000156427	FGF18	limma	WTDKO	-1.07414	1.93652	-9.42379	4.5076e-05	0.000706938	2.70635
ENSG00000076356	PLXNA2	limma	WTDKO	0.650814	4.61876	9.4234	4.50876e-05	0.000706938	2.20066
ENSG00000120008	WDR11	limma	WTDKO	-0.304476	6.38374	-9.4239	4.50729e-05	0.000706938	1.85232
ENSG00000144118	RALB	limma	WTDKO	-0.65493	4.19782	-9.42024	4.51817e-05	0.000707581	2.28702
ENSG00000080345	RIF1	limma	WTDKO	-0.260612	7.1348	-9.39915	4.58146e-05	0.000716653	1.69221
ENSG00000189241	TSPYL1	limma	WTDKO	-0.373175	5.75946	-9.39179	4.60379e-05	0.000719301	1.9415
ENSG00000187091	PLCD1	limma	WTDKO	-1.56583	0.788233	-9.3869	4.61867e-05	0.000720783	2.76185
ENSG00000112379	ARFGEF3	limma	WTDKO	2.05641	-0.0889969	9.38094	4.63693e-05	0.000721944	2.7302
ENSG00000023041	ZDHHC6	limma	WTDKO	-0.396044	5.48934	-9.38108	4.63648e-05	0.000721944	1.98407
ENSG00000139832	RAB20	limma	WTDKO	-0.562004	5.08979	-9.37868	4.64385e-05	0.000722178	2.06431
ENSG00000169221	TBC1D10B	limma	WTDKO	-0.38305	5.67819	-9.37463	4.65632e-05	0.000723274	1.94369
ENSG00000196453	ZNF777	limma	WTDKO	0.360014	5.7503	9.36478	4.68677e-05	0.000726892	1.92374
ENSG00000172893	DHCR7	limma	WTDKO	0.344295	8.71964	9.36358	4.69051e-05	0.000726892	1.37272
ENSG00000136002	ARHGEF4	limma	WTDKO	-0.739326	5.88483	-9.35797	4.70798e-05	0.000728754	1.89757
ENSG00000089280	FUS	limma	WTDKO	-0.203357	9.17304	-9.35584	4.71464e-05	0.000728939	1.28316
ENSG00000170791	CHCHD7	limma	WTDKO	0.440994	4.22844	9.35064	4.73093e-05	0.000730611	2.22705
ENSG00000111802	TDP2	limma	WTDKO	0.29601	5.82642	9.34699	4.74238e-05	0.000731532	1.89589
ENSG00000009950	MLXIPL	limma	WTDKO	1.12684	2.52693	9.32547	4.81066e-05	0.000736402	2.55536
ENSG00000103429	BFAR	limma	WTDKO	-0.516686	4.48975	-9.32587	4.80939e-05	0.000736402	2.15224
ENSG00000275618	BFAR	limma	WTDKO	-0.516686	4.48975	-9.32587	4.80939e-05	0.000736402	2.15224
ENSG00000135916	ITM2C	limma	WTDKO	-0.28683	5.76358	-9.33502	4.78023e-05	0.000736402	1.89775
ENSG00000172661	WASHC2C	limma	WTDKO	-0.364651	5.94438	-9.33196	4.78996e-05	0.000736402	1.86316
ENSG00000106771	TMEM245	limma	WTDKO	-0.418322	6.03966	-9.32487	4.81258e-05	0.000736402	1.84098
ENSG00000138160	KIF11	limma	WTDKO	-0.319653	6.39859	-9.32921	4.79872e-05	0.000736402	1.77882
ENSG00000204174	NPY4R	limma	WTDKO	-1.88406	0.112989	-9.31293	4.85096e-05	0.000741424	2.70219
ENSG00000116991	SIPA1L2	limma	WTDKO	-0.496438	5.21613	-9.29982	4.89351e-05	0.000746851	1.97838
ENSG00000163463	KRTCAP2	limma	WTDKO	-0.300512	6.39298	-9.29854	4.89766e-05	0.000746851	1.75668
ENSG00000100258	LMF2	limma	WTDKO	-0.316942	5.90668	-9.29283	4.91636e-05	0.000748846	1.84028
ENSG00000135002	RFK	limma	WTDKO	0.438312	4.18876	9.2898	4.92631e-05	0.000749507	2.19037
ENSG00000169084	DHRSX	limma	WTDKO	-0.566021	3.85206	-9.28232	4.95096e-05	0.000752399	2.2574
ENSG00000006740	ARHGAP44	limma	WTDKO	1.55144	1.30273	9.278	4.96525e-05	0.000753712	2.6699
ENSG00000107521	HPS1	limma	WTDKO	-0.546465	4.00003	-9.26647	5.00366e-05	0.000758659	2.21385
ENSG00000089048	ESF1	limma	WTDKO	0.365837	6.00204	9.26481	5.00921e-05	0.000758659	1.80283
ENSG00000170903	MSANTD4	limma	WTDKO	-0.52134	4.06642	-9.25458	5.04361e-05	0.000762985	2.19054
ENSG00000178764	ZHX2	limma	WTDKO	0.510012	4.43329	9.25076	5.05652e-05	0.000762985	2.10947
ENSG00000176340	COX8A	limma	WTDKO	-0.242092	6.66986	-9.24954	5.06064e-05	0.000762985	1.6683
ENSG00000011485	PPP5C	limma	WTDKO	-0.318928	7.10944	-9.25192	5.0526e-05	0.000762985	1.58643
ENSG00000158435	CNOT11	limma	WTDKO	-0.369906	5.8405	-9.24179	5.08699e-05	0.000766091	1.81403
ENSG00000102882	MAPK3	limma	WTDKO	-0.530087	5.27511	-9.23489	5.11056e-05	0.000768773	1.91822
ENSG00000068784	SRBD1	limma	WTDKO	-0.371213	4.91645	-9.23289	5.11744e-05	0.000768942	1.98846
ENSG00000144224	UBXN4	limma	WTDKO	-0.343471	6.0919	-9.22712	5.13729e-05	0.000771055	1.75735
ENSG00000162512	SDC3	limma	WTDKO	-0.645965	4.34258	-9.22156	5.15647e-05	0.000771332	2.10833
ENSG00000124532	MRS2	limma	WTDKO	0.318885	5.82011	9.22322	5.15074e-05	0.000771332	1.80402
ENSG00000006712	PAF1	limma	WTDKO	-0.321925	6.3826	-9.22385	5.14855e-05	0.000771332	1.70215
ENSG00000074370	ATP2A3	limma	WTDKO	-0.500196	4.09987	-9.20597	5.21079e-05	0.000778291	2.14679
ENSG00000188707	ZBED6CL	limma	WTDKO	0.533804	4.15958	9.20486	5.21466e-05	0.000778291	2.1348
ENSG00000168566	SNRNP48	limma	WTDKO	0.365275	5.56349	9.20087	5.22868e-05	0.000779512	1.83515
ENSG00000116396	KCNC4	limma	WTDKO	0.756339	4.0505	9.19773	5.23974e-05	0.000780288	2.15745
ENSG00000073792	IGF2BP2	limma	WTDKO	0.349403	5.97826	9.19244	5.25844e-05	0.000781329	1.75217
ENSG00000154380	ENAH	limma	WTDKO	0.233488	7.75831	9.19254	5.25809e-05	0.000781329	1.419
ENSG00000181192	DHTKD1	limma	WTDKO	-0.448881	5.90662	-9.18399	5.28844e-05	0.000784912	1.75879
ENSG00000066629	EML1	limma	WTDKO	1.22901	4.2496	9.18186	5.29603e-05	0.000785166	2.11683
ENSG00000121753	ADGRB2	limma	WTDKO	0.649493	2.81882	9.16489	5.35699e-05	0.000787599	2.37704
ENSG00000203624	MRPS18B	limma	WTDKO	0.401946	4.40146	9.16252	5.36557e-05	0.000787599	2.04849
ENSG00000223775	MRPS18B	limma	WTDKO	0.401946	4.40146	9.16252	5.36557e-05	0.000787599	2.04849
ENSG00000226111	MRPS18B	limma	WTDKO	0.401946	4.40146	9.16252	5.36557e-05	0.000787599	2.04849
ENSG00000227420	MRPS18B	limma	WTDKO	0.401946	4.40146	9.16252	5.36557e-05	0.000787599	2.04849
ENSG00000229861	MRPS18B	limma	WTDKO	0.401946	4.40146	9.16252	5.36557e-05	0.000787599	2.04849
ENSG00000233813	MRPS18B	limma	WTDKO	0.401946	4.40146	9.16252	5.36557e-05	0.000787599	2.04849
ENSG00000108179	PPIF	limma	WTDKO	-0.277997	6.80397	-9.17107	5.33471e-05	0.000787599	1.58334
ENSG00000160949	TONSL	limma	WTDKO	-0.31933	7.75168	-9.17313	5.32732e-05	0.000787599	1.40534
ENSG00000171236	LRG1	limma	WTDKO	-0.550851	3.86483	-9.14656	5.42374e-05	0.000795264	2.15315
ENSG00000115233	PSMD14	limma	WTDKO	-0.324678	7.11188	-9.14115	5.44366e-05	0.000797307	1.50151
ENSG00000130826	DKC1	limma	WTDKO	0.210884	8.03285	9.13627	5.46166e-05	0.000799067	1.32534
ENSG00000127507	ADGRE2	limma	WTDKO	0.420857	5.50858	9.1344	5.46856e-05	0.0007992	1.79581
ENSG00000197321	SVIL	limma	WTDKO	0.48243	6.62084	9.13027	5.48386e-05	0.00080056	1.5882
ENSG00000153815	CMIP	limma	WTDKO	-0.27831	5.87431	-9.1227	5.51206e-05	0.000803797	1.71677
ENSG00000183779	ZNF703	limma	WTDKO	-0.657923	4.33561	-9.11399	5.54471e-05	0.000807675	2.02914
ENSG00000143850	PLEKHA6	limma	WTDKO	-0.398784	4.85441	-9.10644	5.57321e-05	0.000810061	1.90632
ENSG00000169884	WNT10B	limma	WTDKO	0.471593	5.13937	9.10643	5.57323e-05	0.000810061	1.84855
ENSG00000168288	MMADHC	limma	WTDKO	-0.256648	6.64141	-9.10154	5.59177e-05	0.000811872	1.56069
ENSG00000080824	HSP90AA1	limma	WTDKO	0.166039	11.9673	9.09824	5.6043e-05	0.000812806	0.553022
ENSG00000198933	TBKBP1	limma	WTDKO	0.637092	2.87683	9.09609	5.61251e-05	0.000813024	2.31529
ENSG00000011478	QPCTL	limma	WTDKO	-0.409846	5.09281	-9.09465	5.61799e-05	0.000813024	1.84708
ENSG00000119397	CNTRL	limma	WTDKO	-2.70984	0.974795	-9.06931	5.7157e-05	0.000826269	2.55077
ENSG00000105227	PRX	limma	WTDKO	-1.18642	1.98329	-9.05976	5.75301e-05	0.000826357	2.44502
ENSG00000204568	MRPS18B	limma	WTDKO	0.39782	4.39522	9.06395	5.73661e-05	0.000826357	1.97505
ENSG00000164715	LMTK2	limma	WTDKO	0.306051	5.38354	9.05941	5.75439e-05	0.000826357	1.76107
ENSG00000173486	FKBP2	limma	WTDKO	-0.555874	5.82834	-9.06175	5.7452e-05	0.000826357	1.68071
ENSG00000143878	RHOB	limma	WTDKO	-0.419391	6.37223	-9.05807	5.75966e-05	0.000826357	1.57765
ENSG00000272391	POM121C	limma	WTDKO	0.371865	6.72546	9.0655	5.73057e-05	0.000826357	1.51797
ENSG00000198805	PNP	limma	WTDKO	0.313988	7.46927	9.06435	5.73504e-05	0.000826357	1.37473
ENSG00000173166	RAPH1	limma	WTDKO	-0.808066	5.23829	-9.05185	5.78415e-05	0.000828132	1.79219
ENSG00000129003	VPS13C	limma	WTDKO	0.408662	5.58056	9.04902	5.79532e-05	0.000828132	1.71644
ENSG00000104872	PIH1D1	limma	WTDKO	-0.516197	5.70343	-9.04722	5.80244e-05	0.000828132	1.69223
ENSG00000205581	HMGN1	limma	WTDKO	0.265543	7.64425	9.04706	5.80307e-05	0.000828132	1.32833
ENSG00000212907	MT-ND4L	limma	WTDKO	-0.24797	10.9029	-9.04932	5.79413e-05	0.000828132	0.729427
ENSG00000106263	EIF3B	limma	WTDKO	0.200838	9.81825	9.03864	5.83653e-05	0.000832017	0.923543
ENSG00000140992	PDPK1	limma	WTDKO	-0.446018	4.65055	-9.03094	5.86734e-05	0.000835517	1.89351
ENSG00000134871	COL4A2	limma	WTDKO	-0.352485	9.08033	-9.02433	5.89392e-05	0.000838407	1.04667
ENSG00000280789	PAGR1	limma	WTDKO	-0.361349	5.18166	-9.01215	5.94328e-05	0.000844528	1.76484
ENSG00000087299	L2HGDH	limma	WTDKO	0.365607	4.62069	9.0073	5.96307e-05	0.000845097	1.88185
ENSG00000114982	KANSL3	limma	WTDKO	-0.477154	5.41643	-9.00437	5.97504e-05	0.000845097	1.71342
ENSG00000180357	ZNF609	limma	WTDKO	0.309861	5.65335	9.00618	5.96764e-05	0.000845097	1.66861
ENSG00000100350	FOXRED2	limma	WTDKO	-0.469596	5.7482	-9.00342	5.97895e-05	0.000845097	1.64949
ENSG00000065054	SLC9A3R2	limma	WTDKO	-0.271918	6.40131	-9.00355	5.97842e-05	0.000845097	1.52951
ENSG00000171307	ZDHHC16	limma	WTDKO	-0.319232	5.3594	-8.98491	6.05534e-05	0.000854988	1.70763
ENSG00000175874	CREG2	limma	WTDKO	-0.832356	3.04251	-8.9717	6.11055e-05	0.000860993	2.19318
ENSG00000138138	ATAD1	limma	WTDKO	-0.646092	4.15687	-8.96901	6.1219e-05	0.000860993	1.95709
ENSG00000283024	ATAD1	limma	WTDKO	-0.646092	4.15687	-8.96901	6.1219e-05	0.000860993	1.95709
ENSG00000169499	PLEKHA2	limma	WTDKO	-0.484106	5.31663	-8.96858	6.12368e-05	0.000860993	1.7056
ENSG00000187630	DHRS4L2	limma	WTDKO	0.985717	4.12973	8.95557	6.17878e-05	0.000867826	1.96297
ENSG00000118680	MYL12B	limma	WTDKO	-0.248483	7.86892	-8.95214	6.19338e-05	0.000868962	1.21247
ENSG00000115944	COX7A2L	limma	WTDKO	-0.350932	5.76719	-8.94981	6.20334e-05	0.000869445	1.60343
ENSG00000102886	GDPD3	limma	WTDKO	-1.08983	1.40098	-8.92901	6.293e-05	0.000878321	2.41374
ENSG00000140391	TSPAN3	limma	WTDKO	0.549152	5.80883	8.93176	6.28105e-05	0.000878321	1.58462
ENSG00000129460	NGDN	limma	WTDKO	0.293918	6.15707	8.92965	6.29019e-05	0.000878321	1.51697
ENSG00000096063	SRPK1	limma	WTDKO	0.233697	7.47287	8.92985	6.28934e-05	0.000878321	1.26882
ENSG00000177613	CSTF2T	limma	WTDKO	-0.323881	5.60343	-8.9215	6.3257e-05	0.000881962	1.61161
ENSG00000080503	SMARCA2	limma	WTDKO	1.02504	4.61561	8.91876	6.33771e-05	0.000882715	1.83058
ENSG00000172380	GNG12	limma	WTDKO	-0.384444	4.51341	-8.91315	6.36232e-05	0.000885219	1.83225
ENSG00000146233	CYP39A1	limma	WTDKO	1.78989	-0.141833	8.91082	6.37258e-05	0.000885372	2.43306
ENSG00000168710	AHCYL1	limma	WTDKO	-0.233776	7.69614	-8.90989	6.37669e-05	0.000885372	1.21111
ENSG00000185551	NR2F2	limma	WTDKO	0.38123	5.34172	8.90024	6.4194e-05	0.000890375	1.64708
ENSG00000014164	ZC3H3	limma	WTDKO	-0.331389	5.96961	-8.87484	6.53345e-05	0.000905252	1.50782
ENSG00000238289	MICB	limma	WTDKO	0.334472	4.82788	8.86887	6.5606e-05	0.000906683	1.72909
ENSG00000180398	MCFD2	limma	WTDKO	-0.487807	5.44127	-8.87088	6.55142e-05	0.000906683	1.60494
ENSG00000064115	TM7SF3	limma	WTDKO	-0.249988	6.56776	-8.86809	6.56416e-05	0.000906683	1.39298
ENSG00000128626	MRPS12	limma	WTDKO	-0.46891	4.11865	-8.86411	6.58232e-05	0.000906975	1.88184
ENSG00000183336	BOLA2	limma	WTDKO	-0.586768	4.15731	-8.86487	6.57885e-05	0.000906975	1.87574
ENSG00000147533	GOLGA7	limma	WTDKO	-0.373973	4.71974	-8.86168	6.59343e-05	0.000906975	1.74666
ENSG00000124795	DEK	limma	WTDKO	0.268437	7.78179	8.86168	6.59346e-05	0.000906975	1.15799
ENSG00000037241	RPL26L1	limma	WTDKO	-0.428465	5.91874	-8.85693	6.61525e-05	0.000909035	1.50367
ENSG00000285976	AL135905.2	limma	WTDKO	-0.314832	6.29728	-8.85242	6.63603e-05	0.000910952	1.43064
ENSG00000158158	CNNM4	limma	WTDKO	-0.590596	3.23721	-8.84793	6.65681e-05	0.000912866	2.05586
ENSG00000187608	ISG15	limma	WTDKO	-0.717666	3.19501	-8.84579	6.66674e-05	0.000913288	2.06477
ENSG00000006652	IFRD1	limma	WTDKO	0.556322	6.02697	8.83625	6.71118e-05	0.000918434	1.46983
ENSG00000149591	TAGLN	limma	WTDKO	1.06097	2.82774	8.83345	6.72429e-05	0.000919285	2.13801
ENSG00000149639	SOGA1	limma	WTDKO	-0.571177	4.66848	-8.82397	6.76886e-05	0.000923594	1.73161
ENSG00000170540	ARL6IP1	limma	WTDKO	-0.546983	5.50493	-8.82166	6.77978e-05	0.000923594	1.55491
ENSG00000198042	MAK16	limma	WTDKO	-0.377755	5.52524	-8.82087	6.7835e-05	0.000923594	1.5481
ENSG00000008988	RPS20	limma	WTDKO	0.190926	9.29767	8.82285	6.77417e-05	0.000923594	0.848513
ENSG00000196262	PPIA	limma	WTDKO	0.152089	11.5142	8.80619	6.85342e-05	0.000932163	0.417087
ENSG00000069424	KCNAB2	limma	WTDKO	-1.06441	4.3027	-8.80391	6.86436e-05	0.0009327	1.80761
ENSG00000065911	MTHFD2	limma	WTDKO	-0.460908	7.28601	-8.78835	6.93944e-05	0.000940985	1.19403
ENSG00000241343	RPL36A	limma	WTDKO	0.178457	8.5185	8.7895	6.93387e-05	0.000940985	0.964539
ENSG00000276130	SLC22A18	limma	WTDKO	-1.00313	2.65886	-8.78582	6.95174e-05	0.000941696	2.12944
ENSG00000116017	ARID3A	limma	WTDKO	-1.0636	0.637838	-8.78083	6.9761e-05	0.000944038	2.35401
ENSG00000107159	CA9	limma	WTDKO	-3.32412	0.228792	-8.76646	7.04674e-05	0.000944865	2.34145
ENSG00000107902	LHPP	limma	WTDKO	-0.7119	2.61755	-8.76519	7.05303e-05	0.000944865	2.11451
ENSG00000166171	DPCD	limma	WTDKO	-0.458456	3.60456	-8.76629	7.04755e-05	0.000944865	1.9162
ENSG00000170955	CAVIN3	limma	WTDKO	0.515196	4.01338	8.77714	6.99417e-05	0.000944865	1.83901
ENSG00000127580	WDR24	limma	WTDKO	-0.55592	4.73859	-8.76887	7.03484e-05	0.000944865	1.67273
ENSG00000104671	DCTN6	limma	WTDKO	-0.423674	5.32659	-8.76684	7.04484e-05	0.000944865	1.54497
ENSG00000169957	ZNF768	limma	WTDKO	-0.352909	5.59589	-8.76533	7.05233e-05	0.000944865	1.49064
ENSG00000133027	PEMT	limma	WTDKO	0.388337	5.6974	8.77309	7.01403e-05	0.000944865	1.47899
ENSG00000064726	BTBD1	limma	WTDKO	0.34901	5.92232	8.77385	7.01031e-05	0.000944865	1.43763
ENSG00000225921	NOL7	limma	WTDKO	0.314893	7.52697	8.76985	7.02999e-05	0.000944865	1.13299
ENSG00000012061	ERCC1	limma	WTDKO	-0.514276	5.48924	-8.76359	7.0609e-05	0.000944971	1.5116
ENSG00000104884	ERCC2	limma	WTDKO	-0.425207	5.65688	-8.75997	7.0789e-05	0.0009458	1.47557
ENSG00000090339	ICAM1	limma	WTDKO	-0.357913	6.09689	-8.75949	7.08127e-05	0.0009458	1.39391
ENSG00000166825	ANPEP	limma	WTDKO	-1.84506	2.24543	-8.75507	7.1033e-05	0.000947793	2.20034
ENSG00000129696	TTI2	limma	WTDKO	-0.393601	5.22381	-8.7526	7.11562e-05	0.000948489	1.55403
ENSG00000168333	PPDPFL	limma	WTDKO	1.06224	2.09646	8.7458	7.14969e-05	0.000950182	2.19647
ENSG00000112493	TAPBP	limma	WTDKO	0.355298	5.20062	8.747	7.14367e-05	0.000950182	1.55483
ENSG00000236490	TAPBP	limma	WTDKO	0.355298	5.20062	8.747	7.14367e-05	0.000950182	1.55483
ENSG00000011347	SYT7	limma	WTDKO	1.09074	2.24056	8.74341	7.16172e-05	0.000950834	2.17328
ENSG00000119013	NDUFB3	limma	WTDKO	-0.51294	5.2311	-8.73296	7.21454e-05	0.000954996	1.53881
ENSG00000146143	PRIM2	limma	WTDKO	0.391905	6.05296	8.73347	7.21199e-05	0.000954996	1.38206
ENSG00000168883	USP39	limma	WTDKO	-0.296651	6.42597	-8.73538	7.20228e-05	0.000954996	1.31442
ENSG00000174791	RIN1	limma	WTDKO	-0.248646	6.11698	-8.73152	7.22188e-05	0.00095502	1.36752
ENSG00000103275	UBE2I	limma	WTDKO	-0.268501	6.26416	-8.72925	7.23341e-05	0.000955053	1.33904
ENSG00000052802	MSMO1	limma	WTDKO	0.427271	6.35528	8.72866	7.23644e-05	0.000955053	1.3233
ENSG00000135945	REV1	limma	WTDKO	-0.554247	5.09286	-8.72365	7.26202e-05	0.000956536	1.56064
ENSG00000198408	OGA	limma	WTDKO	-0.25974	6.45511	-8.72484	7.25595e-05	0.000956536	1.30052
ENSG00000159593	NAE1	limma	WTDKO	0.260686	7.38685	8.71589	7.30186e-05	0.000960835	1.11598
ENSG00000203722	RAET1G	limma	WTDKO	-0.950362	1.63092	-8.71274	7.31806e-05	0.000962018	2.23135
ENSG00000120913	PDLIM2	limma	WTDKO	-0.58417	4.25067	-8.70901	7.33733e-05	0.000962344	1.73349
ENSG00000158042	MRPL17	limma	WTDKO	-0.252442	6.44522	-8.70808	7.34218e-05	0.000962344	1.28896
ENSG00000134057	CCNB1	limma	WTDKO	0.20284	8.12992	8.70824	7.34133e-05	0.000962344	0.971612
ENSG00000110090	CPT1A	limma	WTDKO	0.251559	7.11384	8.7038	7.36439e-05	0.000964309	1.15858
ENSG00000138119	MYOF	limma	WTDKO	-0.325575	8.09842	-8.70167	7.37544e-05	0.000964809	0.9723
ENSG00000126247	CAPNS1	limma	WTDKO	-0.347661	7.57585	-8.68724	7.45103e-05	0.000973743	1.05744
ENSG00000124831	LRRFIP1	limma	WTDKO	0.242806	7.66756	8.68446	7.46572e-05	0.000974707	1.03801
ENSG00000184584	STING1	limma	WTDKO	-0.760327	3.3088	-8.6758	7.51159e-05	0.000974973	1.9114
ENSG00000288243	STING1	limma	WTDKO	-0.760327	3.3088	-8.6758	7.51159e-05	0.000974973	1.9114
ENSG00000143578	CREB3L4	limma	WTDKO	-0.481486	3.65502	-8.67645	7.50812e-05	0.000974973	1.83568
ENSG00000062650	WAPL	limma	WTDKO	-0.257766	6.57582	-8.68005	7.48901e-05	0.000974973	1.24234
ENSG00000074071	MRPS34	limma	WTDKO	-0.272474	7.35771	-8.67623	7.50927e-05	0.000974973	1.08933
ENSG00000169180	XPO6	limma	WTDKO	-0.476749	7.88322	-8.67655	7.50759e-05	0.000974973	0.992778
ENSG00000068650	ATP11A	limma	WTDKO	-0.481627	6.98227	-8.67363	7.52313e-05	0.000975521	1.16105
ENSG00000275832	ARHGAP23	limma	WTDKO	-0.394937	5.71689	-8.66592	7.5643e-05	0.000979907	1.38922
ENSG00000164251	F2RL1	limma	WTDKO	0.479365	4.14795	8.6533	7.63228e-05	0.000987755	1.71162
ENSG00000130702	LAMA5	limma	WTDKO	-0.236351	9.29497	-8.6519	7.63986e-05	0.000987777	0.712138
ENSG00000153291	SLC25A27	limma	WTDKO	1.88331	2.19081	8.64697	7.66664e-05	0.00099028	2.13131
ENSG00000115657	ABCB6	limma	WTDKO	-0.382285	6.30689	-8.64406	7.6825e-05	0.000991369	1.26366
ENSG00000134686	PHC2	limma	WTDKO	-0.321249	5.2897	-8.64089	7.69982e-05	0.000991686	1.4511
ENSG00000100219	XBP1	limma	WTDKO	-0.302976	6.66377	-8.64192	7.69417e-05	0.000991686	1.1954
ENSG00000011021	CLCN6	limma	WTDKO	0.501991	5.02647	8.62861	7.76733e-05	0.000998453	1.49956
ENSG00000151465	CDC123	limma	WTDKO	-0.213908	7.97644	-8.62974	7.7611e-05	0.000998453	0.936464
ENSG00000042445	RETSAT	limma	WTDKO	-0.367008	5.75081	-8.62473	7.78879e-05	0.00100025	1.34974
ENSG00000178188	SH2B1	limma	WTDKO	-0.670264	5.42175	-8.61451	7.84565e-05	0.00100658	1.40876
ENSG00000164442	CITED2	limma	WTDKO	-0.433164	4.33045	-8.60983	7.87183e-05	0.00100713	1.63511
ENSG00000167693	NXN	limma	WTDKO	0.411759	5.01389	8.6092	7.87535e-05	0.00100713	1.48505
ENSG00000178691	SUZ12	limma	WTDKO	0.238474	7.09695	8.60836	7.88011e-05	0.00100713	1.08508
ENSG00000140105	WARS1	limma	WTDKO	-0.239405	7.9293	-8.61019	7.86982e-05	0.00100713	0.929459
ENSG00000115446	UNC50	limma	WTDKO	-0.403414	4.60673	-8.60477	7.90029e-05	0.00100874	1.56922
ENSG00000206281	TAPBP	limma	WTDKO	0.353567	5.20082	8.6022	7.91475e-05	0.00100962	1.43941
ENSG00000204197	KIFC1	limma	WTDKO	0.309107	5.37405	8.59248	7.96981e-05	0.00101568	1.39606
ENSG00000162772	ATF3	limma	WTDKO	0.478152	3.63718	8.56233	8.14344e-05	0.00103385	1.75023
ENSG00000156873	PHKG2	limma	WTDKO	-0.533831	4.75687	-8.56258	8.14201e-05	0.00103385	1.5042
ENSG00000167700	MFSD3	limma	WTDKO	-0.448509	6.40298	-8.56525	8.12646e-05	0.00103385	1.18286
ENSG00000128567	PODXL	limma	WTDKO	-0.330188	6.94993	-8.56499	8.12796e-05	0.00103385	1.07864
ENSG00000276681	LENG8	limma	WTDKO	-0.347707	6.24998	-8.55852	8.1657e-05	0.00103569	1.20495
ENSG00000172915	NBEA	limma	WTDKO	0.50411	3.61081	8.5563	8.17864e-05	0.00103635	1.75148
ENSG00000067141	NEO1	limma	WTDKO	1.33336	-0.151438	8.54295	8.25733e-05	0.00104533	2.18971
ENSG00000154734	ADAMTS1	limma	WTDKO	-0.74137	2.99953	-8.54139	8.26652e-05	0.0010455	1.86854
ENSG00000132434	LANCL2	limma	WTDKO	0.401209	4.69525	8.537	8.29261e-05	0.00104781	1.49625
ENSG00000167702	KIFC2	limma	WTDKO	-0.793542	4.22948	-8.51674	8.41419e-05	0.00106187	1.58934
ENSG00000125868	DSTN	limma	WTDKO	0.238159	7.15071	8.51581	8.41986e-05	0.00106187	0.999576
ENSG00000006534	ALDH3B1	limma	WTDKO	-0.621069	3.96675	-8.50642	8.47689e-05	0.00106738	1.6357
ENSG00000185787	MORF4L1	limma	WTDKO	0.195072	8.33268	8.50599	8.47953e-05	0.00106738	0.770454
ENSG00000168811	IL12A	limma	WTDKO	0.970555	1.42525	8.49993	8.51661e-05	0.00107104	2.09639
ENSG00000099875	MKNK2	limma	WTDKO	0.563879	4.68796	8.49201	8.56536e-05	0.00107615	1.46432
ENSG00000182831	C16orf72	limma	WTDKO	-0.472634	4.26052	-8.48743	8.59367e-05	0.0010787	1.55308
ENSG00000101298	SNPH	limma	WTDKO	1.31611	0.354474	8.47481	8.67234e-05	0.00108755	2.14504
ENSG00000204256	BRD2	limma	WTDKO	0.455954	4.49668	8.46958	8.70512e-05	0.00108859	1.48677
ENSG00000169692	AGPAT2	limma	WTDKO	-0.387452	4.73241	-8.46963	8.70484e-05	0.00108859	1.43236
ENSG00000077348	EXOSC5	limma	WTDKO	-0.43254	4.9513	-8.4721	8.68933e-05	0.00108859	1.38701
ENSG00000095319	NUP188	limma	WTDKO	0.187448	8.90103	8.46722	8.72e-05	0.00108943	0.633779
ENSG00000196296	ATP2A1	limma	WTDKO	-0.86603	1.36329	-8.44863	8.83806e-05	0.00110211	2.06259
ENSG00000002330	BAD	limma	WTDKO	-0.397538	4.75983	-8.4489	8.83634e-05	0.00110211	1.40955
ENSG00000104221	BRF2	limma	WTDKO	-0.45848	4.58209	-8.44101	8.88698e-05	0.00110718	1.44365
ENSG00000130811	EIF3G	limma	WTDKO	-0.256543	7.44873	-8.43953	8.89653e-05	0.00110734	0.879751
ENSG00000197483	ZNF628	limma	WTDKO	1.18221	4.67652	8.43707	8.91237e-05	0.00110767	1.44185
ENSG00000140199	SLC12A6	limma	WTDKO	0.529051	5.0793	8.43653	8.91586e-05	0.00110767	1.33365
ENSG00000139269	INHBE	limma	WTDKO	1.72456	0.281372	8.42981	8.95942e-05	0.00110934	2.11452
ENSG00000222011	FAM185A	limma	WTDKO	0.647178	3.21513	8.42937	8.96225e-05	0.00110934	1.73539
ENSG00000164307	ERAP1	limma	WTDKO	0.29046	5.87938	8.4298	8.95951e-05	0.00110934	1.16808
ENSG00000160201	U2AF1	limma	WTDKO	0.308905	7.19887	8.42805	8.97083e-05	0.00110934	0.919028
ENSG00000275895	U2AF1L5	limma	WTDKO	0.308905	7.19887	8.42805	8.97083e-05	0.00110934	0.919028
ENSG00000109861	CTSC	limma	WTDKO	-0.213661	8.13104	-8.42413	8.99643e-05	0.00111148	0.740375
ENSG00000160179	ABCG1	limma	WTDKO	-0.984067	2.16191	-8.41709	9.04252e-05	0.00111367	1.9316
ENSG00000020633	RUNX3	limma	WTDKO	-0.46359	3.76677	-8.41486	9.05721e-05	0.00111367	1.60328
ENSG00000166503	HDGFL3	limma	WTDKO	0.451547	4.16786	8.4126	9.07206e-05	0.00111367	1.51384
ENSG00000133816	MICAL2	limma	WTDKO	-0.599327	5.19967	-8.41025	9.08755e-05	0.00111367	1.28709
ENSG00000023839	ABCC2	limma	WTDKO	-0.459752	7.888	-8.41446	9.05983e-05	0.00111367	0.778517
ENSG00000173812	EIF1	limma	WTDKO	0.198611	8.16816	8.41926	9.02831e-05	0.00111367	0.729743
ENSG00000006744	ELAC2	limma	WTDKO	0.30373	8.18926	8.40999	9.08928e-05	0.00111367	0.718718
ENSG00000160208	RRP1B	limma	WTDKO	0.184605	8.22701	8.41674	9.04483e-05	0.00111367	0.71674
ENSG00000112972	HMGCS1	limma	WTDKO	0.449697	8.4746	8.41055	9.08558e-05	0.00111367	0.667391
ENSG00000106991	ENG	limma	WTDKO	-0.259595	6.97406	-8.40538	9.11978e-05	0.00111638	0.943252
ENSG00000256269	HMBS	limma	WTDKO	-0.291947	5.55054	-8.40332	9.13345e-05	0.00111703	1.20715
ENSG00000277424	HMOX2	limma	WTDKO	-0.374079	5.06164	-8.39853	9.16538e-05	0.00111991	1.30268
ENSG00000110958	PTGES3	limma	WTDKO	0.204566	8.07625	8.39655	9.17861e-05	0.0011205	0.728014
ENSG00000023228	NDUFS1	limma	WTDKO	-0.298103	6.18231	-8.39092	9.2163e-05	0.00112304	1.08026
ENSG00000283447	NDUFS1	limma	WTDKO	-0.298103	6.18231	-8.39092	9.2163e-05	0.00112304	1.08026
ENSG00000213214	ARHGEF35	limma	WTDKO	-1.27768	1.81053	-8.38651	9.24593e-05	0.00112403	1.96669
ENSG00000120053	GOT1	limma	WTDKO	-0.310311	5.8301	-8.38846	9.23284e-05	0.00112403	1.14273
ENSG00000111832	RWDD1	limma	WTDKO	0.277317	6.34233	8.38595	9.24968e-05	0.00112403	1.04723
ENSG00000115541	HSPE1	limma	WTDKO	-0.281274	7.84815	-8.3817	9.27841e-05	0.00112649	0.757782
ENSG00000115137	DNAJC27	limma	WTDKO	-0.576971	4.24963	-8.37821	9.30204e-05	0.00112834	1.46845
ENSG00000117133	RPF1	limma	WTDKO	0.251789	6.58199	8.37628	9.31517e-05	0.0011289	0.994594
ENSG00000113719	ERGIC1	limma	WTDKO	-0.275402	7.21559	-8.37316	9.33635e-05	0.00112927	0.869817
ENSG00000154473	BUB3	limma	WTDKO	-0.23512	7.42263	-8.3721	9.3436e-05	0.00112927	0.829014
ENSG00000096433	ITPR3	limma	WTDKO	0.194616	8.17014	8.37391	9.33123e-05	0.00112927	0.691904
ENSG00000185624	P4HB	limma	WTDKO	-0.274762	9.32781	-8.36231	9.41059e-05	0.00113634	0.469399
ENSG00000225830	ERCC6	limma	WTDKO	-0.914897	5.18981	-8.35679	9.44862e-05	0.00113727	1.2531
ENSG00000103005	USB1	limma	WTDKO	-0.363107	5.13525	-8.35378	9.46942e-05	0.00113727	1.25036
ENSG00000183011	NAA38	limma	WTDKO	-0.316972	5.95726	-8.35756	9.44333e-05	0.00113727	1.09401
ENSG00000085840	ORC1	limma	WTDKO	-0.28326	6.30727	-8.3593	9.4313e-05	0.00113727	1.03127
ENSG00000115866	DARS1	limma	WTDKO	-0.299232	6.75381	-8.3555	9.45752e-05	0.00113727	0.944725
ENSG00000196504	PRPF40A	limma	WTDKO	-0.25549	7.48933	-8.35379	9.46937e-05	0.00113727	0.801343
ENSG00000165832	TRUB1	limma	WTDKO	-0.434181	4.49268	-8.34817	9.50836e-05	0.00114092	1.38756
ENSG00000171862	PTEN	limma	WTDKO	-0.943032	4.05824	-8.34558	9.52641e-05	0.00114199	1.49219
ENSG00000074219	TEAD2	limma	WTDKO	-0.430126	4.11916	-8.34321	9.54296e-05	0.00114199	1.46691
ENSG00000152127	MGAT5	limma	WTDKO	-0.440954	4.44414	-8.34361	9.54011e-05	0.00114199	1.39483
ENSG00000142494	SLC47A1	limma	WTDKO	0.637623	4.27409	8.33992	9.56591e-05	0.00114371	1.43435
ENSG00000129353	SLC44A2	limma	WTDKO	-0.60483	6.23432	-8.32775	9.65156e-05	0.00115188	1.02079
ENSG00000023287	RB1CC1	limma	WTDKO	0.533865	6.86794	8.32853	9.64611e-05	0.00115188	0.90251
ENSG00000135063	FAM189A2	limma	WTDKO	1.34634	1.22416	8.32479	9.67258e-05	0.00115336	1.98773
ENSG00000115758	ODC1	limma	WTDKO	0.226935	10.0177	8.31199	9.76384e-05	0.0011632	0.302017
ENSG00000114988	LMAN2L	limma	WTDKO	-0.773798	3.75387	-8.30863	9.78792e-05	0.00116503	1.52492
ENSG00000163527	STT3B	limma	WTDKO	-0.181954	7.70669	-8.30376	9.82302e-05	0.00116817	0.718871
ENSG00000271425	NBPF10	limma	WTDKO	0.431929	5.94787	8.30199	9.83577e-05	0.00116864	1.05138
ENSG00000258588	TRIM6-TRIM34	limma	WTDKO	-1.63675	0.354335	-8.29364	9.89634e-05	0.0011743	2.01501
ENSG00000119203	CPSF3	limma	WTDKO	-0.209759	6.81351	-8.293	9.901e-05	0.0011743	0.881107
ENSG00000186918	ZNF395	limma	WTDKO	0.451515	4.30079	8.29073	9.91755e-05	0.00117522	1.38457
ENSG00000163481	RNF25	limma	WTDKO	-0.432896	4.66131	-8.28781	9.93892e-05	0.00117671	1.30003
ENSG00000134452	FBH1	limma	WTDKO	-0.232572	6.55848	-8.2847	9.96169e-05	0.00117793	0.922759
ENSG00000133026	MYH10	limma	WTDKO	0.2735	8.10823	8.28398	9.96693e-05	0.00117793	0.628947
ENSG00000183751	TBL3	limma	WTDKO	-0.345441	6.61397	-8.28144	9.98562e-05	0.0011791	0.910006
ENSG00000175048	ZDHHC14	limma	WTDKO	-0.888834	1.69377	-8.27824	0.000100092	0.0011806	1.89248
ENSG00000174749	FAM241A	limma	WTDKO	0.604572	3.06596	8.27731	0.00010016	0.0011806	1.64279
ENSG00000204856	FAM216A	limma	WTDKO	0.505381	4.94047	8.27471	0.000100352	0.00118182	1.23007
ENSG00000189067	LITAF	limma	WTDKO	-0.453941	5.21927	-8.27214	0.000100543	0.00118198	1.16668
ENSG00000115970	THADA	limma	WTDKO	-0.247318	6.16859	-8.27298	0.000100481	0.00118198	0.984953
ENSG00000150593	PDCD4	limma	WTDKO	0.361515	5.99448	8.26657	0.000100956	0.00118579	1.01264
ENSG00000130487	KLHDC7B	limma	WTDKO	1.35841	1.87894	8.25917	0.000101509	0.00119124	1.86148
ENSG00000165476	REEP3	limma	WTDKO	-0.499756	4.35606	-8.25568	0.000101771	0.00119301	1.34303
ENSG00000126858	RHOT1	limma	WTDKO	0.55128	6.00162	8.25478	0.000101839	0.00119301	1.00348
ENSG00000169071	ROR2	limma	WTDKO	-0.406249	4.66288	-8.25286	0.000101983	0.00119365	1.27042
ENSG00000137941	TTLL7	limma	WTDKO	0.526806	4.03434	8.25144	0.00010209	0.00119385	1.41325
ENSG00000003402	CFLAR	limma	WTDKO	-0.300288	5.04404	-8.24722	0.000102409	0.00119653	1.18082
ENSG00000177076	ACER2	limma	WTDKO	-1.18387	1.57425	-8.23604	0.000103259	0.00120542	1.87873
ENSG00000047597	XK	limma	WTDKO	0.545934	2.88798	8.228	0.000103876	0.00121043	1.63777
ENSG00000128335	APOL2	limma	WTDKO	0.291916	5.35612	8.22689	0.000103961	0.00121043	1.10005
ENSG00000163050	COQ8A	limma	WTDKO	0.272146	5.63074	8.22719	0.000103938	0.00121043	1.04676
ENSG00000178826	TMEM139	limma	WTDKO	-0.409428	3.96968	-8.22352	0.000104221	0.00121047	1.40154
ENSG00000169592	INO80E	limma	WTDKO	-0.324587	5.38815	-8.22354	0.000104219	0.00121047	1.09036
ENSG00000086232	EIF2AK1	limma	WTDKO	-0.179884	7.77217	-8.22331	0.000104237	0.00121047	0.639465
ENSG00000158457	TSPAN33	limma	WTDKO	0.787152	1.64601	8.2182	0.000104632	0.0012119	1.85146
ENSG00000113269	RNF130	limma	WTDKO	0.376503	5.37033	8.21918	0.000104556	0.0012119	1.09188
ENSG00000244274	DBNDD2	limma	WTDKO	0.278993	5.95072	8.21911	0.000104562	0.0012119	0.980481
ENSG00000163001	CFAP36	limma	WTDKO	-0.362877	4.69366	-8.21374	0.000104979	0.00121486	1.23051
ENSG00000100299	ARSA	limma	WTDKO	-0.408838	4.80302	-8.21073	0.000105213	0.00121652	1.20431
ENSG00000169021	UQCRFS1	limma	WTDKO	-0.255194	7.36472	-8.20789	0.000105435	0.00121803	0.703255
ENSG00000162496	DHRS3	limma	WTDKO	0.836821	2.33722	8.20451	0.0001057	0.00122003	1.73093
ENSG00000271383	NBPF19	limma	WTDKO	0.346548	6.29176	8.19847	0.000106175	0.0012234	0.901059
ENSG00000138363	ATIC	limma	WTDKO	-0.30453	7.41785	-8.19919	0.000106118	0.0012234	0.686038
ENSG00000128573	FOXP2	limma	WTDKO	1.1676	1.20126	8.19623	0.000106352	0.00122438	1.88949
ENSG00000157657	ZNF618	limma	WTDKO	0.71197	2.83404	8.1916	0.000106718	0.00122754	1.6227
ENSG00000107745	MICU1	limma	WTDKO	-0.375653	6.19646	-8.18831	0.00010698	0.00122843	0.909633
ENSG00000108559	NUP88	limma	WTDKO	-0.23001	6.74975	-8.18903	0.000106923	0.00122843	0.806419
ENSG00000175792	RUVBL1	limma	WTDKO	0.210227	6.67391	8.18667	0.00010711	0.00122886	0.819092
ENSG00000112118	MCM3	limma	WTDKO	0.200545	8.90423	8.17851	0.000107762	0.00123529	0.392802
ENSG00000137563	GGH	limma	WTDKO	0.292984	6.03223	8.17417	0.000108111	0.00123822	0.927908
ENSG00000261052	SULT1A3	limma	WTDKO	-0.454399	4.41079	-8.17239	0.000108255	0.0012388	1.26093
ENSG00000121022	COPS5	limma	WTDKO	-0.482523	5.79035	-8.16516	0.000108839	0.00124442	0.965823
ENSG00000103653	CSK	limma	WTDKO	0.478936	6.3094	8.16163	0.000109126	0.00124663	0.867866
ENSG00000146376	ARHGAP18	limma	WTDKO	-0.483817	4.46253	-8.15491	0.000109675	0.00125118	1.23517
ENSG00000160959	LRRC14	limma	WTDKO	-0.412545	5.04506	-8.15445	0.000109712	0.00125118	1.10456
ENSG00000165886	UBTD1	limma	WTDKO	-0.944397	2.34211	-8.14826	0.00011022	0.00125591	1.68571
ENSG00000127824	TUBA4A	limma	WTDKO	-0.408999	7.33508	-8.13625	0.000111213	0.00126614	0.649554
ENSG00000119943	PYROXD2	limma	WTDKO	-0.902322	2.21279	-8.13486	0.000111329	0.00126638	1.69729
ENSG00000104064	GABPB1	limma	WTDKO	0.30498	5.34918	8.12367	0.000112264	0.00127593	1.01504
ENSG00000198856	OSTC	limma	WTDKO	-0.306496	6.20469	-8.1119	0.000113258	0.00128613	0.843352
ENSG00000275052	PPP4R3B	limma	WTDKO	-0.22441	6.80616	-8.1062	0.000113744	0.00128945	0.725579
ENSG00000060138	YBX3	limma	WTDKO	0.196946	8.04155	8.10643	0.000113724	0.00128945	0.491276
ENSG00000271254	AC240274.1	limma	WTDKO	0.506155	5.47158	8.09967	0.000114302	0.00129358	0.973543
ENSG00000255823	MTRNR2L8	limma	WTDKO	-0.616678	9.36636	-8.0999	0.000114282	0.00129358	0.244054
ENSG00000007541	PIGQ	limma	WTDKO	-0.517493	5.31185	-8.09684	0.000114545	0.00129523	1.00188
ENSG00000233450	KIFC1	limma	WTDKO	0.292476	5.40676	8.09496	0.000114707	0.00129596	0.979225
ENSG00000214022	REPIN1	limma	WTDKO	0.330694	7.53509	8.09018	0.000115119	0.00129952	0.572469
ENSG00000198435	NRARP	limma	WTDKO	0.618575	2.41099	8.08482	0.000115583	0.00130256	1.61632
ENSG00000006634	DBF4	limma	WTDKO	0.444836	5.8456	8.08582	0.000115496	0.00130256	0.889214
ENSG00000088298	EDEM2	limma	WTDKO	-0.341746	4.72026	-8.0794	0.000116055	0.00130677	1.11173
ENSG00000145191	EIF2B5	limma	WTDKO	0.326183	6.71243	8.07234	0.000116673	0.00131262	0.715546
ENSG00000169242	EFNA1	limma	WTDKO	-0.258885	5.75822	-8.07117	0.000116777	0.00131268	0.890733
ENSG00000122873	CISD1	limma	WTDKO	-0.286636	5.42107	-8.05133	0.000118535	0.00133132	0.938549
ENSG00000087095	NLK	limma	WTDKO	-0.32978	5.12917	-8.04842	0.000118795	0.00133312	0.996199
ENSG00000185009	AP3M1	limma	WTDKO	-0.374811	4.8627	-8.04538	0.000119067	0.00133402	1.05161
ENSG00000118939	UCHL3	limma	WTDKO	0.258911	5.88616	8.0453	0.000119075	0.00133402	0.845549
ENSG00000170265	ZNF282	limma	WTDKO	0.278689	6.08733	8.03889	0.000119652	0.00133936	0.803176
ENSG00000105723	GSK3A	limma	WTDKO	-0.237686	5.86878	-8.03559	0.000119951	0.00134158	0.839875
ENSG00000145555	MYO10	limma	WTDKO	0.306256	7.73909	8.03085	0.000120382	0.00134527	0.483392
ENSG00000147536	GINS4	limma	WTDKO	-0.701458	4.04394	-8.02187	0.000121202	0.0013531	1.22121
ENSG00000012171	SEMA3B	limma	WTDKO	-0.292232	7.08354	-8.02096	0.000121285	0.0013531	0.599285
ENSG00000168743	NPNT	limma	WTDKO	-1.97315	1.19209	-8.00599	0.000122667	0.00136738	1.75181
ENSG00000164823	OSGIN2	limma	WTDKO	-0.283679	5.41985	-7.99412	0.000123776	0.00137858	0.890044
ENSG00000162980	ARL5A	limma	WTDKO	-0.45074	4.35796	-7.98624	0.000124518	0.00138569	1.11619
ENSG00000114853	ZBTB47	limma	WTDKO	0.582967	3.87849	7.98308	0.000124817	0.00138786	1.22471
ENSG00000148908	RGS10	limma	WTDKO	-0.545815	3.67796	-7.97879	0.000125225	0.00139014	1.26356
ENSG00000070669	ASNS	limma	WTDKO	0.924299	5.79372	7.97873	0.000125231	0.00139014	0.816205
ENSG00000159079	CFAP298	limma	WTDKO	-0.344774	6.35022	-7.97611	0.00012548	0.00139176	0.700941
ENSG00000162062	TEDC2	limma	WTDKO	-0.513509	4.30329	-7.96986	0.000126078	0.00139606	1.11553
ENSG00000096155	BAG6	limma	WTDKO	0.278413	6.88365	7.96991	0.000126073	0.00139606	0.594626
ENSG00000100767	PAPLN	limma	WTDKO	1.02463	3.591	7.9618	0.000126854	0.00140305	1.28113
ENSG00000074696	HACD3	limma	WTDKO	0.27623	6.03185	7.96112	0.000126919	0.00140305	0.74677
ENSG00000172828	CES3	limma	WTDKO	-1.72355	2.94052	-7.95771	0.000127249	0.00140553	1.44198
ENSG00000084774	CAD	limma	WTDKO	0.150754	9.16647	7.95417	0.000127592	0.00140816	0.152926
ENSG00000147592	LACTB2	limma	WTDKO	-0.431041	3.68544	-7.95013	0.000127986	0.00141133	1.23618
ENSG00000115091	ACTR3	limma	WTDKO	-0.375084	6.98729	-7.9438	0.000128605	0.00141699	0.552234
ENSG00000175426	PCSK1	limma	WTDKO	0.876973	1.43121	7.93809	0.000129166	0.001422	1.65777
ENSG00000126267	COX6B1	limma	WTDKO	-0.372616	6.37021	-7.93331	0.000129639	0.00142603	0.660525
ENSG00000109790	KLHL5	limma	WTDKO	0.333902	5.80345	7.92696	0.000130268	0.00143177	0.760106
ENSG00000144233	AMMECR1L	limma	WTDKO	-0.394592	4.04669	-7.91935	0.000131029	0.00143729	1.12887
ENSG00000145996	CDKAL1	limma	WTDKO	0.449188	4.27743	7.92076	0.000130888	0.00143729	1.07961
ENSG00000167925	GHDC	limma	WTDKO	-0.421397	4.45368	-7.9187	0.000131093	0.00143729	1.03638
ENSG00000073464	CLCN4	limma	WTDKO	2.67295	-0.0303004	7.91518	0.000131447	0.00143998	1.7413
ENSG00000065882	TBC1D1	limma	WTDKO	-0.367541	5.24103	-7.91373	0.000131593	0.0014404	0.858132
ENSG00000148572	NRBF2	limma	WTDKO	-0.489456	3.61402	-7.90769	0.000132203	0.00144352	1.21662
ENSG00000179855	GIPC3	limma	WTDKO	-0.491125	5.18778	-7.90813	0.000132158	0.00144352	0.866129
ENSG00000130340	SNX9	limma	WTDKO	0.288094	5.36225	7.90918	0.000132052	0.00144352	0.829392
ENSG00000073849	ST6GAL1	limma	WTDKO	-1.49336	-0.656404	-7.90629	0.000132344	0.00144365	1.72597
ENSG00000135378	PRRG4	limma	WTDKO	1.53852	0.55952	7.90544	0.000132431	0.00144365	1.71564
ENSG00000284933	ARHGEF5	limma	WTDKO	-0.60671	4.42882	-7.904	0.000132577	0.00144406	1.03243
ENSG00000106025	TSPAN12	limma	WTDKO	0.583721	3.07533	7.9011	0.000132872	0.00144609	1.32926
ENSG00000151917	BEND6	limma	WTDKO	1.31522	0.863605	7.89742	0.000133246	0.00144803	1.68761
ENSG00000079691	CARMIL1	limma	WTDKO	0.270504	6.08785	7.89723	0.000133267	0.00144803	0.681336
ENSG00000180198	RCC1	limma	WTDKO	0.186323	8.34042	7.89599	0.000133393	0.00144822	0.25493
ENSG00000169018	FEM1B	limma	WTDKO	0.352133	4.7541	7.89362	0.000133635	0.00144867	0.946824
ENSG00000141232	TOB1	limma	WTDKO	-0.30054	6.80584	-7.8924	0.00013376	0.00144867	0.542555
ENSG00000114631	PODXL2	limma	WTDKO	0.176596	8.06426	7.89246	0.000133755	0.00144867	0.303076
ENSG00000288145	EIF5A	limma	WTDKO	0.154316	9.06698	7.88317	0.000134711	0.00145661	0.109471
ENSG00000132507	EIF5A	limma	WTDKO	0.154316	9.06698	7.88317	0.000134711	0.00145661	0.109471
ENSG00000121413	ZSCAN18	limma	WTDKO	0.478706	3.84265	7.88172	0.000134861	0.00145705	1.14484
ENSG00000071626	DAZAP1	limma	WTDKO	0.170417	8.51874	7.87138	0.000135936	0.00146747	0.200307
ENSG00000135966	TGFBRAP1	limma	WTDKO	-0.335628	5.24246	-7.85876	0.000137262	0.00148059	0.809979
ENSG00000171462	DLK2	limma	WTDKO	1.28288	0.369751	7.8563	0.000137522	0.00148063	1.68527
ENSG00000183397	C19orf71	limma	WTDKO	-0.447899	3.30397	-7.85557	0.000137599	0.00148063	1.23866
ENSG00000198843	SELENOT	limma	WTDKO	-0.275493	6.11615	-7.85622	0.00013753	0.00148063	0.640166
ENSG00000162972	MAIP1	limma	WTDKO	-0.308159	5.0342	-7.8506	0.000138126	0.00148511	0.846511
ENSG00000099958	DERL3	limma	WTDKO	-0.916925	1.05566	-7.84464	0.000138763	0.00148955	1.62452
ENSG00000274437	DERL3	limma	WTDKO	-0.916925	1.05566	-7.84464	0.000138763	0.00148955	1.62452
ENSG00000174891	RSRC1	limma	WTDKO	0.302619	5.19012	7.84217	0.000139027	0.00149119	0.806863
ENSG00000005448	WDR54	limma	WTDKO	-0.49558	4.28825	-7.83724	0.000139556	0.00149446	1.00493
ENSG00000175073	VCPIP1	limma	WTDKO	-0.456138	4.54647	-7.83763	0.000139515	0.00149446	0.946107
ENSG00000162402	USP24	limma	WTDKO	0.321202	7.36843	7.83227	0.000140092	0.00149899	0.381665
ENSG00000168961	LGALS9	limma	WTDKO	1.1378	1.23505	7.82925	0.000140419	0.00150009	1.59605
ENSG00000125755	SYMPK	limma	WTDKO	-0.325123	7.26692	-7.82966	0.000140375	0.00150009	0.398294
ENSG00000106070	GRB10	limma	WTDKO	0.448676	5.94322	7.82189	0.000141219	0.00150503	0.644124
ENSG00000139620	KANSL2	limma	WTDKO	0.284843	5.99425	7.82345	0.000141049	0.00150503	0.634582
ENSG00000142230	SAE1	limma	WTDKO	-0.255323	7.0959	-7.82237	0.000141167	0.00150503	0.424856
ENSG00000169490	TM2D2	limma	WTDKO	-0.613694	4.47643	-7.82073	0.000141346	0.00150516	0.949819
ENSG00000072110	ACTN1	limma	WTDKO	-0.18719	8.26433	-7.81971	0.000141458	0.00150516	0.202288
ENSG00000168090	COPS6	limma	WTDKO	0.215102	7.1962	7.81773	0.000141674	0.00150626	0.401357
ENSG00000150990	DHX37	limma	WTDKO	0.237768	6.83847	7.81342	0.000142147	0.00150888	0.46745
ENSG00000159140	SON	limma	WTDKO	-0.331004	8.85462	-7.81382	0.000142103	0.00150888	0.0882307
ENSG00000141524	TMC6	limma	WTDKO	-0.830261	5.54887	-7.80791	0.000142754	0.00151412	0.71279
ENSG00000119655	NPC2	limma	WTDKO	-0.543739	4.82121	-7.80575	0.000142993	0.00151425	0.857911
ENSG00000165733	BMS1	limma	WTDKO	-0.164206	7.77602	-7.80581	0.000142986	0.00151425	0.280478
ENSG00000151883	PARP8	limma	WTDKO	0.544868	5.48428	7.80123	0.000143494	0.00151835	0.715423
ENSG00000273592	MBOAT7	limma	WTDKO	-1.6779	1.71833	-7.79648	0.000144023	0.00152153	1.51731
ENSG00000276935	MBOAT7	limma	WTDKO	-1.6779	1.71833	-7.79648	0.000144023	0.00152153	1.51731
ENSG00000131171	SH3BGRL	limma	WTDKO	-0.504612	3.4719	-7.79164	0.000144564	0.00152243	1.14854
ENSG00000172889	EGFL7	limma	WTDKO	-0.524263	4.74095	-7.79313	0.000144396	0.00152243	0.86453
ENSG00000124299	PEPD	limma	WTDKO	-0.303479	5.73334	-7.79236	0.000144483	0.00152243	0.655507
ENSG00000134291	TMEM106C	limma	WTDKO	0.253832	7.47857	7.79262	0.000144454	0.00152243	0.325431
ENSG00000204291	COL15A1	limma	WTDKO	-0.659448	6.36747	-7.79061	0.000144679	0.00152243	0.539258
ENSG00000112293	GPLD1	limma	WTDKO	0.827466	1.54948	7.78887	0.000144874	0.00152329	1.52041
ENSG00000168765	GSTM4	limma	WTDKO	-0.283985	5.96007	-7.78479	0.000145333	0.00152692	0.60663
ENSG00000103496	STX4	limma	WTDKO	-0.596855	4.20219	-7.78153	0.000145701	0.00152837	0.977729
ENSG00000146729	NIPSNAP2	limma	WTDKO	0.284355	5.5944	7.78242	0.000145601	0.00152837	0.673779
ENSG00000082212	ME2	limma	WTDKO	0.287148	5.91681	7.7755	0.000146384	0.00153433	0.607062
ENSG00000198911	SREBF2	limma	WTDKO	0.22469	8.08241	7.77336	0.000146629	0.00153569	0.195752
ENSG00000142627	EPHA2	limma	WTDKO	-0.226651	6.08453	-7.77212	0.00014677	0.00153596	0.572376
ENSG00000102870	ZNF629	limma	WTDKO	-0.403054	4.60938	-7.76829	0.000147206	0.00153932	0.870791
ENSG00000226479	TMEM185B	limma	WTDKO	-0.338676	4.75453	-7.7581	0.000148377	0.00155035	0.828268
ENSG00000100941	PNN	limma	WTDKO	0.259279	8.53958	7.75672	0.000148537	0.0015508	0.0963416
ENSG00000112039	FANCE	limma	WTDKO	0.382272	5.03864	7.75508	0.000148727	0.00155124	0.764303
ENSG00000188522	FAM83G	limma	WTDKO	0.270351	5.57179	7.75434	0.000148811	0.00155124	0.653436
ENSG00000150938	CRIM1	limma	WTDKO	-0.377995	6.75911	-7.7513	0.000149165	0.00155371	0.428637
ENSG00000204356	NELFE	limma	WTDKO	0.205212	7.33962	7.74311	0.000150119	0.00156243	0.308041
ENSG00000155254	MARVELD1	limma	WTDKO	-0.726405	2.09168	-7.73601	0.000150951	0.00156987	1.38703
ENSG00000173145	NOC3L	limma	WTDKO	-0.311682	6.00773	-7.7284	0.00015185	0.00157676	0.548463
ENSG00000187514	PTMA	limma	WTDKO	-0.292327	6.57556	-7.72934	0.000151738	0.00157676	0.443932
ENSG00000103126	AXIN1	limma	WTDKO	-0.301865	5.91619	-7.72531	0.000152217	0.00157934	0.562636
ENSG00000124541	RRP36	limma	WTDKO	0.28828	6.45436	7.7209	0.000152741	0.00158232	0.459591
ENSG00000147162	OGT	limma	WTDKO	0.193452	8.22203	7.72179	0.000152635	0.00158232	0.124224
ENSG00000128510	CPA4	limma	WTDKO	-0.387405	6.21404	-7.71723	0.00015318	0.00158563	0.500998
ENSG00000146223	RPL7L1	limma	WTDKO	0.268294	7.3281	7.71448	0.000153509	0.00158781	0.285431
ENSG00000184216	IRAK1	limma	WTDKO	0.219907	7.65853	7.70947	0.000154112	0.0015928	0.218041
ENSG00000115310	RTN4	limma	WTDKO	-0.176109	7.80305	-7.70444	0.000154719	0.00159785	0.186139
ENSG00000179918	SEPHS2	limma	WTDKO	-0.413833	5.35219	-7.70152	0.000155073	0.00160026	0.651118
ENSG00000160469	BRSK1	limma	WTDKO	-0.9549	1.59212	-7.70038	0.000155211	0.00160045	1.44191
ENSG00000256525	POLG2	limma	WTDKO	0.343696	4.94791	7.69785	0.000155519	0.00160115	0.733428
ENSG00000138399	FASTKD1	limma	WTDKO	-0.362939	5.69127	-7.69789	0.000155513	0.00160115	0.580905
ENSG00000065675	PRKCQ	limma	WTDKO	1.56211	0.0922552	7.69609	0.000155733	0.00160208	1.57193
ENSG00000176946	THAP4	limma	WTDKO	0.325505	6.78233	7.69514	0.00015585	0.00160208	0.374684
ENSG00000139344	AMDHD1	limma	WTDKO	-1.3273	0.447822	-7.69253	0.000156168	0.00160412	1.55293
ENSG00000143569	UBAP2L	limma	WTDKO	0.166992	9.02343	7.68674	0.000156878	0.00161017	-0.0553058
ENSG00000066855	MTFR1	limma	WTDKO	-0.619242	5.05926	-7.68515	0.000157073	0.00161093	0.701488
ENSG00000060558	GNA15	limma	WTDKO	-1.90183	0.523017	-7.67599	0.000158205	0.00162059	1.53998
ENSG00000008853	RHOBTB2	limma	WTDKO	-0.330568	5.09562	-7.67557	0.000158257	0.00162059	0.680671
ENSG00000159399	HK2	limma	WTDKO	-0.340834	5.72618	-7.6695	0.000159013	0.00162708	0.549025
ENSG00000167528	ZNF641	limma	WTDKO	-0.794678	3.93522	-7.66687	0.000159342	0.0016292	0.942879
ENSG00000171345	KRT19	limma	WTDKO	1.75279	-0.738207	7.66352	0.000159762	0.00163224	1.54558
ENSG00000165410	CFL2	limma	WTDKO	0.523592	5.30718	7.66125	0.000160048	0.00163266	0.627639
ENSG00000198695	MT-ND6	limma	WTDKO	-0.436644	10.2402	-7.66137	0.000160033	0.00163266	-0.299575
ENSG00000115808	STRN	limma	WTDKO	-0.321646	5.2932	-7.65984	0.000160225	0.00163322	0.625287
ENSG00000170312	CDK1	limma	WTDKO	-0.334962	6.57884	-7.6542	0.000160937	0.00163923	0.376958
ENSG00000087258	GNAO1	limma	WTDKO	1.55699	2.24868	7.6521	0.000161203	0.00163943	1.31218
ENSG00000171848	RRM2	limma	WTDKO	-0.230647	8.00782	-7.65245	0.000161159	0.00163943	0.102181
ENSG00000149380	P4HA3	limma	WTDKO	-1.32638	2.73871	-7.64989	0.000161483	0.00164103	1.20485
ENSG00000166169	POLL	limma	WTDKO	-0.500197	4.33437	-7.64799	0.000161724	0.00164223	0.829549
ENSG00000115762	PLEKHB2	limma	WTDKO	-0.448997	5.17224	-7.64498	0.000162108	0.00164487	0.638888
ENSG00000136205	TNS3	limma	WTDKO	0.351669	7.00865	7.64125	0.000162585	0.00164846	0.283097
ENSG00000166750	SLFN5	limma	WTDKO	0.769578	3.67471	7.6384	0.000162951	0.00165092	0.977213
ENSG00000213413	PVRIG	limma	WTDKO	0.330146	4.92138	7.63566	0.000163303	0.00165322	0.684179
ENSG00000184207	PGP	limma	WTDKO	-0.314921	6.26492	-7.63242	0.000163721	0.0016562	0.416103
ENSG00000137288	UQCC2	limma	WTDKO	0.265537	6.00833	7.62735	0.000164376	0.00166156	0.459154
ENSG00000139579	NABP2	limma	WTDKO	-0.423406	4.82373	-7.62405	0.000164804	0.00166452	0.69581
ENSG00000112208	BAG2	limma	WTDKO	0.227207	6.52687	7.62318	0.000164917	0.00166452	0.359066
ENSG00000125744	RTN2	limma	WTDKO	-1.06877	1.66064	-7.62172	0.000165107	0.00166518	1.36776
ENSG00000123146	ADGRE5	limma	WTDKO	0.224886	6.9909	7.61717	0.000165701	0.00166991	0.26424
ENSG00000197448	GSTK1	limma	WTDKO	-0.210461	6.74669	-7.61268	0.000166291	0.00167458	0.307501
ENSG00000106366	SERPINE1	limma	WTDKO	0.64736	2.34354	7.60873	0.000166811	0.00167728	1.23101
ENSG00000112294	ALDH5A1	limma	WTDKO	0.507106	3.95954	7.60933	0.000166731	0.00167728	0.882424
ENSG00000228253	MT-ATP8	limma	WTDKO	-0.232235	9.94032	-7.60557	0.000167227	0.0016802	-0.295187
ENSG00000197562	RAB40C	limma	WTDKO	-0.472819	3.40263	-7.60104	0.000167828	0.00168497	0.997646
ENSG00000161980	POLR3K	limma	WTDKO	-0.30881	4.90259	-7.58918	0.00016941	0.00169958	0.645878
ENSG00000175084	DES	limma	WTDKO	-0.659401	2.6463	-7.5771	0.00017104	0.00171402	1.14137
ENSG00000125648	SLC25A23	limma	WTDKO	0.299948	6.69728	7.57661	0.000171106	0.00171402	0.28535
ENSG00000198728	LDB1	limma	WTDKO	-0.395073	5.39629	-7.5754	0.00017127	0.00171437	0.529963
ENSG00000168036	CTNNB1	limma	WTDKO	-0.318981	8.07043	-7.5737	0.000171502	0.00171541	0.0204792
ENSG00000288640	AC005192.1	limma	WTDKO	0.573731	3.98932	7.57232	0.00017169	0.001716	0.84421
ENSG00000124562	SNRPC	limma	WTDKO	0.227311	7.85105	7.56988	0.000172022	0.00171803	0.0577061
ENSG00000174939	ASPHD1	limma	WTDKO	-0.562869	3.5959	-7.56708	0.000172405	0.00171863	0.926525
ENSG00000169756	LIMS1	limma	WTDKO	-0.423523	4.29487	-7.56661	0.000172469	0.00171863	0.765595
ENSG00000152767	FARP1	limma	WTDKO	-0.359452	6.3903	-7.568	0.000172279	0.00171863	0.335509
ENSG00000283703	VSIG10L2	limma	WTDKO	-2.06588	0.805228	-7.56346	0.000172901	0.00172147	1.4317
ENSG00000154719	MRPL39	limma	WTDKO	-0.268527	5.81208	-7.56266	0.000173011	0.00172147	0.437336
ENSG00000145244	CORIN	limma	WTDKO	1.29144	1.56505	7.55872	0.000173553	0.00172557	1.33383
ENSG00000170348	TMED10	limma	WTDKO	-0.186026	6.99485	-7.55497	0.000174072	0.00172944	0.207366
ENSG00000184588	PDE4B	limma	WTDKO	-0.638941	2.60028	-7.54976	0.000174794	0.00173533	1.12671
ENSG00000221926	TRIM16	limma	WTDKO	0.252547	7.33929	7.54773	0.000175076	0.0017356	0.134404
ENSG00000075624	ACTB	limma	WTDKO	-0.340294	12.119	-7.54769	0.000175082	0.0017356	-0.77445
ENSG00000077235	GTF3C1	limma	WTDKO	-0.482759	7.42775	-7.54671	0.000175218	0.00173566	0.117902
ENSG00000162104	ADCY9	limma	WTDKO	-0.387467	5.49884	-7.54285	0.000175758	0.00173843	0.480386
ENSG00000004059	ARF5	limma	WTDKO	0.219651	6.26726	7.54336	0.000175686	0.00173843	0.336022
ENSG00000130675	MNX1	limma	WTDKO	0.582765	2.80955	7.53926	0.000176261	0.00174082	1.07404
ENSG00000197822	OCLN	limma	WTDKO	0.785846	3.89756	7.5396	0.000176213	0.00174082	0.840774
ENSG00000197565	COL4A6	limma	WTDKO	-0.704636	3.35884	-7.53827	0.0001764	0.00174091	0.955508
ENSG00000162415	ZSWIM5	limma	WTDKO	0.875656	1.91292	7.53411	0.000176985	0.00174539	1.25111
ENSG00000128283	CDC42EP1	limma	WTDKO	0.287123	6.82982	7.53118	0.000177399	0.00174689	0.218881
ENSG00000198952	SMG5	limma	WTDKO	0.21371	7.62243	7.53161	0.000177338	0.00174689	0.0658468
ENSG00000166797	CIAO2A	limma	WTDKO	0.332679	5.69747	7.52789	0.000177865	0.00175018	0.42885
ENSG00000198142	SOWAHC	limma	WTDKO	-0.756134	4.17371	-7.5219	0.000178716	0.00175118	0.759264
ENSG00000001617	SEMA3F	limma	WTDKO	-1.18154	4.36986	-7.52072	0.000178885	0.00175118	0.725876
ENSG00000213339	QTRT1	limma	WTDKO	-0.318127	5.45375	-7.52273	0.000178598	0.00175118	0.470586
ENSG00000147813	NAPRT	limma	WTDKO	-0.395295	6.712	-7.52335	0.00017851	0.00175118	0.234735
ENSG00000079805	DNM2	limma	WTDKO	-0.505884	7.0551	-7.52102	0.000178842	0.00175118	0.167122
ENSG00000106348	IMPDH1	limma	WTDKO	0.16286	7.85748	7.52268	0.000178605	0.00175118	0.013679
ENSG00000274474	YWHAE	limma	WTDKO	0.208094	7.91303	7.52121	0.000178814	0.00175118	0.0022752
ENSG00000177508	IRX3	limma	WTDKO	-0.646361	3.42213	-7.51659	0.000179475	0.00175568	0.92147
ENSG00000117724	CENPF	limma	WTDKO	0.190542	8.92718	7.5145	0.000179775	0.00175732	-0.192036
ENSG00000114054	PCCB	limma	WTDKO	0.253211	7.5608	7.513	0.000179991	0.00175814	0.0608653
ENSG00000136114	THSD1	limma	WTDKO	0.853787	1.16915	7.50519	0.000181117	0.00176784	1.334
ENSG00000149927	DOC2A	limma	WTDKO	-1.07179	1.57767	-7.50064	0.000181777	0.00177299	1.27772
ENSG00000131652	THOC6	limma	WTDKO	-0.284994	5.4454	-7.49917	0.000181991	0.00177378	0.450761
ENSG00000131471	AOC3	limma	WTDKO	1.12885	2.19347	7.4936	0.000182804	0.00177905	1.17142
ENSG00000188897	AC099489.1	limma	WTDKO	1.25261	4.69383	7.49272	0.000182932	0.00177905	0.635053
ENSG00000137547	MRPL15	limma	WTDKO	0.205528	6.44368	7.49279	0.000182921	0.00177905	0.257569
ENSG00000111266	DUSP16	limma	WTDKO	-0.885939	3.39137	-7.48008	0.000184793	0.00179453	0.900964
ENSG00000280962	DUSP16	limma	WTDKO	-0.885939	3.39137	-7.48008	0.000184793	0.00179453	0.900964
ENSG00000132938	MTUS2	limma	WTDKO	1.20914	0.6766	7.47327	0.000185805	0.00180305	1.35974
ENSG00000163399	ATP1A1	limma	WTDKO	0.229135	9.88008	7.47176	0.000186029	0.00180391	-0.404721
ENSG00000105982	RNF32	limma	WTDKO	0.757956	2.51926	7.46861	0.0001865	0.00180717	1.07668
ENSG00000276045	ORAI1	limma	WTDKO	-0.328681	4.83879	-7.46632	0.000186844	0.00180919	0.550384
ENSG00000114353	GNAI2	limma	WTDKO	-0.205207	6.44626	-7.46215	0.00018747	0.00181262	0.22908
ENSG00000108953	YWHAE	limma	WTDKO	0.209252	7.91257	7.46256	0.000187408	0.00181262	-0.0507813
ENSG00000157833	GAREM2	limma	WTDKO	0.656643	2.27817	7.4473	0.00018972	0.00183305	1.10413
ENSG00000130589	HELZ2	limma	WTDKO	-0.323618	4.53589	-7.43813	0.000191126	0.00184529	0.594011
ENSG00000108039	XPNPEP1	limma	WTDKO	-0.274901	5.76529	-7.43655	0.000191369	0.0018463	0.332473
ENSG00000054598	FOXC1	limma	WTDKO	0.361805	4.37496	7.4322	0.000192041	0.00185145	0.626961
ENSG00000123095	BHLHE41	limma	WTDKO	0.801876	1.78238	7.42944	0.000192468	0.00185423	1.18159
ENSG00000288634	AC079741.2	limma	WTDKO	0.626588	3.06282	7.41681	0.000194438	0.0018678	0.912753
ENSG00000101400	SNTA1	limma	WTDKO	-0.539261	3.33702	-7.41767	0.000194303	0.0018678	0.850575
ENSG00000142227	EMP3	limma	WTDKO	-0.299521	6.2404	-7.41763	0.000194309	0.0018678	0.227218
ENSG00000065978	YBX1	limma	WTDKO	0.168099	10.441	7.41941	0.00019403	0.0018678	-0.556468
ENSG00000179933	C14orf119	limma	WTDKO	0.295428	5.73091	7.41412	0.000194861	0.00187009	0.319361
ENSG00000198668	CALM1	limma	WTDKO	-0.244827	6.87902	-7.41352	0.000194956	0.00187009	0.102181
ENSG00000051620	HEBP2	limma	WTDKO	0.572503	3.41029	7.41062	0.000195411	0.00187311	0.829916
ENSG00000198604	BAZ1A	limma	WTDKO	0.281888	7.12038	7.40893	0.000195678	0.00187432	0.0512094
ENSG00000162244	RPL29	limma	WTDKO	-0.108236	9.81	-7.40352	0.000196537	0.0018812	-0.454781
ENSG00000131069	ACSS2	limma	WTDKO	0.345713	5.06472	7.4013	0.00019689	0.00188294	0.442691
ENSG00000160685	ZBTB7B	limma	WTDKO	-0.278198	5.96749	-7.39971	0.000197143	0.00188294	0.261247
ENSG00000165792	METTL17	limma	WTDKO	0.191363	6.97741	7.40044	0.000197026	0.00188294	0.0709792
ENSG00000168116	KIAA1586	limma	WTDKO	0.500902	4.174	7.39673	0.000197617	0.00188613	0.643372
ENSG00000073146	MOV10L1	limma	WTDKO	1.94393	-0.0437296	7.39446	0.000197981	0.00188825	1.33909
ENSG00000163161	ERCC3	limma	WTDKO	-0.409932	6.27902	-7.39096	0.000198542	0.00189224	0.196325
ENSG00000135250	SRPK2	limma	WTDKO	0.397954	5.29813	7.38964	0.000198755	0.00189292	0.383658
ENSG00000105364	MRPL4	limma	WTDKO	-0.199382	6.99703	-7.38739	0.000199117	0.00189502	0.0550153
ENSG00000173818	ENDOV	limma	WTDKO	-0.741314	2.22125	-7.38565	0.000199398	0.00189634	1.06132
ENSG00000167994	RAB3IL1	limma	WTDKO	0.448371	4.51725	7.38329	0.00019978	0.00189843	0.551124
ENSG00000125967	NECAB3	limma	WTDKO	-0.425107	4.80454	-7.38253	0.000199902	0.00189843	0.483456
ENSG00000198873	GRK5	limma	WTDKO	-0.378471	4.07574	-7.37573	0.000201006	0.00190756	0.644128
ENSG00000115425	PECR	limma	WTDKO	-0.803224	2.78314	-7.3722	0.000201582	0.00191166	0.935643
ENSG00000134330	IAH1	limma	WTDKO	0.760205	4.31705	7.36907	0.000202094	0.00191516	0.590655
ENSG00000115415	STAT1	limma	WTDKO	-0.333265	6.07808	-7.36481	0.000202795	0.00192044	0.209183
ENSG00000150347	ARID5B	limma	WTDKO	-0.647822	4.86252	-7.36229	0.000203209	0.00192299	0.456158
ENSG00000088888	MAVS	limma	WTDKO	-0.250644	5.43467	-7.35869	0.000203805	0.00192726	0.325143
ENSG00000120438	TCP1	limma	WTDKO	0.181881	9.38188	7.35201	0.000204914	0.00193638	-0.423602
ENSG00000162032	SPSB3	limma	WTDKO	-0.372055	4.62972	-7.34954	0.000205326	0.0019389	0.492539
ENSG00000142794	NBPF3	limma	WTDKO	0.275634	4.94098	7.33937	0.00020703	0.00194791	0.412546
ENSG00000145715	RASA1	limma	WTDKO	0.338447	5.47198	7.33922	0.000207056	0.00194791	0.301678
ENSG00000136536	MARCHF7	limma	WTDKO	-0.53591	5.63193	-7.34132	0.000206702	0.00194791	0.273445
ENSG00000104960	PTOV1	limma	WTDKO	-0.306123	6.72919	-7.34152	0.000206668	0.00194791	0.0655542
ENSG00000213024	NUP62	limma	WTDKO	-0.423927	7.295	-7.34069	0.000206809	0.00194791	-0.0446148
ENSG00000165688	PMPCA	limma	WTDKO	-0.167962	7.4154	-7.33863	0.000207156	0.00194791	-0.0713785
ENSG00000168763	CNNM3	limma	WTDKO	-0.379173	4.92471	-7.33559	0.000207669	0.00195136	0.413051
ENSG00000163170	BOLA3	limma	WTDKO	-0.32566	4.96759	-7.33264	0.000208168	0.00195192	0.400305
ENSG00000073060	SCARB1	limma	WTDKO	0.169843	7.93229	7.33359	0.000208007	0.00195192	-0.172653
ENSG00000105568	PPP2R1A	limma	WTDKO	0.152449	8.08555	7.3329	0.000208124	0.00195192	-0.201797
ENSG00000170581	STAT2	limma	WTDKO	-0.32869	4.65075	-7.32853	0.000208866	0.00195709	0.468123
ENSG00000064042	LIMCH1	limma	WTDKO	-0.237898	7.83481	-7.32761	0.000209023	0.00195719	-0.16015
ENSG00000272398	CD24	limma	WTDKO	0.565862	3.07177	7.31595	0.000211019	0.00197449	0.819293
ENSG00000131100	ATP6V1E1	limma	WTDKO	-0.24981	6.24732	-7.31509	0.000211167	0.00197449	0.131845
ENSG00000163946	TASOR	limma	WTDKO	0.201994	6.75584	7.30861	0.000212288	0.0019811	0.0299831
ENSG00000101224	CDC25B	limma	WTDKO	-0.169329	7.4454	-7.30843	0.000212319	0.0019811	-0.104942
ENSG00000130164	LDLR	limma	WTDKO	0.292648	8.89165	7.30965	0.000212107	0.0019811	-0.372376
ENSG00000138685	FGF2	limma	WTDKO	0.813338	1.81847	7.30317	0.000213233	0.00198824	1.06556
ENSG00000114784	EIF1B	limma	WTDKO	0.326348	4.34653	7.29401	0.000214836	0.00200178	0.50758
ENSG00000204382	XAGE1B	limma	WTDKO	0.221777	5.85842	7.28608	0.000216235	0.00201341	0.177529
ENSG00000165502	RPL36AL	limma	WTDKO	-0.217058	7.02996	-7.28269	0.000216835	0.00201759	-0.0477395
ENSG00000169710	FASN	limma	WTDKO	0.412782	10.4955	7.28054	0.000217217	0.00201974	-0.693572
ENSG00000005022	SLC25A5	limma	WTDKO	-0.131627	8.67387	-7.27864	0.000217556	0.00202148	-0.361806
ENSG00000156671	SAMD8	limma	WTDKO	-0.680057	2.47776	-7.27563	0.000218093	0.00202365	0.910811
ENSG00000137200	CMTR1	limma	WTDKO	0.31182	6.35974	7.27577	0.000218068	0.00202365	0.0753598
ENSG00000135637	CCDC142	limma	WTDKO	-0.383283	4.13946	-7.27021	0.000219065	0.00202899	0.533408
ENSG00000114850	SSR3	limma	WTDKO	-0.171681	6.94479	-7.26988	0.000219124	0.00202899	-0.0429962
ENSG00000115875	SRSF7	limma	WTDKO	-0.18012	7.9359	-7.27092	0.000218938	0.00202899	-0.231525
ENSG00000065548	ZC3H15	limma	WTDKO	-0.365115	6.83518	-7.26797	0.000219468	0.00203076	-0.0225433
ENSG00000145506	NKD2	limma	WTDKO	-0.334444	4.70494	-7.26506	0.000219991	0.00203279	0.397416
ENSG00000276920	NKD2	limma	WTDKO	-0.334444	4.70494	-7.26506	0.000219991	0.00203279	0.397416
ENSG00000177051	FBXO46	limma	WTDKO	-0.331658	4.29334	-7.26144	0.000220646	0.00203383	0.489347
ENSG00000140948	ZCCHC14	limma	WTDKO	0.326122	5.43303	7.26231	0.000220489	0.00203383	0.238491
ENSG00000122674	CCZ1	limma	WTDKO	0.252993	6.91424	7.2631	0.000220346	0.00203383	-0.0427348
ENSG00000106484	MEST	limma	WTDKO	0.215159	7.27167	7.26106	0.000220714	0.00203383	-0.114755
ENSG00000204822	MRPL53	limma	WTDKO	-0.479673	4.70074	-7.25629	0.000221582	0.00203941	0.392296
ENSG00000198087	CD2AP	limma	WTDKO	0.332098	6.01351	7.25605	0.000221625	0.00203941	0.121554
ENSG00000206503	HLA-A	limma	WTDKO	1.09158	1.96125	7.25419	0.000221964	0.00204112	1.00291
ENSG00000112378	PERP	limma	WTDKO	0.302566	6.36421	7.24981	0.000222764	0.00204707	0.0504475
ENSG00000066279	ASPM	limma	WTDKO	0.206157	8.06581	7.24724	0.000223235	0.00204998	-0.277247
ENSG00000114956	DGUOK	limma	WTDKO	-0.298446	4.90004	-7.24384	0.00022386	0.00205431	0.333251
ENSG00000243927	MRPS6	limma	WTDKO	-0.308471	4.79042	-7.24034	0.000224506	0.00205796	0.354945
ENSG00000116005	PCYOX1	limma	WTDKO	-0.470613	5.72929	-7.24001	0.000224566	0.00205796	0.160568
ENSG00000161638	ITGA5	limma	WTDKO	0.473293	5.7982	7.23292	0.000225882	0.00206859	0.141898
ENSG00000196968	FUT11	limma	WTDKO	-0.45564	3.51919	-7.23149	0.000226146	0.0020696	0.640591
ENSG00000128908	INO80	limma	WTDKO	0.258308	6.61482	7.22778	0.000226839	0.00207452	-0.0175571
ENSG00000197381	ADARB1	limma	WTDKO	-0.408892	6.97987	-7.22579	0.000227212	0.0020765	-0.0896707
ENSG00000198315	ZKSCAN8	limma	WTDKO	0.400704	4.66701	7.21836	0.000228607	0.00208782	0.364831
ENSG00000284161	EEF2K	limma	WTDKO	-0.292036	5.22866	-7.21595	0.000229062	0.00209054	0.236152
ENSG00000141738	GRB7	limma	WTDKO	0.734538	1.78659	7.21391	0.000229448	0.00209247	0.991093
ENSG00000177082	WDR73	limma	WTDKO	0.374847	4.83686	7.21318	0.000229587	0.00209247	0.321019
ENSG00000144810	COL8A1	limma	WTDKO	-1.78719	1.51284	-7.21224	0.000229764	0.00209266	1.05176
ENSG00000122390	NAA60	limma	WTDKO	-0.804888	4.68438	-7.20864	0.000230448	0.00209745	0.358974
ENSG00000181467	RAP2B	limma	WTDKO	0.587006	3.43047	7.20555	0.000231038	0.00209996	0.639734
ENSG00000110700	RPS13	limma	WTDKO	0.120155	8.92909	7.20555	0.000231037	0.00209996	-0.476885
ENSG00000183401	CCDC159	limma	WTDKO	-0.892913	1.51976	-7.20461	0.000231218	0.00210016	1.02747
ENSG00000165124	SVEP1	limma	WTDKO	-0.227605	7.80671	-7.19929	0.000232236	0.00210665	-0.274107
ENSG00000137154	RPS6	limma	WTDKO	0.0969495	10.4027	7.19923	0.000232248	0.00210665	-0.753305
ENSG00000148660	CAMK2G	limma	WTDKO	-0.395034	5.03148	-7.19774	0.000232533	0.0021078	0.262621
ENSG00000117984	CTSD	limma	WTDKO	-0.200579	8.6105	-7.19372	0.000233308	0.00211339	-0.429017
ENSG00000132600	PRMT7	limma	WTDKO	-0.450739	6.38341	-7.18908	0.000234204	0.00212007	-0.009387
ENSG00000137474	MYO7A	limma	WTDKO	-0.872676	1.06157	-7.18214	0.000235555	0.00212941	1.07033
ENSG00000105447	GRWD1	limma	WTDKO	-0.17313	7.35554	-7.18287	0.000235411	0.00212941	-0.20451
ENSG00000110042	DTX4	limma	WTDKO	-0.386306	4.71487	-7.1782	0.000236324	0.00213492	0.315505
ENSG00000265763	ZNF488	limma	WTDKO	-0.679589	1.30088	-7.16529	0.000238867	0.00215643	1.02279
ENSG00000197019	SERTAD1	limma	WTDKO	-0.527521	2.78541	-7.16281	0.00023936	0.00215687	0.740338
ENSG00000027001	MIPEP	limma	WTDKO	0.318283	5.12637	7.16391	0.000239142	0.00215687	0.210622
ENSG00000144029	MRPS5	limma	WTDKO	-0.25644	6.8536	-7.1626	0.000239401	0.00215687	-0.124823
ENSG00000183655	KLHL25	limma	WTDKO	0.666874	1.90681	7.16119	0.000239682	0.00215795	0.921627
ENSG00000053918	KCNQ1	limma	WTDKO	1.11184	2.87227	7.15132	0.000241654	0.00217423	0.729467
ENSG00000070814	TCOF1	limma	WTDKO	0.169393	8.2731	7.14793	0.000242337	0.00217891	-0.408906
ENSG00000139289	PHLDA1	limma	WTDKO	-1.33513	1.6096	-7.14602	0.000242721	0.0021809	0.968888
ENSG00000147251	DOCK11	limma	WTDKO	0.748773	2.5205	7.14256	0.000243421	0.00218424	0.784685
ENSG00000173598	NUDT4	limma	WTDKO	0.330122	4.40077	7.14311	0.000243309	0.00218424	0.35561
ENSG00000066923	STAG3	limma	WTDKO	0.300569	6.30845	7.14087	0.000243762	0.00218583	-0.0407891
ENSG00000171408	PDE7B	limma	WTDKO	-0.551405	3.03108	-7.13888	0.000244167	0.00218651	0.665179
ENSG00000115966	ATF2	limma	WTDKO	-0.531032	4.95489	-7.13924	0.000244094	0.00218651	0.227272
ENSG00000168938	PPIC	limma	WTDKO	-0.288856	5.50408	-7.13808	0.000244329	0.00218651	0.107459
ENSG00000269858	EGLN2	limma	WTDKO	-0.324109	5.33773	-7.13016	0.000245945	0.00219864	0.13383
ENSG00000146830	GIGYF1	limma	WTDKO	0.343418	6.04355	7.12982	0.000246015	0.00219864	-0.00162998
ENSG00000132313	MRPL35	limma	WTDKO	-0.300161	5.09098	-7.12651	0.000246694	0.00220324	0.182181
ENSG00000152102	FAM168B	limma	WTDKO	-0.367267	5.09213	-7.12237	0.000247547	0.0022079	0.178836
ENSG00000213983	AP1G2	limma	WTDKO	0.445119	5.96931	7.12274	0.00024747	0.0022079	0.00647465
ENSG00000183598	H3C13	limma	WTDKO	-1.12884	-0.149522	-7.12102	0.000247827	0.00220892	1.11597
ENSG00000108984	MAP2K6	limma	WTDKO	-1.13248	3.30502	-7.11702	0.000248655	0.00220938	0.599112
ENSG00000103707	MTFMT	limma	WTDKO	0.461791	3.99325	7.1176	0.000248534	0.00220938	0.428474
ENSG00000010818	HIVEP2	limma	WTDKO	0.285234	5.06769	7.11677	0.000248706	0.00220938	0.178764
ENSG00000158769	F11R	limma	WTDKO	-0.217087	5.78925	-7.11697	0.000248665	0.00220938	0.0325131
ENSG00000120539	MASTL	limma	WTDKO	-0.210943	6.2238	-7.1171	0.000248638	0.00220938	-0.0482007
ENSG00000077549	CAPZB	limma	WTDKO	0.199285	7.10734	7.1156	0.000248949	0.00221006	-0.218815
ENSG00000164070	HSPA4L	limma	WTDKO	0.197984	6.82555	7.11469	0.000249138	0.00221027	-0.164377
ENSG00000116871	MAP7D1	limma	WTDKO	-0.346534	6.7322	-7.10988	0.000250141	0.00221623	-0.150457
ENSG00000261150	EPPK1	limma	WTDKO	-0.480431	7.63805	-7.11036	0.000250039	0.00221623	-0.324402
ENSG00000119673	ACOT2	limma	WTDKO	0.450231	4.8663	7.10772	0.000250591	0.00221874	0.217349
ENSG00000112320	SOBP	limma	WTDKO	0.762137	2.59772	7.10602	0.000250949	0.00221896	0.735294
ENSG00000274779	NOMO1	limma	WTDKO	-0.267802	7.04921	-7.10663	0.000250821	0.00221896	-0.215791
ENSG00000148337	CIZ1	limma	WTDKO	0.171759	7.93214	7.10329	0.000251521	0.00222255	-0.387523
ENSG00000170190	SLC16A5	limma	WTDKO	-0.509677	3.92377	-7.10232	0.000251725	0.00222288	0.429926
ENSG00000104866	PPP1R37	limma	WTDKO	-0.36163	4.3242	-7.10094	0.000252015	0.00222396	0.333764
ENSG00000170677	SOCS6	limma	WTDKO	-0.440262	3.94894	-7.09387	0.00025351	0.00223568	0.415048
ENSG00000090534	THPO	limma	WTDKO	1.35428	-0.567872	7.09111	0.000254094	0.00223935	1.1021
ENSG00000133612	AGAP3	limma	WTDKO	0.211751	7.42275	7.09024	0.00025428	0.00223951	-0.303938
ENSG00000174371	EXO1	limma	WTDKO	-0.474343	5.24261	-7.08689	0.000254994	0.00224432	0.115052
ENSG00000126890	CTAG2	limma	WTDKO	0.458931	4.04016	7.08499	0.000255399	0.0022464	0.387157
ENSG00000148634	HERC4	limma	WTDKO	-0.763357	6.05741	-7.08368	0.00025568	0.00224739	-0.0441276
ENSG00000196284	SUPT3H	limma	WTDKO	0.489879	3.77178	7.08062	0.000256336	0.00225077	0.445478
ENSG00000170035	UBE2E3	limma	WTDKO	-0.272738	5.30229	-7.07989	0.000256493	0.00225077	0.0934718
ENSG00000144567	RETREG2	limma	WTDKO	-0.357255	5.8913	-7.07875	0.000256739	0.00225077	-0.0218365
ENSG00000115204	MPV17	limma	WTDKO	0.226362	6.28249	7.07931	0.000256618	0.00225077	-0.0943305
ENSG00000138180	CEP55	limma	WTDKO	-0.236682	5.96733	-7.07595	0.000257341	0.00225456	-0.0393105
ENSG00000161057	PSMC2	limma	WTDKO	0.167421	7.32486	7.07435	0.000257687	0.00225611	-0.300424
ENSG00000285641	AL358472.6	limma	WTDKO	-0.250598	5.05999	-7.07163	0.000258275	0.00225966	0.136909
ENSG00000198899	MT-ATP6	limma	WTDKO	-0.184993	12.9788	-7.07091	0.000258431	0.00225966	-1.40436
ENSG00000187187	ZNF546	limma	WTDKO	-0.312296	5.41919	-7.06181	0.000260412	0.002274	0.0529085
ENSG00000281526	ZNF546	limma	WTDKO	-0.312296	5.41919	-7.06181	0.000260412	0.002274	0.0529085
ENSG00000065057	NTHL1	limma	WTDKO	-0.301352	5.52717	-7.05989	0.000260831	0.00227617	0.0294219
ENSG00000141480	ARRB2	limma	WTDKO	0.308496	5.96337	7.05791	0.000261265	0.00227847	-0.0547116
ENSG00000126217	MCF2L	limma	WTDKO	0.237637	7.5369	7.05691	0.000261485	0.0022789	-0.357137
ENSG00000150782	IL18	limma	WTDKO	0.458123	3.98558	7.05527	0.000261846	0.00227907	0.372021
ENSG00000164187	LMBRD2	limma	WTDKO	-0.404684	4.27146	-7.05602	0.000261681	0.00227907	0.304312
ENSG00000071859	FAM50A	limma	WTDKO	0.234679	5.95921	7.05404	0.000262116	0.00227993	-0.0581045
ENSG00000288324	ADGRL1	limma	WTDKO	0.269747	5.49392	7.05164	0.000262646	0.00228305	0.0287476
ENSG00000163162	RNF149	limma	WTDKO	-0.421974	5.18121	-7.04857	0.000263324	0.00228746	0.0910003
ENSG00000160124	CCDC58	limma	WTDKO	0.324371	5.49304	7.04404	0.000264328	0.00229469	0.0223465
ENSG00000039139	DNAH5	limma	WTDKO	0.992864	1.37204	7.0402	0.000265184	0.00229912	0.905935
ENSG00000131242	RAB11FIP4	limma	WTDKO	0.945134	2.00273	7.04045	0.000265127	0.00229912	0.800104
ENSG00000124920	MYRF	limma	WTDKO	-1.01296	3.09269	-7.03662	0.000265983	0.00230453	0.568668
ENSG00000142937	RPS8	limma	WTDKO	0.106749	10.2009	7.03586	0.000266153	0.00230453	-0.870095
ENSG00000104691	UBXN8	limma	WTDKO	-0.508219	4.58139	-7.03146	0.000267142	0.00231159	0.210664
ENSG00000165819	METTL3	limma	WTDKO	0.291506	6.75173	7.02519	0.000268557	0.00232233	-0.234316
ENSG00000054523	KIF1B	limma	WTDKO	0.189595	6.38494	7.02341	0.000268959	0.0023243	-0.166557
ENSG00000198546	ZNF511	limma	WTDKO	-0.428264	4.44088	-7.01905	0.00026995	0.00233136	0.230343
ENSG00000091136	LAMB1	limma	WTDKO	0.239109	8.07674	7.01167	0.000271637	0.00234441	-0.501136
ENSG00000185621	LMLN	limma	WTDKO	-0.994439	1.22709	-7.00957	0.000272119	0.00234553	0.897797
ENSG00000103197	TSC2	limma	WTDKO	-0.327242	6.68683	-7.00976	0.000272076	0.00234553	-0.236648
ENSG00000278183	ABCC1	limma	WTDKO	-0.689278	5.28701	-7.00465	0.000273252	0.00235378	0.0322495
ENSG00000118363	SPCS2	limma	WTDKO	-0.209602	6.88965	-6.99611	0.00027523	0.00236929	-0.28953
ENSG00000175294	CATSPER1	limma	WTDKO	-0.939852	1.40257	-6.99136	0.000276338	0.0023749	0.855715
ENSG00000124380	SNRNP27	limma	WTDKO	-0.328271	4.48473	-6.99103	0.000276416	0.0023749	0.192508
ENSG00000104133	SPG11	limma	WTDKO	0.454911	6.12619	6.9922	0.000276144	0.0023749	-0.146302
ENSG00000138166	DUSP5	limma	WTDKO	-0.882828	1.67586	-6.98899	0.000276894	0.00237747	0.809353
ENSG00000104427	ZC2HC1A	limma	WTDKO	-1.61975	0.128161	-6.98574	0.000277656	0.00237942	0.991079
ENSG00000163710	PCOLCE2	limma	WTDKO	0.370842	5.13393	6.98591	0.000277616	0.00237942	0.042059
ENSG00000009844	VTA1	limma	WTDKO	-0.22674	5.68759	-6.98683	0.0002774	0.00237942	-0.0713374
ENSG00000110002	VWA5A	limma	WTDKO	0.432247	3.64549	6.98108	0.000278754	0.0023873	0.380026
ENSG00000270629	NBPF14	limma	WTDKO	0.380984	6.75952	6.97676	0.000279777	0.00239452	-0.281545
ENSG00000198720	ANKRD13B	limma	WTDKO	0.801884	5.16734	6.97122	0.000281095	0.00240426	0.0312419
ENSG00000144231	POLR2D	limma	WTDKO	-0.443559	3.72397	-6.96947	0.00028151	0.00240626	0.350374
ENSG00000091490	SEL1L3	limma	WTDKO	-0.269249	6.25355	-6.96797	0.000281869	0.00240626	-0.194977
ENSG00000086062	B4GALT1	limma	WTDKO	-0.265459	6.97863	-6.96852	0.000281738	0.00240626	-0.333183
ENSG00000284901	RUVBL1	limma	WTDKO	0.185168	6.61196	6.96651	0.000282219	0.0024077	-0.263827
ENSG00000153561	RMND5A	limma	WTDKO	-0.283284	5.02868	-6.96491	0.000282602	0.00240943	0.0428452
ENSG00000135972	MRPS9	limma	WTDKO	-0.320234	5.85134	-6.95768	0.000284343	0.00242273	-0.12969
ENSG00000177519	RPRM	limma	WTDKO	-0.802297	2.10818	-6.95422	0.000285179	0.0024283	0.696126
ENSG00000142945	KIF2C	limma	WTDKO	0.194145	7.00237	6.94641	0.000287079	0.00244291	-0.359161
ENSG00000086065	CHMP5	limma	WTDKO	-0.250926	6.31912	-6.94497	0.000287431	0.00244435	-0.229293
ENSG00000160216	AGPAT3	limma	WTDKO	0.481295	5.61772	6.94398	0.000287673	0.00244485	-0.0953673
ENSG00000120549	KIAA1217	limma	WTDKO	0.452407	5.07545	6.94322	0.000287858	0.00244487	0.0154002
ENSG00000114779	ABHD14B	limma	WTDKO	-0.505777	5.03256	-6.93845	0.000289029	0.00245169	0.0198658
ENSG00000114544	SLC41A3	limma	WTDKO	0.280483	6.54101	6.93909	0.000288873	0.00245169	-0.276213
ENSG00000180902	D2HGDH	limma	WTDKO	-0.393648	4.07889	-6.93525	0.000289817	0.00245682	0.234845
ENSG00000163513	TGFBR2	limma	WTDKO	-0.319143	4.74927	-6.92982	0.00029116	0.00246663	0.0726383
ENSG00000117153	KLHL12	limma	WTDKO	0.247897	5.50308	6.92487	0.000292392	0.0024755	-0.0940035
ENSG00000062822	POLD1	limma	WTDKO	-0.294705	7.28299	-6.92255	0.000292971	0.00247883	-0.436968
ENSG00000076662	ICAM3	limma	WTDKO	-0.652412	3.56739	-6.9196	0.000293708	0.00248071	0.342074
ENSG00000102804	TSC22D1	limma	WTDKO	-0.371767	7.0108	-6.91943	0.000293751	0.00248071	-0.385999
ENSG00000166851	PLK1	limma	WTDKO	-0.306206	8.10377	-6.92037	0.000293515	0.00248071	-0.593844
ENSG00000119953	SMNDC1	limma	WTDKO	-0.314748	4.6158	-6.91346	0.000295253	0.00248996	0.0879096
ENSG00000112304	ACOT13	limma	WTDKO	0.250488	5.70956	6.91156	0.000295732	0.00248996	-0.146864
ENSG00000129474	AJUBA	limma	WTDKO	0.356266	5.86051	6.91309	0.000295345	0.00248996	-0.173131
ENSG00000134480	CCNH	limma	WTDKO	0.395442	5.98094	6.9117	0.000295697	0.00248996	-0.196756
ENSG00000198700	IPO9	limma	WTDKO	-0.2332	8.05792	-6.91137	0.00029578	0.00248996	-0.594286
ENSG00000141698	NT5C3B	limma	WTDKO	0.298329	6.10897	6.9085	0.000296506	0.00249293	-0.224502
ENSG00000132591	ERAL1	limma	WTDKO	0.231892	7.04476	6.90896	0.000296389	0.00249293	-0.403321
ENSG00000164236	ANKRD33B	limma	WTDKO	1.3066	1.39411	6.9075	0.000296758	0.00249348	0.78782
ENSG00000115073	ACTR1B	limma	WTDKO	-0.347503	4.99255	-6.90671	0.000296959	0.00249353	-0.00403115
ENSG00000131473	ACLY	limma	WTDKO	0.253455	9.77016	6.906	0.000297138	0.00249353	-0.91508
ENSG00000173926	MARCHF3	limma	WTDKO	1.09504	0.482355	6.90207	0.000298137	0.00250034	0.888556
ENSG00000138385	SSB	limma	WTDKO	-0.189847	7.95027	-6.89949	0.000298795	0.00250429	-0.585837
ENSG00000139835	GRTP1	limma	WTDKO	-0.479642	3.32451	-6.89682	0.000299479	0.00250844	0.372753
ENSG00000172346	CSDC2	limma	WTDKO	0.686291	2.09377	6.89349	0.000300334	0.00251245	0.641972
ENSG00000163874	ZC3H12A	limma	WTDKO	-0.423797	4.56546	-6.89383	0.000300246	0.00251245	0.0822232
ENSG00000143761	ARF1	limma	WTDKO	-0.16013	8.06021	-6.89088	0.000301006	0.00251649	-0.614679
ENSG00000111110	PPM1H	limma	WTDKO	-0.482913	3.05191	-6.88537	0.000302427	0.00252679	0.422791
ENSG00000135956	TMEM127	limma	WTDKO	-0.509328	3.17513	-6.88395	0.000302795	0.00252828	0.394433
ENSG00000141510	TP53	limma	WTDKO	0.236814	5.66542	6.88296	0.000303051	0.00252884	-0.166044
ENSG00000006327	TNFRSF12A	limma	WTDKO	-0.291896	6.28077	-6.87408	0.000305369	0.00254659	-0.29024
ENSG00000108064	TFAM	limma	WTDKO	-0.209543	5.99285	-6.87249	0.000305784	0.00254846	-0.238485
ENSG00000168079	SCARA5	limma	WTDKO	-1.36419	0.948082	-6.87162	0.000306012	0.00254876	0.814671
ENSG00000064012	CASP8	limma	WTDKO	-0.586746	4.8237	-6.86048	0.000308953	0.00257166	-0.00676402
ENSG00000071282	LMCD1	limma	WTDKO	2.6023	0.0699209	6.85614	0.000310105	0.00257963	0.892381
ENSG00000115145	STAM2	limma	WTDKO	-0.42192	3.9851	-6.85175	0.000311279	0.00258617	0.177284
ENSG00000095906	NUBP2	limma	WTDKO	-0.363281	5.94159	-6.8522	0.000311157	0.00258617	-0.247748
ENSG00000136383	ALPK3	limma	WTDKO	1.63009	-0.367381	6.84698	0.000312558	0.00259519	0.895395
ENSG00000165283	STOML2	limma	WTDKO	0.169565	7.6806	6.84594	0.000312837	0.00259589	-0.58722
ENSG00000130830	MPP1	limma	WTDKO	0.568473	3.09955	6.8438	0.000313412	0.00259904	0.37577
ENSG00000104388	RAB2A	limma	WTDKO	0.227753	5.8609	6.84097	0.000314177	0.00260215	-0.243796
ENSG00000079215	SLC1A3	limma	WTDKO	0.288038	6.70562	6.84154	0.000314023	0.00260215	-0.401901
ENSG00000142669	SH3BGRL3	limma	WTDKO	-0.350381	5.25989	-6.83786	0.000315019	0.00260751	-0.128028
ENSG00000119929	CUTC	limma	WTDKO	-0.229873	5.48776	-6.83447	0.00031594	0.00261351	-0.178942
ENSG00000105643	ARRDC2	limma	WTDKO	0.388907	3.5436	6.83003	0.000317153	0.00262191	0.259243
ENSG00000156802	ATAD2	limma	WTDKO	-0.346372	7.37137	-6.82927	0.000317361	0.00262201	-0.543988
ENSG00000171951	SCG2	limma	WTDKO	-1.16108	2.55541	-6.82271	0.000319159	0.00263361	0.490344
ENSG00000161956	SENP3	limma	WTDKO	0.199489	7.68198	6.8229	0.000319107	0.00263361	-0.609734
ENSG00000170634	ACYP2	limma	WTDKO	0.468844	3.59809	6.82012	0.000319874	0.00263625	0.238475
ENSG00000173272	MZT2A	limma	WTDKO	-0.350425	5.48642	-6.82064	0.000319729	0.00263625	-0.19109
ENSG00000206478	IER3	limma	WTDKO	-0.42135	3.25508	-6.81311	0.000321816	0.00264083	0.307902
ENSG00000227231	IER3	limma	WTDKO	-0.42135	3.25508	-6.81311	0.000321816	0.00264083	0.307902
ENSG00000230128	IER3	limma	WTDKO	-0.42135	3.25508	-6.81311	0.000321816	0.00264083	0.307902
ENSG00000235030	IER3	limma	WTDKO	-0.42135	3.25508	-6.81311	0.000321816	0.00264083	0.307902
ENSG00000237155	IER3	limma	WTDKO	-0.42135	3.25508	-6.81311	0.000321816	0.00264083	0.307902
ENSG00000106554	CHCHD3	limma	WTDKO	0.244766	6.31459	6.81318	0.000321794	0.00264083	-0.355383
ENSG00000196924	FLNA	limma	WTDKO	-0.120151	10.7202	-6.81357	0.000321687	0.00264083	-1.18254
ENSG00000241962	AC079447.1	limma	WTDKO	-0.295467	5.44064	-6.81202	0.000322117	0.00264168	-0.190733
ENSG00000135047	CTSL	limma	WTDKO	0.270005	4.82167	6.80884	0.000323002	0.00264731	-0.060086
ENSG00000105672	ETV2	limma	WTDKO	-1.21459	-0.539273	-6.80746	0.000323389	0.00264886	0.865012
ENSG00000115163	CENPA	limma	WTDKO	0.316215	5.01432	6.80192	0.000324941	0.00265993	-0.109481
ENSG00000082068	WDR70	limma	WTDKO	0.268787	6.04298	6.80052	0.000325333	0.00266151	-0.316933
ENSG00000104695	PPP2CB	limma	WTDKO	-0.447933	6.20532	-6.7991	0.000325734	0.00266315	-0.34799
ENSG00000088826	SMOX	limma	WTDKO	-0.628143	3.53142	-6.79516	0.000326847	0.00267061	0.231038
ENSG00000158691	ZSCAN12	limma	WTDKO	0.358208	4.36749	6.79395	0.00032719	0.00267178	0.0322053
ENSG00000197601	FAR1	limma	WTDKO	0.272029	6.75693	6.79124	0.000327957	0.00267641	-0.460877
ENSG00000139998	RAB15	limma	WTDKO	-1.39777	-0.474367	-6.78725	0.000329093	0.00268138	0.846464
ENSG00000144460	NYAP2	limma	WTDKO	-0.449643	3.57321	-6.7875	0.00032902	0.00268138	0.211445
ENSG00000205730	ITPRIPL2	limma	WTDKO	-0.300175	4.97647	-6.78627	0.00032937	0.00268138	-0.117315
ENSG00000141574	SECTM1	limma	WTDKO	-0.308212	5.57154	-6.78628	0.000329369	0.00268138	-0.241654
ENSG00000163541	SUCLG1	limma	WTDKO	-0.20405	6.02126	-6.78301	0.000330303	0.00268734	-0.330659
ENSG00000174238	PITPNA	limma	WTDKO	0.24831	6.10186	6.78221	0.000330531	0.00268755	-0.345894
ENSG00000183340	JRKL	limma	WTDKO	-0.353454	3.70704	-6.7765	0.00033217	0.00269726	0.168978
ENSG00000006451	RALA	limma	WTDKO	0.295953	5.04504	6.7765	0.000332172	0.00269726	-0.141321
ENSG00000076685	NT5C2	limma	WTDKO	-0.596745	5.80292	-6.77594	0.000332332	0.00269726	-0.293369
ENSG00000134333	LDHA	limma	WTDKO	-0.124509	9.97945	-6.77398	0.000332899	0.00269859	-1.08266
ENSG00000288299	LDHA	limma	WTDKO	-0.124509	9.97945	-6.77398	0.000332899	0.00269859	-1.08266
ENSG00000140400	MAN2C1	limma	WTDKO	0.393619	5.834	6.77209	0.000333443	0.00270136	-0.304345
ENSG00000163344	PMVK	limma	WTDKO	-0.271111	5.10248	-6.76705	0.000334906	0.00270992	-0.163992
ENSG00000182810	DDX28	limma	WTDKO	0.322432	5.2052	6.76728	0.00033484	0.00270992	-0.184591
ENSG00000106689	LHX2	limma	WTDKO	-1.07049	1.54006	-6.76287	0.000336122	0.00271646	0.626735
ENSG00000184863	RBM33	limma	WTDKO	0.330599	6.25479	6.76295	0.0003361	0.00271646	-0.392741
ENSG00000081154	PCNP	limma	WTDKO	0.267517	6.25008	6.76185	0.000336421	0.00271723	-0.393274
ENSG00000174672	BRSK2	limma	WTDKO	0.498536	4.38738	6.7537	0.000338811	0.00273381	-0.00924262
ENSG00000077380	DYNC1I2	limma	WTDKO	-0.30667	6.43867	-6.75346	0.000338883	0.00273381	-0.437133
ENSG00000105329	TGFB1	limma	WTDKO	-0.245229	6.36332	-6.74889	0.000340233	0.00274304	-0.427662
ENSG00000165782	PIP4P1	limma	WTDKO	0.22905	5.37575	6.74726	0.000340715	0.00274526	-0.240574
ENSG00000181690	PLAG1	limma	WTDKO	0.849218	1.09815	6.74408	0.000341661	0.00274956	0.674202
ENSG00000214753	HNRNPUL2	limma	WTDKO	-0.176682	7.86665	-6.7443	0.000341595	0.00274956	-0.721562
ENSG00000213689	TREX1	limma	WTDKO	-0.537359	3.76887	-6.74168	0.000342375	0.00275365	0.123255
ENSG00000138095	LRPPRC	limma	WTDKO	-0.12795	9.16686	-6.73731	0.000343679	0.00276247	-0.970018
ENSG00000122971	ACADS	limma	WTDKO	-0.378173	3.83007	-6.73519	0.000344313	0.0027656	0.100625
ENSG00000029153	ARNTL2	limma	WTDKO	0.368354	4.19051	6.73463	0.000344482	0.0027656	0.0163878
ENSG00000115884	SDC1	limma	WTDKO	-0.196707	6.38238	-6.73166	0.000345376	0.00277111	-0.448277
ENSG00000143819	EPHX1	limma	WTDKO	-0.450794	5.52232	-6.72941	0.000346052	0.00277486	-0.286053
ENSG00000198786	MT-ND5	limma	WTDKO	-0.398871	12.2057	-6.7272	0.000346719	0.00277854	-1.56707
ENSG00000284282	POLR3E	limma	WTDKO	-0.270761	5.48909	-6.72427	0.000347608	0.00278399	-0.286384
ENSG00000150457	LATS2	limma	WTDKO	-0.292717	5.53698	-6.72218	0.000348243	0.00278741	-0.297751
ENSG00000122678	POLM	limma	WTDKO	-0.478275	3.96809	-6.71679	0.000349883	0.00279886	0.0515283
ENSG00000132429	POPDC3	limma	WTDKO	0.514748	3.68901	6.71304	0.000351032	0.00280464	0.114717
ENSG00000163545	NUAK2	limma	WTDKO	-0.440789	4.13832	-6.71237	0.000351237	0.00280464	0.00683743
ENSG00000006007	GDE1	limma	WTDKO	-0.275414	5.35173	-6.7136	0.000350859	0.00280464	-0.269023
ENSG00000149150	SLC43A1	limma	WTDKO	0.705272	4.52711	6.71	0.000351966	0.00280784	-0.0803394
ENSG00000105821	DNAJC2	limma	WTDKO	0.242368	6.79604	6.70969	0.000352059	0.00280784	-0.548603
ENSG00000130669	PAK4	limma	WTDKO	-0.342863	5.34442	-6.70895	0.000352288	0.00280799	-0.271422
ENSG00000123933	MXD4	limma	WTDKO	-0.263276	5.56406	-6.70807	0.000352558	0.00280846	-0.317083
ENSG00000266728	AC015688.4	limma	WTDKO	0.615764	2.6332	6.70276	0.000354198	0.00281892	0.345915
ENSG00000175906	ARL4D	limma	WTDKO	-0.516252	3.58666	-6.70178	0.000354504	0.00281892	0.12645
ENSG00000103148	NPRL3	limma	WTDKO	-0.439646	5.69678	-6.70196	0.000354448	0.00281892	-0.347243
ENSG00000163281	GNPDA2	limma	WTDKO	-0.400941	3.42841	-6.69424	0.000356849	0.00282952	0.153822
ENSG00000155189	AGPAT5	limma	WTDKO	0.388654	4.25072	6.69526	0.00035653	0.00282952	-0.0359917
ENSG00000284980	AGPAT5	limma	WTDKO	0.388654	4.25072	6.69526	0.00035653	0.00282952	-0.0359917
ENSG00000178950	GAK	limma	WTDKO	0.440212	6.54887	6.69409	0.000356898	0.00282952	-0.515198
ENSG00000138430	OLA1	limma	WTDKO	-0.255342	7.0594	-6.69449	0.000356771	0.00282952	-0.615619
ENSG00000143013	LMO4	limma	WTDKO	0.410151	3.90165	6.69205	0.000357534	0.00283288	0.043192
ENSG00000140396	NCOA2	limma	WTDKO	-0.3632	4.37755	-6.68891	0.000358518	0.00283563	-0.0731858
ENSG00000182325	FBXL6	limma	WTDKO	-0.324547	5.15362	-6.68934	0.000358384	0.00283563	-0.250663
ENSG00000285442	FBXL6	limma	WTDKO	-0.324547	5.15362	-6.68934	0.000358384	0.00283563	-0.250663
ENSG00000135362	PRR5L	limma	WTDKO	-1.03293	3.45753	-6.68337	0.000360263	0.00284774	0.149088
ENSG00000131037	EPS8L1	limma	WTDKO	-0.375444	3.66045	-6.68262	0.000360499	0.00284792	0.0889006
ENSG00000274523	RCC1L	limma	WTDKO	0.227473	5.99204	6.67784	0.000362013	0.0028565	-0.427949
ENSG00000119335	SET	limma	WTDKO	0.137056	9.32802	6.67828	0.000361875	0.0028565	-1.05763
ENSG00000153046	CDYL	limma	WTDKO	0.229438	6.04763	6.67162	0.000363995	0.00287044	-0.444485
ENSG00000033800	PIAS1	limma	WTDKO	0.599169	5.11624	6.67012	0.000364476	0.00287192	-0.255341
ENSG00000186834	HEXIM1	limma	WTDKO	-0.219751	6.45547	-6.66969	0.000364613	0.00287192	-0.52304
ENSG00000131378	RFTN1	limma	WTDKO	-1.29953	2.30565	-6.66749	0.000365318	0.00287408	0.400189
ENSG00000168496	FEN1	limma	WTDKO	-0.164815	7.45346	-6.66774	0.000365237	0.00287408	-0.719362
ENSG00000010165	EEF1AKNMT	limma	WTDKO	-0.223368	6.12445	-6.66628	0.000365704	0.00287542	-0.464483
ENSG00000118640	VAMP8	limma	WTDKO	-0.321142	4.65543	-6.66238	0.000366961	0.00288361	-0.164937
ENSG00000135318	NT5E	limma	WTDKO	-0.46191	3.29176	-6.65989	0.000367765	0.00288822	0.152152
ENSG00000038532	CLEC16A	limma	WTDKO	-0.698386	4.92215	-6.65577	0.000369098	0.00289698	-0.225825
ENSG00000166136	NDUFB8	limma	WTDKO	-0.253469	6.4722	-6.65198	0.000370331	0.00290496	-0.543635
ENSG00000185800	DMWD	limma	WTDKO	-0.418017	4.64891	-6.65045	0.000370829	0.00290545	-0.174049
ENSG00000106397	PLOD3	limma	WTDKO	0.336531	6.69093	6.65069	0.000370752	0.00290545	-0.586061
ENSG00000151353	TMEM18	limma	WTDKO	0.288814	5.08222	6.64837	0.00037151	0.00290907	-0.275088
ENSG00000239264	TXNDC5	limma	WTDKO	0.219449	8.14345	6.64667	0.000372066	0.00291171	-0.86915
ENSG00000086102	NFX1	limma	WTDKO	0.196266	6.83429	6.64485	0.000372662	0.00291467	-0.620422
ENSG00000247596	TWF2	limma	WTDKO	-0.301983	5.1804	-6.64077	0.000374004	0.00292345	-0.304571
ENSG00000124383	MPHOSPH10	limma	WTDKO	-0.260246	6.25304	-6.64001	0.000374252	0.00292368	-0.514341
ENSG00000149930	TAOK2	limma	WTDKO	-0.273276	5.93434	-6.63286	0.000376619	0.00294045	-0.461879
ENSG00000163395	IGFN1	limma	WTDKO	-2.10673	0.460184	-6.63116	0.000377182	0.0029414	0.658814
ENSG00000254827	SLC22A18AS	limma	WTDKO	-1.02305	0.65928	-6.63158	0.000377044	0.0029414	0.625706
ENSG00000105968	H2AZ2	limma	WTDKO	0.177047	6.63544	6.62574	0.000378992	0.00295379	-0.600802
ENSG00000171467	ZNF318	limma	WTDKO	0.540174	5.9725	6.6247	0.00037934	0.00295478	-0.474071
ENSG00000100823	APEX1	limma	WTDKO	0.294601	8.61479	6.62361	0.000379705	0.0029559	-0.979729
ENSG00000108561	C1QBP	limma	WTDKO	0.120655	9.08438	6.62293	0.000379934	0.00295595	-1.0681
ENSG00000108091	CCDC6	limma	WTDKO	-0.255807	5.28399	-6.62192	0.00038027	0.00295684	-0.345503
ENSG00000115274	INO80B	limma	WTDKO	-0.441608	4.83487	-6.61791	0.000381619	0.0029656	-0.248896
ENSG00000175984	DENND2C	limma	WTDKO	1.20054	0.0413849	6.61576	0.000382345	0.00296951	0.669458
ENSG00000117118	SDHB	limma	WTDKO	0.164002	7.25087	6.61295	0.000383296	0.00297344	-0.734294
ENSG00000137309	HMGA1	limma	WTDKO	0.269096	8.64808	6.61354	0.000383097	0.00297344	-0.996146
ENSG00000168101	NUDT16L1	limma	WTDKO	-0.438063	3.70888	-6.60824	0.000384893	0.00298001	0.00546406
ENSG00000141295	SCRN2	limma	WTDKO	-0.59431	5.38544	-6.60863	0.00038476	0.00298001	-0.375129
ENSG00000063241	ISOC2	limma	WTDKO	-0.257554	5.58495	-6.60864	0.00038476	0.00298001	-0.419472
ENSG00000100804	PSMB5	limma	WTDKO	0.124759	8.52072	6.60782	0.000385036	0.00298001	-0.978763
ENSG00000108528	SLC25A11	limma	WTDKO	-0.212354	6.68085	-6.60459	0.00038614	0.00298682	-0.630735
ENSG00000052344	PRSS8	limma	WTDKO	-1.30531	0.271908	-6.60164	0.000387148	0.00299288	0.639014
ENSG00000130762	ARHGEF16	limma	WTDKO	-0.232084	5.72468	-6.60047	0.00038755	0.00299426	-0.454685
ENSG00000005075	POLR2J	limma	WTDKO	0.223451	5.79598	6.59896	0.000388067	0.00299651	-0.469312
ENSG00000197102	DYNC1H1	limma	WTDKO	0.13576	10.8975	6.59594	0.000389106	0.0030028	-1.43181
ENSG00000091129	NRCAM	limma	WTDKO	1.50761	3.06996	6.59425	0.000389687	0.00300555	0.174081
ENSG00000112651	MRPL2	limma	WTDKO	0.250634	6.65744	6.59358	0.00038992	0.00300561	-0.636801
ENSG00000065615	CYB5R4	limma	WTDKO	0.307192	4.30499	6.59196	0.00039048	0.00300818	-0.15143
ENSG00000120694	HSPH1	limma	WTDKO	0.180442	7.95614	6.58981	0.000391223	0.00301217	-0.891107
ENSG00000198729	PPP1R14C	limma	WTDKO	1.85042	-0.44645	6.58672	0.000392298	0.0030187	0.673864
ENSG00000102452	NALCN	limma	WTDKO	0.658303	2.85848	6.58252	0.000393759	0.00302645	0.17984
ENSG00000115652	UXS1	limma	WTDKO	-0.348989	5.12631	-6.5826	0.000393734	0.00302645	-0.350136
ENSG00000185158	LRRC37B	limma	WTDKO	0.432122	4.42703	6.57839	0.000395206	0.00303583	-0.192115
ENSG00000258417	AC100868.1	limma	WTDKO	0.38043	4.23262	6.5777	0.000395446	0.00303592	-0.147636
ENSG00000197050	ZNF420	limma	WTDKO	-1.26202	2.92547	-6.57608	0.000396017	0.00303681	0.175332
ENSG00000171863	RPS7	limma	WTDKO	0.111397	10.4897	6.57646	0.000395884	0.00303681	-1.37335
ENSG00000152234	ATP5F1A	limma	WTDKO	0.125153	9.81716	6.57334	0.000396979	0.00304244	-1.25177
ENSG00000215641	TRIM27	limma	WTDKO	0.275974	4.9161	6.56994	0.000398179	0.0030429	-0.316166
ENSG00000234495	TRIM27	limma	WTDKO	0.275974	4.9161	6.56994	0.000398179	0.0030429	-0.316166
ENSG00000204713	TRIM27	limma	WTDKO	0.275974	4.9161	6.56994	0.000398179	0.0030429	-0.316166
ENSG00000276726	DNAJA3	limma	WTDKO	-0.213226	5.88662	-6.57119	0.00039774	0.0030429	-0.514591
ENSG00000054148	PHPT1	limma	WTDKO	0.303422	5.9752	6.57138	0.000397671	0.0030429	-0.530071
ENSG00000164855	TMEM184A	limma	WTDKO	0.401366	4.61509	6.56893	0.00039854	0.00304391	-0.246178
ENSG00000005302	MSL3	limma	WTDKO	0.493507	5.51415	6.56724	0.000399136	0.00304498	-0.442731
ENSG00000088247	KHSRP	limma	WTDKO	0.117325	8.76008	6.56753	0.000399033	0.00304498	-1.06369
ENSG00000101265	RASSF2	limma	WTDKO	-0.599174	2.056	-6.56405	0.000400271	0.0030519	0.334481
ENSG00000075142	SRI	limma	WTDKO	0.346034	5.62591	6.56285	0.000400698	0.00305341	-0.471477
ENSG00000182612	TSPAN10	limma	WTDKO	-1.18078	0.764702	-6.56107	0.000401331	0.00305474	0.55016
ENSG00000162894	FCMR	limma	WTDKO	-1.22071	0.894914	-6.56112	0.000401315	0.00305474	0.534232
ENSG00000164292	RHOBTB3	limma	WTDKO	0.586923	5.1601	6.55961	0.000401853	0.00305697	-0.374807
ENSG00000166135	HIF1AN	limma	WTDKO	-0.595833	4.73294	-6.55512	0.00040346	0.00306744	-0.285011
ENSG00000174721	FGFBP3	limma	WTDKO	-0.634865	2.18258	-6.55235	0.000404457	0.00306978	0.297378
ENSG00000213648	SULT1A4	limma	WTDKO	-0.434637	3.50312	-6.55341	0.000404075	0.00306978	-0.00104641
ENSG00000135108	FBXO21	limma	WTDKO	-0.322798	5.52227	-6.55241	0.000404433	0.00306978	-0.462811
ENSG00000165660	ABRAXAS2	limma	WTDKO	-0.351764	4.62763	-6.5503	0.000405194	0.00307362	-0.269149
ENSG00000110801	PSMD9	limma	WTDKO	-0.245578	5.58751	-6.54549	0.000406934	0.00308397	-0.483037
ENSG00000085998	POMGNT1	limma	WTDKO	-0.221184	6.00645	-6.54525	0.000407021	0.00308397	-0.562957
ENSG00000104375	STK3	limma	WTDKO	-0.513565	3.85015	-6.54214	0.00040815	0.00308872	-0.0918221
ENSG00000108061	SHOC2	limma	WTDKO	-0.316633	4.664	-6.54196	0.000408214	0.00308872	-0.286361
ENSG00000108262	GIT1	limma	WTDKO	0.29133	6.03858	6.54161	0.000408342	0.00308872	-0.571836
ENSG00000124444	ZNF576	limma	WTDKO	-0.366681	3.41231	-6.5396	0.000409074	0.00309162	0.00546673
ENSG00000085449	WDFY1	limma	WTDKO	-0.382761	4.12596	-6.53929	0.000409189	0.00309162	-0.161586
ENSG00000110057	UNC93B1	limma	WTDKO	-0.450077	5.67655	-6.53716	0.000409965	0.00309399	-0.506864
ENSG00000184792	OSBP2	limma	WTDKO	-0.459555	5.87936	-6.53748	0.00040985	0.00309399	-0.545421
ENSG00000172239	PAIP1	limma	WTDKO	0.205922	6.9319	6.53169	0.00041197	0.00310713	-0.752609
ENSG00000140534	TICRR	limma	WTDKO	0.238556	7.2955	6.53114	0.000412173	0.00310713	-0.824484
ENSG00000120896	SORBS3	limma	WTDKO	-0.282099	5.11975	-6.53046	0.000412421	0.00310724	-0.401419
ENSG00000204592	HLA-E	limma	WTDKO	0.389163	3.77487	6.52278	0.00041526	0.00312334	-0.0942757
ENSG00000225201	HLA-E	limma	WTDKO	0.389163	3.77487	6.52278	0.00041526	0.00312334	-0.0942757
ENSG00000236632	HLA-E	limma	WTDKO	0.389163	3.77487	6.52278	0.00041526	0.00312334	-0.0942757
ENSG00000112624	BICRAL	limma	WTDKO	0.337439	4.45601	6.5207	0.000416032	0.00312701	-0.257734
ENSG00000002834	LASP1	limma	WTDKO	-0.328041	6.73755	-6.5202	0.000416216	0.00312701	-0.725856
ENSG00000073417	PDE8A	limma	WTDKO	0.427842	5.89342	6.51889	0.000416703	0.00312891	-0.566116
ENSG00000130768	SMPDL3B	limma	WTDKO	-0.607607	2.76535	-6.51589	0.000417822	0.00313555	0.132773
ENSG00000213741	RPS29	limma	WTDKO	-0.179307	7.98826	-6.51447	0.000418352	0.00313776	-0.973055
ENSG00000196458	ZNF605	limma	WTDKO	0.42696	3.40229	6.50917	0.000420342	0.00314412	-0.0207583
ENSG00000206490	ABCF1	limma	WTDKO	0.278067	5.09714	6.50656	0.000421322	0.00314412	-0.419686
ENSG00000225989	ABCF1	limma	WTDKO	0.278067	5.09714	6.50656	0.000421322	0.00314412	-0.419686
ENSG00000231129	ABCF1	limma	WTDKO	0.278067	5.09714	6.50656	0.000421322	0.00314412	-0.419686
ENSG00000232169	ABCF1	limma	WTDKO	0.278067	5.09714	6.50656	0.000421322	0.00314412	-0.419686
ENSG00000236149	ABCF1	limma	WTDKO	0.278067	5.09714	6.50656	0.000421322	0.00314412	-0.419686
ENSG00000236342	ABCF1	limma	WTDKO	0.278067	5.09714	6.50656	0.000421322	0.00314412	-0.419686
ENSG00000106355	LSM5	limma	WTDKO	0.293462	5.91221	6.50791	0.000420814	0.00314412	-0.581904
ENSG00000150991	UBC	limma	WTDKO	-0.16102	10.0418	-6.51045	0.000419859	0.00314412	-1.35646
ENSG00000022567	SLC45A4	limma	WTDKO	-0.37246	4.6101	-6.50406	0.000422268	0.00314943	-0.31098
ENSG00000102316	MAGED2	limma	WTDKO	-0.189809	6.1808	-6.50313	0.000422618	0.00315027	-0.637902
ENSG00000100034	PPM1F	limma	WTDKO	-0.255964	4.96425	-6.50239	0.000422897	0.0031506	-0.395464
ENSG00000074527	NTN4	limma	WTDKO	-0.656937	2.39154	-6.50165	0.000423178	0.00315093	0.203242
ENSG00000085832	EPS15	limma	WTDKO	0.243035	5.64256	6.49893	0.000424209	0.00315685	-0.539889
ENSG00000114023	FAM162A	limma	WTDKO	0.177205	6.22936	6.49596	0.00042534	0.00315886	-0.65395
ENSG00000135506	OS9	limma	WTDKO	-0.171564	6.87308	-6.49573	0.000425427	0.00315886	-0.777547
ENSG00000153827	TRIP12	limma	WTDKO	-0.38703	7.95519	-6.49743	0.000424782	0.00315886	-0.98316
ENSG00000147065	MSN	limma	WTDKO	-0.146271	8.27017	-6.49666	0.000425074	0.00315886	-1.04368
ENSG00000153721	CNKSR3	limma	WTDKO	0.582956	3.16254	6.49484	0.000425766	0.00315962	0.0228063
ENSG00000134255	CEPT1	limma	WTDKO	0.231865	5.40305	6.49418	0.000426018	0.00315973	-0.49722
ENSG00000168894	RNF181	limma	WTDKO	-0.301294	4.96993	-6.49315	0.000426414	0.00316092	-0.405603
ENSG00000172171	TEFM	limma	WTDKO	0.319392	4.61459	6.49033	0.000427491	0.00316714	-0.325663
ENSG00000276833	TAF15	limma	WTDKO	0.186003	7.23193	6.4895	0.000427811	0.00316775	-0.854392
ENSG00000114030	KPNA1	limma	WTDKO	0.185629	7.00979	6.48821	0.000428304	0.00316964	-0.811948
ENSG00000089127	OAS1	limma	WTDKO	-0.549701	2.0872	-6.48539	0.000429388	0.00317471	0.251015
ENSG00000270647	TAF15	limma	WTDKO	0.186437	7.23185	6.48519	0.000429465	0.00317471	-0.858725
ENSG00000103769	RAB11A	limma	WTDKO	0.208524	5.81263	6.48448	0.000429741	0.00317499	-0.587277
ENSG00000132846	ZBED3	limma	WTDKO	0.846837	1.4224	6.48149	0.000430895	0.00318176	0.377754
ENSG00000100412	ACO2	limma	WTDKO	-0.15369	7.42079	-6.48007	0.000431445	0.00318405	-0.90104
ENSG00000103415	HMOX2	limma	WTDKO	-0.328189	5.05761	-6.47658	0.000432797	0.00319226	-0.441562
ENSG00000119969	HELLS	limma	WTDKO	-0.294248	5.86039	-6.47566	0.000433156	0.00319315	-0.605267
ENSG00000140479	PCSK6	limma	WTDKO	0.575625	4.5525	6.47499	0.000433415	0.0031933	-0.322147
ENSG00000187079	TEAD1	limma	WTDKO	-0.315854	4.98127	-6.47279	0.000434273	0.00319432	-0.428497
ENSG00000112685	EXOC2	limma	WTDKO	0.444907	6.05197	6.47335	0.000434055	0.00319432	-0.64174
ENSG00000166681	BEX3	limma	WTDKO	-0.234737	6.17893	-6.47283	0.000434257	0.00319432	-0.668001
ENSG00000115216	NRBP1	limma	WTDKO	-0.184152	7.13307	-6.4715	0.000434775	0.00319626	-0.853435
ENSG00000162704	ARPC5	limma	WTDKO	-0.251203	5.57777	-6.46768	0.000436273	0.0032055	-0.559356
ENSG00000159184	HOXB13	limma	WTDKO	1.1363	0.577095	6.46546	0.000437142	0.00321012	0.482646
ENSG00000188157	AGRN	limma	WTDKO	-0.237608	8.62618	-6.46255	0.000438288	0.00321676	-1.14458
ENSG00000164610	RP9	limma	WTDKO	0.460687	3.58932	6.456	0.000440879	0.003234	-0.116637
ENSG00000164050	PLXNB1	limma	WTDKO	0.426757	3.54213	6.45448	0.000441481	0.00323664	-0.107642
ENSG00000185261	KIAA0825	limma	WTDKO	-1.44139	0.609262	-6.45081	0.000442945	0.00324239	0.467752
ENSG00000102531	FNDC3A	limma	WTDKO	-0.397353	5.69206	-6.45131	0.000442745	0.00324239	-0.596946
ENSG00000103495	MAZ	limma	WTDKO	-0.175047	8.21378	-6.45068	0.000442995	0.00324239	-1.07967
ENSG00000155561	NUP205	limma	WTDKO	0.284137	8.79874	6.44545	0.000445088	0.00325593	-1.19338
ENSG00000155090	KLF10	limma	WTDKO	-0.440609	3.90805	-6.4436	0.000445829	0.00325956	-0.204924
ENSG00000112667	DNPH1	limma	WTDKO	0.213107	6.62587	6.44295	0.000446094	0.00325971	-0.782479
ENSG00000106004	HOXA5	limma	WTDKO	1.10767	0.928135	6.43977	0.000447372	0.00326276	0.415149
ENSG00000274305	LENG8	limma	WTDKO	-0.451174	5.68842	-6.43948	0.000447489	0.00326276	-0.607728
ENSG00000130821	SLC6A8	limma	WTDKO	0.302911	6.5826	6.44092	0.000446911	0.00326276	-0.775837
ENSG00000176485	PLAAT3	limma	WTDKO	-0.191611	6.58804	-6.43995	0.000447298	0.00326276	-0.778536
ENSG00000135111	TBX3	limma	WTDKO	-0.331107	6.00792	-6.43725	0.000448389	0.00326754	-0.671626
ENSG00000137460	FHDC1	limma	WTDKO	0.911642	1.34708	6.43565	0.00044904	0.00327049	0.347014
ENSG00000125827	TMX4	limma	WTDKO	0.505112	3.54502	6.4346	0.000449464	0.00327167	-0.127224
ENSG00000132773	TOE1	limma	WTDKO	-0.302411	5.44511	-6.43404	0.000449693	0.00327167	-0.5666
ENSG00000012660	ELOVL5	limma	WTDKO	0.222294	6.75836	6.42823	0.000452054	0.00328706	-0.823062
ENSG00000077454	LRCH4	limma	WTDKO	0.423644	4.58883	6.42596	0.000452983	0.00329202	-0.383039
ENSG00000196839	ADA	limma	WTDKO	-0.286129	4.77611	-6.42532	0.000453245	0.00329214	-0.430011
ENSG00000127993	RBM48	limma	WTDKO	0.460605	3.7087	6.42423	0.000453692	0.00329359	-0.17623
ENSG00000133627	ACTR3B	limma	WTDKO	0.3173	5.23488	6.42076	0.000455115	0.00330212	-0.535536
ENSG00000079616	KIF22	limma	WTDKO	-0.217545	7.32779	-6.41956	0.00045561	0.00330392	-0.944304
ENSG00000136052	SLC41A2	limma	WTDKO	1.1168	3.87546	6.41718	0.000456593	0.00330925	-0.204873
ENSG00000152147	GEMIN6	limma	WTDKO	-0.213231	5.42213	-6.41079	0.000459239	0.00332301	-0.586274
ENSG00000106443	PHF14	limma	WTDKO	-0.395109	5.46337	-6.41103	0.000459139	0.00332301	-0.592661
ENSG00000112739	PRPF4B	limma	WTDKO	0.194023	7.48944	6.41164	0.000458887	0.00332301	-0.983235
ENSG00000163479	SSR2	limma	WTDKO	-0.189522	7.04817	-6.40385	0.00046213	0.00334212	-0.905372
ENSG00000198160	MIER1	limma	WTDKO	0.279662	5.43199	6.40195	0.000462926	0.00334606	-0.595919
ENSG00000164105	SAP30	limma	WTDKO	0.363848	4.11966	6.39871	0.000464288	0.00335409	-0.300366
ENSG00000187605	TET3	limma	WTDKO	-0.394277	5.0788	-6.39741	0.000464838	0.00335443	-0.525522
ENSG00000117399	CDC20	limma	WTDKO	0.127765	8.06658	6.39761	0.000464751	0.00335443	-1.10618
ENSG00000126803	HSPA2	limma	WTDKO	-0.912901	1.28469	-6.39672	0.000465125	0.00335469	0.318278
ENSG00000072864	NDE1	limma	WTDKO	-0.378624	3.79458	-6.39537	0.000465697	0.00335699	-0.227606
ENSG00000178401	DNAJC22	limma	WTDKO	-0.893875	1.01141	-6.39434	0.000466133	0.0033582	0.357036
ENSG00000140451	PIF1	limma	WTDKO	0.349989	4.75616	6.39378	0.000466367	0.0033582	-0.455783
ENSG00000143797	MBOAT2	limma	WTDKO	1.02519	3.67039	6.38994	0.000467996	0.00336448	-0.187765
ENSG00000048544	MRPS10	limma	WTDKO	0.232339	5.66424	6.39009	0.000467933	0.00336448	-0.654417
ENSG00000013364	MVP	limma	WTDKO	-0.589934	6.09751	-6.39042	0.000467792	0.00336448	-0.734063
ENSG00000140443	IGF1R	limma	WTDKO	0.185836	6.85392	6.38694	0.000469269	0.00337181	-0.884049
ENSG00000130684	ZNF337	limma	WTDKO	0.295692	4.23101	6.38461	0.000470262	0.00337713	-0.341922
ENSG00000135049	AGTPBP1	limma	WTDKO	0.290544	5.40505	6.37987	0.000472292	0.00338988	-0.612838
ENSG00000143590	EFNA3	limma	WTDKO	-0.484669	2.92892	-6.37592	0.00047399	0.00339842	-0.0458661
ENSG00000020181	ADGRA2	limma	WTDKO	0.529062	4.12658	6.37618	0.000473879	0.00339842	-0.322302
ENSG00000158864	NDUFS2	limma	WTDKO	0.135369	7.82912	6.36966	0.000476696	0.00341598	-1.09052
ENSG00000184182	UBE2F	limma	WTDKO	0.535129	3.60344	6.36737	0.000477688	0.00342125	-0.207684
ENSG00000065135	GNAI3	limma	WTDKO	-0.189171	6.74925	-6.3636	0.000479329	0.00343116	-0.88759
ENSG00000168827	GFM1	limma	WTDKO	-0.179333	7.38438	-6.36132	0.000480325	0.00343645	-1.01496
ENSG00000013275	PSMC4	limma	WTDKO	-0.211056	6.43883	-6.35816	0.000481708	0.00344265	-0.83353
ENSG00000281221	PSMC4	limma	WTDKO	-0.211056	6.43883	-6.35816	0.000481708	0.00344265	-0.83353
ENSG00000131746	TNS4	limma	WTDKO	-1.12641	2.22595	-6.35553	0.000482862	0.00344564	0.107231
ENSG00000169967	MAP3K2	limma	WTDKO	-0.510575	4.86284	-6.35545	0.0004829	0.00344564	-0.517869
ENSG00000173801	JUP	limma	WTDKO	-0.391016	7.80307	-6.35651	0.000482434	0.00344564	-1.09821
ENSG00000106546	AHR	limma	WTDKO	-0.241349	5.06189	-6.35278	0.000484074	0.00345216	-0.568863
ENSG00000110047	EHD1	limma	WTDKO	-0.267894	6.34593	-6.3517	0.000484551	0.00345372	-0.822477
ENSG00000157800	SLC37A3	limma	WTDKO	0.463077	4.6955	6.34962	0.000485469	0.00345841	-0.484659
ENSG00000040341	STAU2	limma	WTDKO	-0.503478	4.83681	-6.3481	0.000486142	0.00345951	-0.519505
ENSG00000168564	CDKN2AIP	limma	WTDKO	-0.358711	5.53375	-6.34847	0.000485979	0.00345951	-0.671135
ENSG00000174684	B4GAT1	limma	WTDKO	-0.268815	4.89878	-6.34599	0.000487081	0.00346435	-0.539057
ENSG00000196235	SUPT5H	limma	WTDKO	-0.290907	7.40853	-6.34468	0.000487662	0.00346664	-1.03616
ENSG00000215440	NPEPL1	limma	WTDKO	0.333612	5.26404	6.34338	0.000488239	0.00346889	-0.620228
ENSG00000286264	AP001453.3	limma	WTDKO	-0.656738	2.27328	-6.34271	0.000488537	0.00346916	0.0720539
ENSG00000107937	GTPBP4	limma	WTDKO	-0.132074	8.39735	-6.34213	0.000488799	0.00346917	-1.2251
ENSG00000119979	DENND10	limma	WTDKO	-0.985352	4.10737	-6.33938	0.000490027	0.00347317	-0.346063
ENSG00000102265	TIMP1	limma	WTDKO	-0.253561	6.59495	-6.34008	0.000489713	0.00347317	-0.881686
ENSG00000173442	EHBP1L1	limma	WTDKO	-0.224784	7.22859	-6.33912	0.000490143	0.00347317	-1.00717
ENSG00000156711	MAPK13	limma	WTDKO	0.837388	1.08592	6.33399	0.000492444	0.00348762	0.288191
ENSG00000070087	PFN2	limma	WTDKO	0.431152	4.76152	6.33197	0.000493351	0.00349034	-0.518649
ENSG00000123983	ACSL3	limma	WTDKO	-0.39959	7.00927	-6.33221	0.000493245	0.00349034	-0.969932
ENSG00000197191	CYSRT1	limma	WTDKO	-0.856632	0.292768	-6.32963	0.000494408	0.00349227	0.381104
ENSG00000100321	SYNGR1	limma	WTDKO	-0.295185	4.71783	-6.32998	0.000494251	0.00349227	-0.51345
ENSG00000155368	DBI	limma	WTDKO	-0.168719	6.71182	-6.32968	0.000494385	0.00349227	-0.915163
ENSG00000131773	KHDRBS3	limma	WTDKO	-1.97898	0.167188	-6.32693	0.000495628	0.00349903	0.401961
ENSG00000182899	RPL35A	limma	WTDKO	0.125659	8.82432	6.32526	0.000496383	0.00350251	-1.32198
ENSG00000108679	LGALS3BP	limma	WTDKO	-0.338283	8.2373	-6.32081	0.000498409	0.00351494	-1.21639
ENSG00000127922	SEM1	limma	WTDKO	0.191969	5.98614	6.31829	0.000499558	0.00352119	-0.789313
ENSG00000204946	ZNF783	limma	WTDKO	0.35026	4.47027	6.3167	0.000500288	0.00352447	-0.467279
ENSG00000127616	SMARCA4	limma	WTDKO	0.22993	10.3025	6.3123	0.000502305	0.00353681	-1.6068
ENSG00000096654	ZNF184	limma	WTDKO	0.376276	3.85445	6.31094	0.000502929	0.00353747	-0.326575
ENSG00000243147	MRPL33	limma	WTDKO	-0.285219	5.58079	-6.31118	0.00050282	0.00353747	-0.719187
ENSG00000100600	LGMN	limma	WTDKO	0.219486	6.93547	6.30544	0.000505469	0.00355346	-0.983661
ENSG00000170145	SIK2	limma	WTDKO	-0.264539	5.25837	-6.304	0.00050614	0.0035563	-0.66108
ENSG00000134256	CD101	limma	WTDKO	0.930777	0.742108	6.30162	0.000507243	0.00356218	0.305077
ENSG00000204130	RUFY2	limma	WTDKO	-0.396272	3.06326	-6.29696	0.000509417	0.0035723	-0.157572
ENSG00000166224	SGPL1	limma	WTDKO	-0.372278	4.59337	-6.29681	0.000509487	0.0035723	-0.517363
ENSG00000165138	ANKS6	limma	WTDKO	0.23512	5.07079	6.29683	0.000509474	0.0035723	-0.627566
ENSG00000088356	PDRG1	limma	WTDKO	0.332732	4.26015	6.29549	0.000510103	0.00357474	-0.43927
ENSG00000133706	LARS1	limma	WTDKO	0.17626	8.3438	6.29274	0.000511393	0.0035819	-1.26572
ENSG00000172071	EIF2AK3	limma	WTDKO	-0.545109	4.50994	-6.29003	0.000512664	0.00358892	-0.501881
ENSG00000142279	WTIP	limma	WTDKO	-0.768178	1.68538	-6.28513	0.000514979	0.0036016	0.137376
ENSG00000107679	PLEKHA1	limma	WTDKO	-0.325729	4.58794	-6.28505	0.000515015	0.0036016	-0.528658
ENSG00000176909	MAMSTR	limma	WTDKO	-1.09254	-0.72474	-6.28265	0.000516153	0.00360578	0.408814
ENSG00000130305	NSUN5	limma	WTDKO	0.197091	6.97212	6.28271	0.000516121	0.00360578	-1.0145
ENSG00000164543	STK17A	limma	WTDKO	0.265779	5.26239	6.2814	0.000516743	0.003608	-0.684515
ENSG00000166529	ZSCAN21	limma	WTDKO	0.662829	3.35906	6.27955	0.000517622	0.00361226	-0.237628
ENSG00000154122	ANKH	limma	WTDKO	0.182915	6.40228	6.2784	0.000518171	0.00361419	-0.908523
ENSG00000278488	NAPRT	limma	WTDKO	-0.456598	6.19978	-6.27209	0.000521186	0.00363333	-0.875912
ENSG00000125652	ALKBH7	limma	WTDKO	-0.522916	4.1618	-6.27051	0.000521944	0.00363671	-0.439893
ENSG00000169188	APEX2	limma	WTDKO	-0.215247	6.29958	-6.26539	0.000524407	0.00365197	-0.902858
ENSG00000103876	FAH	limma	WTDKO	-0.710825	3.38478	-6.26325	0.000525445	0.00365408	-0.260725
ENSG00000147669	POLR2K	limma	WTDKO	-0.27678	4.77252	-6.26306	0.000525533	0.00365408	-0.595007
ENSG00000125630	POLR1B	limma	WTDKO	-0.226894	6.96002	-6.26347	0.000525335	0.00365408	-1.03214
ENSG00000105223	PLD3	limma	WTDKO	-0.508303	6.25794	-6.26089	0.000526588	0.00365951	-0.898129
ENSG00000173992	CCS	limma	WTDKO	-0.300475	4.53973	-6.25913	0.000527439	0.00366352	-0.544213
ENSG00000007255	TRAPPC6A	limma	WTDKO	-0.908471	0.412381	-6.2575	0.000528234	0.00366362	0.300502
ENSG00000169410	PTPN9	limma	WTDKO	0.404767	4.04641	6.25741	0.000528278	0.00366362	-0.426525
ENSG00000188690	UROS	limma	WTDKO	-0.335637	4.91612	-6.25809	0.000527946	0.00366362	-0.632623
ENSG00000069275	NUCKS1	limma	WTDKO	0.163514	8.00198	6.25645	0.000528747	0.00366497	-1.23949
ENSG00000175283	DOLK	limma	WTDKO	-0.264611	4.50694	-6.25331	0.000530279	0.00367368	-0.542671
ENSG00000136720	HS6ST1	limma	WTDKO	-0.413405	3.50684	-6.25002	0.000531887	0.00368291	-0.307525
ENSG00000130787	HIP1R	limma	WTDKO	0.326896	5.85596	6.2475	0.000533126	0.00368766	-0.837005
ENSG00000161847	RAVER1	limma	WTDKO	-0.435179	6.83891	-6.24781	0.000532974	0.00368766	-1.02341
ENSG00000167632	TRAPPC9	limma	WTDKO	-0.560883	3.66434	-6.24568	0.000534025	0.00369058	-0.346761
ENSG00000106028	SSBP1	limma	WTDKO	0.197943	8.08098	6.24552	0.000534101	0.00369058	-1.26542
ENSG00000196743	GM2A	limma	WTDKO	-0.740795	2.70055	-6.2421	0.00053579	0.00369849	-0.122852
ENSG00000139684	ESD	limma	WTDKO	0.209807	6.00631	6.24208	0.0005358	0.00369849	-0.871746
ENSG00000161904	LEMD2	limma	WTDKO	0.428092	5.08162	6.24094	0.000536365	0.00370047	-0.684863
ENSG00000162576	MXRA8	limma	WTDKO	-0.824035	2.35675	-6.2376	0.000538022	0.00370585	-0.0480085
ENSG00000196177	ACADSB	limma	WTDKO	-0.501272	2.93124	-6.23713	0.000538255	0.00370585	-0.186601
ENSG00000196072	BLOC1S2	limma	WTDKO	-0.363909	4.29334	-6.23764	0.000538002	0.00370585	-0.507123
ENSG00000228474	OST4	limma	WTDKO	-0.214401	6.44596	-6.23831	0.00053767	0.00370585	-0.958512
ENSG00000246705	H2AJ	limma	WTDKO	-0.368309	3.80569	-6.23123	0.0005412	0.0037215	-0.397686
ENSG00000145919	BOD1	limma	WTDKO	0.223342	5.42169	6.23155	0.000541039	0.0037215	-0.769489
ENSG00000106608	URGCP	limma	WTDKO	0.223615	6.08513	6.2309	0.000541364	0.0037215	-0.898083
ENSG00000105355	PLIN3	limma	WTDKO	-0.202549	6.73931	-6.22724	0.000543197	0.00373217	-1.02641
ENSG00000039123	MTREX	limma	WTDKO	0.172756	7.22726	6.22596	0.000543841	0.00373467	-1.12392
ENSG00000121644	DESI2	limma	WTDKO	0.477982	3.23148	6.22404	0.000544809	0.00373528	-0.268316
ENSG00000164318	EGFLAM	limma	WTDKO	-0.327527	4.44234	-6.22405	0.000544804	0.00373528	-0.55695
ENSG00000125633	CCDC93	limma	WTDKO	-0.313027	4.59331	-6.22434	0.000544656	0.00373528	-0.5927
ENSG00000103591	AAGAB	limma	WTDKO	0.260746	5.22642	6.22356	0.000545049	0.00373528	-0.736754
ENSG00000256977	LIMS3	limma	WTDKO	-1.53143	0.0905813	-6.22002	0.00054684	0.00374563	0.302248
ENSG00000282844	ACTN4	limma	WTDKO	-0.280763	7.79398	-6.2169	0.000548422	0.00375454	-1.24166
ENSG00000188760	TMEM198	limma	WTDKO	-1.51757	-0.706726	-6.21214	0.000550842	0.00375579	0.345251
ENSG00000275326	NOSTRIN	limma	WTDKO	-0.999365	0.258615	-6.21513	0.000549322	0.00375579	0.276679
ENSG00000165929	TC2N	limma	WTDKO	-0.377467	3.50999	-6.21442	0.000549683	0.00375579	-0.345195
ENSG00000276776	TC2N	limma	WTDKO	-0.377467	3.50999	-6.21442	0.000549683	0.00375579	-0.345195
ENSG00000167081	PBX3	limma	WTDKO	0.326348	4.31601	6.21185	0.000550991	0.00375579	-0.538772
ENSG00000205544	TMEM256	limma	WTDKO	-0.34475	4.34001	-6.21046	0.000551702	0.00375579	-0.546512
ENSG00000283771	TMEM256	limma	WTDKO	-0.34475	4.34001	-6.21046	0.000551702	0.00375579	-0.546512
ENSG00000109814	UGDH	limma	WTDKO	-0.359493	4.83332	-6.21228	0.000550773	0.00375579	-0.660807
ENSG00000173915	ATP5MD	limma	WTDKO	-0.22862	6.16437	-6.21344	0.000550182	0.00375579	-0.931411
ENSG00000143742	SRP9	limma	WTDKO	-0.185744	7.01428	-6.21214	0.000550844	0.00375579	-1.09641
ENSG00000108055	SMC3	limma	WTDKO	-0.182141	7.47722	-6.21066	0.000551599	0.00375579	-1.18866
ENSG00000137266	SLC22A23	limma	WTDKO	0.875895	2.05381	6.20846	0.000552726	0.00376085	-0.00942305
ENSG00000155252	PI4K2A	limma	WTDKO	-0.535826	3.9993	-6.20747	0.000553234	0.00376239	-0.466011
ENSG00000146858	ZC3HAV1L	limma	WTDKO	0.445265	2.81911	6.20344	0.000555305	0.00377455	-0.194705
ENSG00000178927	CYBC1	limma	WTDKO	-0.297028	4.57488	-6.19681	0.000558727	0.00379567	-0.617017
ENSG00000153443	UBALD1	limma	WTDKO	-0.357594	4.67782	-6.19632	0.000558982	0.00379567	-0.641124
ENSG00000169567	HINT1	limma	WTDKO	-0.155058	8.42974	-6.19242	0.000561012	0.00380752	-1.38651
ENSG00000174842	GLMN	limma	WTDKO	0.25163	5.41772	6.18981	0.000562372	0.00381481	-0.81175
ENSG00000174099	MSRB3	limma	WTDKO	0.67615	3.99584	6.18883	0.000562888	0.00381637	-0.47989
ENSG00000206289	RXRB	limma	WTDKO	0.434934	3.56103	6.18497	0.00056491	0.00382231	-0.385988
ENSG00000231321	RXRB	limma	WTDKO	0.434934	3.56103	6.18497	0.00056491	0.00382231	-0.385988
ENSG00000235712	RXRB	limma	WTDKO	0.434934	3.56103	6.18497	0.00056491	0.00382231	-0.385988
ENSG00000115761	NOL10	limma	WTDKO	0.180839	7.13484	6.18506	0.000564861	0.00382231	-1.14835
ENSG00000184992	BRI3BP	limma	WTDKO	-0.246819	4.98952	-6.17945	0.000567813	0.00383806	-0.731647
ENSG00000153317	ASAP1	limma	WTDKO	0.731219	6.60983	6.17957	0.000567752	0.00383806	-1.04663
ENSG00000180535	BHLHA15	limma	WTDKO	1.01104	-0.0368834	6.17762	0.000568785	0.00384268	0.268563
ENSG00000115368	WDR75	limma	WTDKO	-0.285861	6.67004	-6.17601	0.000569636	0.00384649	-1.06617
ENSG00000105419	MEIS3	limma	WTDKO	-0.38481	3.72241	-6.17499	0.000570177	0.00384819	-0.435809
ENSG00000187840	EIF4EBP1	limma	WTDKO	-0.224833	6.28132	-6.17425	0.000570568	0.00384888	-0.994253
ENSG00000103241	FOXF1	limma	WTDKO	-0.367852	3.66785	-6.171	0.000572297	0.0038547	-0.42722
ENSG00000164535	DAGLB	limma	WTDKO	0.215214	5.99944	6.17113	0.000572229	0.0038547	-0.944329
ENSG00000171298	GAA	limma	WTDKO	-0.218879	6.61015	-6.17197	0.000571782	0.0038547	-1.05902
ENSG00000104660	LEPROTL1	limma	WTDKO	-0.458884	5.46262	-6.16586	0.000575044	0.00387124	-0.84454
ENSG00000198835	GJC2	limma	WTDKO	-1.51409	-0.299494	-6.16146	0.000577406	0.00388519	0.276277
ENSG00000182511	FES	limma	WTDKO	0.263388	5.30706	6.15899	0.000578738	0.00389218	-0.820957
ENSG00000176208	ATAD5	limma	WTDKO	0.404334	5.61302	6.15708	0.000579767	0.00389715	-0.883204
ENSG00000121966	CXCR4	limma	WTDKO	-0.264003	6.13915	-6.15492	0.000580936	0.00390304	-0.987698
ENSG00000185803	SLC52A2	limma	WTDKO	-0.301555	6.01445	-6.15431	0.00058127	0.00390332	-0.964783
ENSG00000089157	RPLP0	limma	WTDKO	0.118397	11.0688	6.15371	0.000581596	0.00390354	-1.91934
ENSG00000171490	RSL1D1	limma	WTDKO	-0.254798	8.28091	-6.15239	0.000582309	0.00390636	-1.40028
ENSG00000130558	OLFM1	limma	WTDKO	-0.88723	3.53862	-6.1492	0.000584047	0.00391605	-0.409937
ENSG00000112984	KIF20A	limma	WTDKO	0.230904	7.7337	6.14642	0.000585565	0.00392425	-1.30395
ENSG00000115266	APC2	limma	WTDKO	0.478216	3.53153	6.14562	0.000586006	0.00392508	-0.419177
ENSG00000149929	HIRIP3	limma	WTDKO	-0.228677	5.20954	-6.14512	0.000586276	0.00392508	-0.81586
ENSG00000105767	CADM4	limma	WTDKO	-0.870574	1.99612	-6.14286	0.000587518	0.00393142	-0.0653183
ENSG00000240065	PSMB9	limma	WTDKO	0.649982	1.44917	6.13811	0.000590128	0.00394513	0.0333144
ENSG00000159461	AMFR	limma	WTDKO	0.276925	5.07809	6.13806	0.000590157	0.00394513	-0.793559
ENSG00000169814	BTD	limma	WTDKO	-0.392421	4.24911	-6.1346	0.00059207	0.00395593	-0.603177
ENSG00000143942	CHAC2	limma	WTDKO	-0.35391	4.82698	-6.13379	0.000592521	0.00395696	-0.741167
ENSG00000157954	WIPI2	limma	WTDKO	-0.18195	6.65893	-6.13168	0.000593688	0.00396277	-1.11082
[truncated: 11,344 more rows]
