# Supplementary material for: ERLIN1/2 scaffolds bridge TMUB1 and RNF170 and restrict cholesterol esterification to regulate the secretory pathway
Source: Life Sci Alliance. 2024 May 24;7(8):e202402620. doi: 10.26508/lsa.202402620 (PMC11116810; doi:10.26508/lsa.202402620)
Supplement: Supplementary file 5 [file LSA-2024-02620_TableS4.xlsx]

## Sheet: PNS Proteomics
Identifier				ANOVA (q<0.05)			Student´s T-test (q<0.05)																maxLFQ (log2)												# peptides													Means (log2)
Protein IDs	Gene names	Protein Names	First Protein Description	ANOVA Significant	-Log ANOVA p value	ANOVA q-value	Student's T-test Significant DKO_WT	Student's T-test Significant DKO_RSC	Student's T-test Significant WT_RSC	Student's T-test significant	-Log p-value DKO_WT	q-value DKO_WT	Difference DKO_WT	Student's T-test Test statistic DKO_WT	-Log p-value DKO_RSC	q-value DKO_RSC	Difference DKO_RSC	Student's T-test Test statistic DKO_RSC	-Log p-value WT_RSC	q-value WT_RSC	Difference WT_RSC	Student's T-test Test statistic WT_RSC	2049_01	2049_04	2049_07	2049_10	2049_02	2049_05	2049_08	2049_11	2049_03	2049_06	2049_09	2049_12	count.stripped.sequence	Number.Peptides_08	Number.Peptides_01	Number.Peptides_02	Number.Peptides_03	Number.Peptides_04	Number.Peptides_05	Number.Peptides_06	Number.Peptides_07	Number.Peptides_09	Number.Peptides_10	Number.Peptides_11	Number.Peptides_12	Mean	Mean WT
A0AV96	RBM47	RBM47_HUMAN	RNA-binding protein 47	+	2.12099	0.00846798	+		+	DKO_WT;WT_RSC	1.4662	0.0390728	-0.201066	-2.73008	0.452799	0.490625	0.0849586	1.00761	3.08331	0.00534554	0.286024	6.18006	24.0815	24.1217	24.1279	24.066	23.9314	23.6857	23.9904	23.9854	23.7903	23.716	23.8198	23.927	16	14	16	16	12	14	14	13	15	16	15	15	14	23.9444	24.0995
A0AVT1	UBA6	UBA6_HUMAN	Ubiquitin-like modifier-activating enzyme 6	+	1.63185	0.0213665			+	WT_RSC	1.30733	0.0511369	-0.363583	-2.45759	0.659335	0.34246	0.2446	1.37213	1.60078	0.0351795	0.608183	2.96641	22.8929	22.9418	22.4237	22.5553	22.2694	22.5282	22.175	22.3868	21.6731	22.4505	22.0791	22.1782	13	9	12	10	9	11	7	10	9	11	11	11	11	22.4172	22.72
A0FGR8	ESYT2	ESYT2_HUMAN	Extended synaptotagmin-2	+	4.13921	0.000212291	+		+	DKO_WT;WT_RSC	3.93086	0.00105439	0.155433	8.82928	1.59267	0.0810236	-0.120317	-2.95201	3.40309	0.00353795	-0.275749	-7.08935	26.0015	25.9722	26.0111	26.0091	26.1846	26.175	26.1311	26.1249	26.2662	26.3218	26.3383	26.1706	35	32	32	32	31	28	31	30	32	32	31	31	31	26.1472	25.9986
A0JLT2	MED19	MED19_HUMAN	Mediator of RNA polymerase II transcription subunit 19		0.366321	0.37721					0.329204	0.414803	0.0658345	0.773506	0.505749	0.452934	0.188903	1.10355	0.34941	0.434499	0.123068	0.812959	22.8823	22.9655	22.8778	22.8892	23.1035	22.7295	23.0399	23.0052	22.4054	22.6986	22.9147	23.1037	4	4	4	4	4	3	3	3	3	3	4	4	4	22.8964	22.9041
A0MZ66	SHTN1	SHOT1_HUMAN	Shootin-1	+	2.80803	0.00261134	+			DKO_WT	2.56914	0.0085898	-0.665699	-4.90515	1.8058	0.0613299	-0.424119	-3.33861	1.12283	0.0812114	0.24158	2.1475	23.1111	23.0217	22.7386	22.8206	22.3321	22.485	21.9873	22.2248	22.4849	22.8282	22.6856	22.7269	14	7	14	7	9	13	10	10	11	10	12	9	10	22.654	22.9307
A0PJW6	TMEM223	TM223_HUMAN	Transmembrane protein 223	+	3.53422	0.000778342	+	+		DKO_RSC;DKO_WT	3.11047	0.00398529	0.449588	6.25354	3.02328	0.0120922	0.255767	6.02002	1.29591	0.0609109	-0.19382	-2.43823	24.5736	24.6702	24.7808	24.8957	25.1522	25.1456	25.203	25.2179	24.9798	24.8325	24.9947	24.8886	6	6	5	6	5	5	6	6	6	6	6	6	6	24.9584	24.7351
A1L0T0	ILVBL	HACL2_HUMAN	2-hydroxyacyl-CoA lyase 2	+	5.46821	3.73832e-05	+	+	+	DKO_RSC;DKO_WT;WT_RSC	2.10835	0.014764	0.131477	3.92111	4.5793	0.005125	0.431463	11.4716	3.47002	0.00336918	0.299986	7.2926	25.5254	25.553	25.5675	25.4487	25.7021	25.662	25.6546	25.6019	25.1602	25.2279	25.3085	25.1981	24	23	22	23	20	22	22	23	23	24	23	24	23	25.4793	25.5244
A1L188	NDUFAF8	NDUF8_HUMAN	NADH dehydrogenase [ubiquinone] 1 alpha subcomplex assembly factor 8		1.1242	0.0595135					1.04294	0.0839674	1.04109	2.01452	0.64634	0.350303	0.132826	1.34983	0.875184	0.131552	-0.908264	-1.73573	22.3606	22.218	21.6066	20.1068	22.7241	22.5638	22.5594	22.6091	22.2732	22.71	22.5078	22.4341	3	2	3	2	2	2	2	2	1	2	1	2	2	22.5052	22.2911
A1L390	PLEKHG3	PKHG3_HUMAN	Pleckstrin homology domain-containing family G member 3	+	4.29962	0.000165079	+		+	DKO_WT;WT_RSC	3.20779	0.00312831	0.546096	6.52236	0.347495	0.586553	-0.0566335	-0.809243	3.52951	0.00298462	-0.602729	-7.47724	22.3099	22.4601	22.6304	22.4484	23.0464	22.8648	23.0117	23.1103	23.1691	22.9413	23.0738	23.0754	14	13	9	11	13	9	10	12	11	12	10	12	11	22.8725	22.4667
A1X283	SH3PXD2B	SPD2B_HUMAN	SH3 and PX domain-containing protein 2B		0.754825	0.139085					0.922967	0.106069	-0.320855	-1.81522	0.918995	0.218647	-0.298879	-1.80862	0.042542	0.908591	0.021976	0.122256	24.3912	24.1201	23.8775	23.7922	23.752	23.8181	23.3987	23.9288	23.8451	24.1678	23.7982	24.2821	8	3	6	4	3	6	6	6	4	5	6	4	5	23.9541	24.0645
A2RRP1	NBAS	NBAS_HUMAN	NBAS subunit of NRZ tethering complex	+	3.44995	0.0008625	+		+	DKO_WT;WT_RSC	4.14934	0.000430769	0.411165	9.65092	0.840499	0.251643	0.127795	1.67789	2.24027	0.0138727	-0.28337	-4.18975	24.1961	24.2027	24.2049	24.133	24.6121	24.6908	24.5034	24.5751	24.4277	24.6085	24.5282	24.3056	66	54	54	54	57	51	59	53	49	56	51	58	54	24.4279	24.1845
A2RTX5	TARS3	SYTC2_HUMAN	Threonine--tRNA ligase 2, cytoplasmic		0.745021	0.142496	+			DKO_WT	1.9125	0.018936	1.36303	3.53911	0.470909	0.475596	0.752778	1.04067	0.315678	0.471614	-0.61025	-0.746788	21.0938	20.3944	22.1705	20.7636	22.5243	22.4321	22.3635	22.5547	22.4324	19.5547	22.3181	22.5582	3	3	1	3	2	1	2	NaN	2	2	NaN	3	3	22.4245	22.1705
A2RU67	FAM234B	F234B_HUMAN	Protein FAM234B		0.638005	0.184469					0.767862	0.145139	0.332028	1.55621	0.0911744	0.87134	0.0351748	0.250395	0.636176	0.218319	-0.296854	-1.33235	21.1259	20.7588	20.6431	20.1839	21.1977	21.1185	20.8244	20.8993	21.2493	20.8993	21.0207	20.7299	5	5	4	5	4	4	4	3	3	4	3	4	4	20.9135	20.7164
A2VDJ0	TMEM131L	T131L_HUMAN	Transmembrane protein 131-like	+	2.01025	0.0105718	+			DKO_WT	2.78497	0.00646237	0.297353	5.41488	1.79278	0.06286	0.690053	3.31449	0.976655	0.108219	0.392699	1.90441	21.3902	21.5282	21.4406	21.5203	21.85	21.7148	21.6714	21.8324	20.6004	20.8827	21.4708	21.3547	6	5	6	4	2	4	5	1	5	4	5	6	5	21.521	21.471
A3KMH1	VWA8	VWA8_HUMAN	von Willebrand factor A domain-containing protein 8	+	1.81431	0.0151535	+			DKO_WT	1.93458	0.0182511	0.147867	3.58124	1.2759	0.12619	0.110822	2.40436	0.457602	0.334304	-0.037045	-1.0164	24.8231	24.7351	24.8068	24.7506	24.998	24.9497	24.9296	24.8298	24.7827	24.8087	24.9014	24.7709	64	57	53	60	51	54	53	57	58	58	53	57	55	24.8428	24.7793
A4D1E9	GTPBP10	GTPBA_HUMAN	GTP-binding protein 10		0.668693	0.170842					0.73616	0.155605	0.18344	1.50277	0.725772	0.305307	0.228765	1.48521	0.183482	0.650171	0.0453243	0.469309	24.8966	24.9222	24.9123	24.9702	25.1667	24.7517	25.2475	25.2691	24.597	24.9371	24.9991	24.9868	18	18	17	17	17	18	18	18	16	17	17	18	18	24.983	24.9256
A4D1P6	WDR91	WDR91_HUMAN	WD repeat-containing protein 91	+	1.43723	0.0314931	+			DKO_WT	3.18139	0.00322863	-0.642122	-6.44858	0.0333643	0.953888	0.0279765	0.0967803	1.23038	0.0677053	0.670099	2.32761	22.7548	22.9808	23.0786	22.9202	22.504	22.1741	22.2362	22.2516	21.486	22.6184	22.7191	22.2304	7	5	6	5	2	5	4	5	7	5	7	3	5	22.5554	22.9383
A4D1U4	DENND11	DEN11_HUMAN	DENN domain-containing protein 11		0.494698	0.268544					0.882349	0.115138	0.153541	1.74766	0.673128	0.334796	0.263689	1.39572	0.228073	0.583349	0.110148	0.566713	21.415	21.6954	21.4314	21.6253	21.8382	21.6003	21.7115	21.6313	21.9679	21.312	21.1694	21.2773	5	3	3	5	2	3	3	3	2	3	4	4	4	21.5743	21.5469
A5PLL7	PEDS1	PDES1_HUMAN	Plasmanylethanolamine desaturase	+	1.28791	0.042141			+	WT_RSC	0.983949	0.0939432	0.250893	1.91652	0.235428	0.693406	-0.0712662	-0.582363	1.85544	0.0236337	-0.322159	-3.43126	22.5769	22.8963	22.8859	22.7867	23.1467	23.283	22.9068	22.8127	23.0659	23.2429	23.1518	22.9737	3	3	2	3	3	3	3	3	3	3	3	3	3	22.991	22.792
A5PLN9	TRAPPC13	TPC13_HUMAN	Trafficking protein particle complex subunit 13		1.02851	0.0738157					0.937251	0.103028	-0.852321	-1.83896	0.860589	0.24268	-0.798324	-1.71141	0.288418	0.5029	0.053997	0.692132	21.8306	21.6805	21.6806	21.6506	19.8528	21.7832	20.3119	21.4851	21.5585	21.7275	21.5319	21.8083	2	1	2	NaN	2	2	2	1	2	NaN	2	2	2	21.6891	21.7123
A5YKK6	CNOT1	CNOT1_HUMAN	CCR4-NOT transcription complex subunit 1		0.733771	0.146288					1.1094	0.073655	-0.157636	-2.12512	0.0169228	0.977992	0.00483418	0.0499503	0.802209	0.1543	0.16247	1.61386	23.6062	23.5998	23.5217	23.3655	23.293	23.4371	23.2714	23.4612	23.1917	23.5915	23.3426	23.3175	45	29	37	31	23	41	31	34	33	29	31	40	29	23.4229	23.5265
A6ND36	FAM83G	FA83G_HUMAN	Protein FAM83G		0.756059	0.138741					0.907667	0.109207	0.508379	1.78979	0.855797	0.244444	0.223031	1.70342	0.435638	0.351461	-0.285348	-0.976031	21.7863	22.1678	20.8801	21.7711	21.9908	22.3566	22.0891	22.2023	21.7033	22.207	21.9595	21.8769	6	5	3	5	2	3	2	2	1	5	3	3	3	22.0242	21.9204
A6NDG6	PGP	PGP_HUMAN	Glycerol-3-phosphate phosphatase	+	4.06757	0.000292428	+		+	DKO_WT;WT_RSC	5.18674	0	-0.689384	-14.5901	0.143342	0.799034	0.046752	0.377376	3.04197	0.00528172	0.736135	6.06952	23.6561	23.7357	23.6518	23.5988	22.8878	23.0668	22.9421	22.9881	22.6955	23.2137	22.7738	23.0149	6	4	5	4	3	6	4	6	5	3	5	5	3	23.2313	23.6614
A6NDU8	RIMOC1	RIMC1_HUMAN	RAB7A-interacting MON1-CCZ1 complex subunit 1	+	4.41289	0.000129496	+		+	DKO_WT;WT_RSC	3.67437	0.00150318	-2.06846	-7.94328	1.83166	0.0584729	-0.933543	-3.38675	3.51778	0.00338346	1.13492	7.44053	22.0566	22.168	21.7569	21.9803	20.0047	20.5772	19.4673	19.6387	20.8837	20.5451	21.1573	20.8361	3	1	3	1	2	2	1	1	2	2	2	1	NaN	21.7409	21.9982
A6NHR9	SMCHD1	SMHD1_HUMAN	Structural maintenance of chromosomes flexible hinge domain-containing protein 1		0.710004	0.154601					0.19605	0.582292	0.0439439	0.497227	0.563929	0.40617	-0.145026	-1.20675	1.14263	0.0786096	-0.18897	-2.18055	24.0399	24.139	24.1085	24.0831	24.0128	24.0108	24.147	24.3757	24.0353	24.3874	24.3123	24.3914	55	45	45	46	36	46	48	45	45	48	48	46	48	24.1778	24.0931
A6NJ78	METTL15	MET15_HUMAN	12S rRNA N4-methylcytidine (m4C) methyltransferase	+	1.70563	0.0186957			+	WT_RSC	0.468426	0.292699	-0.102844	-1.03615	1.33693	0.11532	0.348357	2.50792	1.55814	0.0377765	0.4512	2.89092	22.7468	22.8479	23.1531	22.9181	22.8118	22.7132	22.7829	22.9466	22.1219	22.484	22.7538	22.5014	6	6	6	5	6	6	5	6	5	5	5	4	6	22.753	22.9244
A8CG34	POM121C	P121C_HUMAN	Nuclear envelope pore membrane protein POM 121C	+	1.78796	0.0159664	+		+	DKO_WT;WT_RSC	1.50416	0.0368342	0.443326	2.79618	0.0336277	0.953446	0.0161285	0.0975179	3.3392	0.00405988	-0.427197	-6.89969	22.4056	22.3421	22.4076	22.289	22.6397	22.5817	22.7335	23.2628	22.6609	22.9172	22.746	22.829	4	4	2	4	3	3	3	3	3	4	3	4	4	22.6766	22.3619
A8MW92	PHF20L1	P20L1_HUMAN	PHD finger protein 20-like protein 1	+	2.12322	0.00843951	+			DKO_WT	2.25156	0.0122691	0.497033	4.21321	1.15118	0.152396	0.196244	2.19484	1.09043	0.0865759	-0.300789	-2.09352	21.633	21.9204	22.1969	21.9395	22.4653	22.3556	22.4537	22.4034	22.0085	22.1963	22.2658	22.4224	5	5	3	3	3	4	4	4	4	4	4	4	4	22.2093	21.9362
A8MXV4	NUDT19	NUD19_HUMAN	Acyl-coenzyme A diphosphatase NUDT19		0.716243	0.152203					0.323186	0.421611	0.105584	0.761649	0.802589	0.26775	-0.144259	-1.61449	0.889041	0.12712	-0.249843	-1.7588	23.1332	23.3268	23.7064	23.5455	23.6407	23.5309	23.5935	23.3691	23.4943	23.7647	23.7884	23.6639	6	5	4	5	5	4	5	4	5	6	5	5	6	23.5579	23.4442
B0YJ81	HACD1	HACD1_HUMAN	Very-long-chain (3R)-3-hydroxyacyl-CoA dehydratase 1		1.13638	0.0581813	+			DKO_WT	1.49745	0.0372677	1.41853	2.78446	1.08463	0.16547	0.894973	2.08386	0.343885	0.439603	-0.523558	-0.802225	20.3482	19.9725	22.2047	20.3956	21.8792	22.1538	22.2992	22.2629	21.8873	20.8457	20.2717	22.0105	2	2	1	2	1	1	2	1	2	1	1	2	2	22.1424	22.2047
E9PRG8	C11orf98	CK098_HUMAN	Uncharacterized protein C11orf98		0.0520258	0.881766					0.0410643	0.894171	0.0192146	0.118185	0.166493	0.769244	-0.0517259	-0.430938	0.171608	0.667535	-0.0709405	-0.442572	24.2382	24.2079	23.9601	23.6459	24.2584	23.8376	24.0425	23.9905	24.0488	24.2336	24.1877	23.8657	5	5	4	5	4	3	5	4	5	5	5	5	5	24.0546	24.032
L0R6Q1	SLC35A4	S35U4_HUMAN	SLC35A4 upstream open reading frame protein		0.898629	0.0989265					0.429709	0.322048	0.0930123	0.96506	0.638957	0.355924	-0.202778	-1.33714	1.09041	0.0865411	-0.295791	-2.09348	24.73	24.8725	24.9678	24.9655	25.0655	25.0975	24.9943	24.7505	25.5165	25.0661	25.2276	24.9088	4	4	4	3	3	4	4	4	4	3	4	4	4	25.0285	24.8872
L0R819	ASDURF	ASURF_HUMAN	ASNSD1 upstream open reading frame protein		0.465028	0.289979					0.731671	0.1571	-1.10835	-1.49518	0.128242	0.821795	-0.3029	-0.341572	0.727681	0.179721	0.805451	1.48844	22.332	23.0835	22.9319	22.9449	22.756	19.5765	22.2477	22.2786	20.677	22.7517	22.8945	21.7473	3	2	2	2	1	3	1	2	3	2	3	2	1	22.7218	22.8501
L0R8F8	MIEF1	MIDUO_HUMAN	MIEF1 upstream open reading frame protein	+	2.33856	0.00564384	+		+	DKO_WT;WT_RSC	1.85701	0.0203872	-0.270284	-3.43422	0.972914	0.198994	0.198346	1.8982	2.07093	0.0169399	0.468629	3.84664	24.9697	25.0413	25.2002	25.2797	24.7802	24.8143	24.9284	24.8868	24.3824	24.8317	24.6394	24.7628	4	4	4	4	3	4	4	4	4	4	4	4	4	24.8945	25.128
O00115	DNASE2	DNS2A_HUMAN	Deoxyribonuclease-2-alpha	+	1.50884	0.0275529			+	WT_RSC	0.395801	0.351368	0.0828447	0.901671	1.17422	0.147397	-0.206186	-2.23337	1.70439	0.0294057	-0.289031	-3.1525	24.7683	24.5604	24.6185	24.4596	24.7593	24.6558	24.8097	24.5134	24.9985	24.7111	24.8796	24.9739	5	5	4	5	4	4	5	4	4	5	5	5	5	24.7352	24.6061
O00116	AGPS	ADAS_HUMAN	Alkyldihydroxyacetonephosphate synthase, peroxisomal	+	2.9003	0.00211866		+	+	DKO_RSC;WT_RSC	0.422277	0.32821	-0.0337925	-0.951262	2.43677	0.0255341	0.13763	4.60886	2.71335	0.00873482	0.171423	5.24188	26.6627	26.6347	26.7318	26.7461	26.7054	26.6947	26.6235	26.6164	26.5203	26.4951	26.5759	26.4982	30	30	29	28	28	29	29	29	28	28	29	30	28	26.6279	26.6946
O00124	UBXN8	UBXN8_HUMAN	UBX domain-containing protein 8		0.1652	0.653418					0.476624	0.286966	-0.0609608	-1.05105	0.316916	0.613669	-0.0686746	-0.749244	0.026919	0.940909	-0.00771379	-0.0786104	23.5741	23.5937	23.7647	23.7302	23.6961	23.6071	23.5637	23.5519	23.7914	23.5602	23.8459	23.4959	5	3	3	4	4	4	4	4	4	4	3	3	3	23.652	23.668
O00139	KIF2A	KIF2A_HUMAN	Kinesin-like protein KIF2A		0.231877	0.543191					0.374266	0.37007	-0.0787911	-0.860796	0.3889	0.548076	-0.154034	-0.888626	0.189178	0.642898	-0.0752425	-0.482009	23.6448	23.6837	23.6518	23.5171	23.5403	23.3642	23.5086	23.7693	23.2566	23.9394	23.8311	23.7715	15	11	12	13	9	9	9	12	10	12	11	11	13	23.6353	23.6258
O00148	DDX39A	DX39A_HUMAN	ATP-dependent RNA helicase DDX39A		1.06631	0.068					0.993051	0.092714	0.124223	1.93164	1.29782	0.12174	0.187391	2.44147	0.329055	0.455331	0.0631676	0.773212	26.5298	26.4759	26.6374	26.6938	26.6022	26.6859	26.7774	26.7683	26.554	26.3312	26.5756	26.6234	9	9	8	9	8	9	9	8	8	9	9	9	9	26.6095	26.5868
O00151	PDLIM1	PDLI1_HUMAN	PDZ and LIM domain protein 1	+	4.48772	0.000124031	+		+	DKO_WT;WT_RSC	3.88909	0.0014502	-0.889375	-8.67941	1.32442	0.116098	-0.28565	-2.48663	3.43438	0.00369655	0.603724	7.1838	27.8496	27.7695	27.627	27.7166	26.9198	27.0525	26.812	26.6209	27.3292	27.124	26.9955	27.0991	15	14	15	14	13	15	15	13	15	14	14	14	14	27.2965	27.7429
O00154	ACOT7	BACH_HUMAN	Cytosolic acyl coenzyme A thioester hydrolase	+	1.84268	0.0143552	+	+		DKO_RSC;DKO_WT	1.73173	0.0256724	-0.328123	-3.20227	1.98951	0.0460092	-0.379923	-3.68706	0.163037	0.680634	-0.0518003	-0.423038	24.3635	24.3502	24.0465	24.071	23.8152	24.0442	23.8139	23.8453	24.0342	24.4438	24.2297	24.3306	8	4	8	5	6	7	6	5	5	4	5	7	8	24.1317	24.2155
O00159	MYO1C	MYO1C_HUMAN	Unconventional myosin-Ic	+	2.14957	0.00804279	+			DKO_WT	1.95634	0.0177038	0.222448	3.62299	1.65056	0.0761009	0.106832	3.05534	1.05237	0.092861	-0.115616	-2.0302	25.8563	25.9603	26.0666	26.0908	26.2611	26.1331	26.2137	26.2558	26.1169	26.1267	26.1382	26.0547	49	48	44	47	46	46	46	45	46	45	47	48	47	26.1104	25.9965
O00161	SNAP23	SNP23_HUMAN	Synaptosomal-associated protein 23	+	1.47094	0.0295598	+		+	DKO_WT;WT_RSC	1.62045	0.030638	0.213528	3.00144	0.343296	0.591148	-0.090548	-0.801077	1.55448	0.0379174	-0.304076	-2.88446	24.3187	24.2403	24.3892	24.4273	24.5555	24.4499	24.5055	24.7189	24.7051	24.8979	24.4875	24.5014	9	9	9	8	9	7	7	8	7	8	8	9	9	24.5273	24.3457
O00165	HAX1	HAX1_HUMAN	HCLS1-associated protein X-1	+	3.46359	0.0008594	+		+	DKO_WT;WT_RSC	2.94785	0.00478274	0.53327	5.82337	1.78904	0.0632613	0.225553	3.30757	2.05204	0.0172342	-0.307717	-3.80932	25.265	25.5279	25.5077	25.5917	26.0291	26.1034	26.0513	25.8417	25.7304	25.7445	25.7567	25.8917	9	6	5	8	5	6	8	6	8	8	5	7	7	25.773	25.4783
O00170	AIP	AIP_HUMAN	AH receptor-interacting protein	+	1.43101	0.0318473	+			DKO_WT	2.23838	0.01267	-0.302665	-4.18583	0.648845	0.348896	-0.14019	-1.35414	0.710828	0.186924	0.162476	1.45989	23.9794	24.2622	24.1378	24.1663	23.8635	23.8977	23.7095	23.8644	23.7019	24.0442	24.012	24.1378	12	11	11	9	10	11	11	9	11	10	12	10	10	23.9915	24.14
O00178	GTPBP1	GTPB1_HUMAN	GTP-binding protein 1	+	1.2903	0.0419809	+			DKO_WT	1.40009	0.043975	-0.356914	-2.61594	0.0449239	0.937347	-0.0146956	-0.128794	1.09535	0.0858154	0.342218	2.1017	23.207	23.3804	22.9209	22.8328	22.6406	22.8527	22.6514	22.7688	22.5523	22.9191	22.5801	22.9208	6	3	6	6	3	5	4	5	5	6	4	5	4	22.8726	23.1021
O00180	KCNK1	KCNK1_HUMAN	Potassium channel subfamily K member 1	+	2.27026	0.00640494	+			DKO_WT	2.49956	0.00921047	1.64544	4.74792	0.965026	0.202092	0.582283	1.8851	1.2348	0.0671809	-1.06315	-2.33505	20.2776	20.1704	21.3502	19.7504	22.0425	22.2091	21.9575	21.9213	21.5351	20.5727	21.8917	21.8018	2	2	NaN	2	2	NaN	2	NaN	2	2	1	2	2	21.8609	21.3502
O00186	STXBP3	STXB3_HUMAN	Syntaxin-binding protein 3	+	4.72966	0.000103093	+	+	+	DKO_RSC;DKO_WT;WT_RSC	2.77338	0.00652381	-0.22787	-5.38662	2.39432	0.0270292	0.191993	4.51628	3.99162	0.000732026	0.419862	9.05135	24.9494	24.9952	25.0932	25.0644	24.8745	24.7714	24.7524	24.7924	24.5991	24.6723	24.6337	24.5176	20	18	18	18	17	18	19	16	19	16	18	18	17	24.8209	25.0267
O00192	ARVCF	ARVC_HUMAN	Splicing regulator ARVCF	+	2.40859	0.00506486	+			DKO_WT	2.59149	0.0085553	0.426152	4.95636	1.38821	0.1087	0.233931	2.59555	1.01871	0.0994411	-0.192221	-1.97426	21.614	21.772	21.9312	21.8262	22.245	22.3522	22.1408	22.11	21.7964	22.1457	21.9801	21.99	6	6	5	6	4	5	5	5	4	5	3	6	4	22.0068	21.7903
O00193	SMAP	SMAP_HUMAN	Small acidic protein	+	1.26681	0.0440578	+			DKO_WT	1.32639	0.0495085	-0.528134	-2.48997	0.475605	0.473155	-0.154407	-1.0492	0.939329	0.115205	0.373727	1.84241	21.7917	21.2136	21.0692	21.0033	20.9527	20.748	20.4267	20.8379	21.1097	20.6609	20.8525	20.9598	4	4	4	3	4	4	3	3	2	4	4	4	4	21.0072	21.3051
O00194	RAB27B	RB27B_HUMAN	Ras-related protein Rab-27B	+	5.62055	3.92157e-05	+	+	+	DKO_RSC;DKO_WT;WT_RSC	2.02563	0.0162853	-0.160782	-3.75743	4.03129	0.0045	0.427087	9.19894	4.27034	0	0.587869	10.1347	23.2738	23.3217	23.3242	23.4555	23.1945	23.1608	23.1493	23.2274	22.6884	22.7267	22.8819	22.7267	5	5	5	5	4	5	4	4	5	3	5	5	5	23.1161	23.3454
O00203	AP3B1	AP3B1_HUMAN	AP-3 complex subunit beta-1		1.10845	0.0614206					1.3135	0.0505846	-0.251308	-2.46806	0.967075	0.201265	-0.197372	-1.8885	0.224818	0.587897	0.053936	0.55975	24.639	24.5857	24.3838	24.3896	24.3512	24.3447	24.0216	24.2754	24.281	24.624	24.4361	24.4412	15	9	12	14	12	12	11	13	12	12	14	10	11	24.407	24.5041
O00212	RHOD	RHOD_HUMAN	Rho-related GTP-binding protein RhoD		0.95314	0.0876859					0.891872	0.112835	1.61861	1.76351	0.0258464	0.964062	0.0206275	0.0755636	0.837651	0.142832	-1.59798	-1.67313	23.6737	20.2998	23.9897	24.1663	24.6375	24.5213	24.7479	24.6973	24.0796	25.3461	24.6829	24.4128	5	5	2	3	5	NaN	4	2	2	3	3	5	5	24.5169	23.9574
O00217	NDUFS8	NDUS8_HUMAN	NADH dehydrogenase [ubiquinone] iron-sulfur protein 8, mitochondrial	+	1.72083	0.0181518		+	+	DKO_RSC;WT_RSC	0.110815	0.740308	0.0220003	0.299321	1.98035	0.0466748	0.219184	3.66931	1.53536	0.0391345	0.197184	2.85082	24.545	24.5462	24.7376	24.7516	24.6918	24.6015	24.786	24.5891	24.5257	24.3521	24.4909	24.423	12	12	11	11	10	11	11	11	10	12	12	12	12	24.5924	24.6485
O00220	TNFRSF10A	TR10A_HUMAN	Tumor necrosis factor receptor superfamily member 10A	+	3.02738	0.00159535	+		+	DKO_WT;WT_RSC	2.12908	0.0145166	-0.351882	-3.96269	0.499463	0.458003	0.0410662	1.09227	2.4067	0.010913	0.392948	4.54315	22.537	22.6244	22.8216	22.8953	22.3577	22.4307	22.3932	22.2891	22.3844	22.3215	22.3258	22.2747	9	9	9	8	9	8	9	7	8	8	9	9	7	22.4856	22.7268
O00231	PSMD11	PSD11_HUMAN	26S proteasome non-ATPase regulatory subunit 11		1.02246	0.0748325	+			DKO_WT	2.70952	0.007075	-0.169359	-5.23274	0.934437	0.212456	-0.182557	-1.83429	0.0482843	0.895495	-0.0131979	-0.137969	25.372	25.3182	25.3321	25.3569	25.0887	25.2241	25.2041	25.1849	25.0746	25.4325	25.4493	25.4756	21	17	17	19	19	18	19	20	19	20	18	20	17	25.2986	25.3449
O00232	PSMD12	PSD12_HUMAN	26S proteasome non-ATPase regulatory subunit 12	+	1.21337	0.049432	+			DKO_WT	2.97745	0.00475676	-0.18455	-5.89998	1.01144	0.185448	-0.175926	-1.96219	0.033697	0.927069	0.00862408	0.0977118	24.7451	24.695	24.6523	24.706	24.5096	24.5298	24.4509	24.5698	24.4442	24.7066	24.7818	24.8313	19	19	17	17	15	17	18	18	16	17	18	19	18	24.6406	24.7
O00233	PSMD9	PSMD9_HUMAN	26S proteasome non-ATPase regulatory subunit 9	+	1.75001	0.0170985	+			DKO_WT	2.16868	0.0138345	-0.472345	-4.04276	0.607371	0.375436	-0.178331	-1.28257	1.10127	0.084774	0.294014	2.11158	25.6091	25.5255	25.2261	25.4152	24.9477	25.2	24.9325	24.8063	24.872	25.3109	25.0663	25.3506	8	7	6	7	5	5	6	5	6	7	8	5	7	25.2107	25.451
O00244	ATOX1	ATOX1_HUMAN	Copper transport protein ATOX1		0.937956	0.0905921					1.30316	0.0516364	-0.27529	-2.45052	0.0263456	0.963178	-0.00944281	-0.0769824	0.838508	0.14258	0.265847	1.67457	23.0604	23.129	22.6483	22.9014	22.7128	22.7268	22.5913	22.6069	22.8307	22.9103	22.4706	22.464	2	2	2	2	2	2	2	2	2	2	2	2	2	22.7694	22.9463
O00255	MEN1	MEN1_HUMAN	Menin		0.61865	0.193481					0.422757	0.327886	0.0983896	0.952154	0.418283	0.520592	-0.157517	-0.943824	0.890006	0.127009	-0.255907	-1.7604	22.4622	22.5752	22.6728	22.5252	22.7857	22.7863	22.3905	22.6665	23.2294	22.6798	22.6919	22.6579	6	6	5	6	6	6	6	5	6	5	5	6	6	22.6921	22.5609
O00257	CBX4	CBX4_HUMAN	E3 SUMO-protein ligase CBX4		0.21558	0.566889					0.0986223	0.763724	-0.0224314	-0.269121	0.424291	0.516352	-0.07231	-0.955006	0.402015	0.381671	-0.0498786	-0.913372	24.0407	24.2389	24.088	24.0519	24.0581	23.9051	24.1293	24.2372	24.1571	24.2346	24.0932	24.1341	10	5	8	7	7	5	5	7	8	7	6	8	6	24.117	24.1071
O00258	GET1	GET1_HUMAN	Guided entry of tail-anchored proteins factor 1	+	1.67775	0.0196073			+	WT_RSC	0.300046	0.445185	-0.0689893	-0.715583	1.75161	0.0658525	0.269642	3.23865	1.47688	0.042472	0.338631	2.74864	22.4608	22.3283	22.0235	22.1916	22.2297	22.1947	22.1199	22.184	21.7773	22.0637	22.0378	21.7709	6	4	4	5	4	3	5	3	6	4	3	4	4	22.1278	22.2601
O00264	PGRMC1	PGRC1_HUMAN	Membrane-associated progesterone receptor component 1	+	2.87155	0.00223865	+		+	DKO_WT;WT_RSC	2.89933	0.00499408	0.357895	5.69943	1.08545	0.165263	0.135564	2.08523	1.72828	0.0283014	-0.222331	-3.19598	27.4704	27.5309	27.6539	27.6663	27.9567	28.0259	27.9415	27.829	27.8889	27.6582	27.8506	27.8131	8	8	8	8	8	8	8	8	8	8	8	8	8	27.7834	27.5827
O00267	SUPT5H	SPT5H_HUMAN	Transcription elongation factor SPT5		0.463876	0.290555					0.0878406	0.785971	-0.0415564	-0.241942	0.639378	0.355841	-0.265409	-1.33786	0.583086	0.247935	-0.223853	-1.2403	23.5832	23.7296	23.845	24.0878	23.4112	23.7162	23.9521	24	24.2169	23.6821	23.9184	24.3237	32	29	24	23	29	27	28	24	27	28	29	30	31	23.8945	23.8234
O00268	TAF4	TAF4_HUMAN	Transcription initiation factor TFIID subunit 4		0.119668	0.738953					0.275053	0.474531	0.0730772	0.664909	0.054034	0.924879	-0.0208282	-0.153534	0.267803	0.527337	-0.0939054	-0.650018	21.3417	21.3203	21.6661	21.5701	21.5176	21.3641	21.6427	21.6662	21.5028	21.2666	21.7421	21.7623	9	7	5	7	4	5	4	5	5	8	6	7	7	21.5396	21.4822
O00273	DFFA	DFFA_HUMAN	DNA fragmentation factor subunit alpha		0.172163	0.641369					0.931297	0.104171	-0.0887041	-1.82907	0.0386305	0.947078	-0.0141115	-0.111454	0.252945	0.549032	0.0745926	0.619211	23.6704	23.7665	23.7211	23.7416	23.6417	23.7576	23.5872	23.5583	23.3144	23.7615	23.6661	23.8593	12	10	11	11	5	11	11	8	12	9	11	10	10	23.6765	23.7253
O00287	RFXAP	RFXAP_HUMAN	Regulatory factor X-associated protein	+	1.98807	0.0110068	+		+	DKO_WT;WT_RSC	2.10055	0.0149451	0.307572	3.90553	0.465082	0.480792	-0.12266	-1.03006	1.79995	0.0250799	-0.430232	-3.32776	20.3517	20.0889	20.3824	20.2527	20.6205	20.6688	20.542	20.4747	20.9414	20.4084	20.7668	20.68	4	4	3	2	3	2	4	3	4	3	2	3	4	20.5326	20.2734
O00291	HIP1	HIP1_HUMAN	Huntingtin-interacting protein 1		0.787833	0.12843					0.454984	0.302071	0.0513368	1.01161	0.437849	0.505679	-0.0406799	-0.980114	1.30211	0.0603971	-0.0920167	-2.44874	24.4049	24.4052	24.5469	24.4371	24.4568	24.4491	24.4815	24.6119	24.5816	24.5537	24.5101	24.5167	28	24	23	25	23	23	24	26	24	23	23	23	21	24.4978	24.4497
O00299	CLIC1	CLIC1_HUMAN	Chloride intracellular channel protein 1		0.769585	0.134283					0.636352	0.194932	-0.0971112	-1.33265	0.346513	0.587504	0.0613375	0.807335	1.00847	0.101511	0.158449	1.95724	25.8044	25.6044	25.5751	25.5764	25.5927	25.6522	25.4561	25.4708	25.3312	25.4927	25.482	25.6207	14	13	14	14	12	13	13	12	14	12	13	13	13	25.5594	25.6433
O00303	EIF3F	EIF3F_HUMAN	Eukaryotic translation initiation factor 3 subunit F	+	2.76542	0.0027887	+		+	DKO_WT;WT_RSC	3.07054	0.00388792	-0.382107	-6.14577	0.167312	0.769104	-0.0384774	-0.432807	2.17672	0.0151597	0.34363	4.05913	27.1915	27.2959	27.151	27.1122	26.7808	26.9436	26.7765	26.7212	26.6489	27.012	26.8406	26.8745	15	15	15	15	15	15	15	15	15	15	15	15	15	26.9594	27.1893
O00308	WWP2	WWP2_HUMAN	NEDD4-like E3 ubiquitin-protein ligase WWP2		1.16849	0.0542647					1.2574	0.0569214	0.220982	2.37313	1.16205	0.15062	0.131324	2.21301	0.452175	0.338329	-0.0896578	-1.00647	23.1435	23.3527	23.0422	22.985	23.4094	23.3842	23.2143	23.3994	23.1546	23.315	23.2453	23.1673	16	14	12	14	12	10	12	12	9	11	12	13	15	23.2407	23.1378
O00311	CDC7	CDC7_HUMAN	Cell division cycle 7-related protein kinase	+	2.56416	0.00396296			+	WT_RSC	0.90246	0.110485	0.184135	1.78113	1.70059	0.0700023	-0.350372	-3.1456	2.46215	0.0104133	-0.534507	-4.66474	21.7308	21.4715	21.8111	21.5856	21.9363	21.6652	21.7704	21.9636	22.0177	22.418	22.1036	22.1977	6	3	3	3	5	4	4	6	4	5	4	6	5	21.913	21.6556
O00330	PDHX	ODPX_HUMAN	Pyruvate dehydrogenase protein X component, mitochondrial	+	2.09921	0.00889483	+		+	DKO_WT;WT_RSC	2.19796	0.0131923	0.251828	4.10254	0.62741	0.362569	0.0792108	1.31724	1.44906	0.0449082	-0.172617	-2.70037	25.7704	25.6676	25.8184	25.8866	25.9809	26.0854	26.1264	25.9576	26.0527	25.8406	25.9868	25.9534	20	20	15	19	17	18	19	18	19	19	17	20	19	25.933	25.788
O00400	SLC33A1	ACATN_HUMAN	Acetyl-coenzyme A transporter 1	+	1.61965	0.0219686	+			DKO_WT	1.42944	0.0413503	0.23065	2.66646	1.54593	0.0862952	0.229886	2.86941	0.00386496	0.991313	-0.00076437	-0.0115749	24.3782	24.2051	24.4106	24.2271	24.479	24.7405	24.4371	24.4869	24.3263	24.2822	24.4047	24.2108	14	13	14	14	12	12	13	12	14	12	13	14	14	24.3898	24.308
O00410	IPO5	IPO5_HUMAN	Importin-5	+	1.62717	0.0215726			+	WT_RSC	0.669949	0.180222	-0.125311	-1.39029	1.09398	0.163811	0.143469	2.09943	1.91241	0.0222174	0.26878	3.53895	26.3766	26.3921	26.1333	26.1679	26.2056	26.267	25.999	26.0969	25.9189	26.0741	25.9706	26.031	35	35	35	34	33	34	34	34	32	35	33	33	34	26.1436	26.2723
O00411	POLRMT	RPOM_HUMAN	DNA-directed RNA polymerase, mitochondrial		0.0468486	0.893524					0.0999909	0.760608	0.020081	0.272538	0.0703287	0.902882	-0.0184641	-0.196783	0.192713	0.637053	-0.0385451	-0.489851	25.1258	25.2344	25.2308	25.0857	25.2775	25.001	25.2417	25.2368	25.0244	25.3497	25.2657	25.1909	49	39	33	44	36	42	39	41	38	46	37	41	41	25.1923	25.1706
O00421	CCRL2	CCRL2_HUMAN	C-C chemokine receptor-like 2	+	3.83813	0.0004329	+		+	DKO_WT;WT_RSC	2.29061	0.0117426	0.438436	4.29487	1.6269	0.0777428	-0.347403	-3.01296	3.64489	0.00267265	-0.785839	-7.84649	22.7149	22.6349	22.4805	22.4708	23.1486	23.1585	22.8301	22.9177	23.248	23.4732	23.523	23.2003	4	4	3	3	4	3	3	4	3	4	3	3	3	23.0247	22.579
O00422	SAP18	SAP18_HUMAN	Histone deacetylase complex subunit SAP18		0.13648	0.70681					0.0398237	0.89718	0.0207882	0.114758	0.237045	0.691705	-0.133396	-0.58579	0.308264	0.478853	-0.154184	-0.732033	26.1311	26.4658	26.5495	26.6502	26.2275	26.2347	26.6262	26.7914	26.8669	26.1367	26.5144	26.8953	10	8	9	10	10	8	9	7	9	9	8	9	9	26.5313	26.4618
O00425	IGF2BP3	IF2B3_HUMAN	Insulin-like growth factor 2 mRNA-binding protein 3		0.953772	0.0875973	+			DKO_WT	1.32219	0.0496873	-0.140985	-2.48283	0.0903687	0.872772	-0.0162158	-0.248356	0.87942	0.130494	0.124769	1.74278	25.7823	25.8569	25.8512	25.6625	25.7146	25.5985	25.5784	25.6975	25.6539	25.822	25.6073	25.5706	22	22	21	21	20	18	20	16	19	21	22	21	20	25.7032	25.7903
O00429	DNM1L	DNM1L_HUMAN	Dynamin-1-like protein		0.735783	0.14559					1.01686	0.0881958	-0.162902	-1.97119	0.907436	0.222963	-0.17906	-1.7894	0.052334	0.886505	-0.0161586	-0.148949	23.7949	23.7734	23.5172	23.6243	23.5826	23.5754	23.367	23.5332	23.5166	23.9284	23.6366	23.6928	24	18	21	17	14	19	14	18	18	17	17	14	20	23.6359	23.6819
O00442	RTCA	RTCA_HUMAN	RNA 3'-terminal phosphate cyclase		0.295655	0.4563	+			DKO_WT	1.88	0.019746	-0.274406	-3.4775	0.215	0.714754	0.327751	0.538617	0.446516	0.343282	0.602158	0.996078	22.9039	22.7792	22.8107	22.8352	22.4624	22.759	22.4305	22.5796	20.4583	22.8676	22.4905	23.104	4	3	4	3	NaN	4	3	4	4	3	4	3	4	22.7435	22.833
O00443	PIK3C2A	P3C2A_HUMAN	Phosphatidylinositol 4-phosphate 3-kinase C2 domain-containing subunit alpha		0.223421	0.554975					0.577564	0.223806	0.16342	1.23065	0.107318	0.849683	0.0545163	0.290717	0.298095	0.490847	-0.108904	-0.711663	24.0449	23.9262	23.875	23.7849	24.2455	23.8924	23.8347	24.3121	23.9941	24.4044	23.9528	23.7154	32	21	23	22	18	22	17	26	19	21	17	25	16	24.0138	23.9108
O00458	IFRD1	IFRD1_HUMAN	Interferon-related developmental regulator 1	+	2.59502	0.00377606	+			DKO_WT	2.57047	0.00861846	1.1011	4.90817	1.38262	0.108987	0.502244	2.58597	1.32349	0.0575041	-0.598854	-2.48504	20.7287	20.8946	20.1172	20.9242	21.8196	22.0761	21.4958	21.6775	21.3491	21.5241	21.3577	20.8291	4	2	2	3	2	NaN	3	2	1	2	2	3	1	21.4915	20.8298
O00461	GOLIM4	GOLI4_HUMAN	Golgi integral membrane protein 4		0.540049	0.23782					0.829048	0.128224	0.147142	1.65876	0.445401	0.498056	0.106889	0.994028	0.235001	0.572894	-0.0402532	-0.581458	24.6151	24.686	24.705	24.7217	24.8833	25.026	24.7889	24.6181	24.9028	24.6924	24.7017	24.5918	18	17	18	18	18	17	17	16	15	18	18	18	18	24.7501	24.6825
O00462	MANBA	MANBA_HUMAN	Beta-mannosidase	+	2.85133	0.00237996		+	+	DKO_RSC;WT_RSC	0.282944	0.464806	-0.0392594	-0.681017	2.07221	0.0405799	0.32972	3.84916	2.52013	0.0101154	0.36898	4.79406	23.8965	23.8099	23.9501	23.9295	23.8749	23.9201	23.9192	23.7147	23.5524	23.3325	23.5554	23.6697	11	10	8	8	6	9	9	7	9	6	9	8	6	23.7723	23.8975
O00468	AGRN	AGRIN_HUMAN	Agrin	+	5.05089	5.16129e-05	+	+	+	DKO_RSC;DKO_WT;WT_RSC	2.62288	0.00805575	-0.212822	-5.02888	3.08213	0.01216	0.477162	6.1769	3.98911	0.000727273	0.689985	9.04205	24.4976	24.4817	24.5928	24.5836	24.3536	24.2952	24.3981	24.2574	23.8284	23.6604	23.9864	23.9205	41	35	36	35	25	38	36	27	37	34	37	37	35	24.2678	24.5398
O00469	PLOD2	PLOD2_HUMAN	Procollagen-lysine,2-oxoglutarate 5-dioxygenase 2	+	6.50516	0	+	+	+	DKO_RSC;DKO_WT;WT_RSC	4.80076	0	-0.821349	-12.5279	2.83094	0.0144981	0.553894	5.52799	5.11586	0	1.37524	14.1888	26.5689	26.5294	26.6734	26.7108	25.6792	25.8176	25.9199	25.7803	25.2447	25.0001	25.353	25.3836	28	25	27	25	24	26	23	21	24	24	27	28	26	26.0034	26.6225
O00471	EXOC5	EXOC5_HUMAN	Exocyst complex component 5		0.0996254	0.778272					0.223991	0.540851	-0.0776477	-0.557978	0.19875	0.732069	-0.0570579	-0.503173	0.077983	0.835115	0.0205898	0.216682	23.2678	23.2672	23.089	22.8982	23.2101	23.2659	22.8841	22.8515	23.0967	23.1592	23.1691	23.0149	19	13	15	14	11	16	15	14	13	14	16	13	16	23.1052	23.1385
O00483	NDUFA4	NDUA4_HUMAN	Cytochrome c oxidase subunit NDUFA4	+	1.59835	0.0228531					0.0378954	0.901423	-0.0155144	-0.109415	1.80996	0.0606983	0.439908	3.34633	1.33527	0.0564057	0.455422	2.50508	26.9658	27.1263	27.5678	27.0532	27.2277	27.0283	27.2229	27.1721	26.3774	26.7721	26.9596	26.7823	5	5	5	5	5	5	5	5	5	5	5	5	5	27.0483	27.1978
O00487	PSMD14	PSDE_HUMAN	26S proteasome non-ATPase regulatory subunit 14		0.855422	0.109831	+			DKO_WT	2.14355	0.0142188	-0.182362	-3.99186	0.904354	0.224154	-0.209668	-1.78428	0.078591	0.833929	-0.0273061	-0.218252	25.8116	25.7703	25.96	25.9174	25.6871	25.6505	25.6918	25.7005	25.5668	25.8798	26.0361	26.0859	10	8	9	8	8	9	8	8	8	8	8	10	9	25.8217	25.8669
O00488	ZNF593	ZN593_HUMAN	Zinc finger protein 593		0.248917	0.517745					0.2334	0.529226	-0.507788	-0.578058	0.392583	0.544532	-0.783101	-0.895595	1.28841	0.061563	-0.275313	-2.42552	23.6506	24.0219	24.0977	23.839	24.3421	24.1743	20.7784	24.2833	24.0871	24.2647	24.082	24.2768	3	1	2	3	2	2	2	3	2	3	2	3	2	24.1148	23.9125
O00499	BIN1	BIN1_HUMAN	Myc box-dependent-interacting protein 1	+	1.821	0.0149904	+			DKO_WT	2.3807	0.0104402	-0.413713	-4.48681	0.604803	0.377407	-0.172416	-1.27811	1.23253	0.0675099	0.241297	2.33123	23.2521	23.3361	23.2905	23.2343	22.8771	23.0874	22.651	22.8426	22.7494	23.1905	23.0439	23.164	11	10	10	9	9	9	7	8	9	9	10	8	11	23.0759	23.2788
O00505	KPNA3	IMA4_HUMAN	Importin subunit alpha-4		0.723796	0.149489					0.0748324	0.813634	-0.00884867	-0.208522	0.909389	0.222404	-0.0847974	-1.79265	0.759606	0.167874	-0.0759487	-1.54231	25.046	24.9344	24.9867	24.9019	24.889	25.0016	24.9352	25.0079	25.1108	25.1063	24.9718	24.9839	6	5	6	4	6	5	5	6	6	6	6	6	5	24.9913	24.9683
O00506	STK25	STK25_HUMAN	Serine/threonine-protein kinase 25		0.0380124	0.913158					0.136783	0.688016	0.0914207	0.361913	0.179456	0.755074	0.0580611	0.460284	0.0454638	0.90211	-0.0333595	-0.130272	22.2245	22.2507	21.2376	21.7684	22.0948	22.1153	21.7829	21.854	21.7144	22.1132	22.0078	21.7793	5	5	4	4	3	4	5	5	1	4	4	4	4	21.9856	22.0975
O00522	KRIT1	KRIT1_HUMAN	Krev interaction trapped protein 1		0.0714508	0.83834					0.260771	0.493466	0.101595	0.635485	0.0454912	0.936881	-0.0366526	-0.130347	0.193558	0.636244	-0.138247	-0.491721	20.9832	21.4954	21.4055	21.3643	21.723	21.3952	21.3556	21.1811	20.6984	21.8444	21.7022	21.5565	6	6	2	4	1	2	4	5	3	5	4	5	5	21.4743	21.3248
O00541	PES1	PESC_HUMAN	Pescadillo homolog	+	2.2582	0.00650373			+	WT_RSC	1.0774	0.0779449	0.244801	2.07182	1.3456	0.114087	-0.200373	-2.52269	2.34443	0.0117861	-0.445173	-4.40895	25.8441	26.1005	26.1876	26.2844	26.2398	26.2184	26.4314	26.5061	26.6311	26.5036	26.4773	26.5852	22	18	18	19	21	19	20	20	18	19	17	21	19	26.3503	26.1132
O00560	SDCBP	SDCB1_HUMAN	Syntenin-1	+	3.75076	0.000497992		+	+	DKO_RSC;WT_RSC	0.878328	0.116078	-0.12529	-1.74096	2.60517	0.0210805	0.494588	4.98787	3.13503	0.0048802	0.619878	6.32054	24.5623	24.5658	24.5955	24.7716	24.4407	24.4279	24.6516	24.4739	23.8053	23.9244	24.1669	24.1192	5	5	5	5	5	5	5	5	5	5	5	5	5	24.4031	24.6264
O00562	PITPNM1	PITM1_HUMAN	Membrane-associated phosphatidylinositol transfer protein 1		0.792323	0.127122					0.473158	0.289307	-0.147776	-1.04475	0.634844	0.358212	0.426783	1.33006	0.852797	0.138507	0.574558	1.69841	22.1339	22.3178	21.9844	21.724	21.8747	21.8063	22.082	21.806	20.6291	22.1526	21.5131	21.567	4	2	3	3	1	4	4	3	4	2	3	4	4	21.9258	22.0562
O00566	MPHOSPH10	MPP10_HUMAN	U3 small nucleolar ribonucleoprotein protein MPP10		0.12287	0.732026					0.605564	0.20926	-0.165143	-1.27943	0.181226	0.753447	-0.120027	-0.464256	0.0621935	0.866714	0.0451169	0.175346	23.3608	23.6363	23.4858	23.7726	23.2024	23.3286	23.4208	23.6433	24.1735	23.1368	23.1743	23.5905	12	12	11	9	11	10	10	11	11	11	12	11	10	23.523	23.5722
O00567	NOP56	NOP56_HUMAN	Nucleolar protein 56		0.978373	0.0828842			+	WT_RSC	0.546637	0.241528	0.237627	1.17629	0.488627	0.464386	-0.190588	-1.07276	1.55306	0.0380676	-0.428215	-2.88195	24.8056	25.0434	25.2372	25.3837	25.2037	25.0076	25.4747	25.7343	25.7005	25.3845	25.4326	25.6651	27	24	20	25	24	25	22	23	24	25	24	25	25	25.3659	25.1335
O00571	DDX3X	DDX3X_HUMAN	ATP-dependent RNA helicase DDX3X		0.267378	0.491679					0.512825	0.262929	-0.10298	-1.11622	0.0370276	0.948601	0.0140195	0.107004	0.500295	0.301094	0.117	1.09377	27.4539	27.5911	27.6177	27.5955	27.3371	27.3056	27.5458	27.6578	27.173	27.6056	27.4238	27.5877	16	15	15	16	13	15	15	14	15	15	15	15	15	27.4984	27.566
O00584	RNASET2	RNT2_HUMAN	Ribonuclease T2	+	1.26363	0.0442941					0.666017	0.181981	0.184526	1.38357	1.18762	0.144154	0.989715	2.25581	0.925072	0.118373	0.805189	1.81872	22.1428	22.0022	22.083	21.6796	22.0038	22.3166	22.2982	22.0272	19.8948	21.5579	21.4625	21.7717	3	3	3	2	NaN	3	3	3	2	2	3	2	3	21.9656	21.9876
O00592	PODXL	PODXL_HUMAN	Podocalyxin		0.0330422	0.924564					0.0520412	0.866393	0.019486	0.148158	0.0826551	0.884499	-0.0402575	-0.228705	0.14583	0.708989	-0.0597434	-0.383207	28.0599	27.8442	28.1981	28.0459	28.1495	28.3105	27.9556	27.8105	28.4348	27.812	28.195	27.9453	13	11	11	11	12	11	12	12	12	11	11	13	12	28.0764	28.0425
O00622	CCN1	CCN1_HUMAN	CCN family member 1		0.231084	0.544369					0.0206462	0.947091	-0.0135279	-0.0606958	0.359497	0.574881	-0.188221	-0.832461	0.657617	0.208567	-0.174694	-1.36918	23.3902	23.1016	23.3874	23.506	23.7918	22.9156	23.0654	23.5584	23.5084	23.7404	23.553	23.2822	10	5	9	9	8	6	7	7	7	9	8	9	8	23.4224	23.3538
O00623	PEX12	PEX12_HUMAN	Peroxisome assembly protein 12		1.06879	0.0677482					1.01052	0.0893679	0.20689	1.96065	1.07775	0.167331	0.260725	2.07241	0.249364	0.552596	0.0538359	0.611725	23.0182	22.9622	23.01	22.8486	23.2926	23.372	22.9667	23.0351	23.1081	22.8343	22.9409	22.7404	5	4	4	4	4	3	4	5	4	5	5	5	3	23.0214	22.9613
O00625	PIR	PIR_HUMAN	Pirin		1.18514	0.0523669					1.1367	0.0703087	-0.246158	-2.17066	0.349844	0.583864	0.120066	0.813801	1.34451	0.0555002	0.366223	2.52083	23.8383	23.6259	23.4989	23.5159	23.1834	23.5748	23.4149	23.3211	23.027	23.24	23.1502	23.5969	7	5	5	5	5	5	7	5	6	5	6	6	5	23.4333	23.6262
O00629	KPNA4	IMA3_HUMAN	Importin subunit alpha-3		0.355347	0.38839					0.486802	0.279998	0.0472817	1.06947	0.236195	0.692679	-0.0468659	-0.583989	0.545794	0.270214	-0.0941477	-1.1748	23.1997	23.1901	23.2201	23.0814	23.2858	23.1769	23.1568	23.2608	23.1496	23.1494	23.3127	23.4561	7	5	5	6	7	7	5	6	7	6	5	6	5	23.2231	23.1738
O00712	NFIB	NFIB_HUMAN	Nuclear factor 1 B-type		0.216417	0.565574					0.364012	0.379344	0.0513763	0.841152	0.11606	0.837554	-0.0291753	-0.312149	0.449385	0.34074	-0.0805516	-1.00135	23.633	23.5961	23.7214	23.6757	23.5757	23.6643	23.7719	23.8197	23.5823	23.9104	23.6421	23.8136	5	4	4	5	4	4	5	4	5	5	4	4	4	23.7042	23.6573
O00743	PPP6C	PPP6_HUMAN	Serine/threonine-protein phosphatase 6 catalytic subunit	+	4.03744	0.000295918	+		+	DKO_WT;WT_RSC	5.37819	0	-0.401856	-15.7288	0.0527312	0.926593	-0.0105371	-0.150022	2.93645	0.006512	0.391319	5.79407	23.7499	23.7006	23.7	23.7246	23.3686	23.3276	23.2591	23.3124	23.1527	23.4185	23.2961	23.4426	8	4	6	4	4	6	5	5	6	4	5	4	5	23.4684	23.7189
O00744	WNT10B	WN10B_HUMAN	Protein Wnt-10b		0.869346	0.105846					1.15858	0.0673732	1.1456	2.20721	1.16482	0.149649	1.43502	2.21764	0.131904	0.733978	0.289421	0.350322	20.6162	20.4526	21.1922	22.7191	22.235	22.4683	22.4189	22.4403	19.8061	22.805	20.6547	20.5567	3	3	1	3	NaN	NaN	3	2	1	NaN	2	3	NaN	22.5273	22.7191
O00746	NME4	NDKM_HUMAN	Nucleoside diphosphate kinase, mitochondrial		0.127016	0.723954					0.347993	0.395976	-0.170323	-0.810209	0.191623	0.741697	-0.0997953	-0.487436	0.106864	0.779264	0.070528	0.289595	21.6176	22.2062	22.3724	22.3361	22.1546	21.6575	22.1299	21.9091	21.7164	22.035	22.5249	21.9738	6	5	4	2	2	6	4	4	5	3	3	3	2	22.0795	22.1627
O00754	MAN2B1	MA2B1_HUMAN	Lysosomal alpha-mannosidase		0.217458	0.564096			+	WT_RSC	0.250702	0.50649	-0.0488939	-0.614525	0.072067	0.900723	0.015717	0.201324	1.67019	0.0314286	0.064611	3.09065	24.1404	24.2114	24.2236	24.193	24.1877	24.3282	24.097	23.9599	24.1455	24.1428	24.104	24.1176	20	17	16	17	15	19	17	19	16	17	18	16	16	24.1567	24.1924
O00762	UBE2C	UBE2C_HUMAN	Ubiquitin-conjugating enzyme E2 C		0.72775	0.148141					0.722459	0.160035	-0.217384	-1.4796	1.27993	0.12493	-0.255631	-2.41118	0.091123	0.809974	-0.0382466	-0.250265	23.1423	23.4588	22.8591	22.9814	22.8364	23.0938	22.7829	22.8587	22.9885	23.3628	23.0712	23.1719	4	3	3	4	2	3	3	2	2	4	3	3	3	23.0652	23.1283
O00764	PDXK	PDXK_HUMAN	Pyridoxal kinase		0.474401	0.283299					0.637544	0.19456	-0.161833	-1.33471	0.23009	0.699685	-0.0699306	-0.571015	0.991233	0.105367	0.0919027	1.92862	25.5217	25.5945	25.4617	25.4627	25.3546	25.652	25.3034	25.0832	25.4675	25.3596	25.3541	25.4919	11	11	11	11	11	11	11	11	11	11	11	10	11	25.4325	25.5112
O00767	SCD	SCD_HUMAN	Stearoyl-CoA desaturase	+	3.95922	0.000372315		+	+	DKO_RSC;WT_RSC	0.148429	0.664219	-0.0277176	-0.389279	2.85551	0.0142137	0.568001	5.58914	3.33211	0.00393043	0.595718	6.8789	27.3817	27.2471	27.3408	27.2508	27.3418	27.3986	27.1094	27.2597	26.8746	26.4993	26.7772	26.6864	6	6	6	6	5	6	6	6	5	6	5	6	6	27.1257	27.3063
O14497	ARID1A	ARI1A_HUMAN	AT-rich interactive domain-containing protein 1A		0.98819	0.0810259					0.776321	0.142908	0.225452	1.57043	0.20523	0.725454	-0.0572228	-0.51738	1.35416	0.0548322	-0.282675	-2.53728	22.9379	23.0447	23.3527	23.3181	23.2077	23.2227	23.5318	23.5931	23.4849	23.3137	23.5129	23.4727	32	28	22	27	25	18	27	19	26	26	24	29	26	23.3454	23.1741
O14519	CDK2AP1	CDKA1_HUMAN	Cyclin-dependent kinase 2-associated protein 1		0.808602	0.12238					0.674631	0.178159	0.731345	1.39829	1.41188	0.10498	1.20182	2.63621	0.284509	0.507952	0.470472	0.684201	21.3818	20.0204	22.1886	22.2486	22.0179	22.1955	22.3352	22.2161	21.1489	20.2397	22.2012	20.3676	2	2	1	2	2	1	2	1	2	2	2	2	1	22.1064	22.2189
O14521	SDHD	DHSD_HUMAN	Succinate dehydrogenase [ubiquinone] cytochrome b small subunit, mitochondrial		0.403886	0.34023					0.0481368	0.876116	0.0228949	0.137567	0.703995	0.317966	0.189455	1.44829	0.598087	0.239774	0.16656	1.26644	24.0976	24.3259	24.3176	24.6693	24.2496	24.1136	24.5174	24.6214	24.1094	24.0663	24.304	24.2644	3	3	3	3	3	3	3	3	3	3	3	3	3	24.3183	24.3674
O14523	C2CD2L	C2C2L_HUMAN	Phospholipid transfer protein C2CD2L	+	2.67408	0.00328271	+		+	DKO_WT;WT_RSC	2.69593	0.00707426	0.398398	5.2004	0.69289	0.324139	0.12903	1.42941	2.09267	0.0168339	-0.269368	-3.88982	20.0888	19.9906	20.1542	20.123	20.4964	20.6582	20.327	20.4686	20.2159	20.5022	20.3851	20.3309	4	4	3	4	2	2	2	2	2	4	4	3	3	20.3246	20.0905
O14524	NEMP1	NEMP1_HUMAN	Nuclear envelope integral membrane protein 1		0.534805	0.241114					0.651799	0.187733	0.757805	1.35921	0.932145	0.213515	1.0973	1.83048	0.159876	0.685071	0.339496	0.415785	21.8998	19.9957	22.2363	22.4033	22.375	22.4322	22.2826	22.4764	21.5361	19.5377	22.0391	22.0641	3	2	2	3	2	1	2	1	2	2	2	2	2	22.1998	22.1946
O14530	TXNDC9	TXND9_HUMAN	Thioredoxin domain-containing protein 9	+	2.17354	0.0077431	+			DKO_WT	3.13388	0.00371321	-0.931808	-6.31741	0.63856	0.356201	-0.318977	-1.33646	1.24593	0.0659709	0.612831	2.35378	23.1422	23.4275	22.8093	23.0527	22.0456	22.3821	22.0978	22.179	21.8778	22.9332	22.4643	22.705	4	4	4	3	3	4	4	4	4	4	4	3	4	22.6705	23.1249
O14548	COX7A2L	COX7R_HUMAN	Cytochrome c oxidase subunit 7A-related protein, mitochondrial	+	2.70265	0.00311606	+		+	DKO_WT;WT_RSC	2.69862	0.00710945	-0.326877	-5.2068	0.204043	0.727019	0.0430021	0.514785	2.3	0.0122646	0.369879	4.31465	26.297	26.4829	26.3608	26.4838	26.0753	25.9832	26.1891	26.0695	26.2387	25.8976	26.0107	25.998	6	6	6	6	6	6	6	6	6	6	6	6	6	26.1867	26.4084
O14561	NDUFAB1	ACPM_HUMAN	Acyl carrier protein, mitochondrial	+	2.2617	0.0064898			+	WT_RSC	0.419666	0.330573	-0.0606151	-0.946401	1.606	0.080547	0.235602	2.9757	2.32549	0.0122115	0.296217	4.36859	26.8316	26.7022	26.8459	26.8454	26.6454	26.7012	26.8959	26.7401	26.4633	26.4585	26.4349	26.6835	3	3	3	3	3	3	3	3	3	3	3	3	3	26.6954	26.8075
O14562	UBFD1	UBFD1_HUMAN	Ubiquitin domain-containing protein UBFD1	+	2.78092	0.00268904	+		+	DKO_WT;WT_RSC	4.62023	0	-0.717544	-11.6604	1.59328	0.081107	1.63652	2.95308	2.27376	0.0128638	2.35406	4.25952	23.2135	23.1667	23.0603	23.1678	22.3467	22.4177	22.3886	22.5851	20.2863	20.1205	20.338	22.4473	3	3	3	2	NaN	3	3	1	3	1	3	2	3	22.8006	23.1532
O14578	CIT	CTRO_HUMAN	Citron Rho-interacting kinase		0.147698	0.68526					0.347136	0.396553	-0.0721126	-0.808546	0.305962	0.623195	-0.137292	-0.727436	0.128017	0.741226	-0.0651793	-0.341035	21.7043	21.5772	21.3874	21.501	21.3459	21.4936	21.4182	21.6237	21.539	22.1291	21.3266	21.4358	8	2	5	2	3	4	4	6	4	2	2	5	5	21.5564	21.5471
O14579	COPE	COPE_HUMAN	Coatomer subunit epsilon		0.949759	0.0883614	+			DKO_WT	1.40944	0.0429312	-0.143607	-2.63201	0.679337	0.331678	-0.0872865	-1.40632	0.371888	0.410894	0.0563207	0.856252	25.2848	25.4273	25.4755	25.3587	25.3199	25.1865	25.2861	25.1793	25.2376	25.2982	25.3094	25.4758	15	12	11	15	14	13	14	12	14	15	13	12	13	25.3231	25.3884
O14593	RFXANK	RFXK_HUMAN	DNA-binding protein RFXANK	+	1.43552	0.0315952					0.861651	0.119948	0.351083	1.71318	1.01891	0.184434	-0.262993	-1.97459	1.37504	0.0520805	-0.614077	-2.57297	18.743	18.7884	19.453	19.4728	19.3697	19.4511	19.5453	19.4954	19.5132	19.503	19.9813	19.9159	2	2	2	2	2	2	2	2	2	2	2	2	2	19.476	19.1561
O14613	CDC42EP2	BORG1_HUMAN	Cdc42 effector protein 2	+	1.28573	0.042332			+	WT_RSC	0.763004	0.146407	1.02319	1.54803	0.586404	0.388368	-0.525256	-1.24609	1.59682	0.0352688	-1.54844	-2.95937	19.8783	20.9351	22.1267	20.037	21.9837	22.2772	20.5459	22.2631	22.072	22.4693	22.2571	22.3725	2	1	1	2	2	NaN	2	2	2	2	1	2	2	22.2354	22.1267
O14617	AP3D1	AP3D1_HUMAN	AP-3 complex subunit delta-1		0.686915	0.163264					1.22922	0.0597353	-0.188555	-2.32566	0.305052	0.624548	-0.0695658	-0.725616	0.472134	0.322531	0.118989	1.04289	24.0379	24.0062	23.7343	23.8315	23.7452	23.733	23.6054	23.7719	23.5875	24.0172	23.7589	23.7704	26	19	23	23	19	18	22	22	22	22	23	20	22	23.8071	23.9078
O14618	CCS	CCS_HUMAN	Copper chaperone for superoxide dismutase	+	1.23004	0.047758					1.08589	0.0765922	-0.287389	-2.08595	0.35352	0.580518	0.125226	0.820921	1.3717	0.0524614	0.412616	2.56726	23.4095	23.3461	23.1179	22.9601	22.9289	23.1455	22.7022	22.9076	22.4643	23.0245	22.7658	22.9285	3	2	3	3	3	3	3	3	3	3	3	3	3	22.997	23.2195
O14639	ABLIM1	ABLM1_HUMAN	Actin-binding LIM protein 1		0.958196	0.0867609	+			DKO_WT	1.33147	0.0491952	0.265816	2.49862	0.429694	0.512408	0.112895	0.965032	0.656857	0.20887	-0.152922	-1.36788	22.4715	22.349	22.6591	22.6196	22.6603	22.6486	22.9065	22.947	22.9073	22.5429	22.5472	22.7134	16	15	7	12	11	12	14	12	10	14	12	13	12	22.675	22.53
O14646	CHD1	CHD1_HUMAN	Chromodomain-helicase-DNA-binding protein 1		0.100756	0.776145					0.193145	0.587001	0.0731688	0.490806	0.116779	0.836045	-0.0760636	-0.313899	0.249681	0.552366	-0.149232	-0.612388	22.6779	22.7233	22.6997	22.274	22.5938	22.9076	22.4218	22.7443	23.086	23.1456	22.2769	22.4633	18	12	9	10	12	14	15	14	11	7	8	12	11	22.6937	22.605
O14647	CHD2	CHD2_HUMAN	Chromodomain-helicase-DNA-binding protein 2		0.271868	0.48653					0.244345	0.514619	0.0669746	0.601194	0.227071	0.70273	-0.057724	-0.564572	0.527166	0.28256	-0.124699	-1.14179	21.1774	20.8564	20.7988	20.9531	20.8162	21.0587	21.0082	21.1704	21.2189	21.1575	20.9148	20.9932	4	3	3	3	4	2	4	3	3	3	2	3	3	21.0172	20.9538
O14653	GOSR2	GOSR2_HUMAN	Golgi SNAP receptor complex member 2	+	2.37217	0.00535011	+		+	DKO_WT;WT_RSC	1.68784	0.0281649	-0.0530806	-3.1225	1.29754	0.121663	0.0845981	2.441	2.11321	0.0159963	0.137679	3.93084	23.8045	23.7811	23.7441	23.7704	23.7016	23.728	23.7064	23.7518	23.5788	23.725	23.6483	23.5973	11	9	10	9	8	9	9	9	9	8	10	10	10	23.713	23.7752
O14656	TOR1A	TOR1A_HUMAN	Torsin-1A		1.12505	0.0593668					1.24577	0.0582599	-0.222256	-2.35352	1.10797	0.160858	-0.133262	-2.12273	0.42751	0.358546	0.0889945	0.960982	23.774	23.6862	23.9957	24.0202	23.5522	23.732	23.7202	23.5826	23.754	23.6785	23.879	23.8086	13	12	11	10	9	11	12	10	13	13	13	12	12	23.772	23.876
O14657	TOR1B	TOR1B_HUMAN	Torsin-1B		0.460717	0.293056					0.536674	0.247941	-0.117215	-1.15867	0.0440919	0.938422	0.0135498	0.126514	1.04102	0.0951111	0.130765	2.01133	24.1862	24.1229	24.241	24.3042	23.8541	24.293	24.1761	24.0621	23.9475	24.1423	24.0572	24.1842	9	7	7	6	7	7	8	6	7	8	8	6	8	24.1365	24.2151
O14662	STX16	STX16_HUMAN	Syntaxin-16	+	1.3422	0.0379764	+			DKO_WT	1.79534	0.0228489	0.309993	3.31921	0.598749	0.379857	0.158152	1.26759	0.842349	0.14176	-0.151841	-1.68098	23.0788	23.1519	23.0605	23.0316	23.4372	23.6078	23.1791	23.3385	23.2745	23.4117	23.2478	22.996	6	6	6	6	6	6	5	6	5	6	5	6	5	23.246	23.0813
O14672	ADAM10	ADA10_HUMAN	Disintegrin and metalloproteinase domain-containing protein 10	+	2.25297	0.00655233	+		+	DKO_WT;WT_RSC	2.51715	0.0090859	0.314322	4.78736	0.127143	0.82237	0.0254021	0.33894	1.66135	0.0319273	-0.28892	-3.07472	24.2854	24.1045	24.3258	24.3908	24.6196	24.6169	24.606	24.5212	24.6382	24.3689	24.6953	24.5597	29	25	22	27	23	22	24	25	24	26	26	28	26	24.4877	24.2805
O14681	EI24	EI24_HUMAN	Etoposide-induced protein 2.4 homolog		0.245215	0.522423					0.532744	0.250662	0.157581	1.15169	0.0653672	0.911307	0.0339594	0.183745	0.441042	0.346353	-0.123621	-0.986004	25.4222	25.4169	25.4176	25.3716	25.6461	25.8953	25.2537	25.4634	25.7711	25.5022	25.6548	25.1946	4	4	4	4	4	4	4	4	4	4	4	4	4	25.5145	25.4072
O14684	PTGES	PTGES_HUMAN	Prostaglandin E synthase		0.982337	0.0821544					1.02616	0.0867379	0.193198	1.98663	0.25596	0.672795	-0.0841498	-0.625493	1.25391	0.0652169	-0.277348	-2.36724	27.8821	27.7919	27.9813	28.0145	28.1131	28.3417	27.96	28.0278	28.494	28.0106	28.1827	28.092	4	4	4	4	4	4	4	4	3	4	4	4	4	28.0865	27.9201
O14686	KMT2D	KMT2D_HUMAN	Histone-lysine N-methyltransferase 2D	+	1.85448	0.0141236	+			DKO_WT	1.97329	0.0172459	0.27121	3.65567	1.43395	0.100942	0.265583	2.67425	0.0276459	0.939526	-0.00562763	-0.0806715	21.7107	21.6582	21.7328	21.6883	21.9905	21.7575	22.0612	22.0655	21.5154	21.7445	21.7143	21.8383	25	14	15	16	10	13	13	14	11	17	12	16	14	21.799	21.6978
O14713	ITGB1BP1	ITBP1_HUMAN	Integrin beta-1-binding protein 1		0.753523	0.139587					0.727915	0.158283	0.426014	1.48883	0.236664	0.692188	-0.109777	-0.584982	0.803472	0.154148	-0.535791	-1.61597	21.5058	21.063	20.2462	21.3432	21.6224	21.3459	21.4061	21.4879	22.0443	21.5234	21.554	21.1797	3	2	3	2	2	2	3	3	1	2	1	3	3	21.496	21.3013
O14732	IMPA2	IMPA2_HUMAN	Inositol monophosphatase 2		1.05446	0.0697633	+			DKO_WT	1.63377	0.0301292	-0.355912	-3.02524	0.247356	0.680182	-0.0973821	-0.607518	0.844895	0.141014	0.25853	1.68523	23.8344	23.5995	23.4752	23.5677	23.0312	23.4428	23.2242	23.355	23.0687	23.7111	23.2957	23.3673	3	2	3	3	2	3	2	2	3	3	3	2	3	23.4332	23.6254
O14734	ACOT8	ACOT8_HUMAN	Acyl-coenzyme A thioesterase 8	+	4.39961	0.000128114	+		+	DKO_WT;WT_RSC	3.05386	0.00418718	0.440365	6.10117	1.50214	0.092041	-0.271316	-2.79265	4.1155	0.00041791	-0.71168	-9.51938	24.526	24.5415	24.4399	24.5562	24.9084	24.8538	25.1545	24.9084	25.0526	25.1937	25.2805	25.3836	9	9	7	9	8	6	6	9	6	9	6	8	9	24.9329	24.5166
O14735	CDIPT	CDIPT_HUMAN	CDP-diacylglycerol--inositol 3-phosphatidyltransferase		0.532117	0.242854					0.0323851	0.916003	0.0134931	0.0940349	0.635861	0.357568	0.189682	1.33181	1.11192	0.0832233	0.176189	2.12932	23.5736	23.7238	23.8166	23.5739	23.7071	24.0414	23.5507	23.4428	23.4016	23.6433	23.5292	23.4092	5	5	4	5	4	5	5	5	5	5	5	4	4	23.629	23.6757
O14737	PDCD5	PDCD5_HUMAN	Programmed cell death protein 5	+	2.83615	0.00244788	+		+	DKO_WT;WT_RSC	2.67075	0.00737455	-0.593037	-5.14083	0.286695	0.642965	-0.0942149	-0.688639	2.67145	0.00879632	0.498822	5.14249	24.9914	25.002	24.8521	24.8331	24.3729	24.5855	24.2739	24.0741	24.2466	24.4105	24.3691	24.657	6	6	6	6	6	6	6	5	6	6	6	6	5	24.5865	24.9217
O14744	PRMT5	ANM5_HUMAN	Protein arginine N-methyltransferase 5	+	1.71856	0.018247			+	WT_RSC	0.6893	0.172439	0.148798	1.4233	1.27967	0.124871	-0.253386	-2.41075	1.65973	0.032025	-0.402184	-3.0718	25.3815	25.2091	24.956	25.0636	25.3396	25.3906	25.1619	25.3132	25.2913	25.6541	25.5632	25.7103	22	18	18	20	18	20	20	21	19	21	20	20	21	25.3526	25.1615
O14745	SLC9A3R1	NHRF1_HUMAN	Na(+)/H(+) exchange regulatory cofactor NHE-RF1		0.360813	0.38271					0.404661	0.343873	-0.0809884	-0.918345	0.114429	0.839448	0.0311022	0.308171	0.889858	0.127002	0.112091	1.76016	25.6508	25.7636	25.6459	25.7235	25.641	25.8278	25.5624	25.4287	25.7453	25.5242	25.4883	25.5778	22	20	20	21	19	19	21	18	21	19	19	20	18	25.6362	25.6968
O14757	CHEK1	CHK1_HUMAN	Serine/threonine-protein kinase Chk1		0.661096	0.173739					0.444262	0.310612	0.0493011	0.991933	0.760825	0.288678	0.226306	1.54436	0.541895	0.272388	0.177005	1.16791	22.6294	22.5661	22.4965	22.4228	22.5677	22.5607	22.5415	22.6421	21.9354	22.3894	22.489	22.593	7	4	6	6	5	6	4	6	6	5	6	5	6	22.4966	22.5308
O14763	TNFRSF10B	TR10B_HUMAN	Tumor necrosis factor receptor superfamily member 10B		0.307654	0.441976					0.668452	0.180973	0.091713	1.38773	0.278966	0.652178	0.0464926	0.67291	0.210602	0.610407	-0.0452204	-0.529082	23.6073	23.3996	23.6489	23.6393	23.6489	23.7484	23.6034	23.6613	23.758	23.48	23.6808	23.5572	11	10	10	10	10	11	10	11	11	11	10	10	10	23.6227	23.5773
O14773	TPP1	TPP1_HUMAN	Tripeptidyl-peptidase 1		0.0271658	0.937446					0.128308	0.703701	0.0220041	0.34173	0.0391802	0.946166	0.00776815	0.112977	0.0951486	0.802166	-0.014236	-0.260414	24.5059	24.5974	24.6698	24.6266	24.5042	24.6593	24.7539	24.5705	24.5298	24.5737	24.6273	24.726	9	6	8	7	7	8	8	9	8	7	7	8	7	24.6141	24.6012
O14776	TCERG1	TCRG1_HUMAN	Transcription elongation regulator 1		0.869864	0.105738					0.638357	0.194339	0.09477	1.33611	0.569768	0.400417	-0.118808	-1.217	0.972273	0.108744	-0.213578	-1.89713	26.2728	26.2711	26.4664	26.5151	26.404	26.4464	26.5317	26.5224	26.806	26.3556	26.5889	26.6293	40	37	35	39	39	34	36	34	36	38	36	37	37	26.4916	26.3856
O14786	NRP1	NRP1_HUMAN	Neuropilin-1	+	6.59769	0		+	+	DKO_RSC;WT_RSC	0.631353	0.197035	-0.0688381	-1.32404	5.58048	0	-0.712504	-17.0243	4.71107	0	-0.643666	-12.0897	22.6662	22.764	22.681	22.5525	22.6104	22.5412	22.566	22.6709	23.3853	23.302	23.3155	23.2356	5	4	4	4	4	5	4	4	4	5	4	3	4	22.896	22.6679
O14787	TNPO2	TNPO2_HUMAN	Transportin-2		0.838006	0.114212			+	WT_RSC	0.0961234	0.768943	-0.0143313	-0.262862	0.887244	0.230871	-0.0991488	-1.75581	1.44629	0.0450742	-0.0848174	-2.69558	23.5631	23.5466	23.4749	23.5462	23.6287	23.5804	23.4405	23.4238	23.6745	23.5579	23.6335	23.6041	11	11	11	11	7	10	11	9	11	11	11	11	11	23.5581	23.5331
O14802	POLR3A	RPC1_HUMAN	DNA-directed RNA polymerase III subunit RPC1	+	1.28119	0.042811					0.985121	0.0939539	-0.12697	-1.91847	0.67424	0.333971	0.096065	1.39762	1.25114	0.065323	0.223035	2.36257	24.5931	24.4374	24.3261	24.3088	24.2908	24.2625	24.2948	24.3095	24.0579	24.3793	24.1421	24.1941	38	28	32	21	18	30	27	24	29	19	24	31	28	24.3058	24.4209
O14817	TSPAN4	TSN4_HUMAN	Tetraspanin-4	+	3.20844	0.00125	+		+	DKO_WT;WT_RSC	3.6462	0.00146584	-0.540474	-7.85077	1.14913	0.15263	-0.204011	-2.19142	1.78064	0.0257376	0.336463	3.29204	23.5779	23.3673	23.6314	23.5122	22.9534	22.8865	23.0546	23.0324	23.0601	23.3864	23.0313	23.2652	3	2	3	3	3	3	3	2	3	2	3	2	2	23.2515	23.5256
O14818	PSMA7	PSA7_HUMAN	Proteasome subunit alpha type-7	+	2.69384	0.00316821	+	+		DKO_RSC;DKO_WT	2.54974	0.00898253	-0.338202	-4.86097	2.67156	0.0182138	-0.388991	-5.14275	0.206666	0.615168	-0.0507889	-0.520514	26.6229	26.69	26.3845	26.5464	26.1982	26.286	26.2245	26.1823	26.4042	26.6273	26.6901	26.7255	9	8	8	8	9	8	8	9	9	9	9	8	9	26.4788	26.5654
O14828	SCAMP3	SCAM3_HUMAN	Secretory carrier-associated membrane protein 3	+	1.44096	0.0312869					1.21183	0.0619203	0.210454	2.29643	1.36018	0.111827	0.26967	2.54756	0.363854	0.419499	0.0592165	0.840847	26.448	26.5533	26.5971	26.5724	26.8169	26.9609	26.6607	26.574	26.4515	26.6599	26.4561	26.3665	8	8	8	7	7	7	8	7	7	7	7	7	8	26.6023	26.5438
O14832	PHYH	PAHX_HUMAN	Phytanoyl-CoA dioxygenase, peroxisomal	+	4.72798	0.000102564	+	+	+	DKO_RSC;DKO_WT;WT_RSC	1.64497	0.0296759	0.32089	3.04531	3.34034	0.00927778	-0.538297	-6.90302	4.23999	0	-0.859187	-10.0114	23.5832	23.4807	23.3178	23.6871	23.9594	23.7354	23.9582	23.6994	24.3525	24.3097	24.4714	24.3719	9	7	4	6	7	3	7	5	5	7	6	5	8	23.9585	23.5236
O14874	BCKDK	BCKD_HUMAN	[3-methyl-2-oxobutanoate dehydrogenase [lipoamide]] kinase, mitochondrial	+	4.4269	0.000116364	+		+	DKO_WT;WT_RSC	3.24383	0.00313559	-0.690405	-6.62416	0.332228	0.600917	0.0704074	0.779444	3.79897	0.00190374	0.760813	8.36358	23.8705	24.0348	24.2172	24.1281	23.315	23.1916	23.4787	23.5036	23.1692	23.3024	23.4275	23.3082	12	10	12	10	8	11	10	8	10	10	12	11	10	23.6265	24.0683
O14880	MGST3	MGST3_HUMAN	Microsomal glutathione S-transferase 3	+	2.71198	0.00305421	+	+		DKO_RSC;DKO_WT	1.83922	0.0212776	0.314089	3.40086	3.37678	0.00846377	0.409184	7.01075	0.469002	0.3253	0.0950947	1.0372	25.0277	25.3296	25.3301	25.3937	25.5922	25.6944	25.4934	25.5574	25.1977	25.0915	25.1339	25.2776	5	5	5	5	5	5	5	4	5	5	4	4	5	25.3574	25.2771
O14893	GEMIN2	GEMI2_HUMAN	Gem-associated protein 2	+	1.47354	0.0294579	+			DKO_WT	2.09404	0.0149308	-0.481865	-3.89254	0.464543	0.481397	-0.15415	-1.02908	0.900445	0.12421	0.327715	1.77777	22.8542	23.1939	22.7221	22.6846	22.3257	22.4761	22.2923	22.4332	22.236	22.9188	22.5521	22.4371	3	3	3	3	2	3	2	2	3	2	2	3	3	22.6214	22.8782
O14907	TAX1BP3	TX1B3_HUMAN	Tax1-binding protein 3		0.728856	0.147828					1.01468	0.0885837	-0.284606	-1.96757	0.316456	0.613317	-0.0933847	-0.748331	0.557436	0.262845	0.191221	1.19533	23.667	23.8164	23.256	23.4283	23.1418	23.474	23.206	23.2075	23.3567	23.5832	23.092	23.371	3	3	3	2	2	2	3	2	2	2	3	3	3	23.3993	23.5579
O14908	GIPC1	GIPC1_HUMAN	PDZ domain-containing protein GIPC1	+	1.71178	0.0184872			+	WT_RSC	1.08691	0.0764169	0.198153	2.08766	0.557312	0.411413	-0.088541	-1.19512	1.9951	0.019202	-0.286694	-3.69791	24.0884	24.2347	24.2958	24.4206	24.492	24.5883	24.4741	24.2777	24.551	24.4718	24.6403	24.5232	8	6	5	8	4	7	6	7	5	8	8	7	7	24.4298	24.2648
O14925	TIMM23	TIM23_HUMAN	Mitochondrial import inner membrane translocase subunit Tim23	+	1.66907	0.0198838					0.233763	0.528736	0.0637879	0.578829	1.72518	0.0686572	0.435325	3.19032	1.27646	0.0624467	0.371537	2.40532	24.5132	24.8764	24.7536	24.9337	24.6681	24.8788	24.9427	24.8425	24.0677	24.3615	24.6298	24.5317	3	3	3	3	3	3	3	3	3	3	3	3	3	24.6877	24.778
O14929	HAT1	HAT1_HUMAN	Histone acetyltransferase type B catalytic subunit	+	3.28156	0.0010904	+		+	DKO_WT;WT_RSC	2.66419	0.00749214	-0.556534	-5.12539	0.279681	0.651388	-0.0496368	-0.67437	2.46341	0.0104399	0.506897	4.66753	25.004	25.02	24.6682	24.6971	24.3199	24.4005	24.1508	24.292	24.1877	24.4179	24.3645	24.3916	9	7	7	7	6	7	7	7	9	7	8	7	6	24.5211	24.8568
O14936	CASK	CSKP_HUMAN	Peripheral plasma membrane protein CASK	+	4.89915	7.10059e-05	+		+	DKO_WT;WT_RSC	4.54956	0	0.340257	11.3362	0.574014	0.39681	0.0474863	1.22444	3.46839	0.0033452	-0.292771	-7.2876	24.0544	23.967	24.0618	24.0538	24.4074	24.3169	24.3913	24.3825	24.4055	24.3337	24.3261	24.2428	32	24	22	29	23	22	23	26	22	30	21	28	26	24.2536	24.0348
O14939	PLD2	PLD2_HUMAN	Phospholipase D2		0.939973	0.0901658	+			DKO_WT	1.34948	0.0478892	-0.238272	-2.52931	0.113988	0.83915	-0.0307517	-0.307092	0.779085	0.161165	0.20752	1.57507	21.8543	22.1019	22.0703	21.7239	21.7339	21.7591	21.6561	21.6482	21.6564	21.9376	21.8269	21.4994	6	3	5	5	5	5	4	4	5	5	4	3	4	21.7993	21.9459
O14949	UQCRQ	QCR8_HUMAN	Cytochrome b-c1 complex subunit 8		0.478281	0.2803					0.0540227	0.861754	0.0343137	0.153504	0.731438	0.302401	0.333554	1.49479	0.560465	0.26101	0.299241	1.20066	25.1756	25.514	25.9244	25.8893	25.5283	25.3528	25.9735	25.7858	24.8026	25.4958	25.4514	25.5565	6	5	6	6	5	5	6	5	6	6	6	6	5	25.5717	25.6571
O14964	HGS	HGS_HUMAN	Hepatocyte growth factor-regulated tyrosine kinase substrate	+	1.6431	0.0208429			+	WT_RSC	0.363154	0.380232	0.0414581	0.839501	1.5194	0.0891917	0.171436	2.82283	1.58115	0.0362553	0.129978	2.93158	26.008	26.0511	26.0164	26.0911	26.1233	26.0749	26.1739	25.9604	25.8338	25.8725	26.0194	25.921	23	21	17	20	17	18	19	16	21	21	21	20	21	26.0154	26.042
O14965	AURKA	AURKA_HUMAN	Aurora kinase A		0.340163	0.404467					0.0824923	0.797285	-0.0289111	-0.228287	0.491855	0.462152	-0.154189	-1.07858	0.568528	0.256237	-0.125278	-1.21482	22.2374	22.2874	22.2145	22.0315	22.4356	22.0246	21.9347	22.2602	22.0759	22.4122	22.4686	22.3151	9	6	5	8	5	7	7	7	7	8	7	7	8	22.2344	22.1959
O14966	RAB29	RAB7L_HUMAN	Ras-related protein Rab-7L1	+	5.27674	6.4e-05	+	+		DKO_RSC;DKO_WT	4.86307	0	0.38689	12.8411	3.96601	0.00417391	0.344713	8.95716	0.425882	0.359648	-0.0421777	-0.95796	24.0802	24.0264	24.0229	24.1335	24.4566	24.4549	24.4131	24.4861	24.1391	24.1622	24.004	24.1264	9	9	9	9	6	6	8	7	9	9	8	9	8	24.2201	24.0665
O14974	PPP1R12A	MYPT1_HUMAN	Protein phosphatase 1 regulatory subunit 12A		0.298888	0.45264					0.622577	0.201192	-0.0604167	-1.30889	0.0107757	0.984994	-0.0020752	-0.0320217	0.469256	0.325071	0.0583415	1.03766	24.9573	24.9947	25.0319	25.0655	24.8908	24.8798	25.043	24.9942	25.0838	24.8869	24.8591	24.9862	31	29	27	27	30	24	27	28	27	26	27	28	25	24.9747	25.0129
O14975	SLC27A2	S27A2_HUMAN	Long-chain fatty acid transport protein 2	+	7.98981	0	+	+	+	DKO_RSC;DKO_WT;WT_RSC	4.56024	0	-0.425982	-11.3847	4.35555	0.00372727	0.432262	10.4885	6.6716	0	0.858244	26.01	26.9432	26.9262	26.9757	26.8803	26.5524	26.5662	26.4386	26.4643	26.0265	26.0884	26.1408	26.0367	26	24	25	24	25	25	24	22	23	24	24	24	23	26.5462	26.9318
O14976	GAK	GAK_HUMAN	Cyclin-G-associated kinase	+	1.4443	0.0311512	+			DKO_WT	2.11378	0.0147878	-0.352667	-3.93198	0.472496	0.474391	-0.125628	-1.04355	0.897288	0.124866	0.227039	1.77252	22.8996	23.0612	22.9448	22.7213	22.4437	22.6146	22.4798	22.6782	22.9046	22.8202	22.5	22.494	13	10	12	10	4	9	9	8	10	10	13	11	10	22.7277	22.9119
O14979	HNRNPDL	HNRDL_HUMAN	Heterogeneous nuclear ribonucleoprotein D-like		0.170155	0.644868					0.310009	0.434747	0.0768795	0.735513	0.0540246	0.924736	-0.0178576	-0.153509	0.364026	0.419433	-0.0947371	-0.841179	28.5312	28.713	28.7034	28.8788	28.7075	28.6162	28.8446	28.9656	28.9154	28.5648	28.7752	28.95	13	12	11	12	12	12	12	12	10	12	12	12	13	28.7708	28.7118
O14980	XPO1	XPO1_HUMAN	Exportin-1	+	2.13807	0.00820776			+	WT_RSC	0.512205	0.263416	-0.0630054	-1.11511	1.39011	0.108759	0.206144	2.59881	2.31929	0.0121379	0.269149	4.35544	26.7852	26.727	26.7053	26.7045	26.6994	26.8044	26.5851	26.5812	26.5365	26.5834	26.3906	26.335	50	47	46	46	44	49	49	47	46	46	47	45	47	26.6265	26.7309
O14981	BTAF1	BTAF1_HUMAN	TATA-binding protein-associated factor 172	+	4.11147	0.00023913	+		+	DKO_WT;WT_RSC	3.28106	0.00278222	-0.652569	-6.73067	0.940113	0.210822	-0.153244	-1.84372	3.33332	0.00395335	0.499326	6.88244	22.1711	22.2062	22.4494	22.2474	21.7691	21.6553	21.413	21.6265	21.6857	21.8652	21.7495	21.7763	10	7	9	5	5	7	6	6	8	8	7	6	8	21.916	22.2727
O15014	ZNF609	ZN609_HUMAN	Zinc finger protein 609	+	2.01904	0.0103958	+		+	DKO_WT;WT_RSC	1.60587	0.0314957	0.233117	2.97546	0.768498	0.284281	-0.167666	-1.55728	1.96562	0.0201686	-0.400783	-3.64085	22.2873	22.313	22.2569	22.0594	22.3079	22.5447	22.4829	22.5135	22.7614	22.8184	22.4427	22.4973	6	4	3	6	4	2	2	4	2	6	3	3	5	22.4551	22.2325
O15015	ZNF646	ZN646_HUMAN	Zinc finger protein 646		0.797815	0.125532					0.890458	0.112974	0.579002	1.76116	0.45443	0.489776	0.212705	1.0106	0.641947	0.215523	-0.366297	-1.34228	20.0535	20.9412	19.9358	19.762	20.5047	20.5882	21.3417	20.5739	20.7409	20.4907	20.3943	20.5318	3	1	2	2	2	1	2	2	2	2	2	2	2	20.3884	19.922
O15020	SPTBN2	SPTN2_HUMAN	Spectrin beta chain, non-erythrocytic 2	+	3.11313	0.00137299	+		+	DKO_WT;WT_RSC	3.15475	0.00368462	0.414479	6.37476	0.801815	0.267867	0.110936	1.6132	1.99899	0.019069	-0.303543	-3.70546	23.7234	23.94	23.9027	23.7373	24.2595	24.2556	24.1447	24.3015	24.0124	24.2677	24.1902	24.0472	68	58	50	61	52	54	57	52	49	55	47	57	51	24.0782	23.8291
O15027	SEC16A	SC16A_HUMAN	Protein transport protein Sec16A		0.271452	0.486947					0.523208	0.25638	0.164036	1.13474	0.408361	0.53	0.160316	0.925282	0.00751238	0.982729	-0.00371981	-0.0224057	23.5307	23.689	23.3523	23.256	23.8251	23.5895	23.3316	23.738	23.211	23.8356	23.4666	23.3298	35	23	23	29	18	29	23	28	22	25	20	27	19	23.5287	23.4667
O15031	PLXNB2	PLXB2_HUMAN	Plexin-B2	+	1.9112	0.0128268	+			DKO_WT	2.04502	0.0158291	0.337022	3.79548	0.740762	0.297607	0.127467	1.51054	1.21669	0.0698762	-0.209555	-2.30459	24.6754	24.6716	24.9302	24.876	25.0799	25.2659	25.1617	24.9939	25.0648	24.8152	25.0714	25.04	56	53	51	52	49	51	54	51	48	55	51	54	54	24.9811	24.793
O15033	AREL1	AREL1_HUMAN	Apoptosis-resistant E3 ubiquitin protein ligase 1		0.170521	0.644198					0.350347	0.393524	-0.0504708	-0.814777	0.292225	0.638409	-0.28362	-0.699833	0.230114	0.580434	-0.233149	-0.571066	20.8677	21.0543	21.0797	21.121	20.9118	21.0375	20.9725	20.9992	22.4669	20.9686	20.8997	20.7202	3	3	3	2	2	2	3	2	3	2	3	3	3	21.1744	21.0339
O15042	U2SURP	SR140_HUMAN	U2 snRNP-associated SURP motif-containing protein	+	2.55871	0.00399328	+		+	DKO_WT;WT_RSC	2.2187	0.0130204	0.28701	4.14516	0.240193	0.688736	0.0373273	0.592445	2.33183	0.0119593	-0.249683	-4.38209	25.3307	25.5071	25.4897	25.5283	25.7536	25.6082	25.7832	25.859	25.6276	25.7371	25.6968	25.793	34	32	30	31	31	30	28	32	26	32	30	33	32	25.6504	25.466
O15047	SETD1A	SET1A_HUMAN	Histone-lysine N-methyltransferase SETD1A		0.683848	0.164385					1.03454	0.0852706	-0.158542	-2.00056	0.810556	0.264197	-0.185983	-1.62784	0.0882817	0.815005	-0.027441	-0.243063	23.0976	23.1043	23.1403	22.8987	22.77	23.0319	22.8513	22.9535	23.3838	22.9817	22.9991	22.986	11	7	5	8	4	7	6	7	8	8	8	5	4	23.0246	23.0633
O15067	PFAS	PUR4_HUMAN	Phosphoribosylformylglycinamidine synthase		0.0776066	0.824757					0.246397	0.512033	-0.0610452	-0.605506	0.177524	0.757817	-0.0409555	-0.455938	0.0609746	0.869204	0.0200896	0.172108	24.7712	24.8198	24.472	24.5111	24.668	24.6526	24.464	24.5452	24.3994	24.6797	24.6778	24.7368	27	24	24	24	19	23	26	24	23	25	25	24	24	24.6222	24.6517
O15084	ANKRD28	ANR28_HUMAN	Serine/threonine-protein phosphatase 6 regulatory ankyrin repeat subunit A		0.82494	0.117728					0.991749	0.092846	-0.183904	-1.92948	0.661262	0.341394	-0.102003	-1.37543	0.438434	0.348951	0.0819006	0.981194	22.5081	22.8552	22.678	22.6165	22.5586	22.6125	22.367	22.3841	22.6706	22.4758	22.5699	22.614	9	6	6	6	5	7	6	8	7	5	6	6	9	22.5816	22.67
O15085	ARHGEF11	ARHGB_HUMAN	Rho guanine nucleotide exchange factor 11		1.15065	0.0565039					1.02678	0.0866769	-0.2936	-1.98766	1.69812	0.0699795	-0.333261	-3.14114	0.0978474	0.797211	-0.0396614	-0.267182	21.0992	20.8034	21.1362	20.5981	20.5627	20.7751	20.4352	20.6895	20.8129	21.1323	21.0134	20.8369	5	3	4	3	3	2	4	2	3	3	4	3	5	20.8417	20.9258
O15091	PRORP	MRPP3_HUMAN	Mitochondrial ribonuclease P catalytic subunit	+	3.65619	0.000660482	+		+	DKO_WT;WT_RSC	3.00328	0.0046039	0.405132	5.96742	0.389184	0.547831	0.0373702	0.889164	2.53723	0.00970421	-0.367762	-4.83263	24.797	24.7689	25.0004	25.0183	25.3283	25.2657	25.3327	25.2784	25.1973	25.2631	25.3717	25.2235	22	20	20	21	20	19	20	18	19	20	20	20	20	25.1669	24.9006
O15116	LSM1	LSM1_HUMAN	U6 snRNA-associated Sm-like protein LSm1		0.844448	0.112697					0.82349	0.129502	-0.763829	-1.64947	0.793477	0.271652	-0.716384	-1.59922	0.0900716	0.81226	0.0474443	0.247604	22.1351	22.4445	22.5774	22.902	20.4621	22.1145	22.37	22.0571	22.4698	22.2338	22.7508	22.4147	2	2	2	1	2	2	2	2	2	2	2	2	2	22.4292	22.541
O15118	NPC1	NPC1_HUMAN	NPC intracellular cholesterol transporter 1		0.589279	0.208859					0.757297	0.14819	0.146884	1.53842	0.469918	0.476901	0.107347	1.03887	0.375934	0.406639	-0.0395365	-0.86398	25.791	25.7698	25.7938	25.8465	26.025	26.173	25.8342	25.7564	25.9171	25.906	25.7937	25.7425	21	19	20	19	20	18	20	18	20	20	20	19	19	25.8677	25.8005
O15119	TBX3	TBX3_HUMAN	T-box transcription factor TBX3	+	2.47629	0.0045696	+		+	DKO_WT;WT_RSC	1.84987	0.0208467	-0.362953	-3.42082	0.383975	0.552913	0.0823989	0.879288	2.43967	0.0105477	0.445352	4.61522	21.9315	21.7204	21.6162	21.5964	21.3894	21.4967	21.1486	21.378	21.1285	21.3472	21.2238	21.3836	8	7	8	8	6	6	6	6	8	6	8	7	7	21.4652	21.7224
O15120	AGPAT2	PLCB_HUMAN	1-acyl-sn-glycerol-3-phosphate acyltransferase beta		0.28592	0.467959					0.593306	0.215247	-0.153497	-1.25812	0.445527	0.497997	-0.13425	-0.994261	0.0414398	0.910967	0.0192466	0.11922	23.0741	22.8117	22.6502	22.6011	22.6392	22.6051	22.4954	22.7834	23.0886	22.5153	22.7857	22.6705	4	3	2	3	3	3	3	2	3	4	4	3	3	22.739	22.7964
O15121	DEGS1	DEGS1_HUMAN	Sphingolipid delta(4)-desaturase DES1	+	3.22498	0.00118059		+	+	DKO_RSC;WT_RSC	1.19241	0.0638246	-0.22257	-2.26385	2.64505	0.0187356	0.374144	5.08053	2.65065	0.00893694	0.596714	5.09362	25.6604	25.7224	26.0274	26.0054	25.586	25.6062	25.6277	25.7054	25.163	25.1167	25.3943	25.3546	4	4	4	4	4	4	4	4	4	4	4	4	4	25.6066	25.8632
O15126	SCAMP1	SCAM1_HUMAN	Secretory carrier-associated membrane protein 1	+	2.5195	0.00428924	+			DKO_WT	2.25227	0.0122898	0.349777	4.21469	1.83606	0.0579973	0.338106	3.39496	0.0739426	0.842522	-0.0116715	-0.20621	24.1122	24.0935	24.138	24.1076	24.5759	24.6297	24.2947	24.3501	24.2712	24.1055	24.1214	23.9999	13	13	12	13	13	13	13	11	11	12	13	13	11	24.2464	24.1129
O15127	SCAMP2	SCAM2_HUMAN	Secretory carrier-associated membrane protein 2		1.13862	0.0579372					1.15906	0.0672781	0.267175	2.20801	0.0596837	0.919801	-0.0189753	-0.168671	1.19665	0.0721961	-0.28615	-2.27096	24.7587	24.6963	24.3853	24.8037	24.9146	25.1339	24.7706	24.8935	24.9915	25.1551	24.8769	24.765	7	5	3	7	7	5	5	3	3	6	3	3	4	24.8585	24.6699
O15143	ARPC1B	ARC1B_HUMAN	Actin-related protein 2/3 complex subunit 1B	+	1.84738	0.0142736	+		+	DKO_WT;WT_RSC	1.78623	0.0234332	-0.226464	-3.30237	0.403487	0.533831	-0.0581846	-0.916139	1.66462	0.0318516	0.16828	3.08062	23.7622	23.7823	23.6778	23.5958	23.4613	23.3757	23.4464	23.6289	23.4475	23.5903	23.5183	23.5889	12	10	11	10	6	9	10	8	10	10	11	8	12	23.5782	23.7064
O15144	ARPC2	ARPC2_HUMAN	Actin-related protein 2/3 complex subunit 2	+	3.71438	0.000549323	+		+	DKO_WT;WT_RSC	3.21494	0.00316049	-0.399658	-6.54246	0.694268	0.323584	-0.0991311	-1.43176	3.5232	0.00319697	0.300527	7.45747	24.7012	24.7712	24.7238	24.699	24.2769	24.2055	24.4824	24.3316	24.4016	24.4542	24.333	24.5042	11	9	10	10	10	11	10	9	9	11	10	10	10	24.5022	24.7241
O15145	ARPC3	ARPC3_HUMAN	Actin-related protein 2/3 complex subunit 3	+	4.23355	0.000191617	+		+	DKO_WT;WT_RSC	4.82306	0	-0.337302	-12.6391	0.910032	0.222479	-0.0830526	-1.79372	2.65814	0.00891101	0.25425	5.11117	25.8414	25.8304	25.7807	25.892	25.4926	25.4662	25.533	25.5036	25.539	25.5454	25.5291	25.7141	11	10	10	9	9	11	9	9	11	10	11	9	9	25.6471	25.8367
O15156	ZBTB7B	ZBT7B_HUMAN	Zinc finger and BTB domain-containing protein 7B		0.0714354	0.838225					0.205922	0.567255	0.0482988	0.518891	0.211875	0.718291	0.0270939	0.531847	0.0773163	0.836397	-0.0212049	-0.214959	23.4545	23.733	23.8835	23.6983	23.6866	23.7007	23.7989	23.7762	23.6614	23.6781	23.6731	23.8415	6	4	5	3	5	6	4	4	5	3	5	5	4	23.7192	23.7004
O15160	POLR1C	RPAC1_HUMAN	DNA-directed RNA polymerases I and III subunit RPAC1		0.415505	0.330124					0.818236	0.130903	-0.102245	-1.64069	0.166798	0.76956	-0.0347743	-0.431634	0.432459	0.354207	0.0674706	0.970152	25.4571	25.605	25.587	25.5717	25.2996	25.4933	25.5385	25.4804	25.531	25.5326	25.3078	25.5794	13	12	12	12	9	11	11	11	11	12	13	12	12	25.5018	25.5563
O15162	PLSCR1	PLS1_HUMAN	Phospholipid scramblase 1	+	1.71027	0.0185468	+		+	DKO_WT;WT_RSC	1.48122	0.0381719	0.326315	2.75619	0.0812955	0.886162	0.0190744	0.225216	1.59732	0.0352898	-0.307241	-2.96026	24.6066	24.7633	24.6096	24.3141	24.9599	25.0726	24.753	24.8133	24.9065	24.8555	24.9857	24.7747	5	5	5	5	5	5	5	5	5	5	4	5	4	24.7974	24.5823
O15164	TRIM24	TIF1A_HUMAN	Transcription intermediary factor 1-alpha	+	2.74748	0.00289721	+		+	DKO_WT;WT_RSC	1.64549	0.0296392	0.231217	3.04624	1.50687	0.0914414	-0.0949197	-2.80091	2.38217	0.0113585	-0.326137	-4.49001	23.1865	23.2112	23.4964	23.3026	23.5188	23.6087	23.4714	23.5227	23.612	23.5848	23.6711	23.6333	25	17	19	21	18	19	20	20	22	23	18	22	20	23.4933	23.3044
O15173	PGRMC2	PGRC2_HUMAN	Membrane-associated progesterone receptor component 2	+	3.00961	0.00168614		+	+	DKO_RSC;WT_RSC	0.739343	0.154362	0.146769	1.50815	2.78952	0.0154205	0.605787	5.42599	2.0599	0.0171986	0.459018	3.82482	26.3178	26.234	26.5725	26.4663	26.5828	26.6977	26.4179	26.4794	26.1908	25.7423	25.8923	25.9292	9	7	8	7	8	7	7	8	6	5	6	7	5	26.3218	26.4036
O15194	CTDSPL	CTDSL_HUMAN	CTD small phosphatase-like protein	+	1.56486	0.0244332			+	WT_RSC	0.726561	0.158714	-0.193016	-1.48654	1.31291	0.118166	0.175646	2.46707	1.6243	0.0338799	0.368661	3.00832	20.6204	20.1029	20.557	20.4717	20.155	20.3889	20.1432	20.2929	20.0225	20.1748	20.0867	19.9934	5	3	1	4	2	2	1	3	4	4	5	2	3	20.2112	20.3903
O15212	PFDN6	PFD6_HUMAN	Prefoldin subunit 6	+	1.37413	0.0358133	+			DKO_WT	1.74316	0.0250619	-0.293829	-3.22317	0.871931	0.236627	-0.206026	-1.73031	0.465806	0.327987	0.0878038	1.03138	24.9752	25.0436	24.919	24.9535	24.591	24.9408	24.5865	24.5977	24.7365	24.9248	24.7826	25.0961	7	7	7	7	7	7	7	6	7	7	7	7	7	24.8559	24.9735
O15213	WDR46	WDR46_HUMAN	WD repeat-containing protein 46	+	1.72533	0.0179828			+	WT_RSC	0.770111	0.144381	0.309634	1.55999	0.823807	0.259348	-0.28696	-1.65	2.62226	0.00915959	-0.596594	-5.02742	22.6354	22.9664	22.8994	23.1565	23.1525	22.8484	23.239	23.6564	23.6019	23.5445	23.3699	23.5278	15	10	5	8	11	6	7	10	6	11	9	12	12	23.2509	22.9263
O15226	NKRF	NKRF_HUMAN	NF-kappa-B-repressing factor		0.736963	0.145283			+	WT_RSC	0.6501	0.188562	0.18295	1.35629	0.0816773	0.88604	-0.028923	-0.226196	1.83998	0.0238104	-0.211873	-3.4023	24.2372	24.4389	24.2998	24.1935	24.4616	24.1399	24.5776	24.722	24.486	24.5352	24.4242	24.5713	35	31	28	30	29	28	23	29	25	31	28	32	30	24.4336	24.2953
O15228	GNPAT	GNPAT_HUMAN	Dihydroxyacetone phosphate acyltransferase	+	3.72315	0.000506823	+		+	DKO_WT;WT_RSC	3.11546	0.00402226	0.268937	6.26713	0.417144	0.521405	0.0447111	0.941701	3.75529	0.0020202	-0.224226	-8.21414	24.6105	24.5845	24.5768	24.5479	24.8677	24.9489	24.826	24.7529	24.8564	24.8046	24.8154	24.7402	31	29	25	28	23	25	29	28	26	27	28	30	27	24.7499	24.5801
O15230	LAMA5	LAMA5_HUMAN	Laminin subunit alpha-5	+	4.37802	0.000125874	+	+	+	DKO_RSC;DKO_WT;WT_RSC	2.58158	0.00861366	-0.221752	-4.93361	2.70262	0.0160129	0.460903	5.2163	3.38275	0.00383387	0.682655	7.02853	23.7711	23.9321	23.9436	23.8162	23.6739	23.6574	23.6356	23.6091	22.9537	23.1421	23.3342	23.3022	51	43	45	41	26	44	43	28	45	32	48	38	39	23.5942	23.8676
O15234	CASC3	CASC3_HUMAN	Protein CASC3	+	2.50796	0.00436542	+		+	DKO_WT;WT_RSC	2.14602	0.014046	0.226607	3.99684	0.739252	0.298385	-0.115846	-1.50799	2.28499	0.0125439	-0.342453	-4.28307	21.0417	21.0722	20.9865	21.1903	21.2333	21.2387	21.3747	21.3505	21.5351	21.2853	21.3123	21.5277	7	6	4	5	3	5	4	5	3	5	6	6	6	21.2721	21.0746
O15235	MRPS12	RT12_HUMAN	28S ribosomal protein S12, mitochondrial	+	2.12528	0.00842548			+	WT_RSC	1.27824	0.0547153	-0.225321	-2.40833	1.19853	0.142658	0.222793	2.27411	1.93308	0.0215496	0.448113	3.57837	25.2479	25.625	25.6	25.5036	25.2212	25.1941	25.3485	25.3115	24.7792	25.1719	25.0835	25.1495	5	5	5	5	4	5	5	5	3	5	5	4	5	25.2869	25.5016
O15254	ACOX3	ACOX3_HUMAN	Peroxisomal acyl-coenzyme A oxidase 3	+	3.69266	0.000608365	+	+	+	DKO_RSC;DKO_WT;WT_RSC	1.58417	0.0326057	-0.112378	-2.93693	2.31888	0.0295404	0.169084	4.35458	3.25124	0.0040429	0.281462	6.64527	22.3314	22.4724	22.4171	22.4304	22.2463	22.3352	22.2731	22.3471	22.056	22.1766	22.1841	22.1086	10	9	9	7	7	8	8	6	9	10	9	8	7	22.2869	22.4137
O15258	RER1	RER1_HUMAN	Protein RER1		0.832007	0.115745					1.11823	0.0727284	-0.211705	-2.13984	0.741647	0.297317	-0.179201	-1.51204	0.13012	0.737155	0.0325046	0.346065	25.2631	25.0618	25.0651	25.163	25.1046	25.0457	24.7828	24.7732	25.0118	25.3213	25.1339	24.9561	7	7	7	7	6	5	6	5	7	7	7	7	7	25.0654	25.1407
O15260	SURF4	SURF4_HUMAN	Surfeit locus protein 4		0.223132	0.55538					0.0689524	0.826421	0.0261917	0.193177	0.554446	0.412517	0.113968	1.19007	0.348165	0.435348	0.0877762	0.810543	26.5692	27.0164	26.9851	26.8932	26.945	27.0828	26.656	26.8848	26.7909	26.8519	26.7887	26.6813	5	5	5	5	5	5	5	5	5	5	5	5	5	26.853	26.8764
O15265	ATXN7	ATX7_HUMAN	Ataxin-7		0.602286	0.201904					0.0703601	0.823901	0.0262227	0.196865	0.636437	0.357121	0.460037	1.3328	0.623089	0.225797	0.433815	1.30978	21.8875	21.6264	21.7758	21.6194	21.6482	21.6575	21.6067	22.1017	20.341	21.6461	21.7594	21.4273	3	3	3	3	1	2	3	2	3	2	3	3	2	21.7151	21.7316
O15269	SPTLC1	SPTC1_HUMAN	Serine palmitoyltransferase 1	+	1.28736	0.0421746	+			DKO_WT	1.44175	0.0405989	0.125397	2.68773	1.22372	0.136918	0.136705	2.3164	0.0804037	0.82975	0.0113082	0.222923	25.806	25.7215	25.7884	25.7024	25.9032	25.9804	25.8299	25.8066	25.7978	25.7579	25.8028	25.6147	14	14	14	14	14	13	14	13	14	14	14	14	14	25.7954	25.7553
O15270	SPTLC2	SPTC2_HUMAN	Serine palmitoyltransferase 2	+	3.70002	0.000582375	+	+	+	DKO_RSC;DKO_WT;WT_RSC	1.5404	0.035018	0.0858388	2.85969	3.25295	0.0093	0.22927	6.65012	2.32175	0.0122058	0.143431	4.36066	24.8871	24.9058	24.9716	24.8883	25.0603	24.9606	24.9709	25.0044	24.7608	24.7363	24.8463	24.7357	22	20	22	20	20	20	20	20	20	21	21	20	20	24.8976	24.9136
O15294	OGT	OGT1_HUMAN	UDP-N-acetylglucosamine--peptide N-acetylglucosaminyltransferase 110 kDa subunit	+	1.84502	0.014316			+	WT_RSC	0.502626	0.269559	0.0681529	1.09795	1.21364	0.138843	-0.146468	-2.29947	2.37496	0.0116146	-0.214621	-4.47445	24.8973	24.9576	25.0485	25.0041	24.9533	24.9829	25.0529	25.1911	25.0943	25.2334	25.1853	25.253	37	34	33	31	32	31	33	35	30	34	31	36	36	25.0757	24.978
O15305	PMM2	PMM2_HUMAN	Phosphomannomutase 2	+	2.5945	0.00376956	+		+	DKO_WT;WT_RSC	2.86839	0.00507289	-0.76045	-5.62141	0.367248	0.569276	0.187236	0.847365	2.18514	0.0149375	0.947686	4.07632	24.0528	23.9039	23.6027	23.6341	22.942	23.2173	22.8666	23.1258	22.2947	23.055	22.8089	23.2442	6	3	5	3	2	6	3	3	5	4	5	3	4	23.3079	23.8107
O15318	POLR3G	RPC7_HUMAN	DNA-directed RNA polymerase III subunit RPC7		0.248207	0.518727					0.472835	0.289569	0.658492	1.04417	0.535313	0.428356	0.702714	1.15625	0.0172137	0.96264	0.0442224	0.0507931	22.828	22.8145	20.2376	22.5577	22.8457	22.8555	22.8014	22.5692	20.2593	22.8035	22.6275	22.5705	2	2	2	2	1	2	2	2	NaN	2	2	2	2	22.7324	22.7386
O15321	TM9SF1	TM9S1_HUMAN	Transmembrane 9 superfamily member 1	+	1.2348	0.0473068					1.30395	0.0515304	0.188257	2.45186	0.653313	0.34604	0.0999207	1.3618	0.978031	0.108155	-0.088336	-1.9067	24.7128	24.7431	24.7801	24.6103	24.9809	25.0441	24.7554	24.819	24.7185	24.851	24.8227	24.8074	5	5	5	5	5	5	4	5	5	4	5	5	5	24.8082	24.713
O15344	MID1	TRI18_HUMAN	E3 ubiquitin-protein ligase Midline-1		0.0889757	0.800616					0.228836	0.53543	-0.119429	-0.56834	0.213186	0.716897	-0.152003	-0.534689	0.047134	0.898128	-0.0325742	-0.134835	22.0986	22.0909	21.6814	21.8097	22.2205	21.9545	21.3811	21.6467	21.3206	22.2477	22.2367	22.0058	5	3	4	3	1	4	2	4	4	3	4	3	4	21.9671	21.9313
O15347	HMGB3	HMGB3_HUMAN	High mobility group protein B3		0.20075	0.591773					0.00831202	0.978005	-0.00247049	-0.0247685	0.346469	0.587414	-0.1087	-0.807249	0.323875	0.462044	-0.106229	-0.76301	24.9908	24.806	24.7724	24.6267	24.9229	24.8979	24.6804	24.6849	25.2229	24.9413	24.7457	24.7109	7	6	7	6	6	6	5	5	6	5	6	5	6	24.843	24.8048
O15355	PPM1G	PPM1G_HUMAN	Protein phosphatase 1G	+	2.06376	0.00956033	+		+	DKO_WT;WT_RSC	2.14317	0.0141971	-0.485093	-3.99109	0.493361	0.461475	-0.139164	-1.08129	1.63646	0.0330815	0.345929	3.03006	25.4934	25.4346	25.2027	25.2127	24.816	25.1255	24.6842	24.7774	24.8044	25.1377	24.8824	25.1352	17	17	15	16	12	16	16	15	17	16	15	16	16	25.0811	25.3417
O15371	EIF3D	EIF3D_HUMAN	Eukaryotic translation initiation factor 3 subunit D	+	2.02345	0.0102907	+		+	DKO_WT;WT_RSC	1.92519	0.0184753	-0.34358	-3.56329	0.553986	0.412828	-0.0793204	-1.18926	1.4146	0.0483478	0.264259	2.64088	27.0733	27.1189	26.7455	26.8887	26.7299	26.5864	26.5235	26.6124	26.7504	26.8021	26.5812	26.6357	22	20	22	20	19	20	20	20	21	20	21	21	21	26.766	26.9643
O15372	EIF3H	EIF3H_HUMAN	Eukaryotic translation initiation factor 3 subunit H	+	3.75068	0.000496994	+		+	DKO_WT;WT_RSC	3.00643	0.00443137	-0.497404	-5.97569	0.0293721	0.959163	-0.00583124	-0.0855538	2.94945	0.00612851	0.491573	5.82751	26.6944	26.7129	26.4546	26.4798	26.1543	26.1497	26.0961	25.952	26.038	26.2137	25.9931	26.1306	14	10	11	9	12	11	11	11	11	10	12	12	11	26.2787	26.5903
O15379	HDAC3	HDAC3_HUMAN	Histone deacetylase 3		0.20358	0.587103					0.714607	0.162829	0.0686522	1.4663	0.000700041	0.998628	-0.000203609	-0.00210409	0.33806	0.445175	-0.0688558	-0.790862	22.6664	22.6129	22.6588	22.6139	22.598	22.6974	22.8157	22.7155	22.4561	22.7816	22.7472	22.8425	10	7	8	6	6	6	7	6	8	8	7	9	10	22.6875	22.6382
O15381	NVL	NVL_HUMAN	Nuclear valosin-containing protein-like		0.533949	0.241707					0.712769	0.163578	-0.23717	-1.46318	0.442214	0.501295	-0.137351	-0.988162	0.356455	0.427371	0.0998197	0.826594	24.0495	24.2987	24.5568	24.3277	23.8272	23.9035	24.193	24.3603	24.2368	24.0818	24.1476	24.3672	31	26	25	25	26	23	22	21	30	24	29	27	30	24.2094	24.3193
O15382	BCAT2	BCAT2_HUMAN	Branched-chain-amino-acid aminotransferase, mitochondrial		0.593534	0.20685					0.511656	0.263575	0.0886512	1.11413	0.837205	0.252945	0.15376	1.67239	0.315792	0.471406	0.0651093	0.747013	26.1166	26.0774	26.2298	26.3059	26.2264	26.3842	26.3508	26.1228	26.0718	25.942	26.2515	26.2039	20	17	18	18	16	15	17	16	17	18	18	18	18	26.1955	26.1853
O15397	IPO8	IPO8_HUMAN	Importin-8		0.0819982	0.816071					0.0762913	0.810057	-0.0281649	-0.212306	0.283227	0.646903	-0.07831	-0.681593	0.14111	0.716423	-0.0501451	-0.372127	22.7	22.7931	22.3095	22.5309	22.446	22.7844	22.4494	22.541	22.5202	22.8338	22.4764	22.7037	9	6	7	8	4	7	6	7	8	7	9	7	6	22.5996	22.5949
O15400	STX7	STX7_HUMAN	Syntaxin-7	+	3.14311	0.0013384	+		+	DKO_WT;WT_RSC	2.99607	0.00455949	0.424014	5.94852	0.0981493	0.862075	0.0249963	0.267938	2.85235	0.00746568	-0.399017	-5.58126	26.1761	26.0543	26.0957	26.0676	26.5315	26.7052	26.4189	26.4341	26.6881	26.4264	26.4815	26.3937	10	9	9	10	9	8	9	9	9	10	10	9	9	26.389	26.0992
O15403	SLC16A6	MOT7_HUMAN	Monocarboxylate transporter 7	+	6.05009	0	+	+	+	DKO_RSC;DKO_WT;WT_RSC	4.78451	0	-2.5637	-12.4475	2.50501	0.0229543	-1.03359	-4.76012	4.74893	0	1.53011	12.2729	24.0403	23.9652	23.7476	23.7598	21.8637	21.2939	21.0158	21.0846	22.415	22.5976	22.2392	22.1407	8	3	8	4	5	8	4	5	7	6	8	4	6	22.9037	23.8838
O15427	SLC16A3	MOT4_HUMAN	Monocarboxylate transporter 4		0.377234	0.365818					0.589107	0.217358	0.184136	1.25081	0.357394	0.576872	0.11733	0.828406	0.240553	0.565232	-0.0668058	-0.593206	27.2249	27.5188	27.6063	27.3609	27.7296	27.8922	27.3766	27.4491	27.4024	27.641	27.5996	27.3351	9	9	9	9	9	9	9	9	9	9	9	9	9	27.523	27.4351
O15431	SLC31A1	COPT1_HUMAN	High affinity copper uptake protein 1		0.32623	0.420048					0.462326	0.297044	-0.116456	-1.02504	0.0760728	0.895406	0.0303111	0.21174	0.68816	0.19571	0.146767	1.42136	23.652	23.6692	23.605	23.7893	23.7983	23.6521	23.3003	23.4989	23.657	23.3786	23.7334	23.3594	2	2	2	2	2	2	2	2	2	2	2	2	2	23.6	23.6805
O15438	ABCC3	MRP3_HUMAN	ATP-binding cassette sub-family C member 3	+	1.94658	0.0119317		+		DKO_RSC	0.793261	0.138213	-0.261078	-1.59886	2.49241	0.0229073	-0.550272	-4.73195	1.09396	0.0859225	-0.289194	-2.09939	20.666	20.455	21.0592	20.8055	20.4271	20.2208	20.6772	20.6162	21.0449	21.1741	21.0108	20.9126	4	NaN	4	NaN	4	2	2	3	4	4	2	NaN	3	20.8455	20.7632
O15439	ABCC4	MRP4_HUMAN	ATP-binding cassette sub-family C member 4	+	5.64203	4e-05	+		+	DKO_WT;WT_RSC	4.60208	0	0.735844	11.5763	0.86036	0.242801	0.0906434	1.71102	3.82477	0.00134807	-0.645201	-8.45298	24.2788	24.3556	24.5526	24.4529	25.1558	25.1969	25.0874	25.1432	25.1354	25.0011	25.1366	24.9477	39	37	32	35	30	33	37	36	36	37	28	39	35	24.9074	24.4137
O15440	ABCC5	MRP5_HUMAN	ATP-binding cassette sub-family C member 5	+	3.04337	0.00153846	+		+	DKO_WT;WT_RSC	3.15997	0.00372039	0.320637	6.38916	0.110359	0.845598	0.0200291	0.298202	2.38871	0.0112038	-0.300608	-4.50413	23.1525	23.2767	23.2094	23.116	23.5154	23.5444	23.407	23.5703	23.5745	23.5796	23.4643	23.3388	16	15	13	15	12	12	13	13	13	13	14	15	13	23.405	23.19
O15446	POLR1G	RPA34_HUMAN	DNA-directed RNA polymerase I subunit RPA34		0.0235651	0.945401					0.0347546	0.909636	-0.00698137	-0.100669	0.136235	0.80896	-0.0228677	-0.360615	0.0718314	0.846227	-0.0158863	-0.20071	24.2473	24.4215	24.514	24.4808	24.4157	24.3056	24.4584	24.456	24.4619	24.5276	24.2827	24.455	7	7	7	6	7	7	7	7	7	7	7	7	7	24.4215	24.4195
O15455	TLR3	TLR3_HUMAN	Toll-like receptor 3	+	2.47958	0.00454123	+		+	DKO_WT;WT_RSC	2.1462	0.0140568	-0.237281	-3.99721	1.38851	0.108754	0.474215	2.59606	2.15022	0.0153805	0.711495	4.00534	22.4785	22.4063	22.4984	22.5472	22.2512	22.3853	22.1428	22.202	21.2871	21.9013	21.7828	22.1132	12	7	11	9	3	8	9	5	9	7	10	7	4	22.2047	22.4835
O15460	P4HA2	P4HA2_HUMAN	Prolyl 4-hydroxylase subunit alpha-2		0.0589138	0.865748					0.0817114	0.798536	0.0116682	0.226284	0.168728	0.768316	0.0288086	0.436029	0.141022	0.716402	0.0171404	0.37192	25.2887	25.3593	25.3287	25.3261	25.3265	25.4495	25.3629	25.2107	25.3778	25.1867	25.3038	25.366	24	23	22	22	21	20	23	21	24	22	22	24	24	25.3255	25.3259
O15479	MAGEB2	MAGB2_HUMAN	Melanoma-associated antigen B2	+	3.41955	0.000888208	+		+	DKO_WT;WT_RSC	3.94267	0.000827004	-0.69986	-8.87205	0.179703	0.755083	-0.0581622	-0.460839	2.39585	0.0109785	0.641697	4.51959	23.7174	23.591	23.4841	23.3801	22.7958	22.8311	22.8108	22.9355	22.8714	23.2477	22.6786	22.808	6	5	6	6	4	6	5	5	6	6	6	6	6	23.1396	23.5486
O15498	YKT6	YKT6_HUMAN	Synaptobrevin homolog YKT6		0.208583	0.578317					0.127921	0.704153	0.0337429	0.340804	0.406237	0.531731	0.139567	0.921301	0.248903	0.553087	0.105824	0.610759	23.569	24.0179	23.8211	23.8045	23.8064	23.9473	23.8025	23.7912	23.2933	23.9976	23.761	23.7373	8	5	6	6	6	6	5	7	5	5	4	6	5	23.7906	23.8118
O15504	NUP42	NUP42_HUMAN	Nucleoporin NUP42		0.0114533	0.972819					0.0551366	0.859402	-0.0209832	-0.1565	0.0759916	0.895448	-0.0281758	-0.211529	0.0215642	0.95273	-0.00719261	-0.0633322	22.5628	22.5398	22.7588	22.8782	22.6317	22.3756	22.7983	22.8501	22.5548	22.5789	22.7368	22.8978	7	7	6	6	7	6	5	4	6	6	6	7	7	22.6887	22.6918
O15511	ARPC5	ARPC5_HUMAN	Actin-related protein 2/3 complex subunit 5	+	1.28655	0.0422398	+			DKO_WT	1.82698	0.0216421	-3.19386	-3.37801	0.269207	0.661085	-0.905352	-0.652908	1.16685	0.0755966	2.2885	2.22104	25.3262	25.011	24.7081	25.1038	24.5583	20.6268	21.6218	20.5666	24.2325	20.7693	24.7715	21.2217	4	1	3	4	4	2	1	1	4	3	2	1	1	24.8548	25.054
O15514	POLR2D	RPB4_HUMAN	DNA-directed RNA polymerase II subunit RPB4		0.451226	0.300157					0.453131	0.303344	0.173774	1.00822	0.247455	0.680263	-0.112652	-0.607725	0.666323	0.205078	-0.286427	-1.38409	23.4003	23.6252	23.9888	23.9364	23.7001	23.7701	24.1056	24.0699	24.3717	23.6453	23.9395	24.1398	6	5	4	4	5	4	5	5	5	5	5	5	5	23.9143	23.7571
O15533	TAPBP	TPSN_HUMAN	Tapasin	+	7.07764	0	+		+	DKO_WT;WT_RSC	6.74808	0	0.774646	26.7906	1.49101	0.0938336	-0.181859	-2.77324	5.18144	0	-0.956505	-14.5597	27.4588	27.4969	27.5297	27.5539	28.3409	28.2673	28.2832	28.2465	28.4127	28.391	28.6529	28.4088	6	6	6	6	6	5	6	6	6	6	6	5	6	28.1445	27.5103
O15554	KCNN4	KCNN4_HUMAN	Intermediate conductance calcium-activated potassium channel protein 4	+	3.01231	0.0016789	+			DKO_WT	3.94289	0.000830508	-0.513657	-8.87287	1.71862	0.069819	-0.329788	-3.17838	0.911194	0.121564	0.183868	1.79565	23.498	23.3988	23.4566	23.3172	22.8166	23.0168	22.8677	22.9148	23.1545	23.5151	23.1607	23.1049	4	3	3	3	4	4	3	4	3	3	3	3	3	23.2049	23.4192
O43143	DHX15	DHX15_HUMAN	ATP-dependent RNA helicase DHX15		0.0253316	0.940907					0.0835597	0.794902	-0.0373554	-0.231022	0.0205635	0.972902	0.00948095	0.0604581	0.165577	0.676727	0.0468364	0.428849	26.0348	26.3643	26.3141	26.392	26.1767	25.8885	26.3427	26.5479	26.0527	26.2722	26.196	26.3969	32	30	29	30	29	31	27	28	28	30	31	31	29	26.259	26.2831
O43148	RNMT	MCES_HUMAN	mRNA cap guanine-N7 methyltransferase	+	3.91899	0.00038051	+		+	DKO_WT;WT_RSC	2.61812	0.00817993	0.270203	5.01782	0.727205	0.304819	-0.0739894	-1.48763	4.00084	0.000736842	-0.344192	-9.08547	25.3385	25.4144	25.2649	25.3383	25.6658	25.4772	25.6389	25.6551	25.7105	25.6297	25.664	25.7288	19	16	12	16	18	15	12	17	14	15	15	15	18	25.5524	25.34
O43150	ASAP2	ASAP2_HUMAN	Arf-GAP with SH3 domain, ANK repeat and PH domain-containing protein 2	+	1.48197	0.02902					1.21036	0.0620501	-0.809321	-2.29396	1.18882	0.144674	-0.807696	-2.25782	0.00908901	0.980037	0.00162506	0.0270603	21.3829	21.3889	21.3781	21.4109	20.3183	21.6256	20.0741	20.3055	21.5449	21.3821	21.2548	21.3723	3	NaN	3	1	1	2	3	2	3	3	2	1	3	21.4027	21.3902
O43156	TTI1	TTI1_HUMAN	TELO2-interacting protein 1 homolog		0.423273	0.324021					0.787284	0.139588	-0.197904	-1.58883	0.00338147	0.994844	-0.00180244	-0.0101325	0.595121	0.241507	0.196102	1.26128	22.147	22.083	21.8883	21.9132	21.8078	22.0167	21.515	21.9004	21.4349	22.1076	21.7854	21.9192	10	6	5	7	3	8	9	7	5	5	7	9	7	21.8913	22.0121
O43159	RRP8	RRP8_HUMAN	Ribosomal RNA-processing protein 8	+	1.41621	0.0328924			+	WT_RSC	1.0809	0.0774267	0.269376	2.07765	0.269603	0.661108	-0.0812039	-0.653723	1.89854	0.022543	-0.35058	-3.51258	23.0053	23.2851	23.3132	23.3173	23.511	23.2122	23.5576	23.7177	23.7659	23.4594	23.534	23.564	14	12	9	12	11	7	10	10	12	12	9	14	13	23.4517	23.2359
O43169	CYB5B	CYB5B_HUMAN	Cytochrome b5 type B		0.760905	0.137091					0.25816	0.496792	-0.0521045	-0.630069	0.858547	0.243435	-0.286591	-1.708	0.644916	0.213915	-0.234487	-1.34739	28.0938	27.9846	28.2141	28.2889	28.1582	28.1943	28.0063	28.0142	28.5991	27.9055	28.5519	28.4629	6	5	5	5	6	5	6	5	5	6	5	5	5	28.2232	28.15
O43172	PRPF4	PRP4_HUMAN	U4/U6 small nuclear ribonucleoprotein Prp4	+	1.51667	0.0270752			+	WT_RSC	0.3543	0.389507	0.0942111	0.82243	1.1209	0.158196	-0.246223	-2.1443	1.95746	0.0203478	-0.340434	-3.62514	25.5647	25.6794	25.8414	25.8313	25.7594	25.5874	25.9805	25.9664	26.0996	25.8977	26.0607	26.2205	28	26	26	27	26	27	24	27	25	28	26	26	27	25.8873	25.7337
O43175	PHGDH	SERA_HUMAN	D-3-phosphoglycerate dehydrogenase		0.388892	0.354416					0.756988	0.148447	-0.214347	-1.5379	0.267924	0.661897	-0.087038	-0.650267	0.292519	0.497796	0.127309	0.700427	26.5943	26.5739	26.1206	26.1378	26.1808	26.2287	26.0124	26.1473	25.8644	26.3869	26.2636	26.4024	21	18	20	21	18	20	20	20	18	21	19	20	21	26.2577	26.3745
O43181	NDUFS4	NDUS4_HUMAN	NADH dehydrogenase [ubiquinone] iron-sulfur protein 4, mitochondrial	+	1.43591	0.0315869					0.0097303	0.974506	0.00180817	0.0289488	1.22992	0.135778	0.296599	2.32684	1.24663	0.0659398	0.294791	2.35496	25.2004	25.1573	25.3274	25.3041	25.3506	25.2557	25.1219	25.2682	25.195	24.6274	25.003	24.9846	6	5	5	5	2	6	5	4	6	5	5	5	5	25.1617	25.249
O43194	GPR39	GPR39_HUMAN	G-protein coupled receptor 39		0.698952	0.158666					0.3207	0.423981	0.173986	0.756736	0.985157	0.19411	-0.22876	-1.91853	0.824885	0.147165	-0.402746	-1.6518	20.6174	21.5303	21.575	21.1637	21.2389	21.5091	21.3562	21.4781	21.7917	21.6164	21.3396	21.7496	3	3	1	3	3	2	2	3	3	3	3	3	2	21.4986	21.4344
O43237	DYNC1LI2	DC1L2_HUMAN	Cytoplasmic dynein 1 light intermediate chain 2	+	1.88829	0.0132951	+		+	DKO_WT;WT_RSC	2.07124	0.0153642	-0.391209	-3.84724	0.363559	0.571367	-0.0972848	-0.840281	1.56658	0.0371276	0.293924	2.90582	23.9117	23.623	23.7586	23.7228	23.2875	23.5858	23.203	23.375	23.3321	23.3155	23.5447	23.6481	8	6	8	6	7	8	6	6	5	7	7	8	7	23.5412	23.7578
O43242	PSMD3	PSMD3_HUMAN	26S proteasome non-ATPase regulatory subunit 3		1.0409	0.0718681					0.140512	0.68081	-0.0267711	-0.370721	1.02698	0.182107	-0.177383	-1.988	1.23523	0.0671733	-0.150612	-2.33577	24.5744	24.4762	24.503	24.4514	24.466	24.6394	24.3108	24.4816	24.4757	24.7134	24.7143	24.704	30	27	28	28	24	28	29	28	27	27	27	29	29	24.5476	24.502
O43252	PAPSS1	PAPS1_HUMAN	Bifunctional 3'-phosphoadenosine 5'-phosphosulfate synthase 1		0.728527	0.147932					0.892925	0.112537	-0.414579	-1.76526	0.248476	0.679434	0.188413	0.609865	0.8362	0.143239	0.602993	1.67071	22.572	22.6898	21.7683	22.1216	21.7208	21.7328	21.8857	22.1541	22.142	20.8504	21.7209	22.0265	5	2	4	3	NaN	3	3	1	3	2	4	3	2	22.0804	22.3332
O43264	ZW10	ZW10_HUMAN	Centromere/kinetochore protein zw10 homolog	+	2.60093	0.00373702	+		+	DKO_WT;WT_RSC	2.95608	0.00482737	0.227869	5.8446	0.626266	0.362964	0.0726223	1.31527	1.91453	0.022225	-0.155247	-3.54298	24.0149	23.9875	23.9606	23.9535	24.248	24.2887	24.1475	24.1437	24.1669	24.1763	24.1839	24.0102	32	25	27	26	27	28	26	29	26	26	25	27	23	24.111	23.9793
O43290	SART1	SNUT1_HUMAN	U4/U6.U5 tri-snRNP-associated protein 1	+	3.1494	0.00133844	+		+	DKO_WT;WT_RSC	1.61662	0.0308586	0.272593	2.99462	1.45348	0.0981314	-0.272689	-2.70802	3.33127	0.00391908	-0.545282	-6.87643	24.391	24.5234	24.5282	24.6198	24.7445	24.5919	24.8657	24.9507	25.2315	24.9362	24.9982	25.0776	24	20	17	22	22	21	20	20	21	23	22	21	21	24.8097	24.5179
O43292	GPAA1	GPAA1_HUMAN	Glycosylphosphatidylinositol anchor attachment 1 protein	+	3.43039	0.000875193		+	+	DKO_RSC;WT_RSC	0.36559	0.377968	-0.0494113	-0.844182	2.40639	0.0264237	0.311959	4.54249	3.42285	0.00362162	0.361371	7.14887	26.1528	26.221	26.2758	26.2167	26.1213	26.3208	26.1448	26.0817	25.754	25.9419	25.9135	25.8114	10	7	8	10	10	8	8	7	9	9	9	8	8	26.0901	26.2172
O43293	DAPK3	DAPK3_HUMAN	Death-associated protein kinase 3		0.114633	0.748034					0.400174	0.347327	0.454714	0.909909	0.267959	0.661991	0.59117	0.650339	0.0467897	0.898845	0.136456	0.133896	23.3205	23.2398	21.2941	23.0493	22.7994	23.1799	23.3158	23.4275	23.7864	23.5338	23.1117	19.926	4	2	2	3	2	2	2	2	1	3	2	3	1	23.2998	23.2076
O43299	AP5Z1	AP5Z1_HUMAN	AP-5 complex subunit zeta-1		0.463081	0.291202					0.928046	0.104887	0.238662	1.82366	0.506971	0.452001	0.190964	1.10574	0.0966698	0.799646	-0.047698	-0.264232	21.6158	21.9163	21.6398	21.4329	22.0808	21.96	21.6861	21.8325	21.4435	22.0944	21.487	21.7708	3	3	3	3	2	3	3	3	3	3	3	3	3	21.7642	21.6617
O43306	ADCY6	ADCY6_HUMAN	Adenylate cyclase type 6		0.76926	0.1343					0.882399	0.115162	-0.324145	-1.74774	0.436272	0.507513	0.437749	0.977203	0.945674	0.114043	0.761895	1.85296	21.4072	21.3269	21.3227	21.48	20.6257	21.0556	21.0439	21.5151	20.317	21.2591	21.3105	19.6027	3	1	3	NaN	1	3	NaN	2	2	1	2	2	1	21.388	21.3857
O43310	CTIF	CTIF_HUMAN	CBP80/20-dependent translation initiation factor		0.877541	0.103707					0.0703002	0.823846	0.0233369	0.196708	0.80263	0.267843	1.3683	1.61456	0.790842	0.158177	1.34496	1.5948	23.2275	23.2216	22.9942	23.2453	22.9418	23.1506	23.2572	23.4325	20.7438	23.1627	20.0424	23.36	4	4	3	3	NaN	4	4	4	3	1	4	4	4	23.2062	23.1758
O43314	PPIP5K2	VIP2_HUMAN	Inositol hexakisphosphate and diphosphoinositol-pentakisphosphate kinase 2	+	1.75252	0.0170146	+			DKO_WT	2.11211	0.0147715	-0.521068	-3.92864	1.24116	0.133529	-0.438415	-2.34575	0.239832	0.56649	0.0826526	0.591682	20.4149	20.353	20.4718	20.5026	19.7867	19.617	20.1641	20.0902	20.5594	20.4109	20.4854	19.956	4	2	3	1	NaN	3	2	2	2	2	4	3	2	20.2709	20.4367
O43324	EEF1E1	MCA3_HUMAN	Eukaryotic translation elongation factor 1 epsilon-1		0.805454	0.123201					0.930656	0.104233	0.22824	1.828	0.318328	0.612992	-0.158236	-0.752042	1.01103	0.101005	-0.386476	-1.96149	25.414	25.3431	25.5395	25.6662	25.5607	25.5287	25.9394	25.8469	25.4482	25.6938	26.1813	26.1853	9	9	9	9	8	9	9	9	8	9	9	9	9	25.7224	25.496
O43390	HNRNPR	HNRPR_HUMAN	Heterogeneous nuclear ribonucleoprotein R		0.335817	0.409018					0.492004	0.276851	0.105532	1.07885	0.0278038	0.961572	0.00822926	0.0811187	0.692017	0.194211	-0.0973024	-1.42793	27.1196	27.2355	27.3031	27.311	27.313	27.1582	27.3398	27.5803	27.3909	27.31	27.2095	27.448	20	20	20	20	20	20	19	20	19	20	20	20	20	27.315	27.2443
O43395	PRPF3	PRPF3_HUMAN	U4/U6 small nuclear ribonucleoprotein Prp3	+	2.47175	0.00460191			+	WT_RSC	0.542214	0.244164	0.126629	1.16847	1.54345	0.0866849	-0.357406	-2.86504	3.15964	0.00478195	-0.484035	-6.38826	24.8852	24.9721	25.0355	24.9785	25.1272	24.8269	25.0912	25.3326	25.4794	25.6278	25.4	25.3003	30	27	24	27	30	26	26	27	25	29	27	26	28	25.192	24.9688
O43396	TXNL1	TXNL1_HUMAN	Thioredoxin-like protein 1	+	1.3525	0.0372	+			DKO_WT	2.15318	0.013969	-0.178854	-4.01132	1.35993	0.111821	-0.29539	-2.54713	0.437721	0.349514	-0.116536	-0.979878	25.1142	25.0479	24.9437	24.9933	24.822	24.9217	24.8132	24.8267	24.8931	25.0059	25.3412	25.325	12	10	12	10	11	10	9	11	11	12	10	11	10	25.0146	25.0262
O43399	TPD52L2	TPD54_HUMAN	Tumor protein D54		0.731089	0.147196			+	WT_RSC	0.102261	0.75594	-0.0332203	-0.278193	0.777717	0.279701	-0.197705	-1.57277	1.65648	0.0322668	-0.164485	-3.06598	26.2216	26.1385	26.0987	26.1386	26.1028	26.4295	26.0653	25.8669	26.4257	26.2145	26.2625	26.3526	11	11	11	11	11	11	11	11	11	11	11	11	11	26.2013	26.15
O43402	EMC8	EMC8_HUMAN	ER membrane protein complex subunit 8	+	2.07556	0.00935981			+	WT_RSC	0.808685	0.132958	0.111974	1.6247	1.87036	0.0550055	0.33914	3.45932	1.49469	0.0415126	0.227166	2.77966	25.9386	25.8814	25.9337	26.0268	25.9695	25.9999	26.2405	26.0185	25.9268	25.5634	25.6791	25.7027	8	8	8	8	6	6	7	5	7	8	8	8	7	25.9172	25.9461
O43414	ERI3	ERI3_HUMAN	ERI1 exoribonuclease 3		0.361079	0.382549					0.310761	0.434261	0.375856	0.737011	1.04391	0.175957	-0.181936	-2.01613	0.496389	0.303465	-0.557793	-1.08675	23.6724	21.4018	23.0763	23.3706	23.2265	23.2845	23.3729	23.1407	23.3634	23.2941	23.4503	23.6446	3	3	2	2	2	1	2	3	3	2	3	2	3	23.3652	23.3936
O43422	THAP12	P52K_HUMAN	52 kDa repressor of the inhibitor of the protein kinase		0.956198	0.0870921					0.40737	0.341835	-0.176067	-0.923426	1.31581	0.117715	-0.409927	-2.47199	0.713779	0.18549	-0.23386	-1.46489	21.186	21.1888	20.6706	20.822	20.9203	21.0694	20.4247	20.7486	21.3583	21.3575	21.0646	21.0224	5	2	5	4	2	4	3	4	2	5	5	4	5	21.0106	20.9845
O43427	FIBP	FIBP_HUMAN	Acidic fibroblast growth factor intracellular-binding protein		0.273986	0.483799					0.389557	0.356351	-0.0886364	-0.889871	0.0844715	0.881258	0.0255647	0.233354	0.530534	0.280117	0.114201	1.14777	22.6438	22.6119	22.5994	22.8656	22.7099	22.6771	22.612	22.3671	22.716	22.415	22.6817	22.4512	7	4	3	6	3	7	4	5	5	5	5	6	4	22.6189	22.6843
O43432	EIF4G3	IF4G3_HUMAN	Eukaryotic translation initiation factor 4 gamma 3		0.465676	0.289502					1.2171	0.0611815	-0.269303	-2.30528	0.141421	0.801966	-0.0733409	-0.37286	0.414734	0.369533	0.195962	0.937204	23.3128	23.1631	22.8897	22.9586	22.8341	22.6467	22.8001	22.9661	22.3479	23.1939	22.963	23.0355	11	6	10	8	4	7	5	8	9	7	7	10	6	22.9463	23.0908
O43447	PPIH	PPIH_HUMAN	Peptidyl-prolyl cis-trans isomerase H	+	1.63306	0.0213068			+	WT_RSC	0.524957	0.255301	0.139597	1.13786	1.09669	0.162522	-0.221305	-2.10394	2.20421	0.0144484	-0.360902	-4.11536	25.1558	25.3044	25.5017	25.4354	25.4418	25.239	25.6674	25.6074	25.7828	25.586	25.7264	25.7457	12	10	9	10	11	8	9	10	10	10	10	11	11	25.5294	25.3553
O43462	MBTPS2	MBTP2_HUMAN	Membrane-bound transcription factor site-2 protease		0.176211	0.634204					0.378105	0.366794	-0.617379	-0.86812	0.0288559	0.959487	-0.0750461	-0.0840957	0.441907	0.345942	0.542333	0.987598	23.2404	22.9789	22.9134	23.1328	23.4987	20.361	23.0039	22.9324	20.9287	23.1586	23.2726	22.7362	3	3	3	2	1	2	1	2	3	2	2	3	2	23.1019	23.0721
O43464	HTRA2	HTRA2_HUMAN	Serine protease HTRA2, mitochondrial	+	1.91182	0.0128208		+		DKO_RSC	0.585084	0.219689	0.0889788	1.24379	2.52681	0.0226354	0.23173	4.80911	1.27324	0.062867	0.142752	2.39988	26.5447	26.6819	26.8077	26.7453	26.8367	26.8155	26.8313	26.6521	26.4973	26.5534	26.5774	26.5805	12	11	10	11	9	9	11	8	11	9	11	11	10	26.6821	26.6982
O43482	OIP5	MS18B_HUMAN	Protein Mis18-beta		0.479037	0.279776					0.564618	0.231425	-0.403442	-1.20796	1.13824	0.154761	-0.439837	-2.17322	0.0343701	0.925598	-0.0363946	-0.0995946	20.2428	21.5152	20.1992	20.2746	19.8987	20.1367	20.3643	20.2182	21.0648	20.4336	20.2362	20.6427	2	2	2	2	NaN	1	2	2	2	2	2	2	2	20.2765	20.2392
O43488	AKR7A2	ARK72_HUMAN	Aflatoxin B1 aldehyde reductase member 2		0.555707	0.228302	+			DKO_WT	1.58524	0.0325428	-0.185427	-2.93883	0.267441	0.661721	-0.0814147	-0.649272	0.36366	0.41974	0.104012	0.840475	24.6251	24.4892	24.4642	24.6188	24.4771	24.2954	24.4041	24.279	24.2786	24.2146	24.6095	24.6785	9	8	6	7	7	9	7	8	8	6	7	7	8	24.4609	24.5512
O43491	EPB41L2	E41L2_HUMAN	Band 4.1-like protein 2	+	1.69356	0.0190691	+		+	DKO_WT;WT_RSC	1.55781	0.0339961	0.157496	2.89034	0.28507	0.644974	-0.051424	-0.685339	2.10111	0.0163848	-0.20892	-3.90664	26.3911	26.3845	26.429	26.4091	26.6253	26.6492	26.5582	26.411	26.7276	26.4732	26.6344	26.6142	49	47	45	47	47	44	46	46	45	46	46	47	47	26.5303	26.4035
O43493	TGOLN2	TGON2_HUMAN	Trans-Golgi network integral membrane protein 2	+	1.43473	0.031615	+			DKO_WT	2.06869	0.0154672	-0.555926	-3.8422	0.822316	0.259912	-0.322291	-1.64751	0.57155	0.254567	0.233635	1.22012	23.8605	23.5329	23.7908	23.4537	23.2177	23.3455	22.9366	22.9144	23.7782	23.0178	23.5799	23.3274	14	10	13	11	12	12	10	9	9	12	13	10	10	23.4304	23.6695
O43504	LAMTOR5	LTOR5_HUMAN	Ragulator complex protein LAMTOR5	+	2.45747	0.00471013		+		DKO_RSC	1.18303	0.0652736	0.23577	2.24812	3.95204	0.00411429	0.412166	8.90614	0.918661	0.119864	0.176396	1.80807	25.6358	25.8748	26.0687	26.0066	26.1702	26.1131	26.2222	26.0234	25.7299	25.7343	25.667	25.7492	4	4	4	3	3	3	4	3	4	4	3	4	4	25.9301	25.9058
O43505	B4GAT1	B4GA1_HUMAN	Beta-1,4-glucuronyltransferase 1	+	1.95485	0.0117719			+	WT_RSC	0.266388	0.486706	0.056191	0.647101	1.53731	0.0873786	-0.214735	-2.85425	2.71908	0.008791	-0.270926	-5.25558	24.4109	24.5875	24.6103	24.4688	24.4541	24.7534	24.46	24.6347	24.8452	24.7513	24.7811	24.7836	9	8	6	7	6	5	7	7	8	9	8	8	9	24.6358	24.5217
O43513	MED7	MED7_HUMAN	Mediator of RNA polymerase II transcription subunit 7		0.449981	0.301056					0.923692	0.105834	0.356751	1.81643	0.00532748	0.992815	-0.00456762	-0.0159284	0.526021	0.283316	-0.361319	-1.13975	20.2217	20.3178	20.72	20.9379	21.1807	20.6966	20.8882	20.8588	20.9336	20.2111	21.5192	20.9787	3	1	3	2	2	3	2	2	2	2	2	2	2	20.832	20.579
O43521	BCL2L11	B2L11_HUMAN	Bcl-2-like protein 11	+	2.11165	0.00864627	+			DKO_WT	2.14764	0.0139939	0.623823	4.00012	1.93299	0.0506861	1.56012	3.57821	1.06595	0.0906048	0.936295	2.05277	20.9658	20.5765	21.2767	20.8402	21.4137	21.5839	21.6719	21.485	19.2376	21.1929	19.5103	19.9732	2	2	1	2	1	2	2	1	2	1	1	2	1	21.3749	20.9687
O43567	RNF13	RNF13_HUMAN	E3 ubiquitin-protein ligase RNF13		0.950019	0.0883197					0.91269	0.108135	0.325929	1.79814	0.0524555	0.926728	0.0124202	0.149277	0.871108	0.132946	-0.313509	-1.72894	21.47	22.1373	22.0942	22.2146	22.464	22.3046	22.1838	22.2675	22.4052	22.1509	22.3723	22.2419	6	4	3	3	2	2	5	3	5	2	5	4	4	22.2106	22.0073
O43583	DENR	DENR_HUMAN	Density-regulated protein		0.42311	0.324123					0.404007	0.344365	-0.0733681	-0.917115	0.287779	0.642137	0.0875444	0.690836	0.671648	0.202895	0.160913	1.39319	24.1313	24.0851	23.9996	23.9395	23.8406	24.1147	23.8624	24.0444	23.7268	24.0858	23.6621	24.0372	7	6	5	5	6	4	4	4	5	3	5	4	5	23.9683	24.0408
O43592	XPOT	XPOT_HUMAN	Exportin-T		0.977279	0.0831306					1.16266	0.067	-0.302392	-2.21403	0.192766	0.740128	0.0888848	0.489968	1.09104	0.0865006	0.391277	2.09453	23.1458	23.2926	22.8257	22.9735	22.7264	22.9468	22.5187	22.8361	22.2306	22.9765	22.7294	22.736	15	8	13	14	11	12	11	9	11	10	12	11	9	22.8522	23.0701
O43615	TIMM44	TIM44_HUMAN	Mitochondrial import inner membrane translocase subunit TIM44	+	5.24477	6.15385e-05	+	+	+	DKO_RSC;DKO_WT;WT_RSC	4.24275	0.000521739	0.493247	10.0225	2.83472	0.0146067	0.233933	5.53738	3.0938	0.00510855	-0.259313	-6.20837	26.6526	26.5624	26.6953	26.7191	27.235	27.1379	27.1642	27.0652	26.892	26.8838	26.9861	26.9046	27	26	27	27	27	26	26	26	25	27	26	26	26	26.9232	26.6585
O43617	TRAPPC3	TPPC3_HUMAN	Trafficking protein particle complex subunit 3	+	2.48057	0.00454531	+		+	DKO_WT;WT_RSC	2.82874	0.0055402	-0.375843	-5.52255	0.0235935	0.967834	0.00702477	0.0691422	2.05664	0.0173009	0.382868	3.81838	25.0608	24.9307	25.1451	25.1072	24.7423	24.7943	24.5887	24.6151	24.4222	24.7653	24.8223	24.7025	5	3	5	4	3	5	5	5	5	4	5	4	4	24.8235	25.0632
O43633	CHMP2A	CHM2A_HUMAN	Charged multivesicular body protein 2a		1.18226	0.0526539	+			DKO_WT	1.41216	0.0427928	-0.355282	-2.63669	0.43621	0.507443	-0.144872	-0.977087	1.03483	0.0962019	0.21041	2.00104	24.7599	24.6841	24.5911	24.4815	24.4173	23.9402	24.2584	24.4796	24.1862	24.5853	24.5034	24.4001	6	5	6	5	5	4	5	3	4	5	5	5	6	24.4562	24.6329
O43653	PSCA	PSCA_HUMAN	Prostate stem cell antigen	+	1.58567	0.0234268	+		+	DKO_WT;WT_RSC	1.61188	0.0312208	-0.794332	-2.98616	0.187771	0.745882	0.159226	0.478879	1.65589	0.0322615	0.953558	3.06491	21.3142	21.4735	21.9533	21.9814	20.7665	20.3567	21.2376	21.1843	21.4568	20.2781	20.7382	20.435	2	2	2	1	NaN	2	1	1	2	NaN	2	2	1	21.562	21.7098
O43657	TSPAN6	TSN6_HUMAN	Tetraspanin-6		0.0475825	0.892142					0.247676	0.510073	-0.0615172	-0.608188	0.0606267	0.918276	-0.025929	-0.171182	0.0958403	0.801065	0.0355883	0.262151	24.1524	24.3129	24.1903	24.0543	24.2583	24.2559	24.0409	23.9087	24.4325	24.1753	24.1359	23.8237	4	3	3	3	4	4	4	2	4	4	3	4	4	24.1541	24.1805
O43660	PLRG1	PLRG1_HUMAN	Pleiotropic regulator 1	+	3.68172	0.000601504	+		+	DKO_WT;WT_RSC	2.62632	0.0081028	0.547882	5.03685	0.792377	0.272465	-0.140154	-1.59738	3.1143	0.00474109	-0.688036	-6.26397	22.9353	23.1977	23.2325	23.3651	23.6487	23.6146	23.7791	23.8798	24.0582	23.821	23.7868	23.8167	15	13	13	12	13	12	13	14	14	14	13	14	13	23.6289	23.1909
O43663	PRC1	PRC1_HUMAN	Protein regulator of cytokinesis 1	+	2.02861	0.0102093			+	WT_RSC	0.336013	0.407364	0.0755115	0.786861	1.35135	0.113227	-0.302099	-2.5325	2.60114	0.00920344	-0.377611	-4.97856	23.5801	23.6416	23.5663	23.5563	23.6425	23.407	23.7566	23.8403	23.7812	24.1369	23.9936	23.9431	15	12	10	10	10	10	9	12	13	13	10	11	12	23.7516	23.5865
O43670	ZNF207	ZN207_HUMAN	BUB3-interacting and GLEBS motif-containing protein ZNF207	+	1.75348	0.017			+	WT_RSC	0.922969	0.106103	0.0767899	1.81523	1.04765	0.175138	-0.110629	-2.02234	1.7474	0.0274963	-0.187418	-3.23094	26.6337	26.6552	26.5066	26.6079	26.7046	26.699	26.7089	26.598	26.9155	26.7586	26.6867	26.7923	7	7	7	7	7	6	7	7	7	7	7	7	7	26.6924	26.602
O43674	NDUFB5	NDUB5_HUMAN	NADH dehydrogenase [ubiquinone] 1 beta subcomplex subunit 5, mitochondrial	+	2.46756	0.00461221	+	+		DKO_RSC;DKO_WT	1.67716	0.0284997	0.292462	3.10321	3.74506	0.00609756	0.391083	8.17946	0.426018	0.359612	0.0986209	0.958214	25.3364	25.2432	25.6218	25.5841	25.7474	25.7211	25.7823	25.7045	25.2302	25.3553	25.3577	25.4478	5	5	4	4	4	4	4	5	5	5	5	5	4	25.5243	25.4553
O43676	NDUFB3	NDUB3_HUMAN	NADH dehydrogenase [ubiquinone] 1 beta subcomplex subunit 3	+	1.63386	0.0212875			+	WT_RSC	0.473913	0.288787	-0.083899	-1.04613	1.48209	0.0945521	0.216813	2.75771	1.4783	0.0423249	0.300712	2.75111	25.6568	25.5419	25.5564	25.8802	25.5641	25.6269	25.5416	25.567	25.5261	25.1549	25.3806	25.3708	4	4	4	4	4	4	4	4	4	4	4	4	4	25.5403	25.6653
O43678	NDUFA2	NDUA2_HUMAN	NADH dehydrogenase [ubiquinone] 1 alpha subcomplex subunit 2	+	2.03815	0.0100164			+	WT_RSC	1.08762	0.0764772	-0.163697	-2.08884	0.998071	0.190089	0.186975	1.93998	2.25398	0.0135808	0.350673	4.21824	26.5139	26.4763	26.5988	26.6696	26.3113	26.2935	26.5773	26.4218	26.3039	26.0072	26.2357	26.3091	6	6	6	6	5	6	6	6	6	6	6	6	5	26.404	26.5666
O43681	GET3	GET3_HUMAN	ATPase GET3		0.333012	0.411892					0.146484	0.668376	-0.0227246	-0.384736	0.343583	0.590765	0.0429578	0.801637	0.811387	0.15143	0.0656824	1.62923	26.7355	26.5908	26.6479	26.7195	26.6531	26.7711	26.6458	26.5328	26.6208	26.5569	26.5907	26.6625	13	12	12	12	13	12	12	12	12	12	13	12	12	26.6456	26.6746
O43683	BUB1	BUB1_HUMAN	Mitotic checkpoint serine/threonine-protein kinase BUB1		0.532225	0.24282					0.859763	0.120401	-0.147597	-1.71003	0.758704	0.290041	-0.20244	-1.54079	0.140163	0.718172	-0.0548429	-0.369898	20.9841	20.605	20.7639	20.7572	20.6769	20.6613	20.5196	20.6619	20.5573	20.691	21.1053	20.976	5	3	3	4	3	4	3	3	4	4	4	3	4	20.7576	20.7839
O43684	BUB3	BUB3_HUMAN	Mitotic checkpoint protein BUB3		1.20661	0.0501271					0.645131	0.19087	-0.0725913	-1.34776	1.55995	0.084664	-0.162625	-2.89411	0.659607	0.208028	-0.090034	-1.37259	27.1034	27.3004	27.2856	27.2136	27.1397	27.0751	27.2049	27.193	27.2097	27.2964	27.3158	27.4412	13	13	12	11	12	13	12	12	12	12	12	12	12	27.2349	27.2278
O43688	PLPP2	PLPP2_HUMAN	Phospholipid phosphatase 2		1.02318	0.07472					0.217047	0.55066	0.0598817	0.54304	0.920989	0.217846	1.38333	1.81194	0.867572	0.134257	1.32345	1.72304	23.0185	23.4232	23.2534	23.4413	23.4422	23.2038	23.3751	23.3548	20.5245	20.7637	23.2454	23.3091	3	3	2	2	1	2	2	1	3	2	2	3	2	23.312	23.2939
O43707	ACTN4	ACTN4_HUMAN	Alpha-actinin-4	+	2.07876	0.00931404	+			DKO_WT	2.22264	0.0130279	-0.448324	-4.15329	1.65744	0.0752415	-0.314911	-3.0677	0.496649	0.303581	0.133412	1.08721	28.0298	28.1201	28.3123	28.4259	27.8002	27.896	27.7888	27.6097	28.3245	27.9308	28.0448	28.0542	42	39	39	40	41	37	40	38	38	38	40	38	40	28.0468	28.2304
O43708	GSTZ1	MAAI_HUMAN	Maleylacetoacetate isomerase	+	2.75137	0.00287091	+		+	DKO_WT;WT_RSC	2.77456	0.00646684	-0.399448	-5.38949	0.776829	0.280268	-0.142924	-1.57128	2.1938	0.0149163	0.256524	4.09402	23.7722	23.8807	23.8431	23.7992	23.3436	23.3002	23.6166	23.437	23.6705	23.6583	23.4353	23.505	3	3	2	2	3	2	3	2	2	3	2	2	2	23.6176	23.8244
O43709	BUD23	BUD23_HUMAN	Probable 18S rRNA (guanine-N(7))-methyltransferase	+	2.24577	0.00660403			+	WT_RSC	1.19878	0.0631402	0.244801	2.27453	0.940634	0.210675	-0.2153	-1.84458	2.73188	0.00878033	-0.4601	-5.28628	24.9133	25.0936	24.8853	24.8631	25.4616	25.0666	25.0726	25.1337	25.5862	25.4127	25.332	25.2649	4	3	4	4	2	3	3	4	4	4	2	4	3	25.1919	24.9418
O43715	TRIAP1	TRIA1_HUMAN	TP53-regulated inhibitor of apoptosis 1		0.827751	0.116992					0.491536	0.277008	-0.110953	-1.07801	0.431314	0.510766	0.108354	0.968033	1.37361	0.0522212	0.219306	2.57054	24.3259	24.2742	24.4303	24.5043	24.2898	24.4598	24.3101	24.0311	24.201	23.9733	24.1891	24.294	4	3	4	3	4	4	3	4	3	3	4	3	4	24.2815	24.3864
O43716	GATC	GATC_HUMAN	Glutamyl-tRNA(Gln) amidotransferase subunit C, mitochondrial		1.19629	0.0511806					1.09407	0.0758535	0.279365	2.09957	0.00924343	0.986248	-0.00283384	-0.0275153	1.30707	0.0599212	-0.282199	-2.45715	25.2351	25.2502	25.5782	25.6036	25.7074	25.8487	25.7784	25.4501	25.7987	25.5799	25.7869	25.6304	7	7	7	7	7	7	7	7	7	7	7	7	7	25.6168	25.4273
O43719	HTATSF1	HTSF1_HUMAN	HIV Tat-specific factor 1	+	4.10275	0.000258065		+	+	DKO_RSC;WT_RSC	0.345769	0.3982	0.0517015	0.805889	2.89642	0.0145556	-0.347449	-5.69205	4.90868	0	-0.399151	-13.0749	25.2149	25.1654	25.1261	25.2416	25.3067	25.359	25.1927	25.0964	25.6343	25.5603	25.5726	25.5775	18	15	13	15	17	14	16	16	11	16	15	13	16	25.3499	25.1877
O43747	AP1G1	AP1G1_HUMAN	AP-1 complex subunit gamma-1	+	2.03167	0.0101409	+		+	DKO_WT;WT_RSC	1.46002	0.0394461	-0.128106	-2.71936	0.374014	0.562839	0.034575	0.860314	2.22993	0.0142258	0.162681	4.16833	25.2764	25.1711	25.2289	25.1275	25.0707	25.1678	25.0431	25.0099	24.9826	25.0855	25.0509	25.0342	21	18	19	18	18	19	19	20	19	21	21	20	18	25.1067	25.2021
O43752	STX6	STX6_HUMAN	Syntaxin-6		0.566115	0.222101					0.074548	0.814226	-0.012908	-0.207783	0.589208	0.386946	0.113654	1.25098	0.733556	0.177885	0.126562	1.49837	23.8581	23.8148	23.9889	23.8863	23.9196	23.9886	23.7633	23.8249	23.9551	23.6704	23.6141	23.8023	9	9	9	9	9	8	8	9	9	9	9	9	9	23.8449	23.8885
O43759	SYNGR1	SNG1_HUMAN	Synaptogyrin-1	+	1.25935	0.0447784					0.915114	0.107507	0.247666	1.80217	1.12589	0.157181	1.95063	2.15261	0.961108	0.110666	1.70296	1.87859	23.8838	23.9816	23.8358	23.5245	24.1538	24.2691	23.941	23.8525	20.5661	20.5294	23.8355	23.4828	2	2	2	2	NaN	2	2	1	2	2	2	2	2	23.8942	23.8162
O43760	SYNGR2	SNG2_HUMAN	Synaptogyrin-2		0.104587	0.768603					0.133784	0.693356	0.0889125	0.354797	0.0902983	0.872589	-0.0590749	-0.248178	0.561849	0.260205	-0.147987	-1.2031	23.9361	24.3794	24.3597	24.2792	24.653	24.7285	24.1827	23.7459	24.5325	24.2078	24.4114	24.3947	6	4	4	6	4	6	5	6	6	6	4	4	3	24.3413	24.2492
O43765	SGTA	SGTA_HUMAN	Small glutamine-rich tetratricopeptide repeat-containing protein alpha		0.228233	0.548516					0.375637	0.369103	-0.0676355	-0.863413	0.0136387	0.981469	0.00324917	0.0404018	0.471192	0.323226	0.0708847	1.04118	24.4314	24.4735	24.2599	24.4057	24.3106	24.5072	24.2544	24.2279	24.2033	24.3399	24.2998	24.4441	11	11	10	11	9	11	11	10	11	11	11	11	11	24.3498	24.3949
O43766	LIAS	LIAS_HUMAN	Lipoyl synthase, mitochondrial	+	3.96623	0.000375904	+		+	DKO_WT;WT_RSC	4.20381	0.000477273	-0.476611	-9.8661	0.986009	0.19387	0.19397	1.91994	3.11244	0.00472986	0.670581	6.25891	23.3817	23.21	23.3916	23.2951	22.8756	22.8847	22.8259	22.7858	22.3649	22.8182	22.6981	22.7149	6	5	6	4	4	4	6	3	6	4	6	6	6	22.969	23.3215
O43768	ENSA	ENSA_HUMAN	Alpha-endosulfine	+	2.02158	0.0103412	+		+	DKO_WT;WT_RSC	1.32207	0.0496934	-0.278571	-2.48263	0.407877	0.530375	0.0811009	0.924376	2.47386	0.0103731	0.359672	4.69068	24.0347	23.8542	23.682	23.7997	23.6332	23.7659	23.4748	23.3825	23.5104	23.4274	23.4682	23.5261	5	5	5	4	4	4	5	4	4	4	5	5	5	23.643	23.8483
O43772	SLC25A20	MCAT_HUMAN	Mitochondrial carnitine/acylcarnitine carrier protein	+	2.24477	0.00662466	+			DKO_WT	1.94481	0.0180402	0.44199	3.60084	1.54608	0.0863796	0.199032	2.86966	1.25909	0.0647506	-0.242958	-2.37597	24.1231	24.3354	24.5627	24.5323	24.6263	24.9206	24.8752	24.8992	24.6285	24.6103	24.628	24.6585	12	11	11	11	9	7	12	10	11	10	12	12	11	24.6328	24.3989
O43776	NARS1	SYNC_HUMAN	Asparagine--tRNA ligase, cytoplasmic	+	1.99272	0.0108837	+			DKO_WT	2.82147	0.00579079	-0.290009	-5.50456	1.63329	0.0772961	-0.254972	-3.02439	0.140191	0.718254	0.035037	0.369964	24.5903	24.7008	24.5147	24.4848	24.3281	24.2333	24.2625	24.3066	24.3752	24.6812	24.4192	24.6748	19	18	18	16	15	19	16	18	17	17	18	15	19	24.4734	24.5751
O43795	MYO1B	MYO1B_HUMAN	Unconventional myosin-Ib	+	3.06542	0.00147066		+	+	DKO_RSC;WT_RSC	1.09498	0.0758341	0.0901299	2.10109	2.47847	0.0234216	0.416546	4.70092	2.07608	0.0167879	0.326416	3.85684	25.337	25.444	25.3515	25.3922	25.5352	25.3907	25.4324	25.5269	25.2382	25.1235	24.9952	24.8621	34	32	33	34	31	34	31	29	31	32	33	33	32	25.3158	25.3818
O43808	SLC25A17	PM34_HUMAN	Peroxisomal membrane protein PMP34		0.821277	0.118735					1.06258	0.0805092	0.188022	2.04717	0.712683	0.312002	0.162765	1.46304	0.124453	0.748259	-0.0252571	-0.332475	24.7758	24.8704	24.9197	24.8359	25.1314	25.2244	24.9628	24.8353	24.9952	24.9156	24.9179	24.6741	6	5	6	6	6	6	6	5	6	5	6	6	6	24.9287	24.8514
O43809	NUDT21	CPSF5_HUMAN	Cleavage and polyadenylation specificity factor subunit 5		0.834234	0.115162					0.83499	0.126918	-0.136358	-1.66869	0.90231	0.224741	-0.160157	-1.78088	0.144162	0.711591	-0.0237989	-0.379299	27.0443	27.1508	27.1513	27.2158	27.0988	26.819	27.1434	26.9557	27.0785	27.1261	27.1383	27.3146	9	8	7	8	8	8	8	8	8	8	7	7	9	27.1079	27.1419
O43813	LANCL1	LANC1_HUMAN	Glutathione S-transferase LANCL1	+	7.36795	0	+	+	+	DKO_RSC;DKO_WT;WT_RSC	6.38105	0	-1.23949	-23.243	2.21188	0.0330245	0.394941	4.13111	5.36667	0	1.63443	15.6579	26.0067	25.9901	25.8281	25.8375	24.6595	24.7453	24.6559	24.6437	24.0813	24.4935	24.18	24.3699	13	11	13	12	7	13	11	10	13	11	13	10	10	25.1375	25.918
O43815	STRN	STRN_HUMAN	Striatin		0.00345234	0.991633					0.00661258	0.982829	-0.000770569	-0.019742	0.0330038	0.953992	0.0057168	0.0957702	0.0337878	0.9269	0.00648737	0.0979659	24.5816	24.4345	24.568	24.5619	24.5495	24.5702	24.4827	24.5405	24.6459	24.375	24.5622	24.5371	17	15	14	15	14	14	12	14	14	15	16	13	17	24.5357	24.5377
O43818	RRP9	U3IP2_HUMAN	U3 small nucleolar RNA-interacting protein 2	+	1.32945	0.0389294	+			DKO_WT	1.33759	0.0488717	0.50962	2.50903	0.463186	0.48246	-0.29584	-1.0266	1.33907	0.0560885	-0.805459	-2.51155	23.2583	23.4466	23.9091	23.9733	23.8824	24.1871	24.1708	24.3854	25.1957	23.9614	24.1804	24.4716	13	11	7	8	11	10	12	11	10	12	9	13	12	24.1674	23.6781
O43819	SCO2	SCO2_HUMAN	Protein SCO2 homolog, mitochondrial		0.965703	0.0852467					0.912249	0.108119	0.175429	1.7974	1.11252	0.160022	0.211367	2.13031	0.161797	0.682519	0.0359378	0.420197	23.7032	23.8915	23.9326	23.9692	23.9339	23.9585	24.274	24.0319	23.6816	23.8023	23.9076	23.9613	7	7	6	7	7	6	7	7	7	6	6	6	6	23.9283	23.8777
O43823	AKAP8	AKAP8_HUMAN	A-kinase anchor protein 8		0.290099	0.462948					0.451644	0.304215	0.169666	1.00549	0.0837476	0.882833	0.0356889	0.231503	0.512264	0.292013	-0.133977	-1.11522	23.2418	23.1996	23.5534	23.5631	23.5058	23.1917	23.7542	23.7849	23.4078	23.4119	23.5789	23.6952	21	17	16	18	18	14	16	15	18	17	18	18	17	23.504	23.3994
O43824	GTPBP6	GTPB6_HUMAN	Putative GTP-binding protein 6	+	3.07058	0.00147648	+		+	DKO_WT;WT_RSC	1.55023	0.0342007	0.289824	2.87697	1.61605	0.0787508	-0.25509	-2.9936	2.96972	0.0058374	-0.544914	-5.8799	23.5276	23.6103	23.8683	23.756	24.0854	23.788	24.0471	24.0009	24.1661	24.1733	24.3931	24.2094	11	10	6	7	9	7	10	10	8	9	8	11	10	23.9902	23.6965
O43826	SLC37A4	G6PT1_HUMAN	Glucose-6-phosphate exchanger SLC37A4	+	2.43297	0.00489708	+			DKO_WT	3.36185	0.00271429	0.377515	6.96646	1.11565	0.159642	0.185403	2.13553	1.06721	0.090472	-0.192112	-2.05487	23.4593	23.5645	23.3574	23.3932	23.8843	23.8106	23.7452	23.8443	23.5368	23.5235	23.8743	23.6081	5	3	5	5	5	3	5	3	3	4	4	4	5	23.645	23.4458
O43837	IDH3B	IDH3B_HUMAN	Isocitrate dehydrogenase [NAD] subunit beta, mitochondrial	+	3.59298	0.000700885	+		+	DKO_WT;WT_RSC	3.0553	0.00419444	0.347525	6.105	0.156444	0.780922	-0.0262208	-0.407877	3.10036	0.00498605	-0.373745	-6.22613	25.7844	25.7632	25.8491	25.9267	26.2215	26.0559	26.2543	26.1819	26.0644	26.2591	26.2659	26.229	17	15	14	15	15	16	15	15	14	17	14	15	16	26.083	25.8323
O43847	NRDC	NRDC_HUMAN	Nardilysin	+	2.05011	0.00980165	+		+	DKO_WT;WT_RSC	1.55241	0.0341098	-0.380233	-2.88081	0.386079	0.55157	0.0870771	0.883281	1.92225	0.0216893	0.46731	3.55769	24.2202	24.2424	23.884	23.8121	23.6851	23.8409	23.5097	23.602	23.3909	23.6852	23.5385	23.6748	15	12	13	11	9	12	11	10	13	11	13	12	11	23.78	24.0526
O43852	CALU	CALU_HUMAN	Calumenin		0.142715	0.695393					0.333054	0.410089	-0.0796962	-0.781064	0.0427375	0.940987	-0.0145006	-0.122794	0.322335	0.463188	0.0651956	0.75997	28.3087	28.2403	28.381	28.4419	28.2009	28.4826	28.322	28.0475	28.35	28.057	28.3382	28.3658	18	17	17	17	16	17	18	17	18	18	18	18	18	28.3004	28.3449
O43865	AHCYL1	SAHH2_HUMAN	S-adenosylhomocysteine hydrolase-like protein 1	+	2.78049	0.00268639	+		+	DKO_WT;WT_RSC	2.74882	0.00685714	-0.762129	-5.32708	0.73645	0.299869	-0.180714	-1.50326	1.75127	0.0272485	0.581416	3.23801	24.847	25.2485	24.5769	24.8514	24.1748	24.1826	24.0299	24.0879	24.0366	24.2133	24.3744	24.5737	10	5	9	9	7	10	6	7	8	8	7	6	8	24.4844	24.9012
O43896	KIF1C	KIF1C_HUMAN	Kinesin-like protein KIF1C		0.330666	0.414792					0.102885	0.754695	-0.059454	-0.279741	0.695384	0.32357	-0.229935	-1.43366	0.422167	0.362546	-0.170481	-0.951056	22.1334	21.3909	21.9848	21.8688	22.0692	21.4184	21.7427	21.9099	21.9123	22.2371	22.0226	21.8879	3	3	3	3	3	1	3	2	3	3	3	3	3	21.9402	21.9997
O43909	EXTL3	EXTL3_HUMAN	Exostosin-like 3	+	2.5336	0.00417276	+		+	DKO_WT;WT_RSC	2.21422	0.013174	1.03293	4.13594	0.90386	0.22422	0.220766	1.78345	1.64848	0.0325315	-0.812165	-3.0516	20.4749	20.6066	20.6597	21.539	21.7737	21.7317	21.9476	21.9589	21.3078	21.7007	21.7614	21.7588	3	2	1	3	2	1	2	2	1	2	3	3	3	21.7318	21.539
O43913	ORC5	ORC5_HUMAN	Origin recognition complex subunit 5	+	1.58397	0.0235138	+			DKO_WT	1.55504	0.0340049	0.139841	2.88545	0.4768	0.472056	0.0312762	1.05137	1.1328	0.0798736	-0.108565	-2.16414	23.6941	23.8871	23.7018	23.7597	23.952	23.8611	23.8978	23.8912	23.8942	23.9205	23.84	23.8222	8	7	6	7	6	7	5	7	7	6	6	7	6	23.8457	23.7628
O43920	NDUFS5	NDUS5_HUMAN	NADH dehydrogenase [ubiquinone] iron-sulfur protein 5	+	2.30591	0.00598034			+	WT_RSC	0.145303	0.671612	-0.0382595	-0.381974	1.84889	0.0569906	0.304181	3.41898	3.15726	0.00477	0.342441	6.3817	25.664	25.7344	25.7484	25.9014	25.8225	25.4639	25.7956	25.8132	25.414	25.3672	25.456	25.4412	7	7	6	7	6	6	7	6	7	7	6	7	6	25.6468	25.7647
O43924	PDE6D	PDE6D_HUMAN	Retinal rod rhodopsin-sensitive cGMP 3',5'-cyclic phosphodiesterase subunit delta		0.909776	0.0965077					1.2049	0.0624846	-0.193236	-2.28479	0.317385	0.613578	0.122515	0.750173	1.07893	0.0879809	0.315751	2.07437	23.6434	23.5925	23.646	23.7909	23.3802	23.6394	23.5531	23.3273	23.2861	22.9679	23.5448	23.6111	5	5	5	4	4	3	4	4	4	4	4	5	5	23.5135	23.6702
O43929	ORC4	ORC4_HUMAN	Origin recognition complex subunit 4		0.0784754	0.823272					0.340892	0.402384	0.0649018	0.796391	0.0539588	0.924719	0.0196476	0.153332	0.151792	0.699317	-0.0452542	-0.397106	23.4913	23.6684	23.608	23.5255	23.5286	23.8468	23.5913	23.5861	23.676	23.8688	23.3567	23.5728	12	9	8	11	11	11	8	11	10	10	10	8	8	23.6166	23.575
O43933	PEX1	PEX1_HUMAN	Peroxisomal ATPase PEX1	+	3.38322	0.000916168	+		+	DKO_WT;WT_RSC	3.62263	0.00143465	0.352745	7.77409	0.270365	0.660656	0.0442524	0.655291	2.56373	0.0093444	-0.308493	-4.89279	23.4216	23.4867	23.3904	23.3597	23.7217	23.6995	23.7872	23.861	23.595	23.8642	23.7515	23.6816	22	18	15	18	14	12	15	15	15	18	13	19	15	23.6452	23.4154
O60216	RAD21	RAD21_HUMAN	Double-strand-break repair protein rad21 homolog	+	1.50241	0.0278836	+		+	DKO_WT;WT_RSC	1.31848	0.049857	-0.303388	-2.47654	0.229744	0.699508	0.074369	0.570278	1.71827	0.0287607	0.377757	3.17773	24.427	24.6666	24.6886	24.7964	24.2514	24.1229	24.4507	24.5402	24.364	24.0047	24.2998	24.3992	13	12	12	11	11	10	10	9	12	11	12	11	12	24.4348	24.6508
O60220	TIMM8A	TIM8A_HUMAN	Mitochondrial import inner membrane translocase subunit Tim8 A		1.0264	0.0741984					0.833282	0.127215	-0.241869	-1.66584	0.302058	0.627634	0.0809588	0.719619	1.17994	0.0740475	0.322828	2.24295	26.07	26.0335	26.4545	26.4827	26.0661	26.1091	26.1193	25.7787	25.9635	25.7085	26.0292	26.0481	7	7	7	7	6	7	5	7	7	6	7	6	7	26.0882	26.2753
O60231	DHX16	DHX16_HUMAN	Pre-mRNA-splicing factor ATP-dependent RNA helicase DHX16	+	2.38437	0.00521791			+	WT_RSC	1.2881	0.0534592	0.115021	2.42501	1.30622	0.120093	-0.152418	-2.45572	2.27182	0.0129153	-0.267439	-4.25547	24.2298	24.3947	24.3009	24.2851	24.4558	24.3565	24.3681	24.4902	24.5482	24.6894	24.4381	24.6045	30	26	26	27	28	28	27	25	27	29	28	27	28	24.4361	24.3038
O60232	ZNRD2	ZNRD2_HUMAN	Protein ZNRD2		0.712186	0.153906					0.467747	0.293152	-0.172306	-1.03492	1.18638	0.144386	-0.285129	-2.25374	0.354466	0.429122	-0.112823	-0.822751	25.0645	25.1881	24.7745	24.657	24.9019	24.9391	24.4528	24.7012	24.8569	25.0731	25.1126	25.0928	4	4	4	4	4	4	4	4	4	4	4	4	4	24.9164	24.9369
O60244	MED14	MED14_HUMAN	Mediator of RNA polymerase II transcription subunit 14		0.778055	0.131474	+			DKO_WT	1.34783	0.0480363	0.224058	2.52649	0.328417	0.605203	0.0861664	0.771957	0.528971	0.281011	-0.137892	-1.145	24.0691	24.1511	24.1084	23.8361	24.3611	24.1498	24.1968	24.3532	23.9917	24.4285	24.2356	24.0604	18	13	15	15	10	14	17	15	15	16	15	17	15	24.1707	24.0462
O60256	PRPSAP2	KPRB_HUMAN	Phosphoribosyl pyrophosphate synthase-associated protein 2	+	1.98396	0.0111214	+	+		DKO_RSC;DKO_WT	1.88546	0.0197001	-0.275039	-3.48783	1.99829	0.0456148	-0.409785	-3.70411	0.512401	0.291994	-0.134746	-1.11546	21.9611	21.8861	21.6918	21.7157	21.5112	21.6569	21.4467	21.5399	21.6838	22.0795	21.8978	22.1326	8	7	8	6	6	8	7	7	5	7	6	8	8	21.7829	21.8182
O60264	SMARCA5	SMCA5_HUMAN	SWI/SNF-related matrix-associated actin-dependent regulator of chromatin subfamily A member 5		0.749346	0.141091					0.78367	0.140699	0.244646	1.58277	0.040785	0.944164	0.0152216	0.117414	1.04603	0.0940821	-0.229424	-2.01966	24.0077	24.1879	24.2862	24.4873	24.3148	24.334	24.475	24.824	24.6296	24.418	24.3905	24.4487	32	28	26	27	25	26	27	27	25	26	27	29	27	24.4141	24.2527
O60266	ADCY3	ADCY3_HUMAN	Adenylate cyclase type 3	+	3.41269	0.000893617	+	+	+	DKO_RSC;DKO_WT;WT_RSC	1.50321	0.0368118	-0.231381	-2.79452	2.93991	0.0142259	0.221256	5.80297	2.9328	0.00655268	0.452638	5.78473	22.9407	23.1258	23.2434	23.2768	22.8253	22.9472	22.9783	22.9104	22.7148	22.7371	22.6613	22.6629	15	11	13	10	8	11	11	8	12	10	12	12	12	22.9333	23.1526
O60271	SPAG9	JIP4_HUMAN	C-Jun-amino-terminal kinase-interacting protein 4	+	1.93372	0.012243					1.19302	0.0636693	-0.26274	-2.26487	1.86833	0.0549161	-0.498914	-3.45549	0.997135	0.104253	-0.236174	-1.93842	22.0092	21.771	21.7368	21.8691	21.7485	21.6889	21.3037	21.5941	21.854	21.9531	22.2548	22.269	11	4	5	6	5	9	7	6	5	5	8	4	9	21.8605	21.8505
O60287	URB1	NPA1P_HUMAN	Nucleolar pre-ribosomal-associated protein 1		0.222819	0.55585					0.283302	0.464477	-0.109282	-0.681745	0.0544538	0.925323	0.0237455	0.154664	0.838626	0.142572	0.133028	1.67476	23.0064	23.1003	23.3107	23.191	22.8128	22.7949	23.161	23.4025	22.9311	23.1429	22.9746	23.0276	28	23	17	19	13	19	13	16	22	18	22	23	21	23.0822	23.1565
O60293	ZFC3H1	ZC3H1_HUMAN	Zinc finger C3H1 domain-containing protein		0.259744	0.501682					0.410602	0.339162	0.122383	0.92948	0.366317	0.569918	0.114767	0.845578	0.0286092	0.937665	-0.00761604	-0.0833982	23.1708	23.3927	23.3086	23.1339	23.397	23.0705	23.3863	23.6418	23.2443	23.4566	23.1496	23.186	22	18	16	19	16	15	11	18	13	15	14	18	15	23.3037	23.2553
O60306	AQR	AQR_HUMAN	RNA helicase aquarius		0.367937	0.375636					0.104766	0.751045	0.0307245	0.284406	0.407883	0.530484	-0.0938578	-0.924387	0.877176	0.131077	-0.124582	-1.73904	24.3877	24.5834	24.6274	24.6253	24.4394	24.4304	24.6717	24.8052	24.7786	24.5943	24.6222	24.7271	41	32	31	32	37	32	28	35	31	32	28	35	32	24.6134	24.5593
O60313	OPA1	OPA1_HUMAN	Dynamin-like 120 kDa protein, mitochondrial	+	4.31655	0.000166667	+		+	DKO_WT;WT_RSC	3.52902	0.00197778	0.312761	7.47571	1.64863	0.0760044	0.101675	3.05187	2.93635	0.006499	-0.211086	-5.79381	25.5411	25.511	25.6488	25.6086	25.9185	25.9521	25.8603	25.8296	25.7876	25.782	25.8371	25.747	53	51	49	48	48	48	52	50	46	46	49	52	50	25.7585	25.5784
O60318	MCM3AP	GANP_HUMAN	Germinal-center associated nuclear protein	+	1.73163	0.0177722			+	WT_RSC	0.77589	0.143078	0.200165	1.5697	0.876817	0.234161	-0.215965	-1.73845	2.35506	0.01175	-0.41613	-4.43169	22.5488	22.6164	22.7333	22.865	22.867	22.7029	22.7986	23.1956	23.0385	23.1969	23.2285	22.9642	19	13	11	13	12	11	11	12	9	11	13	15	11	22.9134	22.6959
O60337	MARCHF6	MARH6_HUMAN	E3 ubiquitin-protein ligase MARCHF6		0.494793	0.268534					0.917921	0.10702	0.256811	1.80684	0.505005	0.453433	0.200274	1.10222	0.119632	0.756151	-0.0565367	-0.320828	22.7509	22.3804	22.8129	22.6545	22.5953	23.0038	22.9699	23.0569	23.0867	22.3829	22.5991	22.7561	4	4	4	3	3	2	3	3	4	3	2	4	3	22.7727	22.6589
O60341	KDM1A	KDM1A_HUMAN	Lysine-specific histone demethylase 1A		0.312297	0.436736					0.511315	0.263731	0.0815587	1.11352	0.121217	0.830069	-0.0351729	-0.324665	0.525956	0.283277	-0.116732	-1.13963	24.2579	24.2241	24.4077	24.3831	24.3218	24.2873	24.5323	24.4577	24.3311	24.231	24.5619	24.6157	30	28	24	27	22	27	26	28	26	28	27	30	28	24.39	24.3204
O60343	TBC1D4	TBCD4_HUMAN	TBC1 domain family member 4		0.127112	0.72402					0.102483	0.755547	-0.0424275	-0.278744	0.209698	0.720223	0.0920215	0.527118	0.278297	0.514903	0.134449	0.671543	23.4086	23.541	23.1272	22.9806	23.2736	23.2838	22.9802	23.3502	22.796	23.5401	23.1213	23.0623	16	14	13	11	6	12	13	11	11	13	14	12	13	23.2227	23.2813
O60427	FADS1	FADS1_HUMAN	Acyl-CoA (8-3)-desaturase	+	2.91831	0.00202842	+	+		DKO_RSC;DKO_WT	2.38541	0.0103603	0.329116	4.49699	4.30381	0.00356522	0.245863	10.2724	0.523199	0.285361	-0.0832529	-1.13473	25.9546	25.8005	26.1178	26.0769	26.3	26.302	26.2982	26.3661	26.0238	26.0909	26.1018	26.0664	13	13	12	13	12	13	13	12	13	13	13	13	13	26.1336	25.9927
O60437	PPL	PEPL_HUMAN	Periplakin	+	4.67025	9.30233e-05	+	+	+	DKO_RSC;DKO_WT;WT_RSC	2.45065	0.00962753	-0.299793	-4.63936	4.03378	0.00457143	-0.550423	-9.20829	2.62949	0.00895434	-0.25063	-5.04424	22.5016	22.537	22.4577	22.356	22.2827	22.2133	22.0616	22.0956	22.6643	22.8029	22.6967	22.691	25	17	16	21	23	19	12	22	17	22	19	17	20	22.4657	22.4647
O60443	GSDME	GSDME_HUMAN	Gasdermin-E	+	1.84099	0.0144226	+		+	DKO_WT;WT_RSC	2.02473	0.016274	-0.401133	-3.75567	0.753422	0.29205	0.375108	1.5319	1.75837	0.0266522	0.776241	3.25104	21.6154	21.82	21.5212	21.5785	21.2134	21.4486	21.0348	21.2338	20.2245	21.3253	20.9498	20.9306	4	4	4	4	4	4	4	4	4	4	4	4	4	21.2934	21.6383
O60476	MAN1A2	MA1A2_HUMAN	Mannosyl-oligosaccharide 1,2-alpha-mannosidase IB	+	1.81789	0.0150488		+	+	DKO_RSC;WT_RSC	0.498535	0.27243	0.107849	1.0906	2.00813	0.044703	0.321553	3.72325	1.47927	0.0424164	0.213704	2.7528	24.0913	24.3807	24.347	24.2727	24.4593	24.5479	24.2962	24.2195	24.1445	24.068	24.0845	23.9398	13	12	9	12	8	10	11	9	12	11	11	11	8	24.2479	24.2771
O60487	MPZL2	MPZL2_HUMAN	Myelin protein zero-like protein 2	+	2.22404	0.00693915	+		+	DKO_WT;WT_RSC	1.80882	0.0221259	-0.738845	-3.34421	0.157533	0.77973	0.0863061	0.410391	2.30769	0.0123107	0.825151	4.33089	22.7776	23.17	23.4732	23.0878	22.4174	22.8381	22.2552	22.0426	21.9357	22.3719	22.3898	22.5107	4	2	3	3	3	3	2	3	3	3	2	3	2	22.678	23.1484
O60488	ACSL4	ACSL4_HUMAN	Long-chain-fatty-acid--CoA ligase 4	+	4.33481	0.00015894	+	+		DKO_RSC;DKO_WT	4.09421	0.000415842	0.262094	9.43746	3.09277	0.011798	0.252194	6.20558	0.106822	0.779266	-0.00990057	-0.289491	26.8866	26.8895	26.8922	26.8415	27.1756	27.0654	27.1598	27.1574	26.801	26.8931	26.9556	26.8998	36	35	36	36	34	33	35	34	32	36	35	36	36	26.9739	26.8776
O60493	SNX3	SNX3_HUMAN	Sorting nexin-3		1.07843	0.0661645					0.283857	0.46436	-0.047894	-0.682875	0.858427	0.243278	0.154065	1.7078	1.27084	0.0632334	0.201959	2.39582	27.0109	27.2196	27.0786	27.0736	27.0209	27.2058	27.0086	26.9557	26.734	27.0564	26.8217	26.9628	8	8	7	7	8	8	7	8	6	8	8	8	8	27.0184	27.0977
O60499	STX10	STX10_HUMAN	Syntaxin-10	+	1.67094	0.0198172					0.887813	0.113673	0.16651	1.75675	1.82258	0.0596863	0.277855	3.36981	0.961426	0.110554	0.111346	1.87912	24.076	24.1397	24.2669	24.3036	24.5283	24.4609	24.2642	24.1988	24.0599	24.1182	24.1371	24.0258	9	8	8	8	7	9	8	7	9	7	8	9	8	24.223	24.1995
O60502	OGA	OGA_HUMAN	Protein O-GlcNAcase	+	1.49112	0.0285678	+			DKO_WT	2.437	0.00961523	-0.390127	-4.60935	0.107011	0.849911	-0.0429759	-0.289958	1.17395	0.0747096	0.347151	2.23292	22.6969	22.4591	22.3765	22.4772	22.1565	22.1739	21.9634	22.1554	21.7374	22.2996	22.2703	22.3138	11	4	9	4	2	9	6	6	8	6	8	4	5	22.2761	22.5074
O60503	ADCY9	ADCY9_HUMAN	Adenylate cyclase type 9		0.78466	0.12942					1.13543	0.0706311	-0.18014	-2.16853	0.869441	0.237808	-0.138284	-1.72616	0.155316	0.693326	0.0418553	0.40527	22.4404	22.7249	22.7813	22.661	22.4963	22.5639	22.4105	22.4165	22.6832	22.7451	22.595	22.417	16	12	12	11	8	12	8	11	13	11	9	12	11	22.5841	22.6576
O60504	SORBS3	VINEX_HUMAN	Vinexin	+	1.29979	0.0411023	+			DKO_WT	1.45883	0.0394675	-0.511631	-2.7173	0.362015	0.572766	-0.159594	-0.837311	1.17164	0.0749507	0.352037	2.22905	23.9184	23.6167	24.0106	24.1302	23.5489	23.741	23.0341	23.3053	23.6237	23.5906	23.2548	23.7987	5	2	4	4	3	4	2	4	4	4	4	2	2	23.663	23.9311
O60506	SYNCRIP	HNRPQ_HUMAN	Heterogeneous nuclear ribonucleoprotein Q		0.665615	0.171904					0.641835	0.192266	0.0820642	1.34209	0.241846	0.686917	-0.0477753	-0.595931	1.06532	0.0908241	-0.129839	-2.05173	27.4956	27.5763	27.4569	27.4842	27.5862	27.4569	27.5704	27.7277	27.7253	27.7349	27.5009	27.5713	19	18	19	19	19	19	17	19	18	19	18	19	18	27.5774	27.5039
O60507	TPST1	TPST1_HUMAN	Protein-tyrosine sulfotransferase 1	+	2.05173	0.00977778	+			DKO_WT	3.21145	0.0031411	0.442178	6.53263	1.09952	0.162372	0.249086	2.10866	0.729898	0.178943	-0.193092	-1.49219	20.8585	20.8033	21.0597	21.0093	21.4011	21.4421	21.304	21.3523	20.7927	21.3131	21.2024	21.1949	4	4	4	4	2	3	4	3	4	4	4	4	3	21.1616	20.9365
O60508	CDC40	PRP17_HUMAN	Pre-mRNA-processing factor 17		0.342534	0.402267					0.00873156	0.977236	0.0023551	0.0260064	0.419464	0.519345	-0.152037	-0.946026	0.492544	0.305525	-0.154392	-1.07982	23.0125	23.1784	23.1351	23.1614	22.9939	23.067	23.0701	23.3657	23.6281	23.1656	22.9777	23.3336	15	12	12	12	12	12	11	12	10	13	13	14	12	23.1859	23.1233
O60512	B4GALT3	B4GT3_HUMAN	Beta-1,4-galactosyltransferase 3		0.434078	0.314735					0.729922	0.157499	0.976184	1.49223	0.600128	0.379548	0.608297	1.26999	0.178375	0.657879	-0.367887	-0.457853	22.5319	22.2674	19.9471	22.7482	22.9778	22.7033	22.7317	22.9866	22.4765	20.8446	22.8426	22.8025	4	3	3	4	3	3	4	1	1	2	2	2	2	22.7223	22.5291
O60513	B4GALT4	B4GT4_HUMAN	Beta-1,4-galactosyltransferase 4		0.141485	0.697516					0.354848	0.388885	-0.125172	-0.823488	0.138363	0.806135	0.129608	0.36565	0.283531	0.509057	0.25478	0.682212	22.6455	22.2148	21.9905	22.2769	22.3587	22.1175	22.0687	22.0821	21.0344	22.5134	22.5061	22.0547	3	2	2	3	1	2	2	2	2	3	3	2	2	22.2729	22.3016
O60518	RANBP6	RNBP6_HUMAN	Ran-binding protein 6	+	1.64475	0.0207945			+	WT_RSC	0.381525	0.363721	-0.0837102	-0.874631	1.50283	0.0922017	0.224733	2.79385	1.66105	0.0319349	0.308443	3.07419	21.528	21.5091	21.3983	21.1802	21.2565	21.4143	21.205	21.4051	20.9193	21.197	21.1407	21.1249	8	7	4	5	4	6	8	6	5	6	5	6	6	21.2834	21.4104
O60524	NEMF	NEMF_HUMAN	Ribosome quality control complex subunit NEMF	+	1.88405	0.0133496	+	+		DKO_RSC;DKO_WT	1.41679	0.0423971	-0.228673	-2.64466	1.95462	0.0489121	-0.429018	-3.61967	0.774195	0.162518	-0.200345	-1.56685	22.9042	22.9314	22.7246	22.6423	22.6515	22.4423	22.5394	22.6547	22.893	23.322	22.8875	22.9015	11	6	10	7	5	7	5	8	8	9	7	7	6	22.809	22.8057
O60547	GMDS	GMDS_HUMAN	GDP-mannose 4,6 dehydratase		0.0536614	0.877927					0.0979239	0.76512	-0.0413136	-0.267374	0.265014	0.66358	-0.0785227	-0.644265	0.0709546	0.847818	-0.037209	-0.19842	23.2899	23.5512	22.9577	22.9234	23.1119	23.1851	23.0342	23.2259	22.9499	23.469	23.1215	23.3307	8	5	6	6	6	5	5	5	5	6	5	6	5	23.1926	23.2039
O60563	CCNT1	CCNT1_HUMAN	Cyclin-T1		0.0651316	0.852382					0.0609338	0.845577	0.0179982	0.171999	0.159524	0.777911	-0.0387335	-0.414976	0.192776	0.636964	-0.0567317	-0.48999	22.9998	23.1148	22.7552	22.7689	23.0286	22.8212	22.8411	23.0199	22.827	23.1357	22.8554	23.0476	14	10	12	12	11	13	11	13	9	12	12	13	11	22.9405	22.9179
O60566	BUB1B	BUB1B_HUMAN	Mitotic checkpoint serine/threonine-protein kinase BUB1 beta	+	1.21666	0.0490654			+	WT_RSC	0.0759572	0.810649	0.017724	0.21144	1.06555	0.170711	-0.184231	-2.0521	1.67995	0.0308586	-0.201955	-3.10825	21.6896	21.5273	21.5459	21.6544	21.6413	21.7684	21.4174	21.6609	21.7396	21.743	21.7856	21.9568	13	7	9	9	9	7	9	8	10	9	9	10	11	21.6838	21.606
O60568	PLOD3	PLOD3_HUMAN	Multifunctional procollagen lysine hydroxylase and glycosyltransferase LH3	+	2.28819	0.00620556	+			DKO_WT	3.26054	0.00298911	0.272177	6.67179	1.7889	0.0631819	0.279963	3.30731	0.0335455	0.927133	0.00778627	0.0972878	26.3182	26.322	26.3711	26.4072	26.6135	26.5955	26.7278	26.5704	26.2515	26.1798	26.4765	26.4796	36	35	33	35	32	35	34	35	35	36	35	36	35	26.4513	26.3551
O60573	EIF4E2	IF4E2_HUMAN	Eukaryotic translation initiation factor 4E type 2		1.18204	0.0526575	+			DKO_WT	1.37514	0.045586	-0.347886	-2.57315	0.035046	0.952014	-0.0157704	-0.101483	1.26037	0.0646851	0.332116	2.37815	22.8712	22.5498	22.5497	22.7881	22.1511	22.1619	22.5352	22.5191	22.0791	22.5037	22.2744	22.5731	6	6	5	3	4	6	4	6	5	6	5	5	6	22.4825	22.6968
O60610	DIAPH1	DIAP1_HUMAN	Protein diaphanous homolog 1		0.116285	0.74508					0.378105	0.366878	-0.080267	-0.86812	0.246175	0.682222	-0.0923362	-0.605039	0.0272944	0.940259	-0.0120692	-0.0796752	24.5013	24.4927	24.2828	24.2682	24.2651	24.3625	24.1427	24.4537	24.1031	24.7673	24.3688	24.3542	33	27	31	32	23	32	31	31	31	28	30	28	30	24.3739	24.3905
O60613	SELENOF	SEP15_HUMAN	Selenoprotein F	+	2.00423	0.0106659	+		+	DKO_WT;WT_RSC	1.94997	0.0179531	-0.417664	-3.61074	0.822628	0.259834	-0.204834	-1.64803	1.89479	0.0226262	0.21283	3.50549	24.036	24.1512	24.0449	24.1219	23.8435	23.6487	23.8293	23.3619	23.9181	23.7744	24.0069	23.8032	6	4	5	5	4	6	5	5	5	5	6	5	5	23.8933	24.0893
O60637	TSPAN3	TSN3_HUMAN	Tetraspanin-3		0.173987	0.638169					0.343521	0.400118	0.244361	0.801515	0.273551	0.657588	0.120621	0.661831	0.160856	0.684199	-0.12374	-0.418036	26.4325	26.2066	25.37	25.417	25.944	26.5088	26.0414	25.9094	26.2269	26.1378	25.7734	25.783	2	2	2	2	2	2	2	2	2	2	2	2	2	26.0186	25.9325
O60645	EXOC3	EXOC3_HUMAN	Exocyst complex component 3		0.478717	0.279981					0.0348535	0.909636	-0.0132298	-0.100945	0.609425	0.374105	0.156305	1.28613	0.81421	0.15059	0.169535	1.63395	24.0891	24.2484	23.8621	23.9964	23.9808	24.3379	23.9453	23.879	23.7622	24.0598	23.8174	23.8785	20	13	15	16	11	16	17	15	17	13	14	12	14	23.9978	24.0559
O60658	PDE8A	PDE8A_HUMAN	High affinity cAMP-specific and IBMX-insensitive 3',5'-cyclic phosphodiesterase 8A	+	1.50714	0.0276548					1.22689	0.0599662	1.20777	2.32174	0.0599067	0.919392	0.0148411	0.169265	1.20463	0.0715084	-1.19293	-2.28435	21.8685	19.552	21.5199	21.3334	22.1516	22.4042	22.2464	22.3027	22.2415	22.4596	22.2119	22.1325	9	9	2	5	3	1	7	4	5	3	3	7	2	22.1165	21.5912
O60664	PLIN3	PLIN3_HUMAN	Perilipin-3		1.04919	0.070567	+			DKO_WT	1.69095	0.0280086	-0.125229	-3.12813	0.0244674	0.966111	-0.00408077	-0.0716366	0.899583	0.124367	0.121149	1.77634	25.0141	24.9081	24.9533	25.087	24.8652	24.8902	24.8646	24.8417	24.7035	24.9108	24.951	24.9126	16	16	16	16	16	16	16	16	16	16	16	16	16	24.9113	24.9922
O60671	RAD1	RAD1_HUMAN	Cell cycle checkpoint protein RAD1		0.124155	0.729658					0.112984	0.736169	-0.0478959	-0.304637	0.335828	0.598138	-0.146239	-0.786498	0.163616	0.679515	-0.0983434	-0.424364	21.2907	21.5872	20.8845	21.1164	21.1113	21.3273	21.1487	21.1	21.0591	21.8313	21.0945	21.2872	4	4	4	3	2	2	4	2	3	3	3	3	3	21.2587	21.2426
O60678	PRMT3	ANM3_HUMAN	Protein arginine N-methyltransferase 3		0.190141	0.609236					0.343811	0.399947	-0.13715	-0.802079	0.440491	0.502693	-0.161565	-0.984988	0.0409885	0.911472	-0.024415	-0.117975	23.9231	23.9517	23.5113	23.3489	23.5323	23.7383	23.3413	23.5745	23.6045	24.1198	23.4666	23.6417	7	7	7	6	7	6	7	7	6	6	7	7	6	23.6657	23.7069
O60683	PEX10	PEX10_HUMAN	Peroxisome biogenesis factor 10		0.891658	0.100293					0.438932	0.314633	0.133337	0.982113	0.880594	0.232747	1.02477	1.74474	0.735356	0.177083	0.89143	1.50141	22.7014	23.2431	22.953	22.8574	23.053	23.2726	22.9168	23.0458	22.3308	22.8857	22.64	20.3327	4	4	3	3	3	2	3	2	2	2	3	2	1	22.9224	22.9525
O60684	KPNA6	IMA7_HUMAN	Importin subunit alpha-7	+	1.58135	0.0236528	+			DKO_WT	2.52744	0.00905353	-0.148651	-4.81053	0.0644901	0.912383	0.0105042	0.181428	1.31126	0.059173	0.159155	2.46427	25.6602	25.7719	25.6398	25.7175	25.5643	25.543	25.5281	25.5594	25.3801	25.5888	25.537	25.647	9	8	8	9	9	8	8	9	9	9	9	9	8	25.598	25.6983
O60701	UGDH	UGDH_HUMAN	UDP-glucose 6-dehydrogenase	+	3.04043	0.00153702	+		+	DKO_WT;WT_RSC	3.28334	0.00280089	-0.890712	-6.73723	0.00119576	0.997563	-0.000686646	-0.003592	2.35793	0.0117442	0.890026	4.43784	22.6678	22.8635	22.4304	22.4445	21.565	21.7092	21.6254	21.9437	21.1954	21.8949	21.8647	21.8911	12	3	10	5	4	12	3	9	10	7	12	4	8	22.0871	22.6127
O60704	TPST2	TPST2_HUMAN	Protein-tyrosine sulfotransferase 2		0.215273	0.567342					0.078163	0.806101	-0.0234489	-0.217147	0.359856	0.574722	0.0942273	0.833153	0.359664	0.424082	0.117676	0.832784	22.9457	22.9555	23.0149	23.3554	23.0412	23.176	23.0064	22.9542	23.2333	22.9421	22.8784	22.7471	5	2	2	4	3	4	4	2	2	3	2	3	2	23.0296	23.0781
O60716	CTNND1	CTND1_HUMAN	Catenin delta-1	+	5.2575	6.20155e-05	+	+	+	DKO_RSC;DKO_WT;WT_RSC	4.13268	0.000426396	0.304398	9.58599	3.47771	0.00823333	0.188041	7.31624	2.46344	0.0104533	-0.116357	-4.6676	25.4225	25.5059	25.4626	25.4079	25.7805	25.6858	25.7711	25.7793	25.5461	25.5997	25.5563	25.5622	53	49	46	49	45	45	48	49	42	45	45	49	50	25.5959	25.4502
O60725	ICMT	ICMT_HUMAN	Protein-S-isoprenylcysteine O-methyltransferase		0.694166	0.160397					0.86807	0.118455	0.25819	1.72387	0.904594	0.224191	0.262353	1.78467	0.00857381	0.980919	0.00416327	0.0255411	24.2795	23.8287	24.3512	24.225	24.1769	24.3982	24.5693	24.5727	23.891	24.1164	24.2243	24.4362	3	3	2	2	3	2	3	3	2	3	3	3	3	24.2728	24.1847
O60749	SNX2	SNX2_HUMAN	Sorting nexin-2		0.910708	0.0963851	+			DKO_WT	1.56048	0.0339704	-0.227672	-2.89504	0.45099	0.492391	-0.100105	-1.00429	0.51122	0.292869	0.127567	1.11335	23.8435	23.6915	23.5125	23.725	23.5096	23.5473	23.3763	23.4286	23.3571	23.5994	23.5089	23.7968	18	16	16	15	15	17	17	15	15	17	17	14	18	23.5828	23.6979
O60762	DPM1	DPM1_HUMAN	Dolichol-phosphate mannosyltransferase subunit 1	+	3.50916	0.000803954	+		+	DKO_WT;WT_RSC	2.87878	0.00501903	-0.446896	-5.64752	0.488224	0.464515	-0.0528178	-1.07203	2.46164	0.0104	0.394078	4.66363	26.4302	26.3325	26.6464	26.6076	26.0649	25.9766	26.0995	26.088	25.9884	26.1565	26.1529	26.1425	11	9	10	11	10	10	11	9	11	10	11	10	11	26.241	26.5098
O60763	USO1	USO1_HUMAN	General vesicular transport factor p115	+	3.75536	0.00050101		+	+	DKO_RSC;WT_RSC	0.632808	0.196438	0.110032	1.32655	3.33685	0.0096	0.508172	6.89278	3.11804	0.00478657	0.39814	6.27413	26.1622	26.1043	26.0254	25.9207	26.1953	26.3295	26.0378	26.0901	25.6642	25.7507	25.5831	25.622	33	32	30	33	28	33	33	28	30	33	31	32	30	25.9761	26.056
O60779	SLC19A2	S19A2_HUMAN	Thiamine transporter 1	+	1.2695	0.0438188	+			DKO_WT	1.81313	0.022083	0.424276	3.35222	1.25285	0.130973	0.967835	2.36546	0.65251	0.210969	0.543559	1.36043	22.0127	21.9102	21.727	21.7824	22.3925	22.5357	22.087	22.1142	20.1389	21.5819	21.7774	21.7598	4	3	3	3	1	3	4	3	2	2	2	3	2	21.9993	21.8624
O60783	MRPS14	RT14_HUMAN	28S ribosomal protein S14, mitochondrial	+	2.93604	0.00194928	+		+	DKO_WT;WT_RSC	1.99997	0.0167788	-0.263124	-3.70737	1.26071	0.129255	0.16371	2.37871	2.51962	0.0101019	0.426834	4.79291	24.9228	25.1665	24.883	24.9355	24.7504	24.6414	24.6879	24.7755	24.6074	24.6922	24.4855	24.4154	5	5	5	5	4	4	5	3	5	5	5	5	5	24.7609	24.9813
O60784	TOM1	TOM1_HUMAN	Target of Myb1 membrane trafficking protein		1.13046	0.0588649					0.457702	0.30055	-0.0362234	-1.01659	1.07773	0.167234	-0.17259	-2.07237	0.899525	0.124373	-0.136367	-1.77624	22.7695	22.743	22.721	22.7602	22.6699	22.6859	22.6794	22.8137	22.764	23.1046	22.8632	22.8075	6	5	5	6	5	5	5	4	6	6	5	6	5	22.7864	22.7486
O60825	PFKFB2	F262_HUMAN	6-phosphofructo-2-kinase/fructose-2,6-bisphosphatase 2		0.664196	0.172337					1.20779	0.0622556	-0.94392	-2.28964	0.600631	0.379439	-0.843444	-1.27087	0.0683661	0.853515	0.100475	0.191639	21.3023	21.4989	21.3731	21.484	21.6663	19.842	20.3049	20.0694	19.7535	21.7059	21.8854	21.9116	5	NaN	4	3	NaN	3	NaN	2	2	4	4	NaN	3	21.619	21.4168
O60828	PQBP1	PQBP1_HUMAN	Polyglutamine-binding protein 1		0.896872	0.0992712					0.157566	0.647062	0.0495753	0.410466	0.778315	0.279524	-0.342535	-1.57378	0.976293	0.10822	-0.39211	-1.90381	25.5511	25.601	25.636	25.8647	25.8764	25.8687	25.6399	25.4661	26.5497	25.6023	26.0156	26.0536	5	4	3	5	5	4	3	4	3	5	4	4	4	25.8414	25.6683
O60830	TIMM17B	TI17B_HUMAN	Mitochondrial import inner membrane translocase subunit Tim17-B		0.324581	0.421634					0.401212	0.346589	0.701755	0.911863	0.697725	0.322163	1.13533	1.43764	0.150775	0.701141	0.433572	0.39474	23.5858	20.5839	23.7019	23.6574	23.4584	23.7386	23.4778	23.6612	23.1757	20.091	23.1929	23.3351	4	4	2	4	2	1	3	1	4	2	4	2	2	23.5115	23.6492
O60831	PRAF2	PRAF2_HUMAN	PRA1 family protein 2		0.545676	0.234576					0.240429	0.52016	-0.0942783	-0.592943	0.556254	0.412262	0.159211	1.19325	0.798342	0.155635	0.253489	1.60738	24.9712	25.3049	25.5791	25.3927	25.3111	25.424	24.987	25.1487	24.9663	25.3206	25.0532	24.8938	4	4	4	4	4	4	4	4	4	4	4	4	4	25.2117	25.3284
O60832	DKC1	DKC1_HUMAN	H/ACA ribonucleoprotein complex subunit DKC1		1.17404	0.053567			+	WT_RSC	0.911313	0.108277	0.24858	1.79585	0.23038	0.699442	-0.0677171	-0.571633	1.57571	0.0366118	-0.316298	-2.92194	24.2692	24.5581	24.6716	24.6411	24.692	24.5634	24.8313	25.0476	24.9663	24.7296	24.7789	24.9304	22	20	20	21	21	19	20	17	19	20	20	20	19	24.7372	24.5434
O60841	EIF5B	IF2P_HUMAN	Eukaryotic translation initiation factor 5B	+	3.47754	0.0008448	+		+	DKO_WT;WT_RSC	2.76973	0.00665435	-0.42094	-5.37773	0.0147915	0.980452	-0.00241041	-0.0437611	2.65349	0.00888421	0.41853	5.10027	26.5793	26.5112	26.3135	26.3013	26.0653	26.0517	25.9123	25.9922	25.992	26.1324	25.9616	25.9451	49	43	47	44	42	41	40	42	44	43	49	43	44	26.1635	26.4314
O60869	EDF1	EDF1_HUMAN	Endothelial differentiation-related factor 1		0.954843	0.0873889					1.29661	0.0522905	-0.305809	-2.43941	0.666456	0.339198	-0.156429	-1.38432	0.465429	0.328288	0.14938	1.03069	27.0835	26.9268	26.5898	26.7188	26.4967	26.6937	26.402	26.5033	26.7773	26.8924	26.4702	26.5814	7	6	6	7	6	7	7	5	5	7	6	6	7	26.6923	26.8422
O60870	KIN	KIN17_HUMAN	DNA/RNA-binding protein KIN17	+	2.28858	0.00620862			+	WT_RSC	0.0257345	0.934542	0.00562859	0.0752455	1.76167	0.0651463	-0.268345	-3.25712	2.90136	0.00696673	-0.273974	-5.70459	23.4566	23.5379	23.4996	23.4309	23.4051	23.4252	23.4177	23.6994	23.799	23.8243	23.6358	23.7617	9	8	7	7	7	8	7	7	8	7	7	6	7	23.5828	23.4818
O60884	DNAJA2	DNJA2_HUMAN	DnaJ homolog subfamily A member 2	+	1.6081	0.0224624	+			DKO_WT	2.72524	0.00704569	-0.262391	-5.27034	1.03944	0.177178	-0.191313	-2.00871	0.348424	0.435185	0.0710773	0.811046	25.9606	25.9587	25.9985	26.0584	25.8109	25.6097	25.7289	25.7771	25.7224	25.8474	26.0333	26.0888	17	16	16	16	14	16	14	17	17	15	17	15	17	25.8904	25.9946
O60885	BRD4	BRD4_HUMAN	Bromodomain-containing protein 4	+	2.80899	0.00261258	+		+	DKO_WT;WT_RSC	1.55754	0.0339793	0.193798	2.88986	1.48256	0.0946007	-0.145629	-2.75851	2.57508	0.00936123	-0.339427	-4.91871	25.5214	25.5299	25.7057	25.737	25.7548	25.8974	25.8566	25.7603	25.9599	25.8743	25.9529	26.0646	29	25	19	25	26	20	24	24	24	26	24	22	25	25.8099	25.6268
O60888	CUTA	CUTA_HUMAN	Protein CutA		0.566647	0.221858					1.02398	0.0872726	-0.166574	-1.98301	0.524625	0.437265	-0.124479	-1.13727	0.156013	0.692169	0.0420947	0.406882	25.4857	25.3485	25.5615	25.5883	25.2122	25.4554	25.4259	25.2241	25.2367	25.5533	25.3907	25.6348	3	3	3	3	3	3	3	3	3	3	3	3	3	25.4332	25.4989
O60906	SMPD2	NSMA_HUMAN	Sphingomyelin phosphodiesterase 2	+	1.80853	0.0153563	+			DKO_WT	1.69475	0.0279418	0.240773	3.13503	1.25026	0.131363	0.194941	2.3611	0.530217	0.280148	-0.0458317	-1.14721	23.7061	23.6874	23.7499	23.7662	24.0891	24.0989	23.8832	23.8015	23.7156	23.8395	23.8294	23.7083	15	13	14	13	12	11	14	14	11	13	11	13	12	23.8294	23.7277
O60907	TBL1X	TBL1X_HUMAN	F-box-like/WD repeat-containing protein TBL1X		0.464464	0.290249					1.03182	0.0859557	-0.232854	-1.99603	0.273594	0.657664	-0.111949	-0.66192	0.323259	0.462285	0.120905	0.761793	22.903	23.0733	22.7265	22.9379	22.7829	22.4104	22.816	22.6999	22.3868	22.794	22.9891	22.9871	4	4	3	3	2	3	4	2	2	2	4	4	3	22.8065	22.9154
O60921	HUS1	HUS1_HUMAN	Checkpoint protein HUS1		0.00826905	0.98052					0.135257	0.690537	0.0261321	0.358295	0.0406016	0.944095	0.0182853	0.116908	0.01624	0.964948	-0.00784683	-0.0479706	22.4719	22.5521	22.2641	22.3847	22.4445	22.5483	22.3613	22.4232	22.0978	22.8136	22.3079	22.4848	4	3	3	4	4	3	4	3	3	3	3	3	3	22.4395	22.4221
O60925	PFDN1	PFD1_HUMAN	Prefoldin subunit 1		1.04121	0.0718667	+			DKO_WT	1.45335	0.0399112	-0.413786	-2.7078	0.770925	0.282953	-0.270213	-1.56136	0.355246	0.428736	0.143573	0.824259	24.0194	24.0069	23.6149	23.6594	23.3263	23.7252	23.2428	23.3511	23.2915	23.8052	23.7183	23.9114	5	2	4	4	5	2	3	2	4	5	4	2	5	23.6638	23.8374
O60930	RNASEH1	RNH1_HUMAN	Ribonuclease H1		0.853403	0.110322					1.05999	0.0808867	-0.196804	-2.04287	0.205491	0.725037	-0.0414968	-0.517949	0.743461	0.174012	0.155307	1.5151	24.4425	24.3428	24.677	24.6562	24.4268	24.2083	24.4044	24.2916	24.4031	24.2285	24.5248	24.3407	8	8	7	8	5	7	6	6	6	7	8	7	7	24.4194	24.5365
O60934	NBN	NBN_HUMAN	Nibrin	+	1.56089	0.0247023			+	WT_RSC	1.28588	0.0538537	0.22222	2.42125	0.177601	0.757864	-0.033277	-0.456112	1.61474	0.0342692	-0.255497	-2.99126	23.9697	23.9511	24.2153	24.2041	24.2075	24.2162	24.3689	24.4364	24.4242	24.2145	24.3882	24.3352	25	21	20	18	21	19	22	17	19	23	23	22	20	24.2522	24.0904
O60936	NOL3	NOL3_HUMAN	Nucleolar protein 3	+	1.77154	0.0164251	+		+	DKO_WT;WT_RSC	3.10727	0.0039707	-0.807819	-6.24486	0.185335	0.748221	0.160366	0.473449	1.56036	0.0375367	0.968185	2.89482	22.5085	22.5831	22.1986	22.4288	21.8434	21.6261	21.6559	21.3623	21.7586	20.5085	21.6357	21.9434	4	2	3	3	2	2	2	1	3	2	3	3	3	22.0128	22.4368
O60941	DTNB	DTNB_HUMAN	Dystrobrevin beta	+	6.44695	0	+	+	+	DKO_RSC;DKO_WT;WT_RSC	4.2138	0.000485549	0.376229	9.90603	2.54179	0.0219043	-0.181899	-4.84295	5.34824	0	-0.558128	-15.5452	21.4277	21.5069	21.5429	21.4564	21.8431	21.888	21.7897	21.9181	22.0999	22.0564	21.98	22.0301	6	6	4	6	5	5	6	6	5	6	4	6	6	21.8139	21.4842
O60942	RNGTT	MCE1_HUMAN	mRNA-capping enzyme		0.794533	0.126492					0.960127	0.0980298	-0.184741	-1.87696	0.489938	0.463314	-0.0696263	-1.07513	0.558122	0.262423	0.115114	1.19654	23.1637	23.4106	23.01	23.0995	23.0704	23.0558	22.954	22.8646	23.0682	23.1237	22.9303	23.1012	8	6	8	5	5	7	8	7	7	5	7	8	7	23.0772	23.1788
O75027	ABCB7	ABCB7_HUMAN	Iron-sulfur clusters transporter ABCB7, mitochondrial	+	4.04882	0.00028866	+	+	+	DKO_RSC;DKO_WT;WT_RSC	3.29801	0.00281982	0.378333	6.77959	3.21949	0.00961404	0.23502	6.55528	1.50885	0.0407261	-0.143313	-2.80437	25.3791	25.4412	25.6012	25.4965	25.8614	25.939	25.7989	25.8322	25.594	25.6748	25.6325	25.59	19	19	16	16	18	16	19	16	16	17	19	19	17	25.6631	25.4818
O75044	SRGAP2	SRGP2_HUMAN	SLIT-ROBO Rho GTPase-activating protein 2		0.0685817	0.844363					0.159948	0.642245	0.209611	0.415951	0.174157	0.761744	0.202322	0.448342	0.00920244	0.979906	-0.00728989	-0.0273945	21.7471	20.8297	21.2355	20.6341	21.6414	22.0082	20.0305	21.6046	21.1771	20.8885	21.3659	21.0441	3	1	2	3	2	1	2	2	2	3	1	2	2	21.4534	21.5139
O75051	PLXNA2	PLXA2_HUMAN	Plexin-A2	+	5.11925	5.47945e-05	+		+	DKO_WT;WT_RSC	3.23993	0.00312896	0.841085	6.6131	1.44814	0.098892	-0.284383	-2.69878	4.72097	0	-1.12547	-12.1373	21.0897	20.9416	21.1289	21.3421	21.8905	22.2212	21.9906	21.7644	22.2341	22.2439	22.3644	22.1618	10	8	6	6	8	4	8	8	5	5	6	8	9	21.8606	21.1328
O75054	IGSF3	IGSF3_HUMAN	Immunoglobulin superfamily member 3	+	3.2136	0.00124267	+		+	DKO_WT;WT_RSC	2.33976	0.0108007	0.337459	4.39899	0.253804	0.674446	-0.0389562	-0.621002	3.03933	0.00527039	-0.376415	-6.06251	22.7829	22.6688	22.5231	22.623	22.9984	23.1059	23.0023	22.8411	22.9593	23.0826	23.074	22.9876	17	11	10	12	14	11	13	11	11	13	5	11	11	22.8993	22.6525
O75063	FAM20B	XYLK_HUMAN	Glycosaminoglycan xylosylkinase		0.123	0.732119					0.0726495	0.818479	-0.0132632	-0.202843	0.221543	0.708055	0.0515442	0.552724	0.251171	0.550886	0.0648074	0.615505	23.2364	23.3341	23.4558	23.1968	23.2127	23.2864	23.3107	23.3602	23.5038	23.1633	23.1289	23.1678	7	7	6	6	6	6	6	5	5	5	5	5	7	23.2843	23.3093
O75071	EFCAB14	EFC14_HUMAN	EF-hand calcium-binding domain-containing protein 14		0.626792	0.189544					0.920577	0.106401	-0.437858	-1.81125	0.238754	0.689956	0.283704	0.589405	0.866193	0.134684	0.721561	1.72075	22.1379	22.1121	22.0182	21.9887	21.7063	22.0718	21.7777	20.9496	20.3517	20.9536	22.0998	21.9654	2	2	2	1	NaN	2	2	1	2	2	2	1	2	22.0254	22.0656
O75083	WDR1	WDR1_HUMAN	WD repeat-containing protein 1	+	1.3943	0.0343644	+			DKO_WT	3.35677	0.00270142	-0.20071	-6.95142	0.48083	0.468904	-0.08321	-1.05867	0.743549	0.17405	0.1175	1.51525	26.2826	26.2294	26.1945	26.2456	26.073	26.0597	26.0437	25.9727	26.2919	25.9321	26.0896	26.1686	19	18	18	18	18	18	17	17	19	18	16	19	16	26.1365	26.2384
O75096	LRP4	LRP4_HUMAN	Low-density lipoprotein receptor-related protein 4		0.362819	0.380855					0.0880801	0.785549	-0.0462055	-0.242551	0.472659	0.474493	-0.37998	-1.04385	0.446803	0.343082	-0.333775	-0.996605	20.1279	20.2265	19.9017	19.8538	20.3146	20.1172	19.5229	19.9702	20.4066	21.1805	20.2475	19.6102	3	2	3	3	1	3	3	1	2	2	2	3	2	20.0111	20.0357
O75110	ATP9A	ATP9A_HUMAN	Probable phospholipid-transporting ATPase IIA	+	2.17731	0.0076144	+		+	DKO_WT;WT_RSC	2.49195	0.00916236	0.328696	4.73093	0.0809747	0.886314	-0.0239677	-0.224391	1.99886	0.0190532	-0.352664	-3.70522	22.9262	23.0949	23.0149	22.9832	23.412	23.4438	23.1804	23.2978	23.2488	23.5333	23.4801	23.1675	11	9	7	9	6	8	9	8	8	7	8	9	9	23.2452	23.0061
O75116	ROCK2	ROCK2_HUMAN	Rho-associated protein kinase 2	+	1.43338	0.031699	+			DKO_WT	1.48365	0.0380752	-0.570969	-2.76042	1.48446	0.0945956	-0.49564	-2.76182	0.136369	0.726421	0.0753293	0.360931	24.3144	24.3609	23.7551	23.7829	23.6233	23.7142	23.1452	23.4467	23.797	24.3579	23.9007	23.8563	44	26	37	35	30	40	34	37	33	36	33	28	38	23.8805	24.0813
O75122	CLASP2	CLAP2_HUMAN	CLIP-associating protein 2		0.212319	0.572213					0.612178	0.20609	-0.0788417	-1.2909	0.311659	0.617682	-0.0655627	-0.738799	0.0487483	0.894614	0.013279	0.139231	22.3936	22.3531	22.3503	22.1706	22.3382	22.238	22.1918	22.1844	22.2414	22.11	22.4832	22.38	12	9	11	9	8	8	7	10	9	11	10	9	12	22.2902	22.3194
O75127	PTCD1	PTCD1_HUMAN	Pentatricopeptide repeat-containing protein 1, mitochondrial	+	2.28643	0.00622992	+	+		DKO_RSC;DKO_WT	1.58408	0.0326051	0.208105	2.93677	3.65997	0.00591667	0.269967	7.89588	0.348574	0.435116	0.0618625	0.811338	24.6034	24.4316	24.7596	24.6728	24.8581	24.8171	24.8322	24.7926	24.4939	24.5238	24.6385	24.5639	24	20	23	22	20	19	21	17	22	22	21	20	21	24.6723	24.6218
O75128	COBL	COBL_HUMAN	Protein cordon-bleu	+	4.27886	0.000173375	+		+	DKO_WT;WT_RSC	3.30776	0.002839	0.59645	6.80787	0.309755	0.619393	-0.0612392	-0.735007	3.55428	0.003104	-0.65769	-7.55528	22.4209	22.7209	22.6468	22.6336	23.3121	23.0563	23.1555	23.2841	23.2802	23.2667	23.3954	23.1107	20	17	11	15	15	10	14	14	12	15	12	15	16	23.0563	22.6098
O75131	CPNE3	CPNE3_HUMAN	Copine-3	+	2.19563	0.00733377			+	WT_RSC	1.26681	0.0557578	-0.234145	-2.38901	0.797752	0.269866	0.125005	1.60639	2.50509	0.0101432	0.35915	4.7603	24.0822	23.8788	23.7624	23.8439	23.6943	23.8313	23.4967	23.6084	23.5196	23.6126	23.4542	23.5442	10	5	9	6	8	9	7	5	7	4	8	7	6	23.7057	23.8967
O75132	ZBED4	ZBED4_HUMAN	Zinc finger BED domain-containing protein 4		0.742457	0.143336					0.68742	0.173296	0.534286	1.4201	0.187017	0.747082	-0.0926833	-0.477201	0.801525	0.154286	-0.62697	-1.61271	19.9483	20.8453	20.6821	19.2956	21.0399	20.4812	20.6295	20.7579	20.7178	21.0007	21.1251	20.4357	3	2	1	2	1	1	2	NaN	NaN	2	2	3	3	20.6306	19.2956
O75144	ICOSLG	ICOSL_HUMAN	ICOS ligand		0.182139	0.623507					0.243424	0.515942	0.455396	0.599256	0.502876	0.455434	0.789687	1.0984	0.121841	0.75292	0.334291	0.326175	24.1817	23.7844	23.6764	20.9314	23.9684	23.6918	23.4447	23.2906	24.1006	23.2128	20.806	23.1175	2	2	2	2	2	2	2	2	2	1	1	2	2	23.6901	23.8976
O75146	HIP1R	HIP1R_HUMAN	Huntingtin-interacting protein 1-related protein		0.114711	0.747994					0.242971	0.516585	-0.0910482	-0.598303	0.0327847	0.953762	0.0151634	0.095156	0.283557	0.509139	0.106212	0.682263	23.9692	23.9901	23.5548	23.7146	23.757	23.9502	23.418	23.7392	23.6324	24.0426	23.5563	23.5725	22	12	16	13	14	14	16	15	16	14	13	16	11	23.7548	23.8184
O75147	OBSL1	OBSL1_HUMAN	Obscurin-like protein 1	+	3.73565	0.000503937	+		+	DKO_WT;WT_RSC	3.29915	0.00282619	-0.480568	-6.78289	1.86684	0.0550769	-0.19828	-3.45269	2.10961	0.0161973	0.282288	3.92364	23.1817	23.3911	23.2248	23.1156	22.7082	22.6874	22.7318	22.8635	22.8672	22.9662	23.054	22.8966	15	10	15	9	11	12	8	13	13	12	15	11	11	22.9901	23.2319
O75150	RNF40	BRE1B_HUMAN	E3 ubiquitin-protein ligase BRE1B	+	1.3123	0.0403229					1.24833	0.0579535	-0.173016	-2.35784	1.56242	0.0845264	-0.254599	-2.89847	0.341855	0.441387	-0.0815825	-0.79827	23.1926	23.2186	22.993	22.9788	22.876	22.9967	22.8462	22.972	23.0535	23.3497	23.0297	23.2764	26	20	21	23	19	22	19	22	19	25	21	20	21	23.0734	23.1
O75152	ZC3H11A	ZC11A_HUMAN	Zinc finger CCCH domain-containing protein 11A		0.627949	0.189062					0.83989	0.125723	0.160548	1.67687	0.338963	0.595095	0.0731783	0.792627	0.57741	0.251013	-0.0873694	-1.23038	25.764	25.8474	25.8754	25.6378	25.9079	25.7644	25.9447	26.1498	25.9241	25.9498	25.7396	25.8606	18	18	17	17	16	18	17	17	17	16	17	18	17	25.8693	25.7841
O75153	CLUH	CLU_HUMAN	Clustered mitochondria protein homolog		0.260499	0.501008					0.526908	0.254075	-0.126729	-1.14133	0.0146241	0.980489	0.00600338	0.0432739	0.403743	0.380119	0.132732	0.916619	24.7019	24.8036	24.4606	24.4831	24.544	24.6365	24.2927	24.4692	24.1565	24.715	24.4805	24.5663	31	25	28	26	24	29	29	27	26	26	26	27	26	24.536	24.6196
O75164	KDM4A	KDM4A_HUMAN	Lysine-specific demethylase 4A		0.691206	0.161498	+			DKO_WT	2.20725	0.013159	-0.407415	-4.1216	0.210528	0.719755	0.199565	0.528922	0.77873	0.161248	0.606981	1.57447	21.4103	21.7281	21.3476	21.3639	21.0999	21.1055	21.0848	20.9301	19.7432	21.3115	21.0676	21.2997	2	2	2	NaN	NaN	2	2	2	2	1	2	2	2	21.3033	21.4711
O75165	DNAJC13	DJC13_HUMAN	DnaJ homolog subfamily C member 13		1.06841	0.0677662					0.00576477	0.984513	-0.00146723	-0.0172273	1.3003	0.12103	0.185052	2.44567	1.07715	0.088322	0.186519	2.0714	24.8587	24.8942	24.7217	24.5904	24.8538	24.7965	24.6238	24.785	24.5517	24.7326	24.5786	24.4559	86	79	75	76	72	79	78	74	78	74	72	78	76	24.7098	24.7712
O75175	CNOT3	CNOT3_HUMAN	CCR4-NOT transcription complex subunit 3	+	1.84694	0.0142692	+		+	DKO_WT;WT_RSC	2.25039	0.0122924	-0.259533	-4.21076	0.136796	0.808231	-0.0302205	-0.361943	1.55661	0.0378288	0.229312	2.88822	23.2747	23.2226	23.1007	23.1378	22.9483	23.0045	22.7875	22.9574	22.7891	23.1219	22.9808	22.9267	8	5	7	6	6	6	6	6	6	5	6	8	7	23.0286	23.1856
O75179	ANKRD17	ANR17_HUMAN	Ankyrin repeat domain-containing protein 17	+	2.26324	0.00646866	+		+	DKO_WT;WT_RSC	1.79318	0.0228094	-0.356617	-3.31522	0.0266409	0.963021	-0.00644588	-0.0778213	2.23936	0.0138751	0.350171	4.18787	23.3361	23.4657	23.1374	23.1693	23.0961	22.956	22.7305	22.8994	22.8537	22.928	23.0165	22.9096	17	11	13	14	9	15	13	12	13	14	15	16	12	23.0559	23.2833
O75182	SIN3B	SIN3B_HUMAN	Paired amphipathic helix protein Sin3b		0.134934	0.710081					0.559594	0.233922	-0.217301	-1.19913	0.0917152	0.870651	-0.0802569	-0.251762	0.177081	0.659599	0.137044	0.454939	21.2691	21.3567	21.7436	21.5318	21.0202	20.985	21.533	21.4938	21.3932	21.7717	20.5253	21.6629	5	3	3	2	3	3	2	3	4	1	4	4	3	21.454	21.4869
O75190	DNAJB6	DNJB6_HUMAN	DnaJ homolog subfamily B member 6		0.384239	0.359143					0.4994	0.271933	0.0918179	1.09216	0.592509	0.384253	0.165517	1.25674	0.2215	0.593302	0.073699	0.552631	23.6654	23.5887	23.5725	23.8401	23.7944	23.8765	23.7613	23.6018	23.3129	23.548	23.6231	23.8879	6	4	5	5	6	3	5	5	6	6	5	6	6	23.6814	23.6706
O75197	LRP5	LRP5_HUMAN	Low-density lipoprotein receptor-related protein 5		0.582307	0.212701					0.648703	0.189089	0.386113	1.35389	0.317011	0.613683	0.0639663	0.749433	0.54274	0.271989	-0.322147	-1.16941	20.4445	21.3562	21.6238	21.566	21.527	21.868	21.6016	21.5385	21.62	21.6231	21.5312	21.5049	7	3	1	5	6	2	3	2	5	5	2	2	5	21.5831	21.5199
O75208	COQ9	COQ9_HUMAN	Ubiquinone biosynthesis protein COQ9, mitochondrial		1.08969	0.0643033	+			DKO_WT	1.87877	0.0198028	0.25465	3.47519	0.91702	0.219081	0.205491	1.80534	0.158018	0.68842	-0.049159	-0.411509	24.9743	25.0466	25.163	25.2324	25.282	25.4136	25.4568	25.2825	24.9941	24.9559	25.3725	25.2903	10	10	8	8	8	7	10	9	10	9	9	9	10	25.2151	25.1075
O75223	GGCT	GGCT_HUMAN	Gamma-glutamylcyclotransferase		0.879154	0.103299					1.02251	0.087572	-0.244088	-1.98056	0.858043	0.243375	-0.137239	-1.70716	0.405538	0.378714	0.10685	0.91999	23.1733	23.3256	22.9468	22.8642	22.7998	23.0218	22.7697	22.7423	22.8293	22.9817	23.034	23.0374	6	5	6	6	6	6	6	6	5	6	5	5	4	22.9703	23.0891
O75251	NDUFS7	NDUS7_HUMAN	NADH dehydrogenase [ubiquinone] iron-sulfur protein 7, mitochondrial		0.917709	0.0948556					0.102577	0.755437	-0.0390592	-0.278978	0.839549	0.251933	0.299511	1.6763	1.12414	0.0809613	0.338571	2.14969	25.7661	25.6492	25.9787	25.9576	25.7535	25.4899	25.9823	25.9697	25.0906	25.6322	25.6394	25.6351	6	6	6	6	5	6	5	5	6	6	6	6	6	25.732	25.8443
O75306	NDUFS2	NDUS2_HUMAN	NADH dehydrogenase [ubiquinone] iron-sulfur protein 2, mitochondrial	+	1.48777	0.0287015	+			DKO_WT	1.39173	0.0442663	0.155435	2.60158	1.71561	0.0698182	0.174129	3.17289	0.107859	0.777385	0.0186944	0.292049	27.083	27.1372	27.2568	27.286	27.3413	27.3343	27.44	27.2692	27.1588	27.0631	27.2626	27.2037	20	20	18	19	18	17	20	18	19	20	20	20	20	27.2403	27.1932
O75312	ZPR1	ZPR1_HUMAN	Zinc finger protein ZPR1		0.159427	0.663205					0.592974	0.215219	-0.103846	-1.25755	0.0666252	0.909729	-0.0242286	-0.187061	0.210266	0.610885	0.079617	0.528353	22.7315	22.6578	22.3971	22.7357	22.5317	22.5783	22.5209	22.4757	22.3016	22.3644	22.8143	22.7233	8	3	4	4	4	7	4	5	6	6	7	3	6	22.578	22.6369
O75319	DUSP11	DUS11_HUMAN	RNA/RNP complex-1-interacting phosphatase		0.326216	0.41998					0.936293	0.103345	0.117512	1.83737	0.00966389	0.986181	0.00340462	0.0287534	0.416437	0.367553	-0.114108	-0.940382	21.8531	21.8414	21.7204	21.9598	21.9793	21.9232	22.0669	21.8753	22.0307	21.6307	22.1254	22.0444	4	3	2	4	3	2	2	4	2	4	3	3	3	21.9275	21.8462
O75323	NIPSNAP2	NIPS2_HUMAN	Protein NipSnap homolog 2	+	6.11086	0	+		+	DKO_WT;WT_RSC	4.52129	0	0.371839	11.2089	0.893829	0.227998	-0.051055	-1.76677	4.61274	0	-0.422894	-11.6256	26.2706	26.2384	26.2416	26.3591	26.672	26.6457	26.6782	26.6012	26.637	26.7225	26.6985	26.7432	13	13	12	12	12	13	12	13	12	12	12	12	13	26.5548	26.2783
O75340	PDCD6	PDCD6_HUMAN	Programmed cell death protein 6	+	3.40027	0.000912387	+		+	DKO_WT;WT_RSC	3.7342	0.0016	-0.681241	-8.14277	0.647686	0.349459	-0.14604	-1.35215	2.15015	0.0153516	0.5352	4.0052	24.7799	24.9823	24.586	24.8108	24.1001	24.0643	24.1617	24.1079	23.9917	24.3681	24.1842	24.4741	7	7	7	7	7	7	7	7	7	7	7	7	7	24.4215	24.7966
O75347	TBCA	TBCA_HUMAN	Tubulin-specific chaperone A		1.12814	0.0590821			+	WT_RSC	0.818716	0.130816	-0.243831	-1.64149	0.280587	0.650502	0.0978837	0.676218	1.86261	0.0236499	0.341715	3.44473	25.883	25.6752	25.5256	25.6533	25.5512	25.7177	25.3781	25.1148	25.4035	25.195	25.2783	25.4934	6	6	6	6	6	6	6	6	6	6	6	6	6	25.5053	25.69
O75348	ATP6V1G1	VATG1_HUMAN	V-type proton ATPase subunit G 1		0.777983	0.131479					0.815259	0.131463	0.0920691	1.63571	0.907427	0.222854	0.0822983	1.78939	0.0861537	0.817905	-0.00977087	-0.237648	23.3335	23.4278	23.2536	23.2976	23.4294	23.5361	23.3471	23.3682	23.3564	23.3574	23.2844	23.3534	3	2	3	3	3	2	2	2	3	2	3	2	2	23.3639	23.3296
O75352	MPDU1	MPU1_HUMAN	Mannose-P-dolichol utilization defect 1 protein		0.0237892	0.944932					0.0733152	0.816504	0.0185156	0.204577	0.114001	0.839469	0.02811	0.307126	0.0444613	0.904018	0.00959444	0.127527	26.3683	26.2098	26.4401	26.4218	26.1745	26.5257	26.424	26.3898	26.3169	26.5094	26.3079	26.2675	4	4	4	4	4	4	4	4	4	4	4	4	4	26.3668	26.3628
O75367	MACROH2A1	H2AY_HUMAN	Core histone macro-H2A.1		0.843977	0.112747					0.397167	0.350083	0.296275	0.904247	0.708118	0.314984	-0.443039	-1.45529	1.01241	0.100781	-0.739314	-1.9638	24.897	25.2746	25.7576	26.1786	25.378	25.8885	25.8192	26.2071	26.9648	25.8094	26.0104	26.2803	14	13	12	11	13	11	14	12	11	13	14	14	13	25.9646	25.6076
O75369	FLNB	FLNB_HUMAN	Filamin-B	+	4.12945	0.000220386	+	+	+	DKO_RSC;DKO_WT;WT_RSC	3.42647	0.00252417	-0.464235	-7.15981	2.62599	0.0199056	-0.327838	-5.0361	1.64939	0.0325173	0.136396	3.05324	26.8995	26.8855	26.8252	26.7627	26.4109	26.5043	26.2311	26.3697	26.6201	26.7732	26.7135	26.7206	114	104	107	108	104	109	104	107	111	108	112	107	106	26.6576	26.8443
O75376	NCOR1	NCOR1_HUMAN	Nuclear receptor corepressor 1	+	2.41291	0.00504085	+		+	DKO_WT;WT_RSC	2.15148	0.0140093	0.197384	4.00788	0.848196	0.248189	-0.141211	-1.69074	2.25716	0.0134603	-0.338594	-4.22486	22.9006	22.9496	22.8726	22.8031	23.1014	22.9804	23.068	23.1657	23.0026	23.3353	23.2765	23.2658	37	28	25	28	24	29	26	26	28	30	25	29	31	23.0696	22.8824
O75379	VAMP4	VAMP4_HUMAN	Vesicle-associated membrane protein 4	+	1.53271	0.0261378	+		+	DKO_WT;WT_RSC	1.48851	0.0375786	0.510838	2.76887	0.173339	0.761836	-0.0898147	-0.446491	1.56079	0.0375315	-0.600653	-2.89559	21.1057	21.0409	20.503	20.9129	21.0719	21.5071	21.3652	21.6617	21.7543	21.7698	21.2617	21.1794	2	2	2	1	2	1	2	2	1	2	2	2	2	21.4188	21.0125
O75380	NDUFS6	NDUS6_HUMAN	NADH dehydrogenase [ubiquinone] iron-sulfur protein 6, mitochondrial	+	1.43793	0.0314891					1.08698	0.0764726	0.10522	2.08777	1.40376	0.106609	0.221884	2.62225	0.785696	0.159403	0.116664	1.58617	25.1084	25.1457	25.0685	25.1559	25.2214	25.197	25.3511	25.1299	25.1856	24.8524	24.9442	25.0295	5	5	5	5	5	5	5	5	5	5	5	5	5	25.1212	25.12
O75381	PEX14	PEX14_HUMAN	Peroxisomal membrane protein PEX14	+	2.56546	0.00396284	+		+	DKO_WT;WT_RSC	2.34319	0.0107698	0.192145	4.4063	0.435931	0.50773	0.038558	0.976572	2.06045	0.0172286	-0.153587	-3.82591	25.4251	25.5315	25.3872	25.4212	25.6745	25.6904	25.6103	25.5584	25.5198	25.6211	25.6262	25.6123	9	8	7	9	9	8	7	8	9	9	8	8	9	25.5598	25.4423
O75387	SLC43A1	LAT3_HUMAN	Large neutral amino acids transporter small subunit 3		0.140896	0.698536					0.286319	0.461024	-0.265722	-0.687876	0.108202	0.848683	-0.113837	-0.292896	0.545965	0.270214	0.151885	1.17511	21.1912	21.4998	21.5924	21.3916	21.5208	20.0251	21.4828	21.5833	21.2282	21.0103	21.4279	21.4009	5	4	3	5	4	2	1	3	2	4	3	3	4	21.4035	21.4263
O75390	CS	CISY_HUMAN	Citrate synthase, mitochondrial	+	4.33544	0.000159468	+	+		DKO_RSC;DKO_WT	3.25741	0.00297614	0.388841	6.66287	3.40705	0.00781955	0.344519	7.10126	0.505457	0.29756	-0.044322	-1.10303	29.1189	28.963	29.0861	29.1135	29.4282	29.5546	29.5068	29.3472	29.0734	29.1123	29.1176	29.1554	19	18	18	18	19	17	17	17	16	18	18	18	18	29.2268	29.0717
O75391	SPAG7	SPAG7_HUMAN	Sperm-associated antigen 7	+	2.05895	0.00962426			+	WT_RSC	1.07917	0.0777346	-0.333168	-2.07478	0.992838	0.192269	0.213357	1.93129	2.29207	0.0122931	0.546525	4.29795	21.6514	21.2736	21.1216	21.1501	20.8973	21.0865	20.7052	21.1749	20.6821	20.7521	20.7248	20.8515	3	3	3	3	2	3	2	2	2	2	3	1	3	21.0206	21.3153
O75394	MRPL33	RM33_HUMAN	39S ribosomal protein L33, mitochondrial		0.130259	0.718542					0.269129	0.482745	0.0783625	0.652748	0.267693	0.661781	0.0770726	0.649792	0.00420961	0.990926	-0.00128984	-0.0126021	23.8528	23.726	23.8638	24.0805	24.0493	23.8112	24.1834	23.7926	23.7819	24.0227	23.9847	23.739	2	2	2	2	2	2	2	2	2	2	2	2	2	23.9146	23.8865
O75396	SEC22B	SC22B_HUMAN	Vesicle-trafficking protein SEC22b		0.310542	0.438816					0.193847	0.585811	0.0379257	0.49236	0.310513	0.618927	-0.0573673	-0.736517	0.588162	0.244845	-0.095293	-1.24916	28.3793	28.3994	28.614	28.4447	28.5583	28.6162	28.4463	28.3684	28.5898	28.5247	28.6816	28.4225	16	16	14	16	15	14	14	15	14	15	16	15	14	28.5074	28.4624
O75400	PRPF40A	PR40A_HUMAN	Pre-mRNA-processing factor 40 homolog A		0.00106239	0.997833					0.0242394	0.937409	-0.00784874	-0.0709863	0.0115413	0.983881	-0.00385237	-0.0342677	0.0118525	0.97501	0.00399637	0.0351798	26.5705	26.6235	26.8665	26.8699	26.7373	26.5024	26.839	26.8202	26.7438	26.4932	26.8392	26.8382	26	24	24	23	23	20	23	22	22	24	26	25	26	26.7351	26.7391
O75410	TACC1	TACC1_HUMAN	Transforming acidic coiled-coil-containing protein 1		1.19464	0.0512983		+		DKO_RSC	1.19662	0.063476	-0.19477	-2.2709	3.03181	0.0120939	-0.11335	-6.04257	0.418677	0.365671	0.0814204	0.944559	24.491	24.3522	24.162	24.1283	24.1065	24.1089	24.0797	24.0594	24.2391	24.2061	24.1936	24.169	25	17	21	22	21	18	19	18	20	22	18	18	19	24.1963	24.2909
O75414	NME6	NDK6_HUMAN	Nucleoside diphosphate kinase 6	+	1.67179	0.0197948	+			DKO_WT	1.70918	0.0270473	0.528711	3.16119	0.384033	0.552916	0.096168	0.879396	1.161	0.0762108	-0.432543	-2.21125	22.8333	22.9509	23.5801	23.056	23.5948	23.6829	23.6835	23.5738	23.2274	23.6259	23.698	23.5991	9	7	7	9	7	4	7	8	5	9	6	4	8	23.4553	23.1348
O75419	CDC45	CDC45_HUMAN	Cell division control protein 45 homolog		0.342043	0.402675					0.420311	0.330025	-0.158955	-0.947602	0.934711	0.212485	-0.158249	-1.83474	0.00155397	0.99594	0.000705719	0.00466614	22.0078	22.0084	21.4258	21.5969	21.6278	21.8154	21.4908	21.469	21.7529	21.8459	21.6854	21.7518	4	3	3	3	2	3	2	2	3	3	3	2	3	21.7186	21.782
O75427	LRCH4	LRCH4_HUMAN	Leucine-rich repeat and calponin homology domain-containing protein 4	+	2.76634	0.00278634	+		+	DKO_WT;WT_RSC	2.82787	0.00561127	0.384679	5.52039	1.33624	0.115253	0.184138	2.50673	1.44067	0.0456164	-0.200541	-2.68587	21.4797	21.2598	21.346	21.4487	21.6715	21.8979	21.726	21.7775	21.5821	21.4429	21.7127	21.5986	5	3	4	4	3	4	2	3	2	4	2	3	3	21.5899	21.3861
O75431	MTX2	MTX2_HUMAN	Metaxin-2	+	1.85976	0.0139875		+	+	DKO_RSC;WT_RSC	0.235469	0.526602	0.0760331	0.582449	2.34593	0.0284301	0.410387	4.41215	1.50509	0.0408167	0.334353	2.7978	25.3546	25.632	25.7383	25.852	25.7001	25.5401	25.9086	25.7321	25.3393	25.1549	25.3365	25.4087	10	10	9	8	9	9	9	9	10	9	9	10	9	25.5759	25.6557
O75436	VPS26A	VP26A_HUMAN	Vacuolar protein sorting-associated protein 26A	+	2.08162	0.00926011	+		+	DKO_WT;WT_RSC	1.61482	0.0310688	-0.191862	-2.9914	0.44275	0.501051	0.0676088	0.98915	2.2181	0.0142932	0.25947	4.14392	26.9507	26.8873	26.7915	26.9754	26.7071	26.8492	26.6494	26.6318	26.7056	26.6314	26.5119	26.7181	17	17	17	17	17	17	16	16	17	17	17	17	17	26.7572	26.903
O75438	NDUFB1	NDUB1_HUMAN	NADH dehydrogenase [ubiquinone] 1 beta subcomplex subunit 1		0.644778	0.181313					0.00696291	0.982025	0.00344038	0.0207798	0.843296	0.250118	0.245244	1.68256	0.892245	0.12631	0.241803	1.76413	24.7812	24.9594	25.0167	25.3183	24.9101	24.7314	25.2047	25.2431	24.5971	24.7187	24.8205	24.9721	4	4	4	4	3	4	4	4	4	4	4	4	4	24.9559	25.0321
O75439	PMPCB	MPPB_HUMAN	Mitochondrial-processing peptidase subunit beta	+	3.14707	0.00133333	+		+	DKO_WT;WT_RSC	2.90291	0.00501634	0.319987	5.7085	1.48398	0.0945969	0.139699	2.76099	1.82116	0.024346	-0.180288	-3.36716	26.9062	26.8902	27.0485	27.0341	27.3526	27.29	27.3326	27.1838	27.0925	27.1074	27.2423	27.158	24	22	21	23	23	22	24	22	24	23	22	22	22	27.1439	26.9716
O75446	SAP30	SAP30_HUMAN	Histone deacetylase complex subunit SAP30	+	2.68666	0.00320147	+	+		DKO_RSC;DKO_WT	2.45	0.0096178	0.295437	4.63793	2.23346	0.0325857	0.14503	4.17566	1.16681	0.0755643	-0.150407	-2.22097	24.4552	24.2267	24.3688	24.5051	24.6613	24.6562	24.7367	24.6833	24.5811	24.4684	24.594	24.514	5	4	4	5	5	3	3	3	4	4	3	5	4	24.5442	24.3928
O75448	MED24	MED24_HUMAN	Mediator of RNA polymerase II transcription subunit 24	+	3.28424	0.00109497	+		+	DKO_WT;WT_RSC	3.51668	0.00196143	0.149649	7.43709	0.145045	0.797388	0.0114093	0.381368	2.53737	0.00965761	-0.138239	-4.83294	22.8487	22.8942	22.8413	22.8404	23.0243	23.0302	22.9616	23.007	23.0001	23.0524	22.9973	22.9277	22	19	17	17	14	14	19	18	14	16	14	21	17	22.9541	22.8563
O75459	PAGE1	PAGE1_HUMAN	P antigen family member 1		0.230715	0.544717					0.123472	0.71381	0.0532317	0.33011	0.449775	0.493353	0.143138	1.00206	0.412396	0.371962	0.0899067	0.932836	25.498	25.3548	25.2719	25.0847	25.4817	25.669	25.2133	25.0583	25.3107	25.1078	25.1881	25.2432	5	4	4	5	4	4	4	3	4	5	5	4	5	25.3013	25.31
O75460	ERN1	ERN1_HUMAN	Serine/threonine-protein kinase/endoribonuclease IRE1		0.344528	0.400089					0.344818	0.399031	0.2451	0.80404	0.809166	0.264524	0.39556	1.62551	0.165221	0.67691	0.15046	0.428035	20.4297	20.8283	19.5292	20.5401	20.2499	20.7878	20.5533	20.7166	20.3223	20.7166	19.7973	19.8893	3	2	2	2	1	1	2	1	3	2	NaN	2	NaN	20.3568	20.0486
O75475	PSIP1	PSIP1_HUMAN	PC4 and SFRS1-interacting protein	+	1.63533	0.0212174			+	WT_RSC	0.308695	0.435862	0.137899	0.732894	1.47725	0.0955924	-0.547376	-2.74928	1.52147	0.0399822	-0.685276	-2.82647	23.5612	23.4729	24.0178	24.1403	23.6867	23.923	24.0456	24.0885	24.9832	24.1449	24.3843	24.4208	18	16	13	15	17	13	14	15	11	16	14	16	16	24.1288	23.8263
O75477	ERLIN1	ERLN1_HUMAN	Erlin-1	+	9.82117	0	+	+	+	DKO_RSC;DKO_WT;WT_RSC	7.12025	0	-5.46629	-30.9317	6.34479	0	-4.01278	-22.9187	5.34137	0	1.45351	15.5033	26.1526	26.4328	26.4253	26.4203	20.9746	20.8647	20.4699	21.2565	24.9954	24.7167	24.9767	24.9281	11	NaN	11	NaN	7	11	NaN	6	11	7	11	NaN	7	25.8113	26.3624
O75478	TADA2A	TAD2A_HUMAN	Transcriptional adapter 2-alpha		0.48788	0.273744					0.936637	0.103205	0.422414	1.83794	0.536837	0.427158	0.279531	1.15896	0.169908	0.670049	-0.142882	-0.438712	20.4382	20.245	21.16	21.045	21.1147	21.0816	21.2918	21.0898	20.8154	20.2179	21.2619	21.1647	3	2	2	2	2	1	3	1	2	3	2	3	3	21.0643	20.9141
O75486	SUPT3H	SUPT3_HUMAN	Transcription initiation protein SPT3 homolog		0.00570703	0.986208					0.0466371	0.880274	0.0185313	0.133479	0.00549788	0.992667	-0.00246477	-0.0164347	0.0546755	0.881217	-0.0209961	-0.15526	20.2232	19.799	20.0159	20.0369	20.1404	19.7126	20.1372	20.159	19.8299	19.9354	20.308	20.0857	3	2	2	3	2	3	2	3	2	3	3	3	2	20.0422	20.0265
O75489	NDUFS3	NDUS3_HUMAN	NADH dehydrogenase [ubiquinone] iron-sulfur protein 3, mitochondrial		0.363213	0.380545					0.427536	0.323583	0.136205	0.961031	0.859948	0.242945	0.165878	1.71034	0.07231	0.845505	0.0296731	0.201958	25.4498	25.7612	26.0376	25.9155	25.9025	25.9652	26.0711	25.7701	25.633	25.634	25.8837	25.8946	17	16	16	17	15	16	17	16	16	16	16	17	17	25.8369	25.8073
O75494	SRSF10	SRS10_HUMAN	Serine/arginine-rich splicing factor 10		0.0741992	0.832145					0.189143	0.593278	0.0671577	0.481932	0.0318727	0.954906	0.00856304	0.0925963	0.168682	0.672002	-0.0585947	-0.435924	23.3361	23.7229	23.8925	23.5297	23.6506	23.5056	23.8202	23.7734	23.5753	23.8033	23.5769	23.7601	5	3	3	5	4	3	3	3	4	4	4	4	5	23.6704	23.6353
O75496	GMNN	GEMI_HUMAN	Geminin		0.0105447	0.974996					0.110429	0.740928	0.0514541	0.298374	0.0652132	0.911308	0.097764	0.183338	0.0303298	0.9342	0.0463099	0.0882551	22.7157	22.3015	22.5254	22.7405	23.0335	22.5469	22.4792	22.4292	21.0246	22.7047	23.3	23.0686	3	2	3	2	1	2	3	2	2	3	2	3	3	22.744	22.5813
O75503	CLN5	CLN5_HUMAN	Ceroid-lipofuscinosis neuronal protein 5		0.269862	0.488554					0.496885	0.273558	0.199857	1.08764	0.279972	0.651099	0.114071	0.674962	0.202286	0.622054	-0.0857859	-0.510937	22.7652	23.1239	23.3266	23.2992	23.6486	23.3841	23.2609	23.0207	23.2462	23.0496	23.5057	23.0565	3	2	2	2	2	3	2	2	2	2	3	2	2	23.2419	23.1453
O75506	HSBP1	HSBP1_HUMAN	Heat shock factor-binding protein 1	+	1.30215	0.0409959			+	WT_RSC	1.10785	0.0737482	-0.214807	-2.12254	0.312962	0.616762	0.0770431	0.741392	1.48443	0.0422879	0.29185	2.76178	22.7907	22.6458	22.9527	22.9448	22.5494	22.4868	22.811	22.6276	22.3192	22.6213	22.6595	22.5666	4	4	4	4	3	2	4	3	3	4	3	3	4	22.6755	22.839
O75521	ECI2	ECI2_HUMAN	Enoyl-CoA delta isomerase 2	+	2.70783	0.0030887	+	+		DKO_RSC;DKO_WT	2.60832	0.00838576	0.289204	4.99514	2.02002	0.0435039	0.267852	3.74647	0.146177	0.708744	-0.0213518	-0.384019	27.5071	27.4426	27.5682	27.5174	27.9394	27.6901	27.7854	27.7771	27.441	27.461	27.6531	27.5656	19	18	18	18	18	18	19	18	18	18	18	19	18	27.6205	27.5095
O75528	TADA3	TADA3_HUMAN	Transcriptional adapter 3		1.15262	0.0563415			+	WT_RSC	0.600149	0.211955	0.144382	1.27003	0.519336	0.441141	-0.118601	-1.12784	2.04564	0.0174296	-0.262983	-3.79671	22.4266	22.3317	22.1548	22.3551	22.4824	22.2379	22.4141	22.7114	22.5884	22.6827	22.5042	22.5449	8	2	3	5	5	4	3	4	3	3	3	6	3	22.4618	22.3205
O75529	TAF5L	TAF5L_HUMAN	TAF5-like RNA polymerase II p300/CBP-associated factor-associated factor 65 kDa subunit 5L	+	2.02364	0.0102897	+			DKO_WT	2.3255	0.0111293	0.232258	4.36863	1.22939	0.135814	0.143054	2.32594	0.743342	0.174021	-0.0892048	-1.5149	22.3186	22.1938	22.2176	22.1517	22.4559	22.3491	22.5421	22.4637	22.1876	22.343	22.4115	22.2964	13	8	8	9	7	9	8	11	5	11	10	9	7	22.3325	22.2217
O75530	EED	EED_HUMAN	Polycomb protein EED	+	2.24977	0.00657682	+		+	DKO_WT;WT_RSC	1.54641	0.0345183	0.293974	2.87025	0.600635	0.379573	-0.109627	-1.27087	2.27909	0.0127855	-0.403601	-4.27068	23.9646	24.2214	24.2879	24.2924	24.3474	24.3945	24.5874	24.613	24.5523	24.5235	24.5482	24.7568	17	16	11	13	12	15	16	12	15	14	17	15	16	24.4384	24.1976
O75531	BANF1	BAF_HUMAN	Barrier-to-autointegration factor		0.230745	0.544778					0.00549214	0.985256	-0.00515461	-0.0164177	0.693361	0.323786	-0.262491	-1.43022	0.335199	0.447775	-0.257337	-0.785268	26.758	27.0041	27.6364	28.0443	27.2645	27.0878	27.5842	27.4857	27.5305	27.2548	27.7603	27.9266	7	7	7	7	7	7	7	7	7	7	6	7	7	27.4907	27.4503
O75533	SF3B1	SF3B1_HUMAN	Splicing factor 3B subunit 1		0.739849	0.144212					0.0494229	0.872579	-0.00847721	-0.141064	0.790183	0.273551	-0.2027	-1.5937	0.696545	0.192561	-0.194222	-1.43563	26.8345	27.0866	26.9827	27.0234	26.9745	26.9934	26.8983	27.027	27.5454	27.0432	27.0184	27.097	68	61	59	64	63	59	59	61	57	60	62	59	64	27.0541	26.9847
O75534	CSDE1	CSDE1_HUMAN	Cold shock domain-containing protein E1	+	3.0776	0.00146909	+	+		DKO_RSC;DKO_WT	3.16811	0.00327344	-0.229774	-6.41168	1.96412	0.0476456	-0.122822	-3.63797	1.20882	0.0709504	0.106952	2.29137	26.48	26.5074	26.3517	26.4337	26.2466	26.2005	26.2043	26.2023	26.3514	26.3723	26.2422	26.3791	42	38	40	36	35	39	38	38	39	38	37	42	40	26.3348	26.4444
O75554	WBP4	WBP4_HUMAN	WW domain-binding protein 4	+	1.30286	0.04094					0.926234	0.105202	0.937561	1.82065	0.726611	0.304848	-0.320267	-1.48663	1.23626	0.0671346	-1.25783	-2.33751	22.0886	20.533	22.5183	22.7892	23.2119	22.7937	22.9296	22.7441	23.7205	22.8258	23.3074	23.1067	4	4	2	3	3	1	3	4	2	3	3	4	3	22.9702	22.4935
O75558	STX11	STX11_HUMAN	Syntaxin-11	+	1.43754	0.0314976					1.16456	0.0668199	0.812065	2.21721	0.228767	0.700524	-0.0675712	-0.568193	1.21644	0.0698825	-0.879636	-2.30418	22.2078	20.9929	22.422	22.6103	22.8017	22.884	22.831	22.9643	23.2423	22.7502	22.9787	22.7803	3	2	3	2	3	1	2	3	2	2	2	2	2	22.7942	22.4227
O75569	PRKRA	PRKRA_HUMAN	Interferon-inducible double-stranded RNA-dependent protein kinase activator A	+	3.04317	0.00153664	+		+	DKO_WT;WT_RSC	2.7854	0.00647978	-0.543584	-5.41593	1.07071	0.169083	-0.147128	-2.0607	1.88184	0.023079	0.396456	3.48098	21.4231	21.7539	21.8632	21.7399	21.1201	21.0832	21.1651	21.2373	21.1275	21.4328	21.3157	21.3183	7	4	6	5	5	6	3	4	7	4	7	6	5	21.4057	21.704
O75570	MTRF1	RF1M_HUMAN	Peptide chain release factor 1, mitochondrial		0.778241	0.131452					0.959948	0.0980278	0.133515	1.87666	0.87018	0.237488	0.160974	1.72739	0.128195	0.741061	0.0274591	0.341461	21.4659	21.4184	21.4013	21.288	21.3738	21.6516	21.5874	21.4948	21.219	21.4636	21.2718	21.5093	5	3	2	4	2	2	4	4	4	4	3	5	3	21.434	21.3949
O75581	LRP6	LRP6_HUMAN	Low-density lipoprotein receptor-related protein 6		1.07623	0.0665515					0.832882	0.127222	0.0842175	1.66517	1.16866	0.148826	0.222476	2.22406	0.652012	0.211104	0.138258	1.35957	22.2567	22.3805	22.4265	22.3039	22.5072	22.4423	22.3477	22.4073	22.1522	21.9762	22.4251	22.261	11	6	6	9	7	8	5	7	6	9	6	6	7	22.3305	22.3434
O75586	MED6	MED6_HUMAN	Mediator of RNA polymerase II transcription subunit 6		0.593747	0.206813	+			DKO_WT	1.61325	0.0311491	0.111131	2.9886	0.0199416	0.973795	-0.00494671	-0.0586688	0.631243	0.221083	-0.116077	-1.32385	22.6802	22.7883	22.6609	22.6539	22.8348	22.7493	22.8336	22.81	22.595	22.9918	22.8163	22.8444	5	4	3	4	4	4	3	4	3	5	3	5	4	22.7754	22.6968
O75592	MYCBP2	MYCB2_HUMAN	E3 ubiquitin-protein ligase MYCBP2		0.705319	0.156314	+			DKO_WT	1.44884	0.040162	0.212016	2.7	0.320372	0.611049	0.0935616	0.756088	0.466579	0.327215	-0.118454	-1.03279	22.0119	21.8561	22.0644	21.95	22.2678	22.0337	22.1183	22.3106	21.8254	22.2086	22.3019	22.0203	20	16	17	18	14	13	16	16	14	17	13	19	13	22.0894	21.9727
O75600	GCAT	KBL_HUMAN	2-amino-3-ketobutyrate coenzyme A ligase, mitochondrial	+	3.07489	0.0014686	+		+	DKO_WT;WT_RSC	3.16798	0.00326706	0.307973	6.41132	0.407485	0.530739	0.0590897	0.923641	2.43652	0.0105746	-0.248884	-4.6083	23.6757	23.6775	23.7047	23.7774	24.1406	23.9579	23.9824	23.9863	23.875	23.8925	24.0873	23.9761	12	12	10	11	10	10	11	11	11	12	11	12	11	23.9022	23.7094
O75607	NPM3	NPM3_HUMAN	Nucleoplasmin-3	+	1.84962	0.0142372	+		+	DKO_WT;WT_RSC	1.83446	0.0213199	-0.270942	-3.39198	0.492551	0.461744	0.124745	1.07983	1.75406	0.0270838	0.395687	3.24315	25.8479	25.8718	25.9453	26.126	25.5959	25.7536	25.7699	25.5877	25.8209	25.3588	25.4178	25.6108	5	5	5	5	5	5	5	4	5	4	5	5	5	25.7409	25.9519
O75608	LYPLA1	LYPA1_HUMAN	Acyl-protein thioesterase 1	+	6.51619	0	+	+	+	DKO_RSC;DKO_WT;WT_RSC	3.21818	0.00317355	0.383297	6.55158	5.3933	0.00509091	0.875372	15.8222	3.97126	0.001	0.492074	8.97637	25.5845	25.7071	25.675	25.5285	26.0867	26.0307	26.0211	25.8897	25.0229	25.175	25.1671	25.1618	7	7	5	6	4	6	6	6	5	5	7	7	5	25.6328	25.6255
O75616	ERAL1	ERAL1_HUMAN	GTPase Era, mitochondrial	+	3.30133	0.00105382	+		+	DKO_WT;WT_RSC	2.93422	0.0049878	0.346098	5.78836	0.53929	0.425157	-0.104018	-1.1633	3.10628	0.0049274	-0.450117	-6.24216	25.7722	25.7642	25.7757	25.849	26.15	26.006	26.2791	26.1104	26.1233	26.1343	26.4146	26.2893	16	14	14	16	15	15	13	16	13	16	15	13	14	26.0713	25.7907
O75643	SNRNP200	U520_HUMAN	U5 small nuclear ribonucleoprotein 200 kDa helicase	+	1.48636	0.0287857			+	WT_RSC	0.262319	0.49187	0.056941	0.638692	1.19636	0.143179	-0.200559	-2.27047	1.85128	0.0236812	-0.2575	-3.42346	25.9398	26.1961	26.1069	26.117	26.0491	26.0571	26.1281	26.3532	26.5007	26.3049	26.2636	26.3206	102	98	92	97	100	97	96	97	93	99	97	98	99	26.2028	26.0929
O75648	TRMU	MTU1_HUMAN	Mitochondrial tRNA-specific 2-thiouridylase 1		0.521059	0.249857	+			DKO_WT	2.32277	0.0110996	0.19226	4.36283	0.11484	0.838894	0.0452604	0.309174	0.460272	0.332524	-0.146999	-1.02128	23.4987	23.4615	23.3977	23.5062	23.6063	23.5909	23.6902	23.7458	23.2081	23.8324	23.7829	23.6288	15	13	12	12	11	11	13	14	12	13	11	12	13	23.5889	23.4667
O75663	TIPRL	TIPRL_HUMAN	TIP41-like protein	+	1.47713	0.0293041	+			DKO_WT	1.63379	0.0301448	-0.408969	-3.02528	0.990556	0.193056	-0.211613	-1.9275	0.693002	0.193737	0.197356	1.42961	23.4312	23.3994	23.0112	23.0431	22.9142	22.96	22.6414	22.7335	22.8391	23.2249	22.9818	23.0499	4	4	3	4	3	4	3	3	3	3	4	4	4	23.0377	23.2344
O75674	TOM1L1	TM1L1_HUMAN	TOM1-like protein 1	+	2.28196	0.0062731	+		+	DKO_WT;WT_RSC	1.62218	0.0307166	-0.428988	-3.00453	0.429006	0.512867	0.14448	0.963756	2.83687	0.00784615	0.573468	5.54271	22.949	22.6377	22.7317	22.7419	21.9713	22.4157	22.5589	22.3985	22.1478	22.2365	22.0003	22.3819	3	3	3	2	3	3	3	2	2	2	3	3	3	22.4607	22.7697
O75683	SURF6	SURF6_HUMAN	Surfeit locus protein 6	+	4.02814	0.000293671	+		+	DKO_WT;WT_RSC	3.17288	0.00330572	0.522085	6.42491	0.741737	0.297365	0.124305	1.51219	4.68386	0	-0.397779	-11.9596	24.7866	24.8881	24.8533	24.8198	25.3902	25.1434	25.3841	25.5185	25.2649	25.278	25.1658	25.2302	12	10	11	12	9	10	10	11	7	12	9	12	9	25.163	24.8375
O75691	UTP20	UTP20_HUMAN	Small subunit processome component 20 homolog	+	2.13738	0.00821513	+		+	DKO_WT;WT_RSC	2.35194	0.0106068	0.284353	4.425	0.125028	0.825374	0.025115	0.333859	1.69245	0.0304108	-0.259238	-3.13086	24.4989	24.6104	24.7466	24.579	24.913	24.8598	24.8103	24.9892	25.0231	24.9017	24.834	24.7132	88	78	73	82	77	70	76	74	82	78	73	81	77	24.7984	24.6115
O75694	NUP155	NU155_HUMAN	Nuclear pore complex protein Nup155		1.11899	0.0602354					1.27917	0.0545788	0.0838528	2.4099	0.9948	0.191422	0.0590425	1.93454	0.323559	0.462029	-0.0248103	-0.762386	26.5471	26.5997	26.6513	26.6583	26.6839	26.7276	26.6387	26.7417	26.6052	26.6293	26.696	26.6251	53	51	50	50	52	51	52	51	51	49	52	51	53	26.6513	26.6148
O75695	RP2	XRP2_HUMAN	Protein XRP2		0.237986	0.533681					0.067231	0.830205	-0.0185761	-0.188655	0.577793	0.393796	-0.0881333	-1.23105	0.347078	0.436522	-0.0695572	-0.808432	24.6951	24.7167	25.0115	24.9194	24.7666	24.6842	24.97	24.8475	24.8563	24.8711	25.0174	24.8761	6	5	5	5	5	5	5	5	6	5	6	5	5	24.857	24.8419
O75717	WDHD1	WDHD1_HUMAN	WD repeat and HMG-box DNA-binding protein 1	+	1.24553	0.0461843					0.940701	0.102404	-0.176832	-1.84469	1.80039	0.062079	-0.242712	-3.32858	0.288475	0.502919	-0.0658793	-0.692247	23.7997	23.8602	23.5152	23.6113	23.4825	23.6313	23.3929	23.5724	23.8018	23.7957	23.6126	23.8398	24	17	22	16	15	17	16	18	18	23	19	18	20	23.6673	23.7033
O75718	CRTAP	CRTAP_HUMAN	Cartilage-associated protein	+	2.02515	0.0102622	+		+	DKO_WT;WT_RSC	2.69603	0.00708302	-0.204506	-5.20065	0.0669167	0.909363	0.0130696	0.187829	1.74876	0.0274624	0.217576	3.23343	26.0462	26.0726	26.0642	26.1578	25.88	25.9644	25.8203	25.8581	25.8421	25.7398	25.8489	26.0397	15	13	11	13	13	12	13	12	14	13	13	12	14	25.9498	26.0858
O75746	SLC25A12	S2512_HUMAN	Electrogenic aspartate/glutamate antiporter SLC25A12, mitochondrial	+	2.22503	0.00691656		+	+	DKO_RSC;WT_RSC	0.496087	0.274235	0.0724196	1.0862	3.10685	0.0117526	0.258141	6.24372	1.40861	0.0487366	0.185721	2.63058	25.1036	25.1394	25.2926	25.3653	25.2292	25.2986	25.3366	25.3262	24.9806	24.9845	25.0806	25.1124	28	25	24	28	24	27	27	25	23	24	24	26	25	25.1935	25.2293
O75781	PALM	PALM_HUMAN	Paralemmin-1	+	5.13162	5.51724e-05	+	+	+	DKO_RSC;DKO_WT;WT_RSC	4.25665	0.000535032	-0.610839	-10.0789	2.47522	0.023678	-0.264569	-4.69371	3.16963	0.00481818	0.34627	6.41591	24.9346	24.8991	25.0707	25.0415	24.3231	24.468	24.4316	24.2797	24.6821	24.5504	24.6221	24.7061	12	9	10	8	10	9	7	6	9	9	11	9	11	24.6909	24.9882
O75787	ATP6AP2	RENR_HUMAN	Renin receptor		1.11885	0.0602406					0.484306	0.281678	0.056704	1.06496	1.17757	0.146587	0.133411	2.23899	1.08685	0.0869281	0.0767074	2.08755	25.0813	25.0568	25.0968	25.1415	25.0735	25.2705	25.1967	25.0624	24.9256	25.0667	25.0566	25.0206	8	8	8	8	8	8	8	8	8	8	8	8	8	25.0898	25.0944
O75792	RNASEH2A	RNH2A_HUMAN	Ribonuclease H2 subunit A		0.163516	0.656677					0.225223	0.53912	-0.0544906	-0.560618	0.223838	0.706889	0.23318	0.55765	0.288715	0.502735	0.287671	0.692733	22.3263	22.364	22.1192	22.1696	22.193	22.2932	21.9718	22.3032	20.7286	22.4625	22.2954	22.3419	3	3	3	3	1	2	3	3	3	3	2	2	3	22.2638	22.2484
O75794	CDC123	CD123_HUMAN	Cell division cycle protein 123 homolog	+	4.0319	0.000295165	+		+	DKO_WT;WT_RSC	4.6132	0	-0.581777	-11.6277	0.387479	0.550013	-0.0798926	-0.885936	2.77522	0.00829016	0.501884	5.39109	25.2953	25.2295	25.1088	25.1903	24.6445	24.703	24.5864	24.5629	24.4685	24.8288	24.6941	24.825	12	10	10	9	8	10	10	7	10	8	11	10	10	24.8717	25.2076
O75815	BCAR3	BCAR3_HUMAN	Breast cancer anti-estrogen resistance protein 3		0.490925	0.271603	+			DKO_WT	1.53517	0.0353404	-0.688117	-2.85049	0.0338186	0.953007	-0.0567422	-0.0980522	0.546724	0.269565	0.631374	1.17645	22.443	22.3747	22.144	22.1599	21.8203	21.8127	20.9046	21.8316	20.0574	22.1225	22.1579	22.2584	7	NaN	6	3	1	5	3	5	3	4	5	4	5	22.1282	22.2864
O75818	RPP40	RPP40_HUMAN	Ribonuclease P protein subunit p40	+	2.11792	0.00854087			+	WT_RSC	0.290291	0.456572	-0.0291615	-0.695923	1.83856	0.0575819	-0.252682	-3.39965	1.59041	0.0355503	-0.223521	-2.94799	23.108	23.1043	23.0359	23.1897	23.0637	23.0735	23.0265	23.1576	23.4283	23.2696	23.1696	23.4646	9	8	8	8	7	9	8	9	9	8	8	9	7	23.1812	23.1105
O75821	EIF3G	EIF3G_HUMAN	Eukaryotic translation initiation factor 3 subunit G	+	2.26377	0.00645944	+		+	DKO_WT;WT_RSC	2.21459	0.0132062	-0.469905	-4.1367	0.745669	0.295726	-0.150098	-1.51882	1.54172	0.0387509	0.319807	2.86201	26.5722	26.6758	26.3522	26.305	26.0916	26.1626	25.8986	25.8729	26.2529	26.2896	26.0048	26.0787	17	15	17	16	16	16	16	16	16	17	15	16	15	26.2329	26.4845
O75822	EIF3J	EIF3J_HUMAN	Eukaryotic translation initiation factor 3 subunit J	+	1.24475	0.0462584					1.19547	0.0636417	-0.311153	-2.26897	0.188759	0.744618	-0.0407047	-0.481078	1.08424	0.0872385	0.270449	2.08321	27.2903	27.2417	26.8282	26.8834	26.8278	26.8999	26.6372	26.6341	26.8371	26.9095	26.6834	26.7318	8	7	8	7	8	7	7	7	7	8	7	7	7	26.8817	27.0757
O75832	PSMD10	PSD10_HUMAN	26S proteasome non-ATPase regulatory subunit 10		0.906246	0.0971357					1.18635	0.0650125	-0.222971	-2.25368	0.993553	0.192103	-0.229623	-1.93247	0.018624	0.958944	-0.00665188	-0.0548705	21.6149	21.4084	21.347	21.6311	21.4414	21.2826	21.2765	21.1091	21.5281	21.2284	21.5974	21.6742	7	5	5	5	5	5	3	2	5	6	5	5	4	21.4388	21.5057
O75844	ZMPSTE24	FACE1_HUMAN	CAAX prenyl protease 1 homolog		0.757332	0.138366					1.1409	0.0697427	0.146384	2.17766	0.0761341	0.895669	0.018466	0.211899	0.842405	0.141795	-0.127918	-1.68107	27.427	27.3871	27.4743	27.5585	27.676	27.7299	27.5291	27.4974	27.7373	27.4529	27.6637	27.5048	17	16	16	17	17	16	16	16	16	17	16	15	16	27.5578	27.4632
O75845	SC5D	SC5D_HUMAN	Lathosterol oxidase		1.1257	0.059362	+			DKO_WT	1.47372	0.0386635	0.318092	2.74314	1.04301	0.176139	2.02371	2.01464	0.854684	0.138057	1.70562	1.70156	23.9362	23.7032	23.7273	23.6162	24.2727	24.1686	23.9415	23.8725	20.1199	20.5445	24.0974	23.3986	2	2	2	2	1	2	2	1	2	2	2	2	2	23.8956	23.7506
O75874	IDH1	IDHC_HUMAN	Isocitrate dehydrogenase [NADP] cytoplasmic	+	4.93997	7.31707e-05	+		+	DKO_WT;WT_RSC	4.39872	0.000583333	-1.21147	-10.6719	0.588711	0.387234	-0.143715	-1.25012	3.30875	0.0039548	1.06776	6.81075	25.7539	25.7257	25.2887	25.4774	24.4108	24.3254	24.2861	24.3776	24.163	24.6116	24.5578	24.6423	18	14	18	17	12	15	15	14	18	14	17	15	16	24.919	25.5738
O75879	GATB	GATB_HUMAN	Glutamyl-tRNA(Gln) amidotransferase subunit B, mitochondrial		1.02301	0.0747366	+			DKO_WT	1.51606	0.0363389	0.179683	2.81698	0.846178	0.248904	0.111689	1.68737	0.335012	0.447991	-0.0679936	-0.784901	23.8918	23.8662	24.1154	24.0439	24.1494	24.1617	24.2152	24.1098	23.9402	23.982	24.2238	24.0433	16	15	10	14	11	14	16	13	15	14	13	15	15	24.0665	23.9831
O75880	SCO1	SCO1_HUMAN	Protein SCO1 homolog, mitochondrial		1.126	0.0593679	+			DKO_WT	2.03507	0.0160195	0.171254	3.77594	1.17829	0.146609	0.21464	2.24019	0.160591	0.684471	0.0433865	0.417428	28.0932	28.091	28.274	28.1578	28.3277	28.3103	28.2976	28.3654	28.0988	27.8484	28.2241	28.2712	6	6	6	6	6	6	5	5	5	6	6	5	6	28.2032	28.1559
O75882	ATRN	ATRN_HUMAN	Attractin		1.06682	0.0679656	+			DKO_WT	1.65075	0.0294817	0.23438	3.05567	0.776385	0.2805	0.14269	1.57053	0.371668	0.410926	-0.0916901	-0.855831	23.2455	22.9349	23.1734	23.1668	23.3478	23.4679	23.3461	23.2964	23.13	23.0338	23.3698	23.3538	11	9	9	7	9	9	8	9	9	10	9	9	9	23.2464	23.1348
O75884	RBBP9	RBBP9_HUMAN	Serine hydrolase RBBP9		0.493289	0.269557					0.747967	0.151125	-1.54319	-1.5227	0.117296	0.83518	-0.384205	-0.315157	0.833611	0.144053	1.15898	1.66639	23.7512	23.3859	23.8881	23.5434	22.9698	23.0765	23.2671	19.0825	20.4236	23.1568	23.1557	23.1967	3	2	2	2	NaN	3	2	3	2	2	2	1	2	23.3685	23.6549
O75886	STAM2	STAM2_HUMAN	Signal transducing adapter molecule 2	+	1.58187	0.0236281	+		+	DKO_WT;WT_RSC	1.59613	0.0318672	-0.126698	-2.95816	0.1261	0.823378	-0.0152783	-0.336436	1.72536	0.028366	0.11142	3.19064	23.4635	23.4499	23.4121	23.3641	23.3804	23.2935	23.3068	23.2021	23.3681	23.3193	23.2382	23.3184	12	9	10	11	12	8	10	8	9	10	10	9	9	23.345	23.4229
O75896	TUSC2	TUSC2_HUMAN	Tumor suppressor candidate 2		0.368775	0.374859					0.641422	0.1926	-0.202003	-1.34138	0.311701	0.617782	0.394175	0.738884	0.515352	0.29048	0.596178	1.12073	22.4101	22.3077	22.7346	22.6738	22.217	22.0765	22.4784	22.5462	20.3726	22.4063	22.4133	22.5493	2	2	2	2	NaN	2	2	2	2	2	2	2	2	22.449	22.5424
O75907	DGAT1	DGAT1_HUMAN	Diacylglycerol O-acyltransferase 1	+	1.90791	0.0129006			+	WT_RSC	0.658639	0.185267	-1.32177	-1.37093	0.926756	0.215499	1.82517	1.82152	4.5236	0	3.14694	11.2193	23.8262	23.8787	23.769	23.6638	24.1136	24.1439	20.9088	20.6843	20.5929	21.4158	20.4154	20.1259	3	1	2	2	1	2	2	1	2	1	3	1	1	23.9099	23.7866
O75909	CCNK	CCNK_HUMAN	Cyclin-K		1.0594	0.0689312			+	WT_RSC	1.01077	0.089319	0.182032	1.96107	0.130421	0.817479	-0.0364904	-0.346786	1.55973	0.0375649	-0.218522	-2.89371	24.4673	24.4525	24.3761	24.292	24.803	24.6085	24.4334	24.4711	24.7022	24.5369	24.7441	24.4787	11	11	10	10	11	9	11	10	9	11	10	10	11	24.5381	24.3986
O75915	ARL6IP5	PRAF3_HUMAN	PRA1 family protein 3		0.643592	0.181737					0.681829	0.175237	1.41011	1.41057	1.01396	0.18505	2.39298	1.96636	0.256165	0.544504	0.982864	0.62592	23.3274	23.8357	24.3137	19.9238	24.2738	24.4966	24.1447	24.1259	20.2247	24.0193	23.8737	19.3514	3	3	2	3	1	3	3	3	3	2	1	2	1	24.0793	23.8811
O75925	PIAS1	PIAS1_HUMAN	E3 SUMO-protein ligase PIAS1	+	1.88076	0.0134409	+		+	DKO_WT;WT_RSC	2.16897	0.0138454	0.300622	4.04337	0.264841	0.663714	-0.0694356	-0.643906	1.64713	0.0327082	-0.370058	-3.04917	21.5846	21.5594	21.4837	21.2942	21.7646	21.7235	21.754	21.8823	21.6531	22.0726	21.7034	21.973	6	4	4	3	2	5	5	4	5	3	3	5	5	21.7184	21.4849
O75934	BCAS2	SPF27_HUMAN	Pre-mRNA-splicing factor SPF27	+	2.34441	0.00560116			+	WT_RSC	1.10836	0.07374	0.25342	2.12338	1.44764	0.0989011	-0.317561	-2.69792	2.21919	0.0143219	-0.570982	-4.14618	25.3432	25.2811	25.6007	25.6881	25.704	25.5638	25.8874	25.7714	26.1854	25.7796	26.0407	26.1913	15	14	13	14	13	15	14	15	14	13	14	14	14	25.7801	25.4883
O75935	DCTN3	DCTN3_HUMAN	Dynactin subunit 3	+	1.36348	0.0364148					1.194	0.0636767	-1.54025	-2.26652	1.09937	0.162335	-1.46114	-2.10841	0.130574	0.736422	0.0791054	0.347149	22.8768	22.6174	22.2583	22.6868	20.943	19.5756	20.9364	22.8232	21.9975	22.8122	22.7728	22.5403	4	1	2	1	4	3	1	2	2	2	2	2	2	22.6232	22.6267
O75937	DNAJC8	DNJC8_HUMAN	DnaJ homolog subfamily C member 8		0.40929	0.335717					0.0520752	0.866772	0.0126286	0.14825	0.451746	0.491812	-0.137332	-1.00568	0.606893	0.234447	-0.149961	-1.28174	25.6346	25.762	25.6417	25.7481	25.7245	25.9246	25.6019	25.5861	26.1556	25.8468	25.6322	25.7517	11	10	9	9	9	9	11	10	8	8	9	9	8	25.7597	25.6978
O75940	SMNDC1	SPF30_HUMAN	Survival of motor neuron-related-splicing factor 30		0.405188	0.339273					0.49342	0.275958	-0.122241	-1.0814	0.585241	0.388934	-0.290668	-1.24406	0.29844	0.490728	-0.168427	-0.712357	24.1469	24.213	24.5301	24.3254	24.02	24.124	24.2039	24.3787	25.0841	24.0572	24.2731	24.4748	9	9	9	8	8	8	8	9	9	9	9	9	9	24.3484	24.3113
O75947	ATP5PD	ATP5H_HUMAN	ATP synthase subunit d, mitochondrial		0.406795	0.33794					1.11122	0.0735257	0.179482	2.12815	0.0704601	0.902776	0.0289588	0.197126	0.424664	0.360648	-0.150523	-0.955699	29.0981	28.9733	29.1548	29.3198	29.3689	29.3225	29.3831	29.1895	29.5981	28.9178	29.3374	29.2949	10	10	10	10	10	10	10	10	10	10	10	10	10	29.2579	29.1419
O75954	TSPAN9	TSN9_HUMAN	Tetraspanin-9	+	1.2665	0.0440592					1.2039	0.0626155	-0.240656	-2.28312	0.554853	0.412386	0.21412	1.19079	1.35129	0.0550536	0.454776	2.53239	22.6286	22.3944	22.6309	22.7488	22.5818	22.2773	22.3178	22.2633	22.0752	21.738	22.5173	22.2532	2	2	2	2	2	2	2	2	2	2	2	2	2	22.3928	22.6063
O75955	FLOT1	FLOT1_HUMAN	Flotillin-1		0.345542	0.398951					0.464802	0.295563	0.0545931	1.02955	0.615478	0.370132	0.0446358	1.29662	0.0842199	0.821452	-0.00995731	-0.232711	26.7671	26.7823	26.9505	26.8268	26.7905	26.8963	26.933	26.9254	26.8385	26.8575	26.8143	26.8563	30	30	30	28	30	29	28	29	27	30	30	29	28	26.8544	26.8335
O75962	TRIO	TRIO_HUMAN	Triple functional domain protein		0.660799	0.173858					0.789153	0.139063	0.468688	1.59197	0.309691	0.619327	0.213864	0.734878	1.28431	0.0618206	-0.254825	-2.41859	19.0239	19.321	19.2602	19.0043	19.2067	20.4155	19.639	19.223	19.5868	19.4347	19.3151	19.2922	5	1	3	3	2	2	1	2	5	4	4	3	3	19.2762	19.1592
O75964	ATP5MG	ATP5L_HUMAN	ATP synthase subunit g, mitochondrial		0.371505	0.372204					0.109184	0.743219	0.02982	0.295314	0.487198	0.465446	0.161909	1.07018	0.508445	0.295063	0.132089	1.10838	28.9528	28.9245	28.9825	29.0524	28.7937	28.8945	29.1935	29.1497	28.5495	28.7932	29.0904	28.9507	4	4	4	4	4	4	4	4	4	4	4	4	4	28.9536	28.9788
O75970	MPDZ	MPDZ_HUMAN	Multiple PDZ domain protein		0.570939	0.219255					1.20337	0.0626403	-0.0685906	-2.28222	0.272127	0.65855	0.0558271	0.658911	0.715832	0.18449	0.124418	1.46838	23.4726	23.4297	23.3791	23.3898	23.4118	23.3384	23.3279	23.3187	23.0553	23.3922	23.3151	23.4109	16	11	12	11	6	10	9	11	12	10	11	11	11	23.3568	23.4183
O75976	CPD	CBPD_HUMAN	Carboxypeptidase D	+	3.04897	0.00152494			+	WT_RSC	1.30322	0.051658	0.143198	2.45062	1.4971	0.0928052	-0.198256	-2.78385	3.61517	0.00258009	-0.341453	-7.74995	24.9965	24.9947	25.0459	25.0076	25.1956	25.288	25.1137	25.02	25.47	25.3179	25.3512	25.2713	43	42	40	42	41	36	41	37	36	41	37	40	39	25.1814	25.0113
O76003	GLRX3	GLRX3_HUMAN	Glutaredoxin-3	+	2.17134	0.00776938	+		+	DKO_WT;WT_RSC	2.17309	0.0137957	-0.363045	-4.05175	0.266747	0.661657	-0.054884	-0.647842	1.67771	0.030946	0.308161	3.10422	25.4432	25.3484	25.1101	25.2162	25.0141	24.9932	24.8563	24.8022	24.8384	25.0927	24.8733	25.0808	10	8	10	9	8	9	9	9	10	10	10	8	10	25.0692	25.285
O76021	RSL1D1	RL1D1_HUMAN	Ribosomal L1 domain-containing protein 1		0.252845	0.511638					0.333269	0.409787	0.0677791	0.781486	0.0682767	0.907241	-0.0123687	-0.191404	0.455096	0.336343	-0.0801477	-1.01182	26.5863	26.728	26.8984	26.8463	26.8364	26.6847	26.8919	26.9171	26.9316	26.7476	26.834	26.8663	22	22	21	22	21	22	21	22	20	22	22	22	22	26.8175	26.7697
O76024	WFS1	WFS1_HUMAN	Wolframin	+	1.82691	0.0148026		+		DKO_RSC	0.730342	0.157441	0.111096	1.49294	2.05211	0.04179	0.277093	3.80944	1.12713	0.0806189	0.165997	2.15469	23.3141	23.4579	23.5852	23.4332	23.5638	23.6483	23.4196	23.603	23.2413	23.3163	23.4094	23.1593	16	15	14	13	12	15	13	15	14	11	12	15	13	23.4366	23.4508
O76031	CLPX	CLPX_HUMAN	ATP-dependent Clp protease ATP-binding subunit clpX-like, mitochondrial	+	7.27549	0	+		+	DKO_WT;WT_RSC	5.26084	0	0.499318	15.0211	1.8276	0.0589474	0.106938	3.37916	7.00485	0	-0.39238	-29.5842	26.7998	26.7755	26.8256	26.7766	27.325	27.2899	27.3515	27.2085	27.1929	27.1904	27.1949	27.1689	31	30	28	29	28	28	29	28	27	30	29	30	28	27.1075	26.7945
O76061	STC2	STC2_HUMAN	Stanniocalcin-2		0.320633	0.425945					0.708311	0.165146	0.390893	1.45562	0.268851	0.661413	0.182621	0.652175	0.227586	0.584139	-0.208272	-0.565672	20.3828	19.2924	19.4278	19.3975	19.7757	20.0218	20.0856	20.1809	19.8901	20.5658	19.4391	19.4384	2	2	1	2	1	2	2	1	2	2	2	2	2	19.7108	19.3737
O76070	SNCG	SYUG_HUMAN	Gamma-synuclein	+	1.94024	0.01209	+		+	DKO_WT;WT_RSC	1.85068	0.0207533	-0.937329	-3.42233	0.933622	0.212757	1.00487	1.83293	1.7388	0.028056	1.9422	3.21519	22.8429	22.9276	21.7879	22.3199	21.6983	21.3626	21.596	21.4721	21.383	19.2539	21.4785	19.9941	2	2	2	2	1	2	2	1	1	1	2	2	1	22.1649	22.7207
O76071	CIAO1	CIAO1_HUMAN	Probable cytosolic iron-sulfur protein assembly protein CIAO1	+	3.86429	0.000417778	+		+	DKO_WT;WT_RSC	3.00603	0.00442414	-0.320183	-5.97463	0.638496	0.356157	0.0733829	1.33634	3.25487	0.00406469	0.393566	6.65562	24.5278	24.416	24.497	24.6142	24.1385	24.2818	24.2155	24.1384	24.1832	24.0121	24.0918	24.1936	14	14	14	14	11	12	13	10	13	14	13	14	14	24.2878	24.5155
O76094	SRP72	SRP72_HUMAN	Signal recognition particle subunit SRP72	+	3.23078	0.00117997	+		+	DKO_WT;WT_RSC	2.43253	0.00969261	-0.299998	-4.59955	0.743296	0.296285	0.109659	1.51482	3.00542	0.005375	0.409657	5.97303	25.9264	26.0022	25.821	25.829	25.6936	25.4633	25.5866	25.635	25.3452	25.6036	25.4831	25.508	35	31	32	32	31	33	31	33	32	33	33	32	30	25.6711	25.8966
O94760	DDAH1	DDAH1_HUMAN	N(G),N(G)-dimethylarginine dimethylaminohydrolase 1		0.412766	0.332627					0.277518	0.471297	0.0580282	0.669953	0.26358	0.664658	-0.0615578	-0.641301	1.03674	0.0958911	-0.119586	-2.00421	25.3736	25.4245	25.288	25.3162	25.4541	25.5967	25.3762	25.2075	25.5654	25.4354	25.3411	25.5388	17	15	15	15	16	15	15	15	15	15	15	15	15	25.4141	25.3516
O94761	RECQL4	RECQ4_HUMAN	ATP-dependent DNA helicase Q4	+	1.79262	0.0158393	+		+	DKO_WT;WT_RSC	1.61556	0.0310739	0.682077	2.99273	0.0532884	0.925803	0.0321527	0.151525	1.89216	0.0227553	-0.649925	-3.50051	21.0873	21.3325	20.6437	20.9431	22.143	21.2824	21.6285	21.6811	21.6681	21.9165	21.6772	21.3446	6	5	1	4	2	2	2	3	1	4	1	4	2	21.6557	21.3325
O94762	RECQL5	RECQ5_HUMAN	ATP-dependent DNA helicase Q5	+	1.34208	0.0379741	+			DKO_WT	1.83232	0.0213555	0.268986	3.38799	0.249154	0.679184	0.0669556	0.611286	1.17417	0.0747515	-0.20203	-2.23329	22.8897	22.9175	22.8976	22.7624	23.0293	23.0482	23.126	23.3397	22.9276	23.3081	22.9947	23.0449	17	13	8	11	11	8	10	8	15	11	8	15	13	23.0331	22.8681
O94763	URI1	RMP_HUMAN	Unconventional prefoldin RPB5 interactor 1	+	3.01955	0.00164352	+		+	DKO_WT;WT_RSC	1.8679	0.0200195	-0.336087	-3.45468	0.669645	0.337239	0.119935	1.38977	3.6764	0.00254378	0.456022	7.94997	22.6572	22.6009	22.6989	22.4626	22.3462	22.4336	22.2458	22.0496	22.2054	22.0858	22.1671	22.1371	6	3	5	4	5	5	4	5	6	4	6	4	5	22.3575	22.6076
O94766	B3GAT3	B3GA3_HUMAN	Galactosylgalactosylxylosylprotein 3-beta-glucuronosyltransferase 3	+	1.57393	0.0240244			+	WT_RSC	1.02767	0.0864745	-0.214539	-1.98914	0.633201	0.359187	0.117218	1.32723	1.7052	0.0294153	0.331757	3.15396	22.5892	22.7889	23.0115	22.7824	22.6043	22.744	22.5265	22.439	22.4153	22.641	22.3939	22.3947	10	9	9	6	6	9	10	7	10	8	10	8	9	22.623	22.8008
O94776	MTA2	MTA2_HUMAN	Metastasis-associated protein MTA2		0.0436852	0.900823					0.146586	0.668352	-0.029469	-0.384974	0.0183786	0.976012	0.00459909	0.0541619	0.155085	0.693617	0.0340681	0.404737	25.6597	25.6634	25.8764	25.8026	25.647	25.6076	25.8158	25.8137	25.5316	25.836	25.7457	25.7525	25	23	22	22	21	19	21	19	24	22	24	23	23	25.7329	25.7535
O94782	USP1	UBP1_HUMAN	Ubiquitin carboxyl-terminal hydrolase 1		0.591146	0.208016					0.454584	0.302379	-0.0961094	-1.01088	0.232127	0.696806	0.0584769	0.575352	1.37119	0.052523	0.154586	2.56638	22.6547	22.7067	22.6883	22.813	22.3971	22.7472	22.5569	22.7769	22.5056	22.6285	22.4506	22.6595	11	7	7	7	5	7	6	7	5	7	7	8	6	22.6374	22.7169
O94804	STK10	STK10_HUMAN	Serine/threonine-protein kinase 10		0.29312	0.459215					0.291863	0.454715	-0.104983	-0.699101	0.663096	0.340449	-0.200692	-1.37857	0.189574	0.642556	-0.0957093	-0.482888	22.3013	22.376	22.1983	21.7406	22.1457	22.1072	21.9396	22.0037	22.1756	22.6492	22.0178	22.1564	12	6	10	10	9	7	8	9	5	9	7	7	8	22.168	22.174
O94822	LTN1	LTN1_HUMAN	E3 ubiquitin-protein ligase listerin		1.12282	0.0597285	+			DKO_WT	4.22111	0.0005	-0.724548	-9.93532	0.480228	0.469129	-0.348166	-1.05758	0.518019	0.288454	0.376382	1.12549	21.5955	21.6793	21.4543	21.3874	20.8077	20.8068	20.7273	20.8767	22.0294	21.1223	20.4452	21.0142	8	3	7	3	2	8	4	8	6	2	6	7	3	21.2333	21.5337
O94826	TOMM70	TOM70_HUMAN	Mitochondrial import receptor subunit TOM70	+	4.18741	0.000195402	+		+	DKO_WT;WT_RSC	4.46275	0	0.454749	10.9494	1.56693	0.0836673	0.16283	2.90643	2.3069	0.0122704	-0.291919	-4.32921	27.766	27.7386	27.8728	27.9005	28.2913	28.2396	28.2944	28.2716	28.1432	27.9542	28.2072	28.1409	28	28	27	28	27	28	28	27	27	28	28	28	28	28.082	27.8211
O94842	TOX4	TOX4_HUMAN	TOX high mobility group box family member 4	+	1.84728	0.0142704	+		+	DKO_WT;WT_RSC	1.31995	0.0497363	0.356009	2.47903	0.462417	0.483432	-0.0992742	-1.0252	1.80715	0.0249364	-0.455284	-3.34112	22.7766	22.8903	23.3218	23.1302	23.4185	23.1659	23.45	23.5085	23.4966	23.311	23.5788	23.5537	8	8	8	7	7	5	7	6	8	8	7	8	8	23.3207	23.0453
O94851	MICAL2	MICA2_HUMAN	[F-actin]-monooxygenase MICAL2	+	2.64555	0.00348607	+			DKO_WT	2.6737	0.0073835	-0.295557	-5.14778	1.4099	0.105201	-0.170948	-2.63279	1.26947	0.063401	0.124609	2.3935	22.3967	22.4043	22.4488	22.3061	22.0137	22.2363	22.0569	22.0667	22.3417	22.3327	22.1754	22.2076	9	7	8	8	8	9	8	8	9	7	7	9	7	22.2557	22.3899
O94854	MACF1	K0754_HUMAN	Microtubule-actin cross-linking factor 1, isoforms 6/7		0.571756	0.218815					0.898207	0.11157	0.319012	1.77405	0.84136	0.251199	0.339164	1.67933	0.026271	0.942229	0.0201516	0.0767705	21.9259	21.1436	21.8131	21.546	21.8205	21.8885	21.9624	22.0332	21.0133	21.8317	21.6488	21.8541	8	4	4	7	4	4	4	4	4	6	3	4	2	21.7369	21.6373
O94855	SEC24D	SC24D_HUMAN	Protein transport protein Sec24D	+	1.93741	0.0121733	+		+	DKO_WT;WT_RSC	1.90566	0.0191652	-0.352058	-3.52611	0.487951	0.464789	0.146946	1.07154	1.78142	0.0257554	0.499004	3.29349	23.8189	23.842	23.5085	23.5802	23.2821	23.2872	23.2751	23.497	22.8989	23.4893	23.0924	23.2731	16	13	15	15	10	16	14	13	16	12	14	12	10	23.4278	23.6947
O94864	SUPT7L	ST65G_HUMAN	STAGA complex 65 subunit gamma	+	1.52312	0.0266871			+	WT_RSC	0.255744	0.499406	0.0691233	0.625044	1.08033	0.166501	-0.239301	-2.07671	2.5332	0.00975372	-0.308424	-4.82353	23.2058	23.124	23.1958	23.0373	23.3563	22.928	23.1814	23.3737	23.5946	23.3896	23.441	23.3713	8	7	7	4	6	7	7	7	8	5	7	7	7	23.2777	23.1423
O94874	UFL1	UFL1_HUMAN	E3 UFM1-protein ligase 1	+	3.02949	0.00158324	+		+	DKO_WT;WT_RSC	2.79208	0.00632469	0.2621	5.43227	0.0450166	0.937235	0.00757742	0.129048	2.78058	0.00825043	-0.254522	-5.40416	25.3186	25.2789	25.3847	25.2931	25.6284	25.6756	25.5054	25.5143	25.603	25.564	25.6603	25.4661	36	34	33	35	32	34	34	34	31	32	32	35	34	25.4975	25.3194
O94875	SORBS2	SRBS2_HUMAN	Sorbin and SH3 domain-containing protein 2	+	8.49095	0	+		+	DKO_WT;WT_RSC	6.24286	0	-2.67227	-22.0306	0.845133	0.249059	0.25068	1.68562	7.08529	0	2.92295	30.5172	23.6589	23.6268	23.7626	23.7098	21.1892	20.967	21.2078	20.705	20.8324	20.9195	20.5026	20.8117	7	1	7	4	NaN	7	3	NaN	7	NaN	7	3	NaN	23.0383	23.6904
O94880	PHF14	PHF14_HUMAN	PHD finger protein 14		0.755453	0.138879					0.922445	0.106117	0.535397	1.81436	0.0784155	0.89189	0.0582581	0.217799	0.814823	0.150634	-0.477139	-1.63498	20.1848	20.362	20.9862	21.0881	20.8472	21.042	21.1371	21.7364	21.247	20.6665	21.0571	21.559	6	3	1	3	3	NaN	3	NaN	3	3	5	3	3	21.2153	21.038
O94886	TMEM63A	CSCL1_HUMAN	CSC1-like protein 1		0.284697	0.469604					0.140601	0.680761	0.0426011	0.370929	0.629779	0.361497	0.11735	1.32133	0.338234	0.44523	0.074749	0.791203	24.7738	24.6452	24.4326	24.431	24.681	24.8016	24.4892	24.4812	24.4735	24.4191	24.6177	24.4733	6	3	4	4	5	3	4	4	2	4	4	4	5	24.566	24.5781
O94887	FARP2	FARP2_HUMAN	FERM, ARHGEF and pleckstrin domain-containing protein 2	+	3.17919	0.00129519	+	+		DKO_RSC;DKO_WT	2.06546	0.0155085	0.166788	3.8358	3.1555	0.0109348	0.322849	6.37684	1.30425	0.0602594	0.156062	2.45237	23.0126	22.8504	23.0312	22.9394	23.151	23.1179	23.1436	23.0882	22.6664	22.8547	22.8014	22.8867	11	9	8	9	7	7	8	7	9	8	9	7	6	22.9693	22.9601
O94888	UBXN7	UBXN7_HUMAN	UBX domain-containing protein 7		0.855054	0.10989					0.580885	0.221748	0.121437	1.23646	0.464245	0.481454	-0.0952673	-1.02853	1.10725	0.0838612	-0.216704	-2.12153	22.2391	22.2511	22.0382	21.9441	22.0781	22.3736	22.2191	22.2874	22.4222	22.4179	22.1331	22.366	6	3	5	4	4	6	4	5	6	2	5	4	5	22.2384	22.124
O94901	SUN1	SUN1_HUMAN	SUN domain-containing protein 1	+	1.95609	0.0117539	+		+	DKO_WT;WT_RSC	2.10602	0.0147806	0.406465	3.91645	0.615919	0.369717	0.142108	1.29738	1.40098	0.0493306	-0.264357	-2.61747	22.5328	22.632	22.798	22.8088	23.0554	22.9393	23.0851	23.3177	22.7514	22.9971	23.1139	22.9667	14	9	8	9	8	9	10	9	9	11	8	11	10	22.932	22.6975
O94903	PLPBP	PLPHP_HUMAN	Pyridoxal phosphate homeostasis protein	+	2.14978	0.00804786	+		+	DKO_WT;WT_RSC	1.91232	0.0189241	-1.55497	-3.53877	0.578743	0.393383	-0.554204	-1.23271	3.524	0.00320913	1.00077	7.45999	23.7418	23.7073	23.4842	23.7841	22.6545	22.5984	20.8307	22.4141	22.5347	22.5541	22.6007	23.0249	5	NaN	5	2	2	5	3	2	4	2	3	3	3	23.1099	23.6839
O94905	ERLIN2	ERLN2_HUMAN	Erlin-2	+	8.88817	0	+	+	+	DKO_RSC;DKO_WT;WT_RSC	6.07168	0	-6.10897	-20.6142	6.23999	0	-6.49807	-22.0061	1.74619	0.0275154	-0.3891	-3.22871	26.3047	26.3067	26.6019	26.6124	20.4213	20.9491	19.5811	20.4382	26.7937	26.6322	26.9759	26.9803	17	NaN	15	NaN	17	15	NaN	15	14	16	15	NaN	17	26.6715	26.4643
O94906	PRPF6	PRP6_HUMAN	Pre-mRNA-processing factor 6	+	2.51444	0.00432486			+	WT_RSC	1.14477	0.0692659	0.293295	2.18412	1.51677	0.089322	-0.258666	-2.81822	2.59618	0.00924786	-0.55196	-4.96714	25.7896	25.9443	26.242	26.1781	26.1884	26.2339	26.3398	26.5651	26.6794	26.5041	26.566	26.6123	56	52	45	47	54	48	51	51	46	55	50	51	54	26.3439	26.0498
O94910	ADGRL1	AGRL1_HUMAN	Adhesion G protein-coupled receptor L1	+	2.03501	0.0100525	+	+		DKO_RSC;DKO_WT	1.844	0.021172	0.528909	3.40981	2.51557	0.0228133	0.573843	4.78381	0.0863018	0.818338	0.0449343	0.238025	21.6321	21.524	22.0441	22.1354	22.3648	22.275	22.458	22.3534	21.8057	21.5018	22.0592	21.7891	6	6	5	5	4	2	5	3	6	5	6	6	5	22.0309	21.8573
O94913	PCF11	PCF11_HUMAN	Pre-mRNA cleavage complex 2 protein Pcf11	+	3.12381	0.0013567	+		+	DKO_WT;WT_RSC	1.81698	0.0219566	0.219923	3.35939	1.3061	0.120135	-0.199958	-2.45551	3.25186	0.00405376	-0.419881	-6.64702	23.1274	23.1454	23.0165	23.0834	23.2724	23.1827	23.3343	23.4629	23.351	23.5723	23.526	23.6029	22	19	17	20	19	18	17	18	18	21	16	19	20	23.3193	23.094
O94915	FRYL	FRYL_HUMAN	Protein furry homolog-like		0.1046	0.768702					0.227839	0.536529	-0.124873	-0.566212	0.0693687	0.904916	0.060801	0.194269	0.29142	0.499357	0.185674	0.698207	21.2661	21.3433	20.9147	20.9957	21.0664	21.1487	20.4499	21.3553	20.6277	21.6696	20.6678	20.812	7	3	3	5	3	4	5	7	5	4	2	4	4	21.0663	21.141
O94916	NFAT5	NFAT5_HUMAN	Nuclear factor of activated T-cells 5	+	2.07057	0.00943337	+		+	DKO_WT;WT_RSC	1.33953	0.0487245	0.405065	2.51234	0.922593	0.216981	-0.198445	-1.8146	1.91588	0.0220186	-0.60351	-3.54555	22.2476	21.6682	22.3176	22.0056	22.2895	22.4309	22.5642	22.5749	22.4452	22.6111	22.7606	22.8362	6	4	4	5	5	3	4	5	3	5	3	4	3	22.4275	22.0813
O94923	GLCE	GLCE_HUMAN	D-glucuronyl C5-epimerase	+	3.61644	0.000687161	+		+	DKO_WT;WT_RSC	2.11293	0.0148045	0.40232	3.93028	1.40062	0.106913	-0.231324	-2.61684	3.51506	0.00335821	-0.633644	-7.43205	22.4038	22.2392	22.5732	22.3341	22.9483	22.8847	22.6664	22.6602	23.065	22.9115	23.13	22.9784	8	7	7	6	6	5	6	6	5	8	5	8	8	22.7604	22.3928
O94925	GLS	GLSK_HUMAN	Glutaminase kidney isoform, mitochondrial		0.256275	0.506697					0.460437	0.298499	-0.0897236	-1.02158	0.034752	0.952487	-0.0073638	-0.100662	0.343766	0.439597	0.0823598	0.801993	26.4639	26.3536	26.6517	26.6963	26.4447	26.4932	26.5141	26.3545	26.5136	26.2674	26.5265	26.5286	22	19	22	19	20	21	22	20	22	20	21	19	20	26.4887	26.548
O94966	USP19	UBP19_HUMAN	Ubiquitin carboxyl-terminal hydrolase 19	+	2.43661	0.00486836	+		+	DKO_WT;WT_RSC	2.34834	0.010568	0.309899	4.41731	0.879445	0.232852	0.113309	1.74282	1.66407	0.0319171	-0.19659	-3.07963	23.8401	23.8464	23.7917	23.6369	24.092	24.2299	24.0127	24.02	23.8601	24.0308	24.038	23.9726	23	19	19	16	12	18	17	17	16	16	14	15	16	23.9555	23.7812
O94973	AP2A2	AP2A2_HUMAN	AP-2 complex subunit alpha-2	+	6.12452	0	+	+	+	DKO_RSC;DKO_WT;WT_RSC	2.5143	0.00913439	0.1956	4.78094	3.89877	0.00394521	-0.34957	-8.71397	5.23158	0	-0.545169	-14.8495	24.1845	24.1971	24.2991	24.2546	24.4385	24.3401	24.4568	24.4823	24.8009	24.7774	24.828	24.7096	31	29	28	26	29	24	26	27	27	28	28	29	29	24.4994	24.2346
O94979	SEC31A	SC31A_HUMAN	Protein transport protein Sec31A		1.19472	0.0513064	+			DKO_WT	2.20163	0.0132035	-0.362945	-4.11006	0.120055	0.831736	-0.0517697	-0.321853	0.964037	0.11018	0.311175	1.88346	24.7219	24.6939	24.4373	24.5273	24.1558	24.3731	24.1275	24.2721	23.8741	24.5112	24.2411	24.5093	23	17	20	16	15	17	17	19	17	16	20	20	19	24.3894	24.5999
O94985	CLSTN1	CSTN1_HUMAN	Calsyntenin-1		0.243166	0.525593					0.494683	0.275063	0.291067	1.08368	0.386587	0.550941	0.217205	0.884244	0.0855381	0.819042	-0.0738616	-0.236078	21.7556	21.4412	20.7912	21.8115	21.6686	22.1097	21.6987	21.4868	22.0591	21.0747	21.5913	21.37	4	4	3	3	2	3	3	2	1	4	2	3	3	21.6706	21.6784
O94992	HEXIM1	HEXI1_HUMAN	Protein HEXIM1		1.12516	0.0593679					1.24758	0.0581305	-0.379406	-2.35657	0.891412	0.229306	-0.232922	-1.76274	0.478073	0.317691	0.146484	1.05367	21.3991	21.6687	21.1708	21.1749	21.2916	20.9182	20.7881	20.8981	21.0171	21.2535	21.187	21.37	4	4	4	4	4	4	4	4	4	4	4	4	4	21.1976	21.3682
O95049	TJP3	ZO3_HUMAN	Tight junction protein ZO-3		0.103251	0.77124					0.498758	0.272316	0.279266	1.091	0.117321	0.835449	0.136053	0.315217	0.111205	0.770325	-0.143213	-0.300279	19.9163	20.3462	19.796	19.2255	20.3134	19.8204	20.2339	20.0334	19.3086	19.3796	20.0604	21.1082	3	3	2	3	2	2	2	2	3	2	1	3	1	19.9591	20.0394
O95067	CCNB2	CCNB2_HUMAN	G2/mitotic-specific cyclin-B2	+	2.07816	0.0093253	+		+	DKO_WT;WT_RSC	1.73752	0.0252308	0.265512	3.21286	0.0207609	0.972776	-0.00433683	-0.0610254	2.07142	0.0169699	-0.269849	-3.84761	22.6916	22.8118	22.7627	22.546	23.0087	23.1163	22.8928	22.8564	22.9002	23.084	22.9383	22.9689	9	8	5	9	8	7	8	7	7	9	8	6	9	22.8898	22.7065
O95070	YIF1A	YIF1A_HUMAN	Protein YIF1A		0.489384	0.272546					0.649348	0.18885	0.215888	1.355	0.253999	0.674811	0.0918984	0.621408	0.680897	0.198513	-0.12399	-1.40898	22.9289	23.1077	23.2072	22.8888	23.5749	23.3909	22.9893	23.041	23.2387	23.1718	23.1923	23.0257	4	3	2	3	4	4	3	2	2	4	3	2	2	23.1591	23.039
O95071	UBR5	UBR5_HUMAN	E3 ubiquitin-protein ligase UBR5		0.550669	0.231298					0.321166	0.423676	0.0813036	0.757658	0.408331	0.529956	-0.1111	-0.925227	0.875412	0.131581	-0.192404	-1.73611	23.7923	23.4988	23.5211	23.5421	23.5921	23.6048	23.5661	23.9166	23.5211	23.8619	23.8929	23.8481	27	17	20	18	16	19	20	22	19	23	17	20	25	23.6887	23.5936
O95084	PRSS23	PRS23_HUMAN	Serine protease 23	+	2.21923	0.00697895	+		+	DKO_WT;WT_RSC	2.09258	0.0149498	-0.393284	-3.88963	0.406565	0.531737	0.128352	0.921916	2.14724	0.0154339	0.521636	3.9993	22.9843	23.1686	23.0587	22.8708	22.7418	22.4039	22.6243	22.7393	22.3339	22.8377	22.4139	22.4105	9	5	9	9	8	9	7	8	9	8	7	8	6	22.7408	23.0247
O95104	SCAF4	SCAF4_HUMAN	SR-related and CTD-associated factor 4		0.816137	0.120155	+			DKO_WT	1.63873	0.0300228	-0.437253	-3.03413	0.0402727	0.944568	-0.029912	-0.115999	0.7837	0.160004	0.407341	1.58282	23.6129	23.7268	24.0642	23.9323	23.1026	23.4137	23.5145	23.5564	24.0101	22.8717	23.3054	23.5195	8	6	7	7	6	8	7	7	8	8	8	7	7	23.5919	23.8447
O95139	NDUFB6	NDUB6_HUMAN	NADH dehydrogenase [ubiquinone] 1 beta subcomplex subunit 6	+	3.71703	0.000520388	+	+		DKO_RSC;DKO_WT	2.59628	0.00834467	0.355943	4.96737	5.70134	0	0.379589	17.8468	0.125344	0.746377	0.0236459	0.334618	25.017	24.9324	25.2148	25.201	25.4864	25.456	25.4433	25.4033	25.1016	25.043	25.069	25.0571	7	7	7	7	7	7	7	7	7	6	5	6	7	25.2145	25.0963
O95140	MFN2	MFN2_HUMAN	Mitofusin-2	+	2.94746	0.00189944	+	+	+	DKO_RSC;DKO_WT;WT_RSC	2.65607	0.0075018	0.512318	5.10632	2.0547	0.0419935	0.199337	3.81455	1.50749	0.040706	-0.312982	-2.80199	25.0058	25.0425	25.3525	25.3821	25.7267	25.7076	25.7255	25.6724	25.4424	25.4448	25.6572	25.4905	28	28	22	26	23	24	26	23	26	23	24	28	24	25.4898	25.206
O95155	UBE4B	UBE4B_HUMAN	Ubiquitin conjugation factor E4 B	+	2.45656	0.00471529	+		+	DKO_WT;WT_RSC	3.01329	0.00447525	-0.48912	-5.99369	0.43498	0.508262	-0.119923	-0.974815	1.77464	0.0260152	0.369197	3.28098	22.5815	22.4424	22.4102	22.3713	21.8852	22.0489	21.8137	22.1011	22.2279	22.2585	21.8148	22.0274	11	9	10	8	3	9	11	9	10	8	10	10	8	22.1862	22.4536
O95159	ZFPL1	ZFPL1_HUMAN	Zinc finger protein-like 1		0.906481	0.0971025					0.894374	0.112303	0.21625	1.76767	1.53713	0.0873482	0.268598	2.85394	0.133057	0.731989	0.0523481	0.353067	25.6847	26.1391	26.1847	26.1475	26.2336	26.3458	26.219	26.2226	25.7605	26.1832	25.9514	26.0516	6	6	6	6	6	6	6	6	6	6	6	6	6	26.1057	26.0528
O95163	ELP1	ELP1_HUMAN	Elongator complex protein 1		1.1428	0.0574539	+			DKO_WT	1.57004	0.0332825	-0.297853	-2.91193	0.935242	0.212447	-0.226208	-1.83562	0.237487	0.569875	0.0716443	0.586726	23.4896	23.3875	23.2068	23.1975	23.1556	23.1277	22.8431	22.9636	22.9667	23.4313	23.2991	23.2977	26	16	21	16	13	21	19	17	21	15	19	17	20	23.2096	23.3257
O95164	UBL3	UBL3_HUMAN	Ubiquitin-like protein 3		0.67653	0.167313					0.793596	0.138137	0.26117	1.59942	0.394736	0.542118	0.0943418	0.89966	0.571131	0.254797	-0.166829	-1.21939	22.641	22.5314	23.1331	22.8034	22.7564	23.2036	23.1011	23.0925	23.0562	22.9173	22.8751	22.9277	5	4	2	3	4	3	4	4	4	5	5	5	5	22.9334	22.7956
O95168	NDUFB4	NDUB4_HUMAN	NADH dehydrogenase [ubiquinone] 1 beta subcomplex subunit 4	+	2.59628	0.00377586		+	+	DKO_RSC;WT_RSC	0.107648	0.745722	-0.0219407	-0.29153	2.0671	0.0411869	0.387424	3.83905	2.23179	0.0141651	0.409365	4.17219	26.4927	26.739	26.6362	26.6298	26.4635	26.5615	26.701	26.6839	26.0445	26.3364	26.0984	26.3808	6	6	5	4	5	6	5	6	5	4	5	6	5	26.4966	26.627
O95169	NDUFB8	NDUB8_HUMAN	NADH dehydrogenase [ubiquinone] 1 beta subcomplex subunit 8, mitochondrial	+	2.43894	0.00485869		+	+	DKO_RSC;WT_RSC	0.0581783	0.852425	0.00869322	0.164653	2.09997	0.0395624	0.346456	3.90438	1.80049	0.0250569	0.337762	3.32876	25.8324	25.9678	26.082	25.9556	25.9738	25.9635	26.0003	25.9349	25.8566	25.4486	25.6421	25.5394	7	6	6	5	5	7	7	6	6	6	7	7	7	25.8619	25.9621
O95182	NDUFA7	NDUA7_HUMAN	NADH dehydrogenase [ubiquinone] 1 alpha subcomplex subunit 7	+	3.67139	0.000613084		+	+	DKO_RSC;WT_RSC	0.675793	0.177641	-0.09587	-1.40027	2.6523	0.0183086	0.335381	5.09748	3.53375	0.00300775	0.431251	7.49055	25.4929	25.652	25.5207	25.4546	25.5011	25.2791	25.4483	25.5081	25.2041	25.0261	25.103	25.062	9	9	7	9	7	8	7	8	8	9	9	8	7	25.368	25.532
O95197	RTN3	RTN3_HUMAN	Reticulon-3		0.587178	0.209948					0.932541	0.103898	0.145233	1.83113	0.627221	0.362676	0.13677	1.31691	0.0321711	0.929709	-0.00846291	-0.0934344	27.8135	27.6599	27.6174	27.661	27.8767	28.0023	27.7178	27.7361	27.8971	27.6904	27.6912	27.5071	14	12	11	12	11	11	9	10	11	11	10	11	12	27.7452	27.6899
O95202	LETM1	LETM1_HUMAN	Mitochondrial proton/calcium exchanger protein	+	2.26989	0.00640055			+	WT_RSC	0.137459	0.687055	0.0284829	0.363511	1.82565	0.0589974	0.290286	3.37553	2.9485	0.00611623	0.261803	5.82507	27.1516	27.0727	27.1357	27.0817	27.1453	27.3504	27.0472	27.0127	26.9599	26.855	26.8018	26.7777	28	26	27	25	27	27	27	27	27	27	26	26	27	27.0413	27.1108
O95208	EPN2	EPN2_HUMAN	Epsin-2	+	1.76665	0.0165711	+			DKO_WT	1.92342	0.0184786	0.303461	3.55991	1.01248	0.185394	0.127354	1.96391	0.912323	0.121355	-0.176107	-1.79753	21.7541	21.8606	22.114	22.0103	22.3246	22.1854	22.2068	22.2361	22.2512	21.9961	22.0431	22.153	8	8	4	8	8	6	5	5	7	8	7	6	7	22.1034	21.9413
O95210	STBD1	STBD1_HUMAN	Starch-binding domain-containing protein 1	+	5.64198	3.9604e-05	+	+	+	DKO_RSC;DKO_WT;WT_RSC	3.07884	0.00393617	0.338243	6.16805	4.93311	0.00294737	0.741363	13.2019	2.97386	0.00586122	0.40312	5.89063	23.1498	23.1591	23.3452	23.2804	23.5258	23.5716	23.6483	23.5418	22.7581	22.761	22.9679	22.8351	5	4	3	5	2	2	4	3	3	3	4	4	3	23.2452	23.236
O95214	LEPROTL1	LERL1_HUMAN	Leptin receptor overlapping transcript-like 1	+	2.96337	0.00186277	+		+	DKO_WT;WT_RSC	2.7196	0.00706683	-0.353447	-5.25684	0.709574	0.314353	0.146566	1.45776	2.59462	0.00930114	0.500013	4.96356	22.4695	22.6923	22.6149	22.5436	22.3098	22.1723	22.1211	22.3033	21.8982	21.9591	22.2519	22.2112	2	2	2	2	2	2	2	2	2	2	2	2	2	22.3152	22.5825
O95218	ZRANB2	ZRAB2_HUMAN	Zinc finger Ran-binding domain-containing protein 2		0.338331	0.406207					0.0845459	0.792603	-0.0144215	-0.233544	0.365286	0.570458	0.0762053	0.843599	0.625641	0.224351	0.0906267	1.31418	26.3125	26.2703	26.2728	26.3273	26.2756	26.4502	26.2264	26.173	26.3966	26.1505	26.0838	26.1895	13	13	13	13	13	11	13	13	11	13	13	13	13	26.2642	26.2959
O95219	SNX4	SNX4_HUMAN	Sorting nexin-4		0.0179392	0.957312					0.0282794	0.928853	-0.0089016	-0.0824654	0.105643	0.852264	-0.0317502	-0.286579	0.0667746	0.856551	-0.0228486	-0.187454	22.5484	22.6335	22.3788	22.2575	22.3375	22.6303	22.354	22.4609	22.3485	22.6766	22.3116	22.5729	8	6	7	5	3	5	7	5	4	4	5	8	6	22.466	22.4619
O95229	ZWINT	ZWINT_HUMAN	ZW10 interactor		0.708288	0.155201					0.630096	0.197477	-0.708889	-1.32187	0.749209	0.293976	-0.83939	-1.52479	0.306238	0.480845	-0.130501	-0.727986	21.6968	22.1264	21.821	21.9376	21.7622	21.6341	21.7463	19.6035	21.58	22.2193	22.059	22.2455	4	2	2	3	3	3	3	2	4	4	4	1	4	21.9114	21.9042
O95232	LUC7L3	LC7L3_HUMAN	Luc7-like protein 3		0.105053	0.767788					0.199656	0.576597	0.0305452	0.505165	0.0112193	0.984495	-0.000852108	-0.0333237	0.214414	0.604477	-0.0313973	-0.53735	25.514	25.6213	25.7755	25.5645	25.6181	25.6105	25.6697	25.6991	25.6247	25.668	25.6269	25.6812	16	16	16	16	14	16	16	16	15	16	16	16	16	25.6409	25.6222
O95235	KIF20A	KI20A_HUMAN	Kinesin-like protein KIF20A	+	3.56815	0.000756944		+	+	DKO_RSC;WT_RSC	0.458954	0.299682	0.163056	1.01888	2.72972	0.0157733	-0.740995	-5.28109	3.56893	0.00315447	-0.904051	-7.60174	23.0091	23.0307	23.3868	23.3437	23.0572	23.3051	23.3987	23.6614	24.007	23.9834	24.1352	24.2609	34	27	22	28	28	21	23	28	24	32	23	30	32	23.6135	23.203
O95239	KIF4A	KIF4A_HUMAN	Chromosome-associated kinesin KIF4A		0.324517	0.421625					0.213659	0.555502	0.0387912	0.535715	0.318091	0.612855	-0.105947	-0.751573	0.522259	0.286058	-0.144738	-1.13305	24.2008	24.0812	24.1377	24.077	24.2311	24.0761	24.0302	24.3145	24.1835	24.6351	24.1778	24.0793	21	15	19	17	16	15	14	19	16	17	15	19	15	24.1944	24.1251
O95243	MBD4	MBD4_HUMAN	Methyl-CpG-binding domain protein 4	+	1.46434	0.0298934	+		+	DKO_WT;WT_RSC	1.651	0.0294971	0.306992	3.05613	0.00211274	0.996388	-0.000786781	-0.00633991	1.50155	0.0410735	-0.307778	-2.79162	22.6432	22.7648	22.5181	22.523	22.9333	22.6841	23.0348	23.0249	22.8086	23.1596	22.9718	22.7402	11	10	10	8	7	10	8	10	11	8	9	11	11	22.831	22.6159
O95249	GOSR1	GOSR1_HUMAN	Golgi SNAP receptor complex member 1	+	1.94736	0.0119096		+		DKO_RSC	1.19864	0.0631311	0.152326	2.2743	2.14844	0.0368945	0.286752	4.00174	0.838692	0.142581	0.134427	1.67487	25.0759	25.3322	25.2437	25.2513	25.3654	25.4931	25.3418	25.3121	24.9377	25.1035	25.2283	25.0959	8	6	6	7	6	6	8	4	7	7	7	6	6	25.2392	25.2287
O95251	KAT7	KAT7_HUMAN	Histone acetyltransferase KAT7	+	3.67796	0.000600375		+	+	DKO_RSC;WT_RSC	0.843636	0.124994	0.0900388	1.68313	2.55168	0.0220271	-0.312088	-4.86539	3.24184	0.00413867	-0.402127	-6.61853	22.3513	22.4381	22.4159	22.5205	22.5081	22.4491	22.4915	22.6372	22.765	22.9493	22.7377	22.8823	9	5	6	5	8	5	7	6	9	9	5	7	8	22.6079	22.4327
O95260	ATE1	ATE1_HUMAN	Arginyl-tRNA--protein transferase 1		0.370327	0.373187					0.312396	0.433052	-0.1308	-0.740266	0.311799	0.617814	0.242371	0.739077	0.583748	0.247706	0.373171	1.24146	20.7607	20.5516	20.3754	20.4483	20.6726	20.6604	20.2208	20.059	19.3358	20.6398	20.2114	20.4564	3	2	2	1	1	2	2	3	2	2	3	2	2	20.4539	20.5414
O95274	LYPD3	LYPD3_HUMAN	Ly6/PLAUR domain-containing protein 3	+	4.08074	0.000285714	+	+	+	DKO_RSC;DKO_WT;WT_RSC	1.50556	0.0368183	0.257321	2.79862	2.69051	0.0168462	-0.417304	-5.18754	3.72139	0.00241951	-0.674625	-8.09971	20.4246	20.6581	20.7217	20.5232	20.8676	20.8395	20.6721	20.9777	21.1299	21.3192	21.3506	21.2264	4	3	2	3	4	2	3	4	3	3	3	3	3	20.9233	20.5865
O95292	VAPB	VAPB_HUMAN	Vesicle-associated membrane protein-associated protein B/C	+	3.19065	0.00126343	+		+	DKO_WT;WT_RSC	2.68717	0.00733824	0.353799	5.17962	0.0736453	0.898726	-0.0117931	-0.205436	2.48403	0.0102559	-0.365592	-4.71328	25.9024	25.8705	26.0578	26.1233	26.3539	26.421	26.2721	26.3221	26.4512	26.2412	26.4147	26.3091	13	13	11	13	13	12	12	13	11	13	12	12	12	26.2403	25.9923
O95295	SNAPIN	SNAPN_HUMAN	SNARE-associated protein Snapin		0.119586	0.739004					0.0434011	0.889073	0.0237584	0.124618	0.406185	0.531641	0.139528	0.921204	0.187742	0.644498	0.11577	0.478815	22.7317	23.4731	23.5732	23.3663	23.2801	23.2952	23.294	23.3701	22.7376	23.4039	23.2042	23.3356	5	3	2	4	3	4	3	5	5	4	3	4	4	23.2756	23.3206
O95297	MPZL1	MPZL1_HUMAN	Myelin protein zero-like protein 1	+	2.3435	0.00561332			+	WT_RSC	0.421003	0.329478	-0.0672393	-0.948891	1.76976	0.0643681	0.251766	3.27199	2.32603	0.0122252	0.319005	4.36974	26.1779	25.9488	26.0858	26.069	26.0143	26.1489	25.9271	25.9223	25.8586	25.6538	25.8369	25.6562	9	9	7	7	7	7	8	8	9	8	8	9	8	25.9508	26.0727
O95298	NDUFC2	NDUC2_HUMAN	NADH dehydrogenase [ubiquinone] 1 subunit C2	+	2.25411	0.00653857		+	+	DKO_RSC;WT_RSC	0.407174	0.34183	0.0759377	0.923058	2.93536	0.0142905	0.319805	5.79129	1.53227	0.039381	0.243867	2.8454	25.2664	25.2157	25.4217	25.5417	25.3945	25.3881	25.427	25.5396	25.0403	25.1432	25.0602	25.2264	3	3	3	3	3	3	3	3	3	3	3	3	3	25.3148	25.3672
O95299	NDUFA10	NDUAA_HUMAN	NADH dehydrogenase [ubiquinone] 1 alpha subcomplex subunit 10, mitochondrial	+	2.82449	0.0024908		+	+	DKO_RSC;WT_RSC	0.123892	0.712968	-0.0188279	-0.331124	2.6314	0.0199761	0.241961	5.04868	2.44839	0.0104322	0.260789	4.63438	26.0843	26.239	26.2343	26.2961	26.1306	26.1523	26.2841	26.2115	25.8969	25.8928	26.0088	26.0121	17	17	17	17	17	17	17	17	17	17	17	17	17	26.1265	26.2155
O95302	FKBP9	FKBP9_HUMAN	Peptidyl-prolyl cis-trans isomerase FKBP9	+	2.26743	0.00641695		+	+	DKO_RSC;WT_RSC	0.33469	0.40856	-0.0538187	-0.784271	2.04576	0.0419617	-0.305945	-3.79694	1.91971	0.021729	-0.252127	-3.55285	25.8488	25.714	25.7307	25.8723	25.7519	25.7992	25.8224	25.577	26.0952	25.8686	26.1089	26.1016	13	11	12	11	13	11	11	12	12	13	12	10	12	25.8666	25.7931
O95336	PGLS	6PGL_HUMAN	6-phosphogluconolactonase	+	1.68215	0.0194731	+			DKO_WT	3.23098	0.00310273	-0.245375	-6.58772	0.872457	0.236426	-0.147233	-1.73118	0.582027	0.248543	0.0981421	1.23845	24.6011	24.6261	24.5552	24.5989	24.2726	24.3986	24.4157	24.3129	24.2929	24.6677	24.4878	24.5402	9	7	8	7	3	7	9	6	8	8	7	8	8	24.4869	24.5955
O95340	PAPSS2	PAPS2_HUMAN	Bifunctional 3'-phosphoadenosine 5'-phosphosulfate synthase 2	+	2.05375	0.00973697	+		+	DKO_WT;WT_RSC	2.07824	0.0151334	-1.50432	-3.86113	0.42344	0.517184	-0.436444	-0.953424	2.19448	0.0148323	1.06787	4.09541	22.3639	22.3709	22.0641	22.2614	19.7664	20.7593	21.6298	20.8876	20.8577	20.678	21.6495	21.6035	7	2	7	NaN	1	6	1	1	6	2	6	NaN	3	22.0289	22.2703
O95347	SMC2	SMC2_HUMAN	Structural maintenance of chromosomes protein 2	+	2.47967	0.00454487	+	+		DKO_RSC;DKO_WT	1.3306	0.0492364	-0.219916	-2.49713	2.63801	0.0191832	-0.429133	-5.06407	1.15176	0.0774713	-0.209217	-2.19581	24.5838	24.5072	24.2829	24.3484	24.2372	24.1926	24.0758	24.3369	24.4929	24.808	24.6508	24.6075	38	29	32	29	34	33	29	33	30	37	30	32	34	24.4418	24.4356
O95352	ATG7	ATG7_HUMAN	Ubiquitin-like modifier-activating enzyme ATG7	+	1.79324	0.0158273	+			DKO_WT	1.39252	0.044286	-0.192097	-2.60294	1.76158	0.065067	-0.278869	-3.25694	0.556323	0.26355	-0.0867724	-1.19337	22.9681	22.8368	22.7912	22.7968	22.591	22.833	22.5605	22.64	22.8216	22.9012	23.104	22.9132	6	4	5	4	4	4	4	5	4	4	3	3	6	22.8209	22.85
O95359	TACC2	TACC2_HUMAN	Transforming acidic coiled-coil-containing protein 2	+	3.07006	0.00147292	+			DKO_WT	3.71882	0.00156291	0.481027	8.09108	1.6103	0.0798911	0.265811	2.98336	1.2074	0.0710809	-0.215215	-2.28899	24.171	24.2246	24.0111	24.0846	24.5641	24.5827	24.5571	24.7115	24.1187	24.4445	24.3119	24.4771	46	39	38	40	35	33	42	38	29	38	34	42	38	24.3718	24.1251
O95363	FARS2	SYFM_HUMAN	Phenylalanine--tRNA ligase, mitochondrial	+	1.98941	0.0109581	+		+	DKO_WT;WT_RSC	2.27547	0.0120515	0.370868	4.26311	0.585475	0.389035	0.134226	1.24447	1.47852	0.0423706	-0.236642	-2.75149	24.6702	24.546	24.6568	24.7437	25.1091	24.7985	25.13	25.0625	24.6957	24.8539	25.0417	24.9719	14	13	14	13	11	11	14	12	14	12	13	14	14	24.8694	24.6559
O95365	ZBTB7A	ZBT7A_HUMAN	Zinc finger and BTB domain-containing protein 7A		0.854359	0.110092					0.96786	0.0967575	0.334882	1.8898	0.431742	0.510409	0.0976529	0.968825	0.650487	0.211658	-0.237229	-1.35696	21.3806	21.8605	22.0034	22.1096	22.2179	21.9533	22.2697	22.2528	21.9034	22.1267	22.2266	22.0463	5	5	3	4	4	4	4	5	4	3	2	3	3	22.0471	21.864
O95372	LYPLA2	LYPA2_HUMAN	Acyl-protein thioesterase 2	+	1.55441	0.0250377	+		+	DKO_WT;WT_RSC	2.83061	0.00555587	-0.322037	-5.52719	0.49459	0.461149	0.21103	1.08351	1.47419	0.0426717	0.533067	2.74396	23.4805	23.6026	23.4165	23.4579	23.2307	23.1463	23.0563	23.2361	22.3954	23.0922	23.0971	23.2405	7	5	6	5	2	6	5	6	6	6	5	5	6	23.2321	23.4911
O95373	IPO7	IPO7_HUMAN	Importin-7		1.13325	0.0585186	+			DKO_WT	1.52609	0.0358595	-0.190002	-2.83456	0.0639127	0.912993	-0.0157156	-0.179901	1.10762	0.0838154	0.174286	2.12215	26.3499	26.4286	26.2626	26.2448	26.1457	26.2728	26.0563	26.0511	26.0094	26.3296	26.0699	26.1798	36	33	33	34	33	35	32	34	34	33	35	33	32	26.2059	26.3234
O95391	SLU7	SLU7_HUMAN	Pre-mRNA-splicing factor SLU7	+	1.51866	0.0269707			+	WT_RSC	0.786166	0.139799	0.111136	1.58696	0.982656	0.195208	-0.155304	-1.91438	1.52603	0.0395996	-0.26644	-2.83446	23.6142	23.76	23.8878	23.6686	23.8131	23.7846	23.8279	23.9496	24.1978	23.8555	23.9445	23.9984	14	10	10	12	12	7	10	9	8	12	12	10	9	23.8663	23.7364
O95394	PGM3	AGM1_HUMAN	Phosphoacetylglucosamine mutase		0.788848	0.128069					1.19043	0.06423	-0.405898	-2.26053	0.118284	0.833472	-0.0680723	-0.317558	0.75461	0.169701	0.337826	1.5339	22.335	22.2693	21.8794	21.8197	21.6372	21.9633	21.3708	21.7085	21.2108	21.8738	21.92	21.9474	7	3	6	5	4	6	4	5	6	5	4	4	6	21.86	22.0939
O95400	CD2BP2	CD2B2_HUMAN	CD2 antigen cytoplasmic tail-binding protein 2	+	2.59761	0.0037822		+	+	DKO_RSC;WT_RSC	0.131348	0.697856	-0.0302687	-0.348996	2.64713	0.0184878	-0.424253	-5.08538	1.9114	0.0222003	-0.393984	-3.53702	24.9366	24.9548	25.2766	24.9774	24.9273	25.0574	25.06	24.9796	25.6143	25.3283	25.2811	25.4977	13	10	9	8	9	10	8	10	9	12	11	10	12	25.1758	25.0433
O95402	MED26	MED26_HUMAN	Mediator of RNA polymerase II transcription subunit 26		0.937906	0.0905784					0.763685	0.146163	0.164911	1.54918	1.01834	0.184281	0.337822	1.97364	0.553919	0.265243	0.172911	1.18914	23.5018	23.5494	23.6876	23.5554	23.7558	23.4647	23.9328	23.8007	22.9904	23.4561	23.5661	23.5901	7	7	3	6	6	3	2	4	5	7	6	5	4	23.5874	23.5753
O95405	ZFYVE9	ZFYV9_HUMAN	Zinc finger FYVE domain-containing protein 9		0.583043	0.21224					1.06024	0.0808597	0.242282	2.04328	0.0541105	0.924863	-0.0283632	-0.15374	0.682307	0.198029	-0.270645	-1.41139	20.0399	19.7206	19.6141	19.7329	19.9151	20.0449	19.8949	20.2217	20.3199	20.2827	19.591	19.9964	4	4	4	2	1	3	3	3	3	2	2	3	3	19.9309	19.7859
O95425	SVIL	SVIL_HUMAN	Supervillin	+	3.84519	0.000437637	+		+	DKO_WT;WT_RSC	2.85641	0.00503618	0.882956	5.59141	0.257497	0.671839	0.081501	0.628691	3.71376	0.00238462	-0.801455	-8.07416	22.2902	22.4514	22.6827	22.675	23.4644	23.0552	23.4556	23.6558	23.359	23.3273	23.3753	23.2435	48	40	21	37	38	28	34	37	25	36	26	45	35	23.1462	22.534
O95427	PIGN	PIGN_HUMAN	GPI ethanolamine phosphate transferase 1		1.12422	0.0595279	+			DKO_WT	1.45452	0.0398076	-0.239161	-2.70983	0.633855	0.358918	0.348735	1.32835	1.13836	0.0790514	0.587896	2.17343	21.197	20.876	20.9054	21.1037	20.7895	20.7026	20.7376	20.8958	19.7041	20.4305	20.8614	20.7346	2	2	2	2	NaN	2	2	2	2	2	2	2	2	20.8525	21.0268
O95433	AHSA1	AHSA1_HUMAN	Activator of 90 kDa heat shock protein ATPase homolog 1	+	2.42876	0.00493793	+		+	DKO_WT;WT_RSC	3.54142	0.00167232	-0.40055	-7.51467	0.52568	0.43603	-0.108702	-1.13914	1.47792	0.042384	0.291848	2.75045	25.1876	25.162	24.9709	25.0564	24.693	24.7054	24.6439	24.7325	24.562	24.9476	24.7457	24.9543	16	12	15	13	11	15	15	15	15	14	14	14	15	24.8775	25.0968
O95453	PARN	PARN_HUMAN	Poly(A)-specific ribonuclease PARN	+	1.78554	0.0160514	+			DKO_WT	2.36515	0.0105522	-0.356186	-4.45333	1.71222	0.0697979	-0.540934	-3.16673	0.467244	0.326617	-0.184747	-1.034	23.7727	23.9352	24.0529	24.063	23.5912	23.5131	23.5773	23.7174	24.6095	23.8387	24.0168	24.0978	19	12	14	13	17	17	13	16	17	14	12	15	14	23.9297	23.9606
O95456	PSMG1	PSMG1_HUMAN	Proteasome assembly chaperone 1		0.675446	0.167762					0.874109	0.116989	-0.247353	-1.73394	0.442424	0.501239	-0.110459	-0.98855	0.480307	0.315945	0.136894	1.05772	23.6849	23.4148	23.1511	23.3339	22.9894	23.4059	23.0895	23.1104	23.0941	23.3928	23.213	23.3371	6	3	4	3	3	4	5	3	5	5	5	3	5	23.2805	23.4091
O95466	FMNL1	FMNL1_HUMAN	Formin-like protein 1	+	2.72722	0.00297921			+	WT_RSC	0.521657	0.257116	0.0737772	1.13198	1.67212	0.0735	-0.201681	-3.09412	4.94769	0	-0.275458	-13.2782	23.8354	23.8025	23.7658	23.787	23.9666	23.9946	23.7763	23.7484	24.0831	24.0556	24.1097	24.0441	30	25	23	26	22	23	26	26	21	25	24	23	24	23.9204	23.7979
O95470	SGPL1	SGPL1_HUMAN	Sphingosine-1-phosphate lyase 1	+	3.82067	0.000454936	+		+	DKO_WT;WT_RSC	3.03778	0.00442321	-0.387244	-6.0584	0.278436	0.652658	-0.0356522	-0.671827	3.10695	0.00493897	0.351592	6.24399	25.13	25.0539	25.0295	24.9032	24.7618	24.6473	24.571	24.5875	24.6282	24.7169	24.7432	24.6218	23	18	21	18	21	19	17	19	19	19	21	18	18	24.7955	25.0314
O95478	NSA2	NSA2_HUMAN	Ribosome biogenesis protein NSA2 homolog		0.234694	0.538613					0.33019	0.413684	-0.0834923	-0.775443	0.375043	0.562319	-0.0969133	-0.862279	0.0708597	0.847737	-0.0134211	-0.198171	24.9108	25.0756	24.9097	24.9016	24.8001	24.6276	24.9459	25.0902	24.9209	25.0801	24.8374	25.013	10	10	9	9	9	9	8	9	10	10	10	10	10	24.9316	24.9513
O95486	SEC24A	SC24A_HUMAN	Protein transport protein Sec24A		1.06648	0.0680089	+			DKO_WT	2.71078	0.0070402	-0.343164	-5.23576	0.225129	0.705812	-0.0930538	-0.560416	0.764989	0.166035	0.25011	1.55137	23.6546	23.7303	23.5716	23.582	23.2011	23.4224	23.2036	23.3387	22.9628	23.6462	23.3294	23.5996	15	14	13	10	10	14	13	15	13	12	14	13	11	23.4536	23.636
O95487	SEC24B	SC24B_HUMAN	Protein transport protein Sec24B	+	2.07793	0.00932691			+	WT_RSC	0.785998	0.13975	-0.117484	-1.58667	1.47808	0.095275	0.221006	2.75072	1.94485	0.0208737	0.33849	3.60092	23.5875	23.7306	23.4854	23.4514	23.4604	23.4146	23.3621	23.5478	23.1416	23.4347	23.1676	23.157	17	16	17	14	13	16	16	16	14	15	15	17	15	23.4221	23.5679
O95551	TDP2	TYDP2_HUMAN	Tyrosyl-DNA phosphodiesterase 2		1.15278	0.0563566	+			DKO_WT	1.42467	0.0415598	0.261687	2.65823	0.810642	0.264351	0.157508	1.62798	0.47908	0.317042	-0.104179	-1.0555	22.7959	22.6143	22.4499	22.5932	22.8559	23.0699	22.8191	22.755	22.6201	22.8129	22.5809	22.8561	6	5	4	5	4	5	6	4	6	4	4	5	5	22.7443	22.6186
O95563	MPC2	MPC2_HUMAN	Mitochondrial pyruvate carrier 2	+	1.86082	0.013978	+			DKO_WT	1.70308	0.0273989	0.41004	3.15013	1.52559	0.088823	0.306263	2.83368	0.485493	0.311294	-0.103777	-1.0671	24.5755	24.3506	24.6749	24.7437	24.7631	24.9441	25.2317	25.0459	24.5869	24.7481	24.6411	24.7837	4	4	4	4	4	4	4	4	4	4	4	4	4	24.7749	24.5937
O95571	ETHE1	ETHE1_HUMAN	Persulfide dioxygenase ETHE1, mitochondrial	+	3.54066	0.000763203	+		+	DKO_WT;WT_RSC	2.36451	0.010581	-0.315985	-4.45197	1.34782	0.113823	0.152907	2.52646	3.00076	0.00546888	0.468892	5.96081	25.6756	25.9362	25.8942	25.9265	25.6044	25.5306	25.5866	25.4468	25.284	25.3451	25.5125	25.4151	11	11	11	11	11	11	11	10	10	11	11	11	11	25.6125	25.8619
O95573	ACSL3	ACSL3_HUMAN	Fatty acid CoA ligase Acsl3	+	3.5037	0.000805237	+	+	+	DKO_RSC;DKO_WT;WT_RSC	1.37757	0.0454934	-0.133577	-2.5773	2.05327	0.0418576	0.249094	3.81174	3.33394	0.00398824	0.382672	6.88426	27.8457	27.925	27.9332	27.8251	27.8285	27.8211	27.6736	27.6716	27.4897	27.569	27.5731	27.3665	30	29	28	29	30	29	28	28	28	29	28	28	27	27.7204	27.883
O95602	POLR1A	RPA1_HUMAN	DNA-directed RNA polymerase I subunit RPA1		0.307821	0.441813					0.57617	0.224447	-0.0886035	-1.22821	0.133416	0.813177	-0.0278363	-0.353922	0.389909	0.393264	0.0607672	0.890537	23.4754	23.5525	23.6436	23.6596	23.4402	23.3688	23.5305	23.6372	23.6799	23.4869	23.4523	23.4689	43	31	32	33	28	30	29	29	34	32	26	33	29	23.5362	23.5847
O95619	YEATS4	YETS4_HUMAN	YEATS domain-containing protein 4		0.437788	0.311389					0.0354294	0.907958	0.0169239	0.102553	0.822223	0.259882	-0.177746	-1.64735	0.609908	0.233166	-0.19467	-1.28697	22.981	23.2614	23.4929	23.6092	23.0975	23.4117	23.3889	23.5141	23.6473	23.3999	23.4576	23.6183	7	6	4	4	6	3	4	6	3	6	5	4	6	23.4195	23.3556
O95625	ZBTB11	ZBT11_HUMAN	Zinc finger and BTB domain-containing protein 11		0.130341	0.718491					0.128788	0.702803	-0.0418267	-0.342881	0.162549	0.773792	0.0617914	0.421922	0.349925	0.434015	0.103618	0.813958	22.3787	22.6847	22.6188	22.4717	22.584	22.2285	22.4755	22.6985	22.225	22.7269	22.3494	22.4381	18	13	13	15	12	15	9	15	7	16	13	15	13	22.4996	22.5434
O95628	CNOT4	CNOT4_HUMAN	CCR4-NOT transcription complex subunit 4		0.300104	0.451171					0.533274	0.250153	-0.173625	-1.15264	0.427944	0.513798	-0.178253	-0.961788	0.00966592	0.980043	-0.0046277	-0.0287594	21.9554	21.6631	21.6262	21.5837	21.1646	21.6634	21.7048	21.6011	21.9053	21.6298	21.3602	21.9516	5	3	4	5	2	5	5	5	5	3	5	4	3	21.6671	21.7147
O95630	STAMBP	STABP_HUMAN	STAM-binding protein	+	2.39471	0.00514629	+		+	DKO_WT;WT_RSC	2.06523	0.0154865	-0.548779	-3.83534	1.20687	0.140827	-0.246949	-2.2881	1.65114	0.0324092	0.30183	3.05637	22.9583	22.8315	22.5025	22.7319	22.3301	22.4079	22.1608	21.9303	22.4022	22.4739	22.5016	22.4392	5	4	5	3	5	5	3	4	5	4	4	2	3	22.4971	22.7656
O95633	FSTL3	FSTL3_HUMAN	Follistatin-related protein 3	+	4.59676	8.62069e-05	+		+	DKO_WT;WT_RSC	4.16085	0.000444444	-0.624883	-9.69606	1.91921	0.0513076	-0.235328	-3.55188	2.73299	0.00882372	0.389555	5.28893	24.0222	23.9508	23.8453	24.0822	23.3658	23.4122	23.3877	23.2353	23.6251	23.4276	23.6594	23.6302	7	7	7	6	7	6	6	5	6	6	7	6	7	23.6628	23.9778
O95639	CPSF4	CPSF4_HUMAN	Cleavage and polyadenylation specificity factor subunit 4		0.257096	0.505537					0.52395	0.255903	0.160797	1.13606	0.363672	0.571656	0.139527	0.840498	0.0472575	0.898055	-0.0212698	-0.135172	23.5234	23.6337	23.944	23.8055	23.8066	23.6269	24.0115	24.1047	23.8919	23.3834	23.7692	23.9471	9	9	9	9	9	9	8	9	9	9	9	9	9	23.8013	23.7356
O95672	ECEL1	ECEL1_HUMAN	Endothelin-converting enzyme-like 1	+	5.76926	0		+	+	DKO_RSC;WT_RSC	0.439829	0.313777	-0.0337648	-0.983767	4.68196	0.00414286	0.335852	11.9505	4.50604	0	0.369617	11.1408	25.1298	25.0576	25.1866	25.0971	25.1109	25.0897	25.112	25.0235	24.7333	24.771	24.786	24.7023	24	19	19	21	15	21	18	18	21	18	21	18	18	24.9932	25.1186
O95674	CDS2	CDS2_HUMAN	Phosphatidate cytidylyltransferase 2		0.889703	0.100714					0.465875	0.294636	-0.0835586	-1.03151	0.561786	0.408556	0.0827022	1.20299	1.28924	0.0616375	0.166261	2.42694	25.0091	24.8907	25.1696	25.0217	24.7774	25.0472	24.9542	24.978	24.7796	24.9371	24.9033	24.8061	3	2	3	3	2	2	2	3	3	2	3	3	2	24.9439	25.0262
O95707	POP4	RPP29_HUMAN	Ribonuclease P protein subunit p29	+	3.00837	0.00168879		+	+	DKO_RSC;WT_RSC	0.37611	0.368821	-0.0761714	-0.864316	2.41092	0.0264128	-0.525742	-4.55235	2.58336	0.00928451	-0.44957	-4.93769	22.7417	22.8095	22.7281	22.6306	22.6903	22.5145	22.5392	22.8612	23.2992	23.3405	23.0531	23.0153	5	3	3	2	5	3	2	4	3	3	4	3	3	22.8765	22.7289
O95714	HERC2	HERC2_HUMAN	E3 ubiquitin-protein ligase HERC2		0.810997	0.121684					0.734532	0.15599	0.152339	1.50002	1.14875	0.15266	0.25312	2.19077	0.313412	0.473239	0.100781	0.742287	23.4459	23.5785	23.3739	23.1587	23.64	23.5321	23.4032	23.5911	23.0616	23.5509	23.3333	23.208	38	29	30	32	21	27	26	22	24	24	20	33	23	23.4172	23.3971
O95716	RAB3D	RAB3D_HUMAN	Ras-related protein Rab-3D	+	1.41486	0.0329459					0.222382	0.543367	0.0382199	0.554527	1.67218	0.0735821	0.214746	3.09424	1.10944	0.0835336	0.176527	2.12518	25.3073	25.2464	25.3584	25.0889	25.3226	25.3701	25.2034	25.2578	25.1844	25.0459	25.1449	24.9197	3	3	2	3	3	3	3	3	2	3	3	3	3	25.2099	25.2538
O95721	SNAP29	SNP29_HUMAN	Synaptosomal-associated protein 29		1.10605	0.0617925					1.21767	0.0612144	-0.271728	-2.30624	0.747586	0.294597	-0.19349	-1.52206	0.561543	0.26041	0.0782375	1.20256	24.4635	24.602	24.5888	24.5439	24.2278	24.6071	24.1878	24.0886	24.5775	24.5384	24.3203	24.449	11	10	10	8	10	11	10	10	10	9	9	9	10	24.443	24.5505
O95747	OXSR1	OXSR1_HUMAN	Serine/threonine-protein kinase OSR1	+	2.53102	0.0042121	+		+	DKO_WT;WT_RSC	1.98122	0.0173083	-0.2421	-3.67098	0.181958	0.752326	-0.0261927	-0.465898	2.95389	0.00602817	0.215907	5.83896	23.4872	23.4277	23.4004	23.3152	23.2798	23.241	23.0779	23.0634	23.202	23.2113	23.1851	23.1685	8	6	8	7	7	7	7	7	7	8	8	7	7	23.2606	23.4089
O95757	HSPA4L	HS74L_HUMAN	Heat shock 70 kDa protein 4L	+	2.65964	0.0034141		+	+	DKO_RSC;WT_RSC	0.137501	0.687129	-0.0298271	-0.363612	2.29299	0.0302258	0.311502	4.29989	2.65906	0.00892447	0.341329	5.11335	25.7222	25.6095	25.4757	25.5194	25.526	25.7313	25.4597	25.4906	25.1638	25.321	25.186	25.2907	39	36	37	38	33	36	36	34	34	35	36	38	34	25.469	25.5848
O95758	PTBP3	PTBP3_HUMAN	Polypyrimidine tract-binding protein 3		0.0436369	0.900786					0.157569	0.64719	-0.0897303	-0.410474	0.097664	0.86245	-0.05511	-0.266723	0.070947	0.847659	0.0346203	0.1984	22.9916	23.2572	23.4992	23.5847	23.1463	22.7951	23.5381	23.4943	23.2972	22.9947	23.3697	23.5325	9	7	7	6	7	7	6	5	8	7	6	7	7	23.3124	23.3512
O95777	LSM8	LSM8_HUMAN	U6 snRNA-associated Sm-like protein LSm8		0.653555	0.177188					0.839385	0.125813	0.364721	1.67603	0.258808	0.669786	0.0888281	0.631414	0.550987	0.266945	-0.275893	-1.18397	24.951	25.5997	25.8585	25.7383	25.6643	25.9501	26.0132	25.9788	26.1302	25.6031	25.6886	25.8292	3	2	2	3	3	2	3	2	2	3	2	2	2	25.7772	25.5761
O95782	AP2A1	AP2A1_HUMAN	AP-2 complex subunit alpha-1	+	2.42704	0.00496098	+		+	DKO_WT;WT_RSC	2.15576	0.0139798	-0.307077	-4.01654	0.360106	0.574311	-0.0529604	-0.833636	1.99732	0.0191343	0.254117	3.70222	25.8981	25.8462	26.0994	26.0147	25.6273	25.5312	25.7047	25.7667	25.6952	25.6354	25.8167	25.6945	34	31	33	31	30	32	31	30	33	31	33	32	34	25.7864	25.968
O95785	WIZ	WIZ_HUMAN	Protein Wiz	+	2.24396	0.00662559	+			DKO_WT	2.23845	0.0126806	0.367563	4.18598	1.09868	0.162432	0.160719	2.10726	1.26607	0.0639944	-0.206843	-2.38777	23.0963	23.0589	23.2364	23.3582	23.5458	23.411	23.5894	23.6739	23.508	23.3431	23.453	23.2731	21	18	12	19	15	12	16	13	13	18	15	17	17	23.3903	23.1924
O95793	STAU1	STAU1_HUMAN	Double-stranded RNA-binding protein Staufen homolog 1	+	1.42254	0.0323931					1.20069	0.062972	-0.477936	-2.27774	0.0989191	0.861316	0.0369272	0.269862	1.37666	0.0520323	0.514863	2.57576	22.6133	22.7684	22.1608	22.0079	22.0191	21.7414	21.7214	22.1568	21.8409	22.1001	21.6853	21.8647	9	6	7	8	5	7	5	7	7	5	8	6	4	22.0961	22.4213
O95801	TTC4	TTC4_HUMAN	Tetratricopeptide repeat protein 4	+	2.32245	0.00582751	+	+		DKO_RSC;DKO_WT	2.24434	0.0124415	-0.63182	-4.19819	2.57411	0.0213923	-0.573188	-4.9165	0.116629	0.760922	0.0586314	0.313533	23.2576	23.7089	22.991	23.2868	22.7213	22.6386	22.7245	22.6327	23.0611	23.56	23.2879	23.1008	7	3	4	4	5	5	3	6	5	5	6	5	4	23.122	23.3345
O95807	TMEM50A	TM50A_HUMAN	Transmembrane protein 50A	+	1.27772	0.0431393	+			DKO_WT	1.68979	0.0279914	-0.223698	-3.12604	0.0582289	0.921531	0.0150824	0.164788	1.12418	0.0809732	0.23878	2.14976	24.7692	24.5801	24.8959	24.6756	24.4757	24.4984	24.4749	24.5769	24.7221	24.3332	24.5349	24.3755	3	3	3	2	3	3	3	3	3	3	2	2	3	24.5847	24.7349
O95816	BAG2	BAG2_HUMAN	BAG family molecular chaperone regulator 2		0.884022	0.102092					1.17146	0.0661531	0.258377	2.22876	0.995514	0.191137	0.199687	1.93573	0.165796	0.676562	-0.0586891	-0.429348	26.9013	26.9364	27.2819	27.272	27.3998	27.2354	27.4752	27.3148	27.0764	26.9477	27.3427	27.2596	14	13	13	13	13	13	14	13	12	13	14	14	12	27.215	27.109
O95817	BAG3	BAG3_HUMAN	BAG family molecular chaperone regulator 3	+	6.3558	0	+		+	DKO_WT;WT_RSC	5.80042	0	-0.583791	-18.5496	0.238192	0.690594	-0.0307894	-0.588216	4.72977	0	0.553001	12.1798	24.8671	24.851	24.8274	24.8107	24.1756	24.2928	24.2501	24.3025	24.209	24.2314	24.3005	24.4033	17	12	16	14	13	17	14	12	17	12	15	13	15	24.4869	24.8392
O95819	MAP4K4	M4K4_HUMAN	Mitogen-activated protein kinase kinase kinase kinase 4	+	1.85953	0.0139927	+		+	DKO_WT;WT_RSC	2.01148	0.0164447	-0.311972	-3.72979	0.474171	0.473528	0.139279	1.04659	1.72201	0.0285256	0.451251	3.18454	23.5749	23.3511	23.2585	23.3286	23.1049	22.9227	23.1098	23.1276	22.563	23.0852	22.975	23.0848	8	5	7	5	2	6	4	4	6	5	6	5	6	23.1435	23.3832
O95822	MLYCD	DCMC_HUMAN	Malonyl-CoA decarboxylase, mitochondrial		0.980096	0.0825785					1.21971	0.0609735	0.299085	2.30967	0.123704	0.826911	0.0451894	0.330671	0.976589	0.1082	-0.253895	-1.9043	21.7449	21.425	21.3355	21.4436	21.8943	21.6783	21.583	21.9897	21.817	21.4448	21.863	21.8397	6	3	4	3	3	5	4	5	5	3	4	4	4	21.6866	21.4957
O95831	AIFM1	AIFM1_HUMAN	Apoptosis-inducing factor 1, mitochondrial	+	1.84815	0.0142615	+			DKO_WT	2.50753	0.00922234	0.208129	4.76576	0.459115	0.485709	0.062006	1.01917	1.20977	0.070867	-0.146123	-2.29297	26.9391	26.8183	26.8645	26.9646	27.083	27.0895	27.1861	27.0604	27.0597	26.8908	27.1466	27.074	29	27	27	29	28	26	25	27	24	28	27	27	28	27.019	26.8978
O95857	TSPAN13	TSN13_HUMAN	Tetraspanin-13	+	2.05473	0.00971429	+		+	DKO_WT;WT_RSC	1.32231	0.0496728	-0.138676	-2.48304	1.18781	0.14422	0.197262	2.25613	1.84944	0.0236353	0.335938	3.42001	24.3458	24.1009	24.2364	24.1983	24.0384	24.0856	24.0565	24.1462	24.1011	23.8587	23.8868	23.691	2	2	2	2	2	2	2	2	2	2	2	2	2	24.072	24.223
O95861	BPNT1	BPNT1_HUMAN	3'(2'),5'-bisphosphate nucleotidase 1	+	2.4658	0.00462074	+		+	DKO_WT;WT_RSC	1.69285	0.0280301	-0.224948	-3.13158	0.757537	0.290479	0.0680094	1.53883	2.16532	0.0153423	0.292957	4.03595	24.3506	24.3383	24.0729	24.3006	23.9574	24.0996	24.0394	24.0663	23.908	23.996	23.935	24.0516	10	8	10	8	7	9	7	7	9	8	8	8	9	24.1007	24.2699
O95865	DDAH2	DDAH2_HUMAN	N(G),N(G)-dimethylarginine dimethylaminohydrolase 2		1.09938	0.0626498			+	WT_RSC	0.886832	0.11387	0.130835	1.75512	0.12413	0.826461	-0.0241408	-0.331696	2.20056	0.0145228	-0.154976	-4.10786	22.8849	22.9384	23.025	22.9609	23.1328	23.2551	22.9711	22.9736	23.1376	23.072	23.1588	23.0608	5	4	3	5	4	2	5	2	4	5	5	4	4	23.0514	22.9532
O95870	ABHD16A	ABHGA_HUMAN	Phosphatidylserine lipase ABHD16A	+	3.22229	0.00118658	+		+	DKO_WT;WT_RSC	2.46873	0.00953878	0.403369	4.6793	0.206155	0.724416	-0.0293236	-0.519398	2.54767	0.00967671	-0.432693	-4.85626	24.3041	24.4167	24.6736	24.5073	24.9665	24.9061	24.7987	24.844	24.8128	24.9417	25.0099	24.8681	19	16	13	18	16	14	17	17	15	17	16	16	17	24.7701	24.4818
O95881	TXNDC12	TXD12_HUMAN	Thioredoxin domain-containing protein 12		0.420179	0.326411					0.595324	0.214269	-0.132681	-1.26164	0.540665	0.423785	-0.160737	-1.16573	0.0984482	0.796051	-0.0280557	-0.268685	26.5213	26.4879	26.4419	26.6229	26.4145	26.5899	26.4202	26.1187	26.7951	26.3234	26.509	26.5587	7	7	7	7	7	7	7	7	7	7	7	7	7	26.4923	26.52
O95900	TRUB2	TRUB2_HUMAN	Pseudouridylate synthase TRUB2, mitochondrial		1.1844	0.0524574					0.876975	0.116423	-0.150326	-1.73871	0.635166	0.358125	0.196637	1.33061	1.33709	0.0562453	0.346963	2.50819	23.7683	23.8763	23.9749	23.9717	23.7187	23.5596	23.8288	23.8828	23.173	23.6037	23.7494	23.6773	16	14	13	12	12	11	12	13	12	11	13	14	12	23.7465	23.9003
O95905	ECD	ECD_HUMAN	Protein ecdysoneless homolog	+	1.84205	0.0143725	+			DKO_WT	1.89613	0.0195034	-0.635648	-3.50802	1.46812	0.0968202	-0.436942	-2.73341	0.51356	0.291492	0.198706	1.11753	21.2966	21.2454	20.681	21.0785	20.5573	20.6198	20.1037	20.4781	20.7167	21.0663	20.6568	21.0668	4	3	4	3	3	4	4	4	3	3	4	4	4	20.8364	21.0946
O95926	SYF2	SYF2_HUMAN	Pre-mRNA-splicing factor SYF2	+	1.30316	0.0409332					0.132656	0.695677	-0.053266	-0.352113	1.35149	0.113266	-0.432755	-2.53273	1.23927	0.0667669	-0.379488	-2.34258	23.3326	23.3509	23.6319	23.729	23.2046	23.3797	23.5013	23.7458	24.1579	23.5489	23.8814	23.9743	5	4	4	4	5	5	4	4	4	5	4	4	5	23.6468	23.5215
O95983	MBD3	MBD3_HUMAN	Methyl-CpG-binding domain protein 3		0.272575	0.48549					0.238879	0.522218	0.0899096	0.589669	0.807266	0.265282	0.162665	1.62233	0.176018	0.660152	0.0727558	0.452544	23.1519	23.1223	23.6674	23.5624	23.362	23.3807	23.6267	23.4943	23.1264	23.2188	23.3927	23.475	11	10	10	10	9	9	10	9	10	10	9	9	9	23.3934	23.3963
O95985	TOP3B	TOP3B_HUMAN	DNA topoisomerase 3-beta-1		0.273728	0.48413					0.347534	0.396325	-0.0926719	-0.809319	0.421479	0.518184	-0.157368	-0.949777	0.210867	0.61011	-0.0646963	-0.529659	22.2879	22.2437	22.2139	22.2181	21.9837	21.946	22.235	22.4282	22.0074	22.5855	22.2508	22.3787	10	8	7	6	6	5	4	8	8	5	9	8	10	22.2427	22.2412
O96000	NDUFB10	NDUBA_HUMAN	NADH dehydrogenase [ubiquinone] 1 beta subcomplex subunit 10	+	1.88624	0.0133206	+	+		DKO_RSC;DKO_WT	1.55562	0.0340187	0.290807	2.88647	2.57529	0.0214515	0.327881	4.91921	0.127773	0.741663	0.0370736	0.340451	27.4142	27.6519	27.8576	27.7372	27.9351	28.0419	27.9805	27.8666	27.6471	27.4757	27.6481	27.7417	14	14	12	14	13	14	14	13	13	13	14	14	14	27.7617	27.6741
O96005	CLPTM1	CLPT1_HUMAN	Putative lipid scramblase CLPTM1	+	3.01394	0.00167356	+		+	DKO_WT;WT_RSC	1.5131	0.0363457	-0.175427	-2.8118	1.18556	0.14468	0.137508	2.25237	3.88274	0.000906977	0.312935	8.65683	25.0723	25.0628	25.1803	25.0847	24.997	25.0437	24.8206	24.8372	24.8168	24.7527	24.8383	24.7406	15	14	15	14	14	12	14	11	13	14	15	13	14	24.9445	25.1008
O96008	TOMM40	TOM40_HUMAN	Mitochondrial import receptor subunit TOM40 homolog		0.611287	0.197359					0.288413	0.458688	0.127391	0.692121	1.46337	0.0967156	0.296805	2.72517	0.399541	0.384109	0.169415	0.908719	27.7411	28.025	28.3948	28.463	28.1335	28.2844	28.485	28.2306	27.9199	27.7945	28.1445	28.0874	10	10	9	10	10	9	10	9	10	10	9	10	10	28.1608	28.1847
O96011	PEX11B	PX11B_HUMAN	Peroxisomal membrane protein 11B		0.598647	0.203852					0.178545	0.610133	0.0554347	0.458237	0.575304	0.396038	-0.1517	-1.2267	0.930325	0.117193	-0.207135	-1.82745	23.2906	23.5432	23.6622	23.5371	23.6155	23.7559	23.5703	23.3131	23.5025	23.7078	23.901	23.7502	11	10	9	10	8	9	9	8	10	9	11	8	9	23.6057	23.5144
O96013	PAK4	PAK4_HUMAN	Serine/threonine-protein kinase PAK 4	+	4.33688	0.000147651	+	+	+	DKO_RSC;DKO_WT;WT_RSC	2.38347	0.01047	-0.140937	-4.49281	2.70328	0.0160645	0.380982	5.21787	3.37727	0.00380952	0.521919	7.0122	24.0654	24.0539	23.9986	23.9609	23.9238	23.8951	23.8638	23.8326	23.3028	23.6385	23.5256	23.5243	11	7	10	8	6	9	9	8	7	7	11	10	7	23.8169	24.0204
O96019	ACTL6A	ACL6A_HUMAN	Actin-like protein 6A		0.856627	0.109484					1.04468	0.0837343	0.25897	2.01742	0.121735	0.829481	-0.047811	-0.325917	0.933176	0.116533	-0.306781	-1.83219	25.554	25.5478	25.8439	25.9766	25.8666	25.8761	26.1514	26.0641	26.1468	25.6563	26.1263	26.2201	16	15	14	16	15	15	15	15	13	16	16	14	16	25.9365	25.7426
O96028	NSD2	NSD2_HUMAN	Histone-lysine N-methyltransferase NSD2		1.09078	0.0641123					1.23539	0.0593663	-0.19889	-2.33604	1.23544	0.134736	-0.177906	-2.33613	0.0835407	0.822931	0.0209846	0.230973	22.484	22.6927	22.4555	22.3626	22.3375	22.221	22.2197	22.4211	22.4964	22.628	22.3506	22.4359	21	12	14	14	12	13	12	13	14	15	14	16	11	22.4319	22.5038
O96033	MOCS2	MOC2A_HUMAN	Molybdopterin synthase sulfur carrier subunit		0.739954	0.144198					1.03069	0.0859818	-0.956761	-1.99417	0.359504	0.575035	-0.445546	-0.832476	0.635863	0.218404	0.511215	1.33181	21.9256	21.6987	20.9751	21.2657	19.9095	21.3199	19.6372	21.1714	20.0359	21.2816	21.034	21.4687	3	1	2	1	NaN	2	2	1	3	1	2	2	2	21.4354	21.5129
P00167	CYB5A	CYB5_HUMAN	Cytochrome b5		0.740268	0.144115					0.322442	0.422466	0.0887423	0.760179	1.06785	0.170086	0.258821	2.05593	0.551425	0.266696	0.170079	1.18474	26.7281	26.7715	27.0768	27.0842	26.9992	27.1507	27.0366	26.8291	27.0086	26.5396	26.6073	26.8248	4	4	4	4	4	4	4	3	4	4	4	4	4	26.9005	26.9247
P00338	LDHA	LDHA_HUMAN	L-lactate dehydrogenase A chain	+	1.92339	0.0124848	+		+	DKO_WT;WT_RSC	2.01581	0.0163669	-0.342678	-3.73824	0.0747162	0.897043	-0.0196333	-0.20822	1.57923	0.0363998	0.323045	2.92817	29.8027	29.7014	29.4904	29.5043	29.2998	29.4011	29.1549	29.2722	29.0869	29.4593	29.2894	29.371	18	18	17	16	16	18	16	17	17	16	18	17	16	29.4167	29.6308
P00367	GLUD1	DHE3_HUMAN	Glutamate dehydrogenase 1, mitochondrial	+	1.25033	0.0456673					0.355747	0.388173	-0.0639963	-0.825225	1.10794	0.160761	0.17036	2.12268	1.2851	0.0616955	0.234356	2.41992	26.8401	26.6883	26.8848	27.0125	26.7704	26.8269	26.8776	26.6948	26.6123	26.4327	26.6828	26.7606	10	10	9	10	9	10	10	9	10	10	10	10	9	26.764	26.8611
P00374	DHFR	DYR_HUMAN	Dihydrofolate reductase		1.05129	0.0703002	+			DKO_WT	1.37777	0.0454905	-0.265742	-2.57765	1.11961	0.158603	-0.264661	-2.14214	0.00268694	0.993168	0.00108051	0.0080577	23.4168	23.211	23.0629	23.0801	22.7597	22.9631	23.0618	22.9232	23.5103	23.0981	23.0762	23.0818	5	3	4	4	3	3	3	3	4	5	4	3	3	23.1171	23.1998
P00387	CYB5R3	NB5R3_HUMAN	NADH-cytochrome b5 reductase 3	+	1.67197	0.0198094	+		+	DKO_WT;WT_RSC	1.54723	0.0344641	0.341221	2.87169	0.310245	0.618892	0.0701427	0.735983	1.55669	0.0378506	-0.271079	-2.88835	27.3225	27.4487	27.7168	27.547	27.8244	28.0848	27.811	27.6796	27.7111	27.7751	27.9037	27.7293	9	9	8	9	9	9	9	9	8	9	9	9	9	27.7257	27.516
P00390	GSR	GSHR_HUMAN	Glutathione reductase, mitochondrial	+	2.35378	0.00551936	+	+		DKO_RSC;DKO_WT	2.12374	0.0145916	-0.307773	-3.95196	2.42619	0.0262098	-0.147171	-4.58566	1.03522	0.0962082	0.160602	2.0017	24.504	24.1583	24.4441	24.3968	24.0983	24.0256	24.0501	24.0982	24.1419	24.2645	24.2146	24.2399	19	15	16	17	13	14	14	15	15	16	16	14	17	24.2277	24.3816
P00403	MT-CO2	COX2_HUMAN	Cytochrome c oxidase subunit 2	+	3.36118	0.000964497		+	+	DKO_RSC;WT_RSC	0.119451	0.721804	0.0242772	0.320389	2.97903	0.0128384	0.454768	5.90409	2.61749	0.00913285	0.43049	5.01636	27.7765	27.9121	28.0692	27.9321	27.8777	28.0833	27.9041	27.9219	27.3185	27.5728	27.5853	27.4913	6	6	6	6	6	6	6	6	6	6	6	6	6	27.8049	27.9262
P00414	MT-CO3	COX3_HUMAN	Cytochrome c oxidase subunit 3	+	1.9077	0.0129002		+	+	DKO_RSC;WT_RSC	0.128026	0.704092	0.0718794	0.341057	3.66606	0.00604255	0.616842	7.91589	1.43979	0.0456568	0.544962	2.68434	22.074	22.6584	21.6888	22.1115	22.3264	22.303	22.0351	22.1557	21.5178	21.5871	21.6936	21.5542	2	2	2	2	2	2	2	2	2	2	2	2	2	22.0183	22.1755
P00441	SOD1	SODC_HUMAN	Superoxide dismutase [Cu-Zn]	+	1.72924	0.0178435	+		+	DKO_WT;WT_RSC	1.52026	0.0362302	-0.450366	-2.82433	0.106308	0.851103	-0.0401158	-0.288222	1.91314	0.0222862	0.410251	3.54033	26.5073	26.3507	26.0489	26.1972	25.7829	26.1818	25.7412	25.5967	25.9772	25.7696	25.7522	25.9642	7	6	7	6	6	6	6	5	6	6	7	6	6	26.0142	26.2862
P00491	PNP	PNPH_HUMAN	Purine nucleoside phosphorylase		0.907484	0.0970209					1.14326	0.069549	-0.195136	-2.18161	0.204999	0.725674	0.0723028	0.516874	1.11863	0.0819622	0.267438	2.1405	25.2386	25.3419	25.123	25.2157	24.9137	25.2485	25.0477	24.9288	24.6651	24.9624	24.9874	25.2345	15	13	14	14	12	15	13	15	14	13	13	14	13	25.0872	25.2319
P00492	HPRT1	HPRT_HUMAN	Hypoxanthine-guanine phosphoribosyltransferase		0.911586	0.0963088	+			DKO_WT	2.32701	0.0111091	-0.318821	-4.37184	0.176749	0.758475	-0.075295	-0.454191	0.686091	0.196758	0.243526	1.41784	24.7863	24.8598	24.6339	24.6074	24.3282	24.4764	24.3374	24.4702	24.0397	24.7756	24.4509	24.6471	10	10	9	10	7	10	10	10	10	10	10	9	10	24.5511	24.7257
P00505	GOT2	AATM_HUMAN	Aspartate aminotransferase, mitochondrial		1.10311	0.0621649					1.20263	0.0627088	0.542629	2.28098	0.021858	0.97133	0.0128288	0.0641749	1.01883	0.0994578	-0.5298	-1.97445	27.4405	26.4489	27.1779	26.9506	27.8278	27.6213	27.3751	27.3642	27.9302	27.1198	27.5017	27.5853	30	29	29	30	29	28	30	27	27	29	28	29	30	27.4099	27.0486
P00519	ABL1	ABL1_HUMAN	Tyrosine-protein kinase ABL1		0.677532	0.166958			+	WT_RSC	0.794083	0.138054	-0.257877	-1.60024	0.339314	0.594715	-0.127094	-0.793313	1.63608	0.0332059	0.130783	3.02938	20.4586	20.5096	20.3697	20.383	20.2953	20.5524	20.0001	19.8416	20.2471	20.2552	20.3502	20.3453	4	3	3	4	1	4	2	3	4	3	3	3	3	20.319	20.4314
P00533	EGFR	EGFR_HUMAN	Epidermal growth factor receptor		1.06755	0.0679093					1.21309	0.0618388	-0.15763	-2.29855	0.599034	0.379969	-0.0935979	-1.26809	0.868303	0.133884	0.0640321	1.72426	26.3366	26.3731	26.4233	26.3826	26.298	26.3558	26.172	26.0593	26.3697	26.2875	26.3667	26.2355	44	43	41	40	41	43	41	41	39	41	42	41	43	26.3084	26.3792
P00558	PGK1	PGK1_HUMAN	Phosphoglycerate kinase 1	+	2.16785	0.00779592	+		+	DKO_WT;WT_RSC	1.85807	0.0203293	-0.399111	-3.4362	0.190704	0.742858	-0.0362759	-0.485398	1.72861	0.0283201	0.362835	3.19657	27.68	27.6251	27.2813	27.3242	27.0937	27.2299	26.9862	27.0044	27.0214	27.2241	27.0396	27.1742	21	21	21	20	21	21	21	21	20	21	21	21	21	27.2412	27.4884
P00568	AK1	KAD1_HUMAN	Adenylate kinase isoenzyme 1		1.11841	0.060214	+			DKO_WT	1.53621	0.0352754	-0.253538	-2.85232	0.00814656	0.988331	-0.00320625	-0.0242799	1.25333	0.0652678	0.250331	2.36626	24.9576	24.9326	24.8508	24.8436	24.5644	24.8664	24.665	24.4747	24.3935	24.8059	24.5677	24.8161	11	9	7	7	8	9	10	6	9	8	10	8	11	24.7392	24.897
P00734	F2	THRB_HUMAN	Prothrombin		0.639917	0.183565					0.811909	0.132203	0.696713	1.6301	0.186696	0.747352	0.135934	0.476484	0.581461	0.249006	-0.56078	-1.23746	21.1596	21.7916	22.7025	22.8059	22.9464	22.4047	22.6913	23.204	22.2456	23.2913	22.73	22.4358	4	4	1	3	3	3	3	4	3	3	4	4	3	22.7149	22.4995
P00966	ASS1	ASSY_HUMAN	Argininosuccinate synthase	+	1.96366	0.0115808	+		+	DKO_WT;WT_RSC	1.64726	0.0296409	-0.439585	-3.04942	0.260756	0.667187	0.0657406	0.635454	1.67283	0.0312015	0.505326	3.0954	25.5958	25.7287	25.1273	25.3176	25.1422	24.9748	24.9114	24.9826	24.7126	25.0245	24.8788	25.1321	21	18	20	15	14	15	17	15	19	17	17	17	18	25.1563	25.4612
P01008	SERPINC1	ANT3_HUMAN	Antithrombin-III	+	1.3054	0.0408116			+	WT_RSC	1.31438	0.0505586	0.444454	2.46957	0.358004	0.576194	-0.238988	-0.829582	1.5957	0.0354404	-0.683442	-2.95739	23.5247	23.6549	23.5417	23.6691	24.2634	23.7065	23.78	24.4183	24.0241	24.9604	24.1306	24.0092	6	4	4	6	5	5	4	6	4	6	4	5	5	24.0362	23.5991
P01024	C3	CO3_HUMAN	Complement C3	+	1.49935	0.0280707	+			DKO_WT	1.74429	0.0250899	-0.131935	-3.22524	0.884117	0.232154	-0.0863233	-1.7506	0.667102	0.205027	0.0456119	1.38542	24.4639	24.4731	24.5152	24.5088	24.366	24.4522	24.353	24.2622	24.4935	24.3596	24.4823	24.4432	57	49	50	48	43	42	46	44	50	50	51	48	49	24.433	24.4904
P01033	TIMP1	TIMP1_HUMAN	Metalloproteinase inhibitor 1		0.494371	0.268707					0.874842	0.116849	0.154048	1.73516	0.129014	0.8203	0.0337429	0.343422	0.482541	0.313917	-0.120306	-1.06176	23.1125	23.3044	23.4424	23.4102	23.3999	23.4717	23.6084	23.4058	23.2792	23.3143	23.5171	23.6402	6	6	5	6	5	5	6	5	6	6	6	6	6	23.4156	23.323
P01034	CST3	CYTC_HUMAN	Cystatin-C	+	1.91396	0.0127692	+		+	DKO_WT;WT_RSC	1.45297	0.0398744	0.300456	2.70714	0.302641	0.627258	-0.0641212	-0.720789	1.95439	0.0205389	-0.364577	-3.61924	23.4294	23.7569	23.7132	23.8122	24.0503	24.0427	24.0551	23.7655	23.9873	23.9262	24.0884	24.1681	6	5	3	6	4	3	5	4	4	6	5	4	4	23.9131	23.6852
P01106	MYC	MYC_HUMAN	Myc proto-oncogene protein	+	3.46377	0.000860759	+			DKO_WT	4.75051	0	0.541377	12.2806	1.72833	0.0682654	0.304261	3.19606	1.32411	0.05756	-0.237116	-2.48609	23.0911	23.0199	23.1494	23.019	23.5492	23.6967	23.5964	23.6026	23.0728	23.4988	23.2793	23.3771	5	3	3	5	4	5	4	5	4	5	5	5	3	23.3498	23.0709
P01111	NRAS	RASN_HUMAN	GTPase NRas		0.127018	0.724089					0.3146	0.430796	0.0518012	0.744647	0.292185	0.638264	0.0487661	0.699752	0.0121531	0.974608	-0.00303507	-0.0360599	24.6882	24.5289	24.4116	24.6145	24.5864	24.7155	24.5472	24.6013	24.6556	24.6734	24.4324	24.4939	4	4	4	4	4	4	4	4	4	4	4	4	4	24.5821	24.5644
P01112	HRAS	RASH_HUMAN	GTPase HRas		0.269439	0.488911					0.922692	0.106076	0.0650764	1.81477	0.101324	0.858852	0.0191169	0.27586	0.305461	0.482016	-0.0459595	-0.726433	23.7713	23.7694	23.7743	23.8339	23.8537	23.7625	23.9129	23.8801	23.9781	23.7927	23.8731	23.6887	3	3	3	3	3	3	3	3	3	3	3	3	3	23.8263	23.7875
P01116	KRAS	RASK_HUMAN	GTPase KRas		0.245389	0.522213					0.300599	0.444668	-0.0895548	-0.716693	0.180504	0.753773	0.0479727	0.462638	0.407216	0.377097	0.137527	0.923138	24.0603	24.0131	23.5452	23.8563	23.7154	23.7653	23.7238	23.9122	23.766	23.9764	23.5494	23.633	4	3	4	4	3	4	4	2	4	3	3	4	3	23.8026	23.8823
P01130	LDLR	LDLR_HUMAN	Low-density lipoprotein receptor	+	8.5575	0	+	+	+	DKO_RSC;DKO_WT;WT_RSC	7.22564	0	0.806319	32.2153	5.25255	0.004	0.512005	14.9723	4.0316	0.000756757	-0.294314	-9.20013	25.6344	25.6789	25.7092	25.6662	26.5322	26.438	26.4756	26.4682	25.9095	26.0225	26.0058	25.9281	36	35	33	35	32	31	34	31	27	32	33	33	32	26.0787	25.6724
P01137	TGFB1	TGFB1_HUMAN	Transforming growth factor beta-1 proprotein	+	3.56451	0.000761246	+	+	+	DKO_RSC;DKO_WT;WT_RSC	1.39443	0.0442529	-0.140046	-2.60622	2.09354	0.0397838	0.276153	3.89154	3.35653	0.00415951	0.416199	6.95073	24.4444	24.5245	24.5378	24.5707	24.4116	24.4618	24.3979	24.2458	24.2242	23.9755	24.0651	24.1478	9	9	9	9	6	9	9	7	9	9	9	8	9	24.346	24.5201
P01215	CGA	GLHA_HUMAN	Glycoprotein hormones alpha chain	+	7.47148	0	+		+	DKO_WT;WT_RSC	5.91756	0	-4.87254	-19.4152	NaN	1	0	NaN	5.84553	0	5.12479	18.8784	25.1551	25.6119	25.6164	25.5618	21.0799	20.8367	20.0419	20.4965	20.6531	20.8246	20.2598	19.7085	2	NaN	2	NaN	NaN	2	NaN	NaN	2	NaN	2	NaN	NaN	25.4985	25.4985
P01889	HLA-B	HLAB_HUMAN	HLA class I histocompatibility antigen, B alpha chain	+	2.3331	0.00568149	+		+	DKO_WT;WT_RSC	2.05649	0.0155706	1.51954	3.81809	0.358517	0.575842	0.217382	0.830572	1.73545	0.0282631	-1.30216	-3.20906	24.3663	25.5126	26.061	25.5191	27.0811	27.2706	26.6804	26.5051	26.1419	26.9203	26.9923	26.6132	3	3	3	3	3	3	3	3	3	3	3	3	3	26.4906	25.483
P01893	HLA-H	HLAH_HUMAN	Putative HLA class I histocompatibility antigen, alpha chain H	+	2.56824	0.00394232	+		+	DKO_WT;WT_RSC	2.0951	0.0149635	1.27295	3.89465	0.777958	0.279483	0.272831	1.57318	1.87504	0.0232954	-1.00012	-3.46815	22.4852	23.3363	23.8558	23.1753	24.792	24.7471	24.2074	24.1978	24.0727	24.3492	24.226	24.2051	2	2	2	2	2	2	2	2	2	2	2	2	2	24.0942	23.2932
P02462	COL4A1	CO4A1_HUMAN	Collagen alpha-1(IV) chain	+	3.03922	0.00153521		+	+	DKO_RSC;WT_RSC	0.634124	0.195857	-0.145659	-1.32882	2.68038	0.016962	0.404944	5.16355	2.72821	0.00881433	0.550603	5.27746	23.9153	23.985	23.6177	23.659	23.7506	23.4874	23.7308	23.6256	23.1731	23.1502	23.2871	23.3641	3	3	3	3	3	3	3	3	2	3	3	3	3	23.5858	23.8029
P02545	LMNA	LMNA_HUMAN	Prelamin-A/C	+	1.83103	0.014723			+	WT_RSC	0.261896	0.491989	0.160459	0.637818	1.75404	0.0658279	-0.753841	-3.2431	1.67114	0.0313949	-0.9143	-3.09235	28.407	28.4924	29.0033	29.3386	28.6864	28.8481	29.1924	29.1562	30.1107	29.1737	29.7693	29.8447	60	56	55	55	60	54	54	54	50	58	58	56	60	29.2613	28.8612
P02649	APOE	APOE_HUMAN	Apolipoprotein E	+	4.18274	0.000205714	+		+	DKO_WT;WT_RSC	3.45232	0.00242932	0.997334	7.23839	1.73815	0.0674654	0.279904	3.214	2.61691	0.00910626	-0.717429	-5.01502	24.1758	23.9777	24.5626	24.3762	25.2501	25.1736	25.4289	25.2291	24.8938	24.9278	25.1894	24.9511	4	4	3	3	3	2	4	4	3	3	2	4	3	24.9091	24.2896
P02686	MBP	MBP_HUMAN	Myelin basic protein	+	1.92913	0.0123843	+		+	DKO_WT;WT_RSC	1.35653	0.0471931	0.312075	2.54134	0.755611	0.291293	-0.193286	-1.53558	1.90405	0.0224839	-0.505361	-3.52305	23.87	23.7252	24.1187	24.1346	24.4029	24.2734	24.3469	24.0736	24.5544	24.175	24.6534	24.4872	6	6	4	4	6	4	4	3	3	5	4	4	5	24.2581	23.9723
P02750	LRG1	A2GL_HUMAN	Leucine-rich alpha-2-glycoprotein		0.347779	0.396433					0.864236	0.119367	-0.186313	-1.71748	0.269562	0.661018	0.274953	0.653638	0.496816	0.303586	0.461267	1.08751	22.3701	22.1983	22.3943	22.6164	22.1531	22.2382	22.3771	22.0653	20.6885	22.3023	22.3901	22.353	4	2	2	4	1	2	3	2	3	3	3	2	3	22.3213	22.4025
P02768	ALB	ALBU_HUMAN	Albumin		0.215865	0.566465					0.371264	0.37291	-0.249344	-0.855058	0.477809	0.470988	-0.10854	-1.05319	0.192494	0.637172	0.140804	0.489367	28.4955	27.1349	27.7734	27.6537	27.6945	27.5235	27.3042	27.5378	27.6852	27.67	27.7081	27.4309	6	6	6	6	6	6	6	6	6	6	6	6	6	27.6723	27.848
P02786	TFRC	TFR1_HUMAN	Transferrin receptor protein 1	+	2.05138	0.00977909			+	WT_RSC	0.00606171	0.983804	-0.00133467	-0.0181086	1.69856	0.0700594	-0.282808	-3.14193	2.04126	0.0176806	-0.281474	-3.78809	30.8516	30.6966	30.8043	30.8614	30.838	30.965	30.7189	30.6867	31.2744	31.0128	31.0507	31.002	46	44	44	45	45	44	46	42	44	45	44	44	45	30.9065	30.8049
P02788	LTF	TRFL_HUMAN	Lactotransferrin		0.173508	0.638956					0.073983	0.81531	-0.0290647	-0.206315	0.453201	0.490713	-0.124035	-1.00835	0.241508	0.564034	-0.0949707	-0.595219	28.2078	27.9673	28.5152	28.4307	28.2665	28.3842	28.2957	28.0583	28.563	28.088	28.395	28.4548	3	2	3	3	3	2	3	2	2	3	3	3	3	28.3134	28.2956
P02792	FTL	FRIL_HUMAN	Ferritin light chain	+	5.10685	5.40541e-05	+		+	DKO_WT;WT_RSC	4.49109	0	-1.07577	-11.0743	0.907423	0.222745	0.281555	1.78938	4.14007	0.000430769	1.35732	9.61476	24.8165	24.5982	24.7441	24.782	23.4152	23.7487	23.7914	23.6824	22.9987	23.5721	23.39	23.5506	5	3	5	4	3	5	3	3	5	4	5	4	4	24.0559	24.7375
P02794	FTH1	FRIH_HUMAN	Ferritin heavy chain	+	4.5859	8.54701e-05	+		+	DKO_WT;WT_RSC	3.77589	0.00147887	-0.77534	-8.28434	0.607681	0.375214	-0.119443	-1.28311	3.61473	0.00256897	0.655897	7.74852	26.8759	26.8398	27.0731	27.0562	25.9861	26.2218	26.2092	26.3266	26.2151	26.4774	26.2387	26.2903	8	8	8	7	8	8	8	7	7	7	8	8	8	26.5303	26.965
P03886	MT-ND1	NU1M_HUMAN	NADH-ubiquinone oxidoreductase chain 1		0.388432	0.354822			+	WT_RSC	0.531064	0.251693	-0.887383	-1.14871	0.202369	0.727782	-0.392523	-0.511118	2.35281	0.0118382	0.49486	4.42686	23.5727	23.3639	23.8438	23.5561	20.4003	23.383	23.461	23.5426	23.2356	22.9875	23.0796	23.0543	3	3	2	1	2	3	3	3	2	2	3	3	3	23.3926	23.5944
P03905	MT-ND4	NU4M_HUMAN	NADH-ubiquinone oxidoreductase chain 4	+	1.38248	0.0352353					0.943538	0.101461	0.21673	1.84941	1.7111	0.0696898	0.36806	3.16469	0.5359	0.276029	0.15133	1.15729	23.6975	24.1498	23.9682	23.9556	24.0501	24.3591	24.0639	24.1648	23.6126	24.0388	23.8112	23.7031	5	5	4	5	4	5	5	5	4	4	4	5	5	23.9801	23.9516
P03915	MT-ND5	NU5M_HUMAN	NADH-ubiquinone oxidoreductase chain 5	+	3.41713	0.000899083		+	+	DKO_RSC;WT_RSC	0.412294	0.337157	0.0671358	0.932645	3.28681	0.00926452	0.439471	6.74723	2.4704	0.0102931	0.372335	4.68302	23.0151	23.3066	23.1904	23.1446	23.1465	23.3246	23.2637	23.1905	22.6874	22.9338	22.7896	22.7567	6	6	6	6	4	4	6	5	4	5	5	4	5	23.0777	23.168
P03928	MT-ATP8	ATP8_HUMAN	ATP synthase protein 8		0.0719574	0.837335					0.214007	0.555268	0.0525641	0.536469	0.19926	0.731513	0.0583882	0.504296	0.0168158	0.96345	0.00582409	0.0496403	26.2339	26.4621	26.2991	26.5387	26.6214	26.299	26.4356	26.3881	26.2447	26.2824	26.654	26.3295	2	2	2	2	2	2	2	2	2	2	2	2	2	26.4058	26.3886
P03973	SLPI	SLPI_HUMAN	Antileukoproteinase	+	3.66258	0.000633147	+		+	DKO_WT;WT_RSC	3.65566	0.00148428	0.639067	7.88173	0.48894	0.46416	-0.150215	-1.07333	3.08356	0.00537011	-0.789281	-6.18074	22.4962	22.4856	22.5273	22.6615	23.2689	22.9894	23.1672	23.3013	23.6761	23.1093	23.2873	23.255	4	4	3	4	4	3	3	4	3	4	4	4	4	23.0658	22.5444
P04004	VTN	VTNC_HUMAN	Vitronectin	+	2.18541	0.00750646	+	+		DKO_RSC;DKO_WT	1.7859	0.0234817	-0.446014	-3.30176	2.2142	0.0331212	-0.455236	-4.1359	0.0272152	0.940425	-0.00922203	-0.0794507	24.934	25.179	25.4188	25.1662	24.9694	24.546	24.6349	24.7636	25.0445	25.306	25.2613	25.123	6	5	6	6	6	5	5	6	5	6	6	6	6	25.0515	25.1847
P04035	HMGCR	HMDH_HUMAN	3-hydroxy-3-methylglutaryl-coenzyme A reductase	+	4.49234	0.000125	+	+	+	DKO_RSC;DKO_WT;WT_RSC	4.76284	0	1.04911	12.3408	2.53779	0.0222963	0.6428	4.83389	1.69845	0.0299124	-0.406314	-3.14172	23.7806	23.9231	24.0365	23.8339	25.0013	25.0835	24.7885	24.8973	24.406	24.1024	24.5786	24.1125	20	19	14	20	11	11	20	14	12	17	12	17	14	24.4514	23.8968
P04040	CAT	CATA_HUMAN	Catalase	+	1.27072	0.0437821			+	WT_RSC	0.82398	0.129502	0.143854	1.65029	0.615442	0.370097	-0.165198	-1.29655	1.59101	0.0356763	-0.309052	-2.94906	27.6256	27.5556	27.6306	27.7226	27.7481	27.9235	27.8742	27.564	28.1411	27.668	27.9812	27.9801	26	26	24	25	26	26	25	25	24	25	25	25	25	27.7963	27.6348
P04062	GBA1	GBA1_HUMAN	Lysosomal acid glucosylceramidase		0.892687	0.100081					0.153507	0.653943	0.0304685	0.401083	1.22044	0.137525	0.176408	2.3109	0.763535	0.166362	0.14594	1.54893	26.4722	26.41	26.6774	26.6555	26.5389	26.5713	26.6921	26.5347	26.4032	26.2249	26.5372	26.466	21	20	19	21	19	18	20	16	18	21	21	19	21	26.5208	26.5583
P04075	ALDOA	ALDOA_HUMAN	Fructose-bisphosphate aldolase A	+	5.66771	4.21053e-05	+		+	DKO_WT;WT_RSC	5.29199	0	-1.03808	-15.2059	0.431459	0.510683	-0.0916023	-0.968302	3.87485	0.000901734	0.946478	8.62886	28.3625	28.252	28.0612	28.2211	27.1726	27.2684	27.1602	27.1432	27.0423	27.2955	27.2904	27.4827	20	18	17	17	16	20	17	16	18	17	18	17	18	27.6478	28.2282
P04080	CSTB	CYTB_HUMAN	Cystatin-B	+	1.93522	0.0122212	+		+	DKO_WT;WT_RSC	1.60691	0.0314205	-0.269927	-2.97732	0.355163	0.578787	0.0705786	0.824097	1.85067	0.0236875	0.340505	3.42231	26.4123	26.3854	26.1202	26.1765	25.9526	26.1093	26.073	25.8798	25.8711	26.0303	25.7738	26.0573	6	6	6	6	6	6	6	6	6	6	6	6	6	26.0822	26.2792
P04083	ANXA1	ANXA1_HUMAN	Annexin A1	+	2.24988	0.00658125	+		+	DKO_WT;WT_RSC	2.66357	0.00748309	-1.69471	-5.12393	0.334222	0.599227	0.491143	0.783353	2.11524	0.0159743	2.18586	3.9349	22.5399	22.5144	22.0675	22.2699	21.0342	20.2503	20.0101	21.3183	21.6532	19.115	19.6798	20.2003	11	1	10	1	NaN	10	4	2	10	3	11	9	2	21.5698	22.3606
P04114	APOB	APOB_HUMAN	Apolipoprotein B-100	+	2.33354	0.00568966		+		DKO_RSC	1.18968	0.0642703	0.180924	2.25927	2.28049	0.030755	0.395841	4.27362	1.29599	0.0609399	0.214917	2.43838	25.4606	25.3318	25.5362	25.5706	25.7909	25.6223	25.508	25.7017	25.2105	25.4169	25.3217	25.0905	10	8	6	9	9	8	10	9	9	9	9	8	6	25.4764	25.4777
P04150	NR3C1	GCR_HUMAN	Glucocorticoid receptor		0.0637118	0.855573					0.0101507	0.973656	-0.003932	-0.0301855	0.166747	0.769493	-0.0631967	-0.431519	0.215857	0.602388	-0.0592647	-0.540471	20.9917	20.7264	20.8551	20.7419	20.5804	21.0955	20.6999	20.9236	20.6183	21.0079	20.9446	20.9814	4	1	3	2	3	3	3	3	2	3	3	4	2	20.8696	20.8328
P04156	PRNP	PRIO_HUMAN	Major prion protein		0.634097	0.186239					0.20359	0.570073	-0.0818405	-0.513793	0.600771	0.379564	0.8327	1.27111	0.666589	0.2051	0.914541	1.38455	23.3154	22.8244	23.2778	22.8921	23.2317	23.0612	22.8015	22.8878	22.7466	20.2197	22.8457	22.8394	3	3	3	3	3	3	2	1	2	3	3	3	3	22.989	23.0942
P04179	SOD2	SODM_HUMAN	Superoxide dismutase [Mn], mitochondrial	+	2.12638	0.00842079	+			DKO_WT	2.18028	0.0135338	0.486809	4.0664	0.909855	0.222392	0.221472	1.79342	1.37345	0.052217	-0.265337	-2.57026	27.5987	27.4144	27.6735	27.7368	28.1963	28.2606	28.0942	27.8195	28.0837	27.7244	27.8215	27.8551	9	9	9	9	9	9	9	9	9	9	9	9	9	27.8773	27.6108
P04181	OAT	OAT_HUMAN	Ornithine aminotransferase, mitochondrial	+	6.07709	0	+		+	DKO_WT;WT_RSC	4.85648	0	-0.66458	-12.8076	0.427482	0.513694	-0.0460253	-0.960931	4.31603	0	0.618555	10.323	27.5069	27.4238	27.555	27.6373	26.8612	26.8686	26.9321	26.8029	26.8466	26.8463	27.0083	26.9477	21	21	21	20	17	21	21	20	21	19	21	20	21	27.1378	27.5328
P04183	TK1	KITH_HUMAN	Thymidine kinase, cytosolic	+	1.78184	0.0161795	+			DKO_WT	2.84904	0.00515352	-0.578686	-5.573	1.2533	0.13098	-0.405711	-2.36622	0.383099	0.400272	0.172975	0.877623	22.7743	22.71	22.3524	22.4572	21.9625	21.9912	21.9565	22.0689	21.8983	22.6407	22.5485	22.5145	6	4	5	4	3	5	3	5	5	5	5	5	4	22.3567	22.5839
P04264	KRT1	K2C1_HUMAN	Keratin, type II cytoskeletal 1		0.707437	0.155538					0.284033	0.464222	0.632571	0.683233	1.42407	0.102956	1.61749	2.6572	0.503166	0.298795	0.984922	1.09892	27.6161	24.4259	24.3509	26.4916	26.0073	26.2066	25.5319	27.6689	25.1868	25.1306	25.0831	23.5442	21	17	20	19	18	13	20	16	14	16	20	21	12	26.1173	26.3578
P04406	GAPDH	G3P_HUMAN	Glyceraldehyde-3-phosphate dehydrogenase	+	3.92882	0.000384075	+		+	DKO_WT;WT_RSC	4.88878	0	-0.59021	-12.9725	0.325563	0.607865	0.0835524	0.766338	2.90883	0.00691552	0.673762	5.72353	30.0629	30.2176	30.0258	30.0334	29.5052	29.5028	29.4966	29.4742	29.1048	29.4136	29.5311	29.5951	19	19	19	19	19	19	18	17	18	19	19	18	19	29.7002	30.087
P04439	HLA-A	HLAA_HUMAN	HLA class I histocompatibility antigen, A alpha chain	+	4.18185	0.000205128	+		+	DKO_WT;WT_RSC	3.1197	0.00394041	0.964356	6.27865	0.012433	0.982561	-0.00471973	-0.0368789	3.63114	0.00263717	-0.969076	-7.80171	25.5349	25.8716	25.9887	25.9803	27.0215	26.9582	26.7079	26.5452	26.883	26.6367	26.9281	26.804	5	5	5	5	5	5	5	5	5	5	5	5	5	26.5632	25.8551
P04626	ERBB2	ERBB2_HUMAN	Receptor tyrosine-protein kinase erbB-2	+	2.2291	0.00683743	+		+	DKO_WT;WT_RSC	2.45472	0.00964706	0.224599	4.64834	0.166619	0.769501	-0.0294089	-0.431226	1.92061	0.0217629	-0.254008	-3.55456	24.825	24.9081	25.0043	24.8833	25.1422	25.2086	25.1033	25.065	25.0639	25.1767	25.3248	25.0713	21	16	14	16	16	15	19	16	14	16	14	17	15	25.0712	24.9066
P04632	CAPNS1	CPNS1_HUMAN	Calpain small subunit 1	+	3.86164	0.000424779	+		+	DKO_WT;WT_RSC	4.03876	0.000648148	-0.487455	-9.227	1.59091	0.0810358	-0.19505	-2.94889	2.07558	0.0168227	0.292405	3.85584	24.659	24.6347	24.4679	24.6541	24.1088	24.0969	24.0681	24.192	24.1445	24.3021	24.384	24.4153	8	7	6	7	6	7	5	6	7	7	5	7	8	24.3602	24.606
P04792	HSPB1	HSPB1_HUMAN	Heat shock protein beta-1		0.794001	0.12661					0.184559	0.600953	-0.0283117	-0.471716	0.697914	0.322277	0.195947	1.43796	0.850751	0.139289	0.224259	1.695	26.8098	26.927	26.8826	26.9779	26.859	27.0041	26.8479	26.773	26.384	26.5384	26.8926	26.8852	9	9	8	9	8	9	8	9	8	8	9	8	9	26.8249	26.9006
P04818	TYMS	TYSY_HUMAN	Thymidylate synthase	+	3.77502	0.000488613	+		+	DKO_WT;WT_RSC	3.52296	0.0019723	-0.577162	-7.45673	0.0836579	0.882717	0.0223665	0.231273	2.93119	0.00652673	0.599529	5.78059	24.8217	24.888	24.6053	24.8013	24.1627	24.3198	24.0955	24.2296	23.947	24.1723	24.2692	24.3296	9	7	9	8	6	9	7	6	7	6	8	9	7	24.4189	24.7828
P04843	RPN1	RPN1_HUMAN	Dolichyl-diphosphooligosaccharide--protein glycosyltransferase subunit 1	+	1.87577	0.0135462	+			DKO_WT	3.53842	0.00166292	0.14724	7.50524	1.06404	0.171267	0.0955138	2.0496	0.525833	0.283333	-0.0517263	-1.13942	29.165	29.1395	29.1941	29.1803	29.326	29.3532	29.3111	29.2776	29.2544	29.1544	29.3305	29.1465	41	40	39	40	40	40	41	41	41	41	40	41	40	29.2381	29.1699
P04844	RPN2	RPN2_HUMAN	Dolichyl-diphosphooligosaccharide--protein glycosyltransferase subunit 2		0.279116	0.476796					0.594907	0.214286	0.065918	1.26091	0.374883	0.562349	0.0595489	0.861975	0.0348775	0.924641	-0.00636911	-0.101012	27.2299	27.3357	27.3778	27.3159	27.3483	27.5059	27.3428	27.3258	27.3585	27.2196	27.4589	27.2476	19	19	18	19	18	18	19	19	18	18	19	19	19	27.3412	27.3158
P04899	GNAI2	GNAI2_HUMAN	Guanine nucleotide-binding protein G(i) subunit alpha-2		1.10185	0.062366					0.599055	0.212571	0.063798	1.26813	0.697642	0.321949	-0.0697975	-1.4375	1.30314	0.0603034	-0.133595	-2.4505	26.1938	26.1205	26.2913	26.2766	26.3386	26.1971	26.2867	26.315	26.2762	26.317	26.4485	26.375	12	12	12	12	11	12	12	12	12	12	12	12	12	26.2887	26.2222
P04920	SLC4A2	B3A2_HUMAN	Anion exchange protein 2	+	1.67204	0.0198186		+		DKO_RSC	0.462536	0.297144	0.0820065	1.02542	2.70377	0.0161165	0.256739	5.21904	0.99656	0.104407	0.174732	1.93747	26.7631	26.9821	27.135	27.0208	27.0666	27.0904	27.0044	27.0677	26.7354	26.8221	26.9205	26.7241	28	26	24	28	25	25	27	25	24	27	26	26	25	26.9512	26.9814
P05023	ATP1A1	AT1A1_HUMAN	Sodium/potassium-transporting ATPase subunit alpha-1	+	4.09032	0.000277333	+		+	DKO_WT;WT_RSC	4.45455	0	0.335121	10.9135	0.0992169	0.861177	-0.0148635	-0.270606	3.02097	0.00532489	-0.349984	-6.01392	29.6237	29.6213	29.7204	29.6996	30.0123	30.0429	29.9855	29.9647	30.1571	29.9425	30.0338	29.9315	32	32	31	32	32	32	32	32	30	32	30	32	32	29.9047	29.6669
P05026	ATP1B1	AT1B1_HUMAN	Sodium/potassium-transporting ATPase subunit beta-1		1.02542	0.0743138					1.13054	0.0711153	-0.196015	-2.16037	1.3694	0.110401	-0.182249	-2.56333	0.048563	0.894869	0.0137663	0.138727	27.3861	27.4074	27.6794	27.6723	27.3691	27.4447	27.2722	27.275	27.6299	27.3809	27.6023	27.4771	10	9	9	10	9	10	9	8	9	9	10	9	9	27.4732	27.5431
P05067	APP	A4_HUMAN	Amyloid-beta precursor protein		0.378167	0.365052					0.0470757	0.879122	0.00937033	0.134676	0.494109	0.461458	0.130002	1.08264	0.468091	0.325739	0.120632	1.03554	24.7578	24.6388	24.7599	24.8571	24.8159	24.8199	24.8125	24.6028	24.7942	24.3207	24.7532	24.6629	25	25	24	24	25	24	25	24	23	24	23	25	23	24.7228	24.7554
P05091	ALDH2	ALDH2_HUMAN	Aldehyde dehydrogenase, mitochondrial	+	4.2896	0.000163009	+	+	+	DKO_RSC;DKO_WT;WT_RSC	2.65394	0.00749282	0.352787	5.10132	3.97375	0.00429851	0.52821	8.98554	1.5208	0.0401047	0.175422	2.82528	25.0012	25.1554	25.242	25.175	25.5805	25.5282	25.5134	25.3625	25.0392	24.894	25.0174	24.9212	21	21	19	20	16	20	21	19	20	17	20	21	19	25.2216	25.146
P05114	HMGN1	HMGN1_HUMAN	Non-histone chromosomal protein HMG-14		0.840112	0.113671	+			DKO_WT	1.40045	0.0439714	0.596906	2.61655	0.253193	0.674645	-0.292229	-0.619728	0.933229	0.116616	-0.889134	-1.83228	24.7104	23.946	24.6833	24.5872	24.9185	25.4962	24.9626	24.9371	26.6905	24.6974	25.1723	24.9233	6	6	5	5	6	5	6	6	5	6	6	6	6	25.1435	24.5129
P05141	SLC25A5	ADT2_HUMAN	ADP/ATP translocase 2		0.895762	0.0995283					0.943334	0.101512	0.14988	1.84907	1.42131	0.103135	0.193385	2.65245	0.153875	0.696191	0.0435047	0.401936	28.302	28.1028	28.3352	28.495	28.4844	28.4468	28.4438	28.4596	28.3253	28.0693	28.4092	28.2572	8	7	7	7	6	8	8	8	7	8	8	8	8	28.3505	28.3154
P05161	ISG15	ISG15_HUMAN	Ubiquitin-like protein ISG15	+	1.83161	0.0147265			+	WT_RSC	0.925596	0.105454	-1.1482	-1.81959	1.69166	0.0708922	-1.97161	-3.12942	2.04906	0.0174103	-0.823409	-3.80344	22.483	22.5928	22.819	23.1854	20.3697	21.5832	21.2456	23.2888	23.2066	23.8621	23.5029	23.8023	4	2	2	1	3	2	2	4	3	3	3	3	3	23.0638	22.7958
P05165	PCCA	PCCA_HUMAN	Propionyl-CoA carboxylase alpha chain, mitochondrial	+	3.1863	0.00127582	+		+	DKO_WT;WT_RSC	1.96968	0.0173457	0.187906	3.6487	1.35536	0.112862	-0.119511	-2.53934	2.89068	0.00703314	-0.307417	-5.67752	24.1797	24.2091	24.0529	24.0546	24.3848	24.3163	24.3143	24.2327	24.4151	24.3755	24.5346	24.4008	24	22	20	20	21	21	22	21	18	22	21	22	24	24.296	24.1258
P05166	PCCB	PCCB_HUMAN	Propionyl-CoA carboxylase beta chain, mitochondrial	+	6.07985	0	+	+	+	DKO_RSC;DKO_WT;WT_RSC	3.74416	0.00160544	0.392592	8.1764	3.29295	0.00932468	-0.296848	-6.76497	4.72917	0	-0.689441	-12.177	25.1291	25.0365	25.1316	24.9547	25.5089	25.4079	25.4753	25.4303	25.6473	25.7735	25.8254	25.7635	19	17	17	17	19	14	15	14	12	19	12	15	19	25.4521	25.0648
P05186	ALPL	PPBT_HUMAN	Alkaline phosphatase, tissue-nonspecific isozyme	+	6.19378	0	+		+	DKO_WT;WT_RSC	4.71906	0	-1.11568	-12.1281	0.259366	0.66894	-0.0507135	-0.632572	4.62172	0	1.06497	11.6673	28.4978	28.6259	28.4056	28.2855	27.5047	27.2839	27.3157	27.2478	27.4632	27.5052	27.2786	27.308	21	21	21	21	20	21	20	20	20	20	21	21	20	27.8288	28.4591
P05187	ALPP	PPB1_HUMAN	Alkaline phosphatase, placental type		0.000646471	0.998708					0.0125157	0.968436	0.00609732	0.037121	0.00443535	0.994114	-0.00112867	-0.0132745	0.014953	0.968204	-0.00722599	-0.044231	28.1883	28.2952	28.8447	28.6445	28.5235	28.3311	28.5169	28.6256	28.3767	28.506	28.6578	28.4612	10	10	10	10	10	10	10	10	10	10	10	10	10	28.5082	28.5174
P05198	EIF2S1	IF2A_HUMAN	Eukaryotic translation initiation factor 2 subunit 1		1.18709	0.0521569	+			DKO_WT	2.17086	0.0138354	-0.163001	-4.0472	0.552214	0.4142	-0.0840011	-1.18613	0.591394	0.243318	0.0789995	1.25479	27.1984	27.2566	27.2045	27.2627	26.9826	27.1386	27.1174	27.0316	26.979	27.247	27.1561	27.224	18	16	17	14	17	17	17	16	17	16	16	18	17	27.1532	27.2308
P05362	ICAM1	ICAM1_HUMAN	Intercellular adhesion molecule 1		0.587485	0.209795					0.584698	0.219966	-0.141088	-1.24312	0.937181	0.211968	-0.168629	-1.83884	0.102134	0.7887	-0.0275412	-0.277875	26.8983	26.9514	27.2706	27.1188	26.982	27.0861	26.8745	26.7321	27.1936	26.9854	27.1573	27.013	17	15	15	15	16	12	14	14	16	15	15	14	14	27.0292	27.0673
P05387	RPLP2	RLA2_HUMAN	60S acidic ribosomal protein P2		1.15591	0.0559337					1.07229	0.0788933	-0.180387	-2.06332	0.951193	0.206639	-0.166717	-1.86212	0.165763	0.676483	0.0136709	0.429272	28.9685	29.0479	28.9982	29.0338	28.7564	29.0709	28.8258	28.6737	28.9707	29.0745	28.957	28.9916	5	5	5	5	5	5	4	5	5	5	5	5	5	28.9525	29.0124
P05388	RPLP0	RLA0_HUMAN	60S acidic ribosomal protein P0		0.294694	0.45729					0.385449	0.360049	-0.0837317	-0.882086	0.490545	0.463226	-0.123762	-1.07622	0.149504	0.702495	-0.04003	-0.391784	26.7904	26.5569	26.76	26.7851	26.5311	26.8646	26.5538	26.608	26.9262	26.5309	26.8479	26.7476	4	3	4	3	3	4	2	3	3	3	4	4	4	26.7151	26.7263
P05423	POLR3D	RPC4_HUMAN	DNA-directed RNA polymerase III subunit RPC4	+	1.90438	0.0129542	+		+	DKO_WT;WT_RSC	1.99337	0.0168724	-0.180905	-3.69455	0.21693	0.713305	0.0390706	0.542788	1.99113	0.0193021	0.219975	3.69019	22.7819	22.731	22.8213	22.7518	22.6495	22.682	22.4926	22.5384	22.5399	22.697	22.4223	22.5468	9	7	7	7	7	8	5	8	8	7	8	7	5	22.643	22.7719
P05455	SSB	LA_HUMAN	Lupus La protein	+	2.48993	0.00450081	+	+		DKO_RSC;DKO_WT	2.31337	0.0112945	-0.328381	-4.3429	2.51349	0.0229109	-0.22114	-4.77914	0.625672	0.224403	0.107241	1.31424	26.4435	26.3559	26.1833	26.1401	25.9118	25.9775	25.911	26.009	26.2714	26.1479	26.0842	26.1904	22	20	21	22	19	21	21	20	20	22	21	22	21	26.1446	26.286
P05549	TFAP2A	AP2A_HUMAN	Transcription factor AP-2-alpha		0.396998	0.346461					0.43698	0.316205	-0.790664	-0.97851	0.470715	0.475773	-0.841427	-1.04031	0.192933	0.636818	-0.0507631	-0.490337	22.8532	22.9296	23.1369	23.1076	22.8013	19.8122	23.0864	23.1647	23.1784	22.9422	22.9065	23.2033	6	5	5	4	4	4	1	5	4	5	6	5	5	23.0347	23.0117
P05556	ITGB1	ITB1_HUMAN	Integrin beta-1	+	4.42832	0.000116788	+		+	DKO_WT;WT_RSC	4.19048	0.000461538	-0.694166	-9.81303	1.91045	0.0520285	-0.315754	-3.53521	2.62335	0.00909091	0.378411	5.02995	28.4568	28.4383	28.6008	28.5182	27.8425	27.955	27.773	27.6669	28.266	27.9944	28.206	28.034	30	27	27	27	28	29	28	29	30	29	29	26	29	28.177	28.5049
P05783	KRT18	K1C18_HUMAN	Keratin, type I cytoskeletal 18		0.113175	0.750682					0.187868	0.595307	0.103695	0.479095	0.0943686	0.866647	-0.0560422	-0.258452	0.28918	0.502007	-0.159738	-0.693675	29.9004	29.6931	30.2498	30.408	30.1167	29.7827	30.408	30.3586	30.4022	29.7812	30.5235	30.1832	38	37	37	37	36	37	38	38	34	38	38	38	37	30.1768	30.09
P05787	KRT8	K2C8_HUMAN	Keratin, type II cytoskeletal 8		0.524027	0.247936					0.379759	0.365145	0.205024	0.87127	0.318061	0.612806	-0.175941	-0.751513	0.883261	0.129103	-0.380965	-1.74918	30.5744	30.2422	30.804	30.9541	30.8387	30.3512	31.1034	31.1016	31.228	30.6244	31.2967	30.9494	31	30	28	29	30	28	30	29	30	29	30	30	31	30.8735	30.6679
P06132	UROD	DCUP_HUMAN	Uroporphyrinogen decarboxylase	+	2.66287	0.00337738	+		+	DKO_WT;WT_RSC	2.05473	0.0156082	-0.52095	-3.81462	0.10092	0.858732	-0.0219831	-0.274855	2.19886	0.0146073	0.498967	4.10438	22.6873	22.5299	22.1479	22.3499	21.7481	22.0328	21.8254	22.0248	21.8693	21.8721	21.9641	22.0134	7	5	6	6	3	6	7	4	6	3	6	5	4	22.1172	22.4427
P06213	INSR	INSR_HUMAN	Insulin receptor	+	2.32802	0.00576	+			DKO_WT	2.15384	0.0140016	0.416529	4.01266	1.56932	0.0834618	0.206009	2.91064	1.13307	0.0798337	-0.21052	-2.1646	23.0938	23.1341	23.479	23.2834	23.8012	23.7033	23.5437	23.6082	23.4622	23.3687	23.5732	23.4283	14	12	11	13	7	10	13	8	9	12	12	12	13	23.4708	23.2556
P06241	FYN	FYN_HUMAN	Tyrosine-protein kinase Fyn		0.795937	0.126046					0.703026	0.1674	-0.0853724	-1.44665	1.10201	0.162048	-0.12892	-2.11279	0.278449	0.514902	-0.0435476	-0.671855	25.1856	25.1889	25.3538	25.3266	25.2406	25.0683	25.181	25.2234	25.2359	25.4138	25.359	25.2204	16	13	13	13	13	14	10	13	12	14	13	12	12	25.2528	25.2658
P06280	GLA	AGAL_HUMAN	Alpha-galactosidase A		0.916312	0.0951696					0.961737	0.0977465	0.128753	1.87964	0.789247	0.273568	0.0959148	1.59213	0.346392	0.437108	-0.0328379	-0.807101	23.8323	23.6671	23.7866	23.8104	23.9378	24.0157	23.916	23.742	23.845	23.8112	23.8102	23.7614	9	6	6	7	6	7	7	7	8	7	6	6	6	23.8307	23.7755
P06396	GSN	GELS_HUMAN	Gelsolin	+	2.01511	0.0104479		+	+	DKO_RSC;WT_RSC	0.237217	0.524098	-0.0363946	-0.586154	1.98527	0.046344	-0.225766	-3.67884	1.80031	0.0250975	-0.189371	-3.32842	22.9658	23.0231	22.8568	22.8614	22.7518	22.9184	22.9355	22.9558	23.0581	23.0631	23.2288	23.1146	4	4	4	4	4	3	4	3	4	4	4	4	4	22.9831	22.9285
P06454	PTMA	PTMA_HUMAN	Prothymosin alpha		0.86081	0.108321	+			DKO_WT	2.38896	0.0103202	-0.720038	-4.50468	0.416074	0.522553	0.761496	0.939704	0.944922	0.114189	1.48153	1.85171	25.5632	25.3144	25.5661	25.353	24.75	25.1315	24.536	24.4991	24.8597	21.5811	24.8143	24.6154	4	2	3	3	3	2	3	1	3	3	3	2	2	25.0514	25.4539
P06493	CDK1	CDK1_HUMAN	Cyclin-dependent kinase 1	+	2.77855	0.00269951	+		+	DKO_WT;WT_RSC	2.4646	0.0095723	-0.293981	-4.67017	0.31664	0.613486	-0.035955	-0.748695	2.04206	0.0176185	0.258026	3.78966	25.747	25.7111	25.5181	25.5591	25.3841	25.3818	25.3311	25.2624	25.2665	25.4343	25.3765	25.4259	15	14	13	13	14	14	15	15	15	14	15	14	13	25.4579	25.6371
P06576	ATP5F1B	ATPB_HUMAN	ATP synthase subunit beta, mitochondrial		1.20262	0.0505348	+			DKO_WT	1.78143	0.0236986	0.297634	3.29351	0.678686	0.332006	0.147297	1.40521	0.562763	0.259758	-0.150337	-1.2047	31.1453	31.0346	31.2621	31.4071	31.4975	31.5349	31.6052	31.402	31.5294	31.0899	31.4515	31.3796	28	27	27	28	28	25	27	26	26	28	27	28	27	31.3725	31.2189
P06703	S100A6	S10A6_HUMAN	Protein S100-A6		0.929614	0.0922551	+			DKO_WT	1.66092	0.0293699	-0.376764	-3.07396	0.2121	0.717948	-0.0981421	-0.532336	0.733075	0.177931	0.278622	1.49756	28.0246	28.0773	27.6795	27.9013	27.4777	27.7748	27.5485	27.3746	27.1645	27.8657	27.6941	27.8439	3	3	3	2	2	3	3	3	3	3	3	3	3	27.7248	27.9286
P06730	EIF4E	IF4E_HUMAN	Eukaryotic translation initiation factor 4E	+	3.76152	0.000504065	+	+	+	DKO_RSC;DKO_WT;WT_RSC	1.7001	0.0276911	-0.240156	-3.14472	2.65844	0.0182181	0.30521	5.11188	3.10805	0.00470755	0.545366	6.24697	26.1419	26.2529	25.9431	25.9968	25.9293	25.8011	25.8385	25.8052	25.3849	25.6071	25.5693	25.592	8	7	8	8	8	8	8	8	8	8	8	8	8	25.842	26.0888
P06733	ENO1	ENOA_HUMAN	Alpha-enolase		0.271101	0.487076					0.395274	0.351754	-0.0784497	-0.900676	0.713255	0.311757	-0.0885992	-1.46401	0.0353841	0.923294	-0.0101495	-0.102426	29.8872	29.8347	29.528	29.6521	29.6761	29.7048	29.5858	29.6214	29.6347	29.7185	29.6999	29.8893	23	23	23	23	22	23	23	23	22	23	23	23	23	29.7069	29.7325
P06737	PYGL	PYGL_HUMAN	Glycogen phosphorylase, liver form		0.372001	0.371679					0.767472	0.145155	-0.154586	-1.55555	0.0720082	0.900483	-0.024364	-0.201171	0.413703	0.370621	0.130222	0.935278	23.698	23.7334	23.4115	23.4307	23.3826	23.5222	23.2879	23.4626	23.117	23.568	23.4758	23.592	21	13	16	15	16	15	16	17	18	16	16	18	16	23.4825	23.576
P06744	GPI	G6PI_HUMAN	Glucose-6-phosphate isomerase	+	3.61243	0.000689408	+		+	DKO_WT;WT_RSC	3.04352	0.0041512	-0.755835	-6.07363	0.389858	0.546956	-0.0855474	-0.890442	2.6099	0.00913459	0.670287	4.99879	27.4505	27.362	26.9741	27.1115	26.4276	26.6386	26.3762	26.4323	26.3684	26.6057	26.5116	26.7313	25	21	25	22	23	25	21	22	22	22	24	22	21	26.7988	27.237
P06746	POLB	DPOLB_HUMAN	DNA polymerase beta		0.897775	0.0990726					0.749772	0.150715	-0.199443	-1.52574	0.989321	0.192922	-0.31212	-1.92545	0.427263	0.358602	-0.112677	-0.960524	22.1778	21.9967	22.1969	22.1872	21.8029	21.6803	22.0604	22.2173	22.4676	21.9562	22.2788	22.3067	6	3	4	3	3	2	2	3	4	3	5	2	4	22.126	22.142
P06748	NPM1	NPM_HUMAN	Nucleophosmin	+	1.75353	0.0170024	+		+	DKO_WT;WT_RSC	2.6203	0.00821784	0.286339	5.02288	0.1898	0.743734	-0.0556488	-0.483391	1.53481	0.0391219	-0.341988	-2.84986	30.3926	30.2677	30.4449	30.4827	30.6395	30.7576	30.7166	30.6195	31.0373	30.5049	30.6906	30.723	14	14	13	14	14	11	14	13	12	14	14	14	13	30.6197	30.3992
P06753	TPM3	TPM3_HUMAN	Tropomyosin alpha-3 chain		0.090725	0.796898					0.204099	0.569604	-0.123451	-0.514906	0.182124	0.752366	-0.11439	-0.466271	0.0251346	0.944451	0.00906134	0.0735378	24.7801	24.9947	25.1657	24.9639	24.7717	25.5142	24.5949	24.5297	25.2103	24.8586	24.7828	25.0164	4	4	3	3	2	2	4	2	4	2	4	3	4	24.9568	24.9826
P06756	ITGAV	ITAV_HUMAN	Integrin alpha-V	+	1.82248	0.0149722	+			DKO_WT	1.74285	0.0250479	-0.259223	-3.2226	1.78781	0.0633133	-0.367593	-3.30529	0.442106	0.345949	-0.10837	-0.987963	25.5554	25.482	25.7094	25.697	25.3645	25.4883	25.3508	25.2033	25.9184	25.4949	25.8248	25.6391	36	34	33	33	35	30	34	34	33	35	34	33	36	25.5743	25.6141
P06858	LPL	LIPL_HUMAN	Lipoprotein lipase	+	4.90749	7.18563e-05	+	+		DKO_RSC;DKO_WT	5.47597	0	0.924495	16.3427	3.03445	0.0121509	0.661318	6.04958	1.30046	0.0606938	-0.263177	-2.44595	22.056	22.0745	22.218	22.1569	23.1031	22.9317	23.0505	23.118	22.0972	22.5169	22.5296	22.4144	6	5	5	6	3	4	5	3	5	3	3	5	5	22.5805	22.1278
P06865	HEXA	HEXA_HUMAN	Beta-hexosaminidase subunit alpha		0.924605	0.0933752					0.245342	0.513058	0.0543008	0.603289	0.946033	0.208451	-0.13662	-1.85355	1.13183	0.0799552	-0.190921	-2.16253	24.9199	24.7763	25.0153	25.1163	24.9959	25.1017	25.0815	24.866	25.2564	25.0165	25.1324	25.1863	16	13	15	14	15	15	14	14	14	14	12	14	14	25.0446	24.9624
P07099	EPHX1	HYEP_HUMAN	Epoxide hydrolase 1	+	2.21983	0.00697497	+		+	DKO_WT;WT_RSC	2.00968	0.0165126	-0.203372	-3.72628	0.0292953	0.959172	0.00487995	0.0853368	2.16586	0.0153719	0.208251	4.03704	26.7776	26.7721	26.904	26.8822	26.6268	26.7346	26.6338	26.5273	26.6076	26.5245	26.6862	26.6847	22	21	21	21	19	21	22	21	22	20	20	22	22	26.7016	26.8352
P07108	DBI	ACBP_HUMAN	Acyl-CoA-binding protein	+	3.76818	0.0005	+		+	DKO_WT;WT_RSC	2.95118	0.00479753	-0.467034	-5.83197	0.216059	0.714362	0.0369878	0.540907	3.05507	0.00508932	0.504022	6.1044	24.9815	24.8051	24.6632	24.8418	24.2575	24.4555	24.4101	24.3003	24.3675	24.2697	24.2058	24.4325	4	4	4	4	3	4	3	3	3	3	4	4	3	24.5213	24.8273
P07195	LDHB	LDHB_HUMAN	L-lactate dehydrogenase B chain		0.934411	0.0911833					0.399151	0.348337	-0.115502	-0.907985	0.847737	0.248465	0.147892	1.68997	1.16643	0.0756003	0.263394	2.22034	29.1657	28.9791	28.6667	28.8309	28.8345	28.9735	28.714	28.6585	28.4986	28.7369	28.65	28.7033	15	15	15	15	14	14	15	15	15	15	15	15	15	28.7952	28.9224
P07203	GPX1	GPX1_HUMAN	Glutathione peroxidase 1		0.603796	0.201095					0.218917	0.547829	-0.0532551	-0.547073	1.20759	0.140495	-0.173645	-2.2893	0.459812	0.332701	-0.12039	-1.02044	25.6016	25.4799	25.7965	25.8965	25.7108	25.5914	25.6413	25.6179	25.6978	25.6837	25.9256	25.949	13	13	11	12	11	10	13	12	13	12	12	13	12	25.7229	25.7028
P07225	PROS1	PROS_HUMAN	Vitamin K-dependent protein S	+	2.12888	0.00837423			+	WT_RSC	0.951567	0.0996701	-0.835994	-1.86274	0.927621	0.215318	0.863379	1.82296	3.30607	0.00394366	1.69937	6.80296	22.0574	22.5433	22.1487	21.878	21.55	22.0693	21.5701	20.094	20.7046	20.6314	19.8396	20.6543	3	3	3	2	NaN	2	3	1	3	1	3	1	1	22.01	22.178
P07237	P4HB	PDIA1_HUMAN	Protein disulfide-isomerase	+	1.53607	0.0259785	+			DKO_WT	2.27485	0.0120961	-0.290413	-4.26182	0.320044	0.611111	-0.080759	-0.755439	1.15965	0.0764058	0.209654	2.20899	29.2651	29.174	29.2167	29.3293	28.9537	29.0398	29.0414	28.7885	29.1665	28.7748	29.085	29.1202	35	33	35	32	33	32	33	32	31	33	35	33	34	29.0889	29.2474
P07339	CTSD	CATD_HUMAN	Cathepsin D	+	1.32281	0.0395269			+	WT_RSC	0.871167	0.117833	-0.133729	-1.72903	0.58712	0.388353	0.100113	1.24734	1.55827	0.0377729	0.233842	2.89115	28.9464	28.88	29.1	29.0967	28.7748	28.8174	29.0232	28.8728	28.6531	28.6887	28.8564	28.8895	19	19	19	17	19	18	19	17	18	17	19	19	18	28.8897	29.0089
P07355	ANXA2	ANXA2_HUMAN	Annexin A2	+	2.69381	0.00316528	+		+	DKO_WT;WT_RSC	1.67595	0.0286285	0.281752	3.10103	1.30823	0.119656	-0.120517	-2.45913	2.32452	0.0122332	-0.402269	-4.36654	29.0061	29.1987	29.3808	29.3405	29.4843	29.6114	29.4697	29.4877	29.5312	29.6492	29.6525	29.7023	12	9	10	11	11	10	10	12	9	11	11	11	12	29.4722	29.2388
P07384	CAPN1	CAN1_HUMAN	Calpain-1 catalytic subunit	+	2.0278	0.0102114	+		+	DKO_WT;WT_RSC	2.11202	0.0147606	-0.591883	-3.92845	0.623632	0.363655	-0.217454	-1.31072	1.63177	0.033391	0.374429	3.02167	23.1413	23.0118	22.8336	22.8521	22.6116	22.2804	22.0348	22.5445	22.3989	22.8431	22.4565	22.6425	12	7	10	6	5	11	7	12	8	8	9	4	9	22.6691	22.9652
P07437	TUBB	TBB5_HUMAN	Tubulin beta chain	+	1.71642	0.0183211	+			DKO_WT	1.69852	0.0277368	-0.235233	-3.14185	1.55702	0.0848832	-0.328659	-2.88894	0.451573	0.338979	-0.0934258	-1.00536	29.3885	29.4188	29.3109	29.3265	29.2427	29.2498	28.9781	29.0331	29.2156	29.4199	29.5989	29.5839	4	4	4	4	4	4	4	4	4	4	4	4	4	29.3251	29.3618
P07602	PSAP	SAP_HUMAN	Prosaposin	+	1.6932	0.0190733		+		DKO_RSC	1.09904	0.0752904	0.221687	2.10786	2.37501	0.0276228	0.295347	4.47455	0.370562	0.412013	0.0736599	0.853714	28.5108	28.2497	28.6096	28.6015	28.7346	28.8222	28.7685	28.5331	28.4284	28.4576	28.3658	28.4251	25	24	23	24	24	23	24	24	22	23	23	24	23	28.5517	28.5
P07686	HEXB	HEXB_HUMAN	Beta-hexosaminidase subunit beta	+	1.82845	0.0147736	+			DKO_WT	1.55923	0.0340099	-0.26885	-2.89283	1.54545	0.0863203	-0.278621	-2.86856	0.0587905	0.872982	-0.00977087	-0.166288	25.8965	25.9578	25.8138	25.8038	25.61	25.7943	25.615	25.3772	25.9941	25.8128	25.7954	25.9088	18	17	16	17	17	15	16	14	16	18	18	16	17	25.7908	25.8694
P07711	CTSL	CATL1_HUMAN	Procathepsin L	+	2.72959	0.0029697	+		+	DKO_WT;WT_RSC	2.87935	0.00502639	0.420509	5.64894	0.069227	0.905141	0.0207009	0.193897	2.41437	0.0108141	-0.399808	-4.55987	23.2004	23.1728	23.2501	23.105	23.5807	23.65	23.7518	23.4279	23.6137	23.3421	23.6624	23.7095	4	4	4	3	4	3	3	3	4	4	2	4	4	23.4725	23.183
P07737	PFN1	PROF1_HUMAN	Profilin-1	+	2.38844	0.00516891	+		+	DKO_WT;WT_RSC	2.76711	0.00670171	-0.50492	-5.37137	0.391342	0.545669	-0.114154	-0.893249	1.79443	0.0252514	0.390767	3.31754	28.9434	28.9206	28.694	28.8337	28.208	28.5546	28.335	28.2745	28.2214	28.5544	28.3628	28.6901	11	10	10	10	11	10	10	11	10	10	10	10	10	28.5724	28.8512
P07741	APRT	APT_HUMAN	Adenine phosphoribosyltransferase	+	2.99535	0.00173439	+		+	DKO_WT;WT_RSC	2.78513	0.00647106	-0.630636	-5.41526	0.480099	0.469152	0.14578	1.05734	2.37978	0.0114252	0.776416	4.48483	23.9507	23.7281	23.4801	23.4996	23.0593	23.0487	22.9305	23.0974	22.5467	23.1453	22.8159	23.0449	7	5	5	5	6	5	6	6	5	4	6	4	7	23.2474	23.6776
P07814	EPRS1	SYEP_HUMAN	Bifunctional glutamate/proline--tRNA ligase	+	3.05428	0.0015	+		+	DKO_WT;WT_RSC	2.99787	0.00457419	0.225962	5.95323	1.03428	0.179224	-0.160954	-2.00012	2.71575	0.00876282	-0.386916	-5.24761	26.644	26.6719	26.6037	26.6482	26.8657	26.7948	26.8477	26.9634	26.8628	26.9573	27.1785	27.1168	85	82	81	82	81	81	81	81	82	84	85	81	84	26.8574	26.6422
P07858	CTSB	CATB_HUMAN	Cathepsin B		1.01975	0.0752788					1.21754	0.0612059	-0.197996	-2.30602	1.01538	0.184666	-0.250138	-1.96873	0.202669	0.621526	-0.0521417	-0.511776	26.399	26.3181	26.4275	26.447	26.2738	26.1719	26.366	25.9878	26.5519	26.1574	26.5271	26.5637	7	6	6	7	7	7	6	7	6	7	6	6	6	26.3589	26.3987
P07900	HSP90AA1	HS90A_HUMAN	Heat shock protein HSP 90-alpha		0.830471	0.116247					1.14949	0.0685662	-0.223106	-2.19201	0.582129	0.39106	-0.13119	-1.23863	0.40311	0.380847	0.0919161	0.915431	29.128	29.1201	28.8369	29.0501	28.8334	29.0158	28.6828	28.7106	28.8743	28.7772	28.9988	29.1172	22	20	22	19	20	20	20	19	21	21	21	22	22	28.9371	29.0385
P07910	HNRNPC	HNRPC_HUMAN	Heterogeneous nuclear ribonucleoproteins C1/C2		0.328936	0.416744					0.510725	0.263997	0.315934	1.11246	0.0288631	0.959651	0.0228338	0.0841159	0.501861	0.299875	-0.2931	-1.09658	28.9391	29.3421	29.5756	29.8778	29.4564	29.3874	29.8961	30.2583	29.7108	29.3006	29.7162	30.1794	10	9	8	10	10	9	9	9	6	9	10	10	10	29.6828	29.4736
P07919	UQCRH	QCR6_HUMAN	Cytochrome b-c1 complex subunit 6, mitochondrial	+	2.04569	0.00988804	+	+		DKO_RSC;DKO_WT	2.03494	0.0160084	0.533998	3.77567	1.95013	0.0493867	0.329828	3.61105	0.627359	0.223592	-0.20417	-1.31715	27.3993	27.6265	27.4693	27.9978	28.1208	28.2621	28.1979	28.048	28.036	27.6583	27.7817	27.8335	4	4	4	4	4	4	4	4	4	4	4	4	4	27.8946	27.6425
P07942	LAMB1	LAMB1_HUMAN	Laminin subunit beta-1	+	1.49395	0.0284181	+			DKO_WT	1.93955	0.0179587	0.2855	3.59076	0.446782	0.496434	0.0969849	0.996568	1.04758	0.0937362	-0.188515	-2.02223	25.5969	25.48	25.7025	25.6995	25.9367	26.0271	25.9151	25.7419	25.9167	25.5845	25.9018	25.8299	53	51	47	51	47	45	48	45	49	51	49	48	49	25.7867	25.6226
P07947	YES1	YES_HUMAN	Tyrosine-protein kinase Yes		0.702358	0.157499					0.626454	0.199056	0.112339	1.31559	0.986111	0.194048	0.141471	1.92011	0.168262	0.672922	0.0291319	0.434968	26.9182	26.897	27.1166	27.0853	27.1074	26.9384	27.2091	27.2115	26.8984	27.007	27.0601	26.9351	17	16	14	14	13	14	14	15	15	16	16	16	14	27.0363	27.0076
P07948	LYN	LYN_HUMAN	Tyrosine-protein kinase Lyn	+	4.74502	0.000106383	+	+	+	DKO_RSC;DKO_WT;WT_RSC	2.0503	0.0157867	0.228142	3.80587	3.72596	0.00588235	0.588162	8.11505	3.44119	0.00373519	0.36002	7.20449	24.2921	24.3521	24.3909	24.3551	24.6535	24.4134	24.5854	24.6505	24.0135	23.9184	24.1054	23.9128	19	19	19	19	18	16	19	16	19	19	18	19	19	24.3255	24.348
P07951	TPM2	TPM2_HUMAN	Tropomyosin beta chain	+	1.90315	0.0129683	+		+	DKO_WT;WT_RSC	1.65687	0.0294461	-0.529505	-3.06667	0.342865	0.591294	-0.127609	-0.800238	2.59724	0.00927429	0.401896	4.96959	23.0668	22.8555	23.064	22.7758	22.389	22.8385	22.3242	22.0925	22.4622	22.5294	22.5408	22.6223	4	3	3	3	3	2	3	2	4	4	4	3	3	22.6582	22.9462
P07954	FH	FUMH_HUMAN	Fumarate hydratase, mitochondrial		0.481684	0.27803					0.34291	0.400596	0.0423756	0.800326	0.288499	0.641703	-0.0291047	-0.692295	0.908491	0.122132	-0.0714803	-1.79116	26.9394	26.8436	26.866	27.0027	26.9415	26.9927	27.0329	26.854	27.0095	26.9393	27.0099	26.9789	18	17	17	18	17	16	16	16	17	17	16	17	16	26.9522	26.9143
P07996	THBS1	TSP1_HUMAN	Thrombospondin-1	+	2.12134	0.00847378	+			DKO_WT	1.69086	0.0279936	-1.59913	-3.12797	1.54101	0.0869718	-1.46294	-2.86076	0.596999	0.240338	0.136189	1.26455	22.2328	22.2756	22.539	22.4844	19.8525	19.9655	21.6692	21.648	22.2253	22.072	22.4455	22.2442	7	4	7	1	5	5	1	5	7	7	7	3	7	22.212	22.3889
P08047	SP1	SP1_HUMAN	Transcription factor Sp1		0.909801	0.0965288	+			DKO_WT	2.01395	0.0164177	0.229159	3.73461	0.424555	0.516199	0.112777	0.955496	0.487064	0.310156	-0.116382	-1.06994	24.4905	24.4463	24.5131	24.5845	24.5846	24.7538	24.7742	24.8384	24.4595	24.431	24.7702	24.8392	4	4	4	4	4	4	4	4	4	4	3	4	4	24.632	24.5095
P08069	IGF1R	IGF1R_HUMAN	Insulin-like growth factor 1 receptor	+	2.37058	0.00536391	+			DKO_WT	2.71977	0.00707576	0.254305	5.25723	1.42302	0.102971	0.174538	2.65539	0.726062	0.18019	-0.0797677	-1.4857	23.7025	23.7085	23.75	23.6466	24.042	24.0167	23.9052	23.8611	23.6592	23.7884	23.9005	23.7785	25	23	23	25	20	21	25	23	25	23	23	25	23	23.8189	23.7024
P08133	ANXA6	ANXA6_HUMAN	Annexin A6		0.087542	0.803919					0.257161	0.497846	-0.0513496	-0.627992	0.0343938	0.952801	0.010581	0.0996609	0.208169	0.613653	0.0619307	0.523791	24.9393	24.9369	24.6473	24.8377	24.7262	24.9124	24.7209	24.7964	24.5378	24.7694	24.7975	25.0088	32	32	30	30	28	30	30	32	29	29	31	31	31	24.8083	24.8451
P08134	RHOC	RHOC_HUMAN	Rho-related GTP-binding protein RhoC	+	1.65123	0.0205352	+		+	DKO_WT;WT_RSC	1.64251	0.0296857	-0.312659	-3.0409	0.217561	0.712919	-0.0484843	-0.544151	1.42096	0.0476229	0.264175	2.65185	23.2798	23.124	23.3946	23.4925	23.1758	22.8645	23.0364	22.9635	22.9308	23.0671	23.2187	23.0174	3	3	3	2	3	3	3	2	3	3	3	3	3	23.1421	23.3292
P08174	CD55	DAF_HUMAN	Complement decay-accelerating factor	+	2.00773	0.0106063			+	WT_RSC	1.23453	0.0593846	0.185391	2.3346	0.85363	0.245706	-0.169905	-1.6998	2.24211	0.013829	-0.355296	-4.19356	28.8693	28.9189	29.0464	28.8694	29.2864	29.1479	28.9921	29.0191	29.4708	29.2917	29.2491	29.1136	17	14	14	17	17	15	15	16	15	17	15	15	15	29.1178	28.9278
P08195	SLC3A2	4F2_HUMAN	4F2 cell-surface antigen heavy chain	+	3.40519	0.000904401	+		+	DKO_WT;WT_RSC	1.85089	0.0207273	-0.24587	-3.42272	1.55152	0.0859744	0.212807	2.87925	3.37441	0.00379747	0.458677	7.00371	29.1565	29.1482	29.3341	29.2628	28.9348	29.1327	28.983	28.8676	28.7726	28.6554	28.8886	28.7503	31	30	30	31	29	30	31	30	30	30	30	31	30	29.0053	29.2275
P08236	GUSB	BGLR_HUMAN	Beta-glucuronidase		0.576294	0.216107					0.261964	0.491999	-0.046267	-0.637958	0.555383	0.412513	0.125958	1.19172	0.694695	0.19355	0.172225	1.43249	23.0315	22.7958	22.8036	23.0203	22.8708	22.9524	22.8074	22.8354	22.4754	22.9642	22.7391	22.7836	4	4	3	4	3	4	3	3	4	3	4	3	3	22.8469	22.9172
P08237	PFKM	PFKAM_HUMAN	ATP-dependent 6-phosphofructokinase, muscle type	+	1.28857	0.042125	+			DKO_WT	2.45942	0.0096	-0.28996	-4.65872	0.267682	0.661654	0.110107	0.649769	1.25761	0.0648844	0.400067	2.37349	25.1526	25.2776	25.1241	25.081	24.8469	25.0007	24.7898	24.8381	24.2909	24.8503	24.8435	25.0504	19	13	18	14	12	16	16	13	16	15	18	16	15	24.948	25.1607
P08238	HSP90AB1	HS90B_HUMAN	Heat shock protein HSP 90-beta		0.0784869	0.823398					0.263011	0.49098	-0.0649524	-0.640125	0.131662	0.815911	-0.0372515	-0.349745	0.0885163	0.814803	0.0277009	0.243659	30.2119	30.1744	29.8768	30.0162	30.0158	30.1843	29.8791	29.9403	29.8253	30.0288	30.0858	30.2285	19	18	19	17	18	18	18	18	17	17	18	18	18	30.0452	30.0759
P08240	SRPRA	SRPRA_HUMAN	Signal recognition particle receptor subunit alpha	+	3.23413	0.00117232	+		+	DKO_WT;WT_RSC	3.47781	0.00206452	0.37947	7.31656	1.60506	0.0803455	0.172505	2.97402	1.52811	0.0395648	-0.206965	-2.8381	26.6109	26.6194	26.5001	26.4177	26.9706	26.8977	26.8828	26.9149	26.7536	26.8502	26.7807	26.5916	39	33	35	37	31	34	35	34	33	36	32	36	37	26.7427	26.5394
P08243	ASNS	ASNS_HUMAN	Asparagine synthetase [glutamine-hydrolyzing]		0.362308	0.381376					0.111123	0.739816	-0.0447865	-0.300079	0.529286	0.432786	0.163472	1.14556	0.502242	0.29954	0.208258	1.09726	23.6844	23.9214	23.3335	23.3816	23.5366	23.59	23.375	23.6402	23.0624	23.6553	23.2663	23.504	14	10	12	11	10	12	10	11	8	11	8	12	12	23.5122	23.6002
P08397	HMBS	HEM3_HUMAN	Porphobilinogen deaminase		0.47185	0.285122					0.452213	0.303891	-0.072392	-1.00654	0.466014	0.479401	0.48711	1.03176	0.549921	0.267624	0.559502	1.18209	21.9595	21.7955	21.7625	21.6951	21.707	21.8214	21.616	21.7786	22.0071	21.4433	21.6465	19.8778	4	2	3	2	2	3	3	3	4	3	3	2	1	21.7561	21.8065
P08559	PDHA1	ODPA_HUMAN	Pyruvate dehydrogenase E1 component subunit alpha, somatic form, mitochondrial	+	2.3154	0.00588983	+		+	DKO_WT;WT_RSC	1.60994	0.0312637	0.290658	2.98272	0.725807	0.305366	-0.111883	-1.48527	2.14154	0.0155327	-0.402541	-3.98779	27.0878	27.2457	27.431	27.4376	27.603	27.6133	27.694	27.4545	27.6357	27.5791	27.8006	27.7968	21	19	18	19	19	18	20	18	18	19	19	19	19	27.5455	27.3077
P08572	COL4A2	CO4A2_HUMAN	Collagen alpha-2(IV) chain	+	2.83002	0.00248816	+		+	DKO_WT;WT_RSC	1.95163	0.017932	-0.221431	-3.61392	0.90156	0.224969	0.119942	1.77963	2.78087	0.00826481	0.341372	5.40487	25.2558	25.2651	25.1419	25.1067	25.0842	24.9431	24.9937	24.8627	24.8262	24.7339	24.9682	24.8756	15	14	15	11	11	15	13	11	14	11	13	12	12	25.0139	25.194
P08574	CYC1	CY1_HUMAN	Cytochrome c1, heme protein, mitochondrial	+	1.83342	0.0146721	+	+		DKO_RSC;DKO_WT	1.56391	0.0337338	0.358295	2.9011	2.35485	0.0282424	0.429528	4.43124	0.194646	0.634571	0.0712328	0.494127	27.9892	28.1495	28.3593	28.5142	28.6619	28.5576	28.7072	28.5188	28.2704	27.9281	28.3072	28.2217	13	12	11	13	13	12	11	12	13	13	13	13	13	28.3686	28.2669
P08579	SNRPB2	RU2B_HUMAN	U2 small nuclear ribonucleoprotein B''	+	1.27719	0.0431691					0.202202	0.572392	0.0609727	0.510754	1.33719	0.115326	-0.277514	-2.50835	1.24978	0.065604	-0.338487	-2.36027	24.4648	24.9516	24.7799	24.8664	24.8448	24.7005	24.7985	24.9627	25.382	25.086	24.9807	24.9678	7	6	7	7	7	6	7	6	6	7	7	7	6	24.9147	24.777
P08581	MET	MET_HUMAN	Hepatocyte growth factor receptor		0.0336483	0.923434					0.111021	0.739921	0.0128641	0.299827	0.0414973	0.942932	-0.00691032	-0.119379	0.149731	0.702009	-0.0197744	-0.392312	25.9817	25.9863	26.0797	26.025	26.0577	26.1147	26.0085	25.9433	26.0735	25.9563	26.1485	25.9735	45	43	39	39	41	42	41	42	41	42	41	40	41	26.0304	26.0187
P08621	SNRNP70	RU17_HUMAN	U1 small nuclear ribonucleoprotein 70 kDa		0.473837	0.283646					0.0112384	0.97085	0.00367308	0.0333796	1.40486	0.106481	-0.125656	-2.62413	0.550639	0.267163	-0.129329	-1.18336	27.9414	28.2336	28.4344	28.1021	28.1646	28.1782	28.1073	28.2761	28.3596	28.3085	28.2148	28.3458	20	18	17	19	20	18	18	18	18	19	19	18	19	28.2279	28.1892
P08648	ITGA5	ITA5_HUMAN	Integrin alpha-5	+	4.89306	6.97674e-05	+		+	DKO_WT;WT_RSC	4.64843	0	0.40955	11.7921	1.26793	0.127447	-0.157994	-2.39091	3.79601	0.00189362	-0.567544	-8.35339	23.0381	23.1446	23.0354	23.1088	23.4657	23.5531	23.4558	23.4904	23.8156	23.5181	23.6556	23.6077	10	9	8	9	8	8	10	8	8	7	7	9	10	23.4286	23.0825
P08651	NFIC	NFIC_HUMAN	Nuclear factor 1 C-type	+	1.61591	0.0221281			+	WT_RSC	0.132154	0.696411	-0.0257502	-0.350917	1.55949	0.0845397	-0.209243	-2.8933	1.84811	0.0236179	-0.183493	-3.41752	22.773	22.6415	22.7232	22.6006	22.7547	22.4768	22.6887	22.7151	22.8794	22.851	22.9602	22.7817	5	4	4	4	4	5	4	5	4	5	4	5	5	22.7425	22.6861
P08670	VIM	VIME_HUMAN	Vimentin	+	1.38256	0.0352397	+		+	DKO_WT;WT_RSC	1.39414	0.0441939	1.08939	2.60571	0.242494	0.685973	0.22895	0.597298	1.41661	0.0481659	-0.860435	-2.64435	28.1198	28.0453	28.6171	29.162	29.4955	28.6772	30.0237	30.1054	29.2605	28.8368	29.7527	29.536	42	42	36	41	38	36	35	38	38	40	39	42	40	29.2794	28.5582
P08708	RPS17	RS17_HUMAN	40S ribosomal protein S17	+	1.5272	0.0264311	+			DKO_WT	1.79763	0.0228079	-0.167133	-3.32345	1.43061	0.101382	-0.146468	-2.66849	0.125553	0.746347	0.0206656	0.335121	28.1355	28.1822	27.9919	28.0854	27.9912	27.9553	27.8522	27.9276	28.0584	28.2123	28.04	28.0016	9	8	8	9	8	8	8	9	7	8	8	9	7	28.0397	28.1005
P08729	KRT7	K2C7_HUMAN	Keratin, type II cytoskeletal 7	+	1.33914	0.0381679	+			DKO_WT	1.81454	0.0220913	-0.579176	-3.35485	1.01877	0.184371	-0.400764	-1.97435	0.349317	0.434534	0.178413	0.812779	25.1354	25.0441	25.5411	25.5684	24.773	24.4323	24.8851	24.8819	25.1985	24.7754	25.5919	25.0095	20	18	16	17	17	17	16	15	18	18	19	16	17	25.1109	25.3412
P08754	GNAI3	GNAI3_HUMAN	Guanine nucleotide-binding protein G(i) subunit alpha-3		0.91351	0.0958437					0.458293	0.3001	0.0678596	1.01767	0.949579	0.207038	-0.0790534	-1.85944	0.987216	0.10612	-0.146913	-1.92195	26.374	26.4788	26.6071	26.6642	26.6167	26.6292	26.5809	26.5688	26.7018	26.7513	26.6948	26.5639	8	8	8	8	8	8	8	8	8	8	8	8	8	26.6059	26.5354
P08758	ANXA5	ANXA5_HUMAN	Annexin A5	+	2.13168	0.00831017			+	WT_RSC	1.26281	0.0563929	-0.28635	-2.38226	0.733872	0.301271	0.163533	1.49891	2.54173	0.00963711	0.449883	4.84282	26.4344	26.2836	26.079	26.3331	25.8994	26.2621	25.9887	25.8343	25.7039	25.8855	25.786	25.955	16	14	15	15	14	14	15	13	15	14	14	15	15	26.0554	26.2882
P08779	KRT16	K1C16_HUMAN	Keratin, type I cytoskeletal 16		0.684745	0.16411	+			DKO_WT	1.85972	0.0202984	0.716507	3.4393	0.0130926	0.981852	-0.0193043	-0.0388072	0.688182	0.195743	-0.735811	-1.4214	20.3728	20.9835	20.2428	20.2259	21.3354	20.8758	21.1576	21.3222	20.7068	22.3061	21.6385	20.1168	4	4	3	3	2	4	2	4	3	3	3	2	2	21.0869	20.4918
P08865	RPSA	RSSA_HUMAN	40S ribosomal protein SA	+	1.61937	0.0219614	+		+	DKO_WT;WT_RSC	1.61097	0.0312954	-0.244856	-2.98455	0.040682	0.944221	-0.0110288	-0.11713	1.9555	0.020498	0.233828	3.62136	28.9364	29.0864	29.0427	29.042	28.6645	28.9747	28.8306	28.6585	28.658	28.835	28.7576	28.9217	11	11	11	11	11	11	11	11	11	11	11	11	11	28.8752	29.028
P08962	CD63	CD63_HUMAN	CD63 antigen		0.736538	0.14537					0.4809	0.28462	-0.173036	-1.05879	0.51507	0.445721	0.235794	1.12023	0.91302	0.121218	0.408829	1.79869	27.437	27.1785	26.8029	27.1018	27.2353	26.9566	26.8186	26.8175	27.264	26.4697	26.6628	26.4883	6	5	6	5	4	4	5	4	5	5	5	6	6	26.9669	27.1476
P09001	MRPL3	RM03_HUMAN	39S ribosomal protein L3, mitochondrial		0.112925	0.751115					0.30324	0.441392	0.0626845	0.721988	0.118999	0.832885	0.0330915	0.319293	0.189374	0.642788	-0.029593	-0.482445	26.353	26.3304	26.3652	26.4099	26.5298	26.1779	26.5432	26.4584	26.2453	26.3632	26.5193	26.4491	14	14	13	13	12	13	13	14	12	14	14	14	13	26.3994	26.3649
P09012	SNRPA	SNRPA_HUMAN	U1 small nuclear ribonucleoprotein A		0.541755	0.236824					0.52282	0.256529	0.102592	1.13405	0.38691	0.550556	-0.138584	-0.884856	0.693398	0.193655	-0.241176	-1.43028	25.9685	25.8446	26.1044	25.7451	26.0605	26.1252	25.9179	25.9693	26.5774	25.9047	25.9888	26.1563	8	6	8	6	6	6	6	5	7	6	7	8	8	26.0452	25.922
P09038	FGF2	FGF2_HUMAN	Fibroblast growth factor 2		1.15464	0.0560798	+			DKO_WT	2.10115	0.0149288	2.07134	3.90672	1.14288	0.153837	2.08462	2.18097	0.00407016	0.990937	0.0132828	0.0121865	20.7758	21.8175	23.1535	21.1056	23.7974	23.8988	23.6235	23.8179	23.1875	23.4265	20.6226	19.5626	4	3	1	3	2	1	4	2	3	1	1	3	1	23.5851	23.1535
P09110	ACAA1	THIK_HUMAN	3-ketoacyl-CoA thiolase, peroxisomal	+	1.41505	0.0329526			+	WT_RSC	0.602789	0.210382	0.0830436	1.27462	1.05812	0.173033	-0.14094	-2.03975	1.42832	0.0467658	-0.223984	-2.66454	24.5224	24.448	24.6948	24.6529	24.7539	24.6269	24.6515	24.618	24.6686	24.7583	24.9611	24.8261	12	12	10	10	11	11	12	11	10	10	10	11	12	24.6877	24.5829
P09132	SRP19	SRP19_HUMAN	Signal recognition particle 19 kDa protein	+	2.61309	0.00366812	+		+	DKO_WT;WT_RSC	2.88641	0.00505605	-0.38355	-5.66674	0.203472	0.727611	-0.0411849	-0.513534	1.84772	0.0236006	0.342365	3.41678	24.4234	24.3227	24.1741	24.1531	23.9001	23.8722	23.8313	23.9356	23.8193	24.1272	23.7921	23.9653	6	6	5	6	5	6	6	6	6	6	6	6	6	24.0406	24.2726
P09211	GSTP1	GSTP1_HUMAN	Glutathione S-transferase P		1.13911	0.0578897					0.693058	0.171182	-0.269152	-1.4297	0.952748	0.206706	0.167163	1.86471	1.17379	0.0747411	0.436315	2.23266	25.0821	25.0144	24.3936	24.4549	24.5136	24.5902	24.3818	24.3827	24.136	24.4459	24.2184	24.3993	8	6	8	8	5	8	7	7	7	7	7	7	7	24.5281	24.7701
P09234	SNRPC	RU1C_HUMAN	U1 small nuclear ribonucleoprotein C		0.792195	0.127134					0.519562	0.25834	0.0414238	1.12825	0.614903	0.370132	-0.125016	-1.29562	0.865463	0.13482	-0.16644	-1.71953	26.6716	26.7206	26.7999	26.7219	26.7425	26.8402	26.7247	26.7724	27.1387	26.7745	26.7273	26.9394	4	4	4	4	4	4	4	4	4	4	4	4	4	26.8033	26.7292
P09382	LGALS1	LEG1_HUMAN	Galectin-1		0.107344	0.763039					0.107371	0.746106	0.0506048	0.290846	0.203011	0.727811	-0.0584311	-0.512525	0.274182	0.519584	-0.109036	-0.663125	29.1242	29.124	29.6312	29.6479	29.3168	29.2801	29.678	29.4549	29.3628	29.3779	29.6246	29.5982	8	8	8	8	8	8	8	8	8	8	8	8	8	29.4477	29.4047
P09417	QDPR	DHPR_HUMAN	Dihydropteridine reductase	+	4.06306	0.000290909	+		+	DKO_WT;WT_RSC	3.86115	0.00138931	-0.504481	-8.58042	0.814853	0.26243	0.170959	1.63503	3.39855	0.00377778	0.67544	7.07575	24.9681	25.0527	24.9605	25.0719	24.501	24.5738	24.5936	24.3668	24.3697	24.0737	24.4839	24.4241	7	6	6	5	5	5	5	5	6	5	6	5	6	24.6527	25.0141
P09429	HMGB1	HMGB1_HUMAN	High mobility group protein B1		0.420846	0.325897					0.70588	0.166224	-0.180799	-1.45149	0.299843	0.63031	-0.0813518	-0.715175	0.323238	0.462224	0.0994477	0.761752	26.9052	26.7169	26.4239	26.6913	26.615	26.6438	26.3293	26.426	26.7904	26.6572	26.4643	26.4275	3	3	3	3	3	3	3	3	3	3	3	3	3	26.6007	26.6944
P09471	GNAO1	GNAO_HUMAN	Guanine nucleotide-binding protein G(o) subunit alpha	+	5.92356	0	+		+	DKO_WT;WT_RSC	4.19208	0.000466667	2.03792	9.8194	0.251199	0.677373	0.0365896	0.615563	4.08374	0.000817518	-2.00133	-9.39738	20.3084	21.2814	21.0136	20.7936	22.8336	22.8794	22.8811	22.9545	22.7163	22.9682	22.821	22.8968	8	7	3	8	7	5	7	8	2	8	2	8	8	22.4581	20.8917
P09493	TPM1	TPM1_HUMAN	Tropomyosin alpha-1 chain	+	2.16022	0.007886		+	+	DKO_RSC;WT_RSC	0.843186	0.125062	-0.282917	-1.68237	2.13993	0.0366561	-0.681097	-3.98455	1.52451	0.0397007	-0.39818	-2.83179	23.2524	23.24	23.6129	23.5446	22.9585	23.5252	23.1047	22.9297	24.0735	23.6364	23.6641	23.8687	6	5	5	6	6	3	6	3	4	6	6	5	6	23.4913	23.4223
P09496	CLTA	CLCA_HUMAN	Clathrin light chain A		0.358696	0.384836					0.543741	0.243312	-0.163692	-1.17118	0.176053	0.759436	-0.0382943	-0.452624	0.367997	0.414914	0.125398	0.848799	26.3292	26.681	26.9076	26.8564	26.4236	26.6503	26.5635	26.482	26.5192	26.4097	26.6098	26.7339	8	7	7	8	8	7	7	7	7	8	7	7	7	26.6074	26.7106
P09497	CLTB	CLCB_HUMAN	Clathrin light chain B	+	1.42428	0.0322992					0.490332	0.27776	-0.0993481	-1.07584	1.77555	0.0641636	-0.290646	-3.28265	0.940267	0.115036	-0.191298	-1.84397	25.8081	25.777	25.9509	26.1074	25.7584	25.964	25.7978	25.7257	26.2676	25.9333	26.056	26.1517	8	8	8	8	8	8	8	7	7	8	8	8	8	25.9514	25.9169
P09525	ANXA4	ANXA4_HUMAN	Annexin A4	+	1.89975	0.0130579	+			DKO_WT	2.03416	0.0160807	-0.39058	-3.77415	1.04791	0.175145	-0.231081	-2.02278	0.936865	0.115737	0.159499	1.83832	23.5783	23.7278	23.5057	23.5185	23.0062	23.4268	23.1102	23.2248	23.2687	23.5481	23.3395	23.5361	7	5	6	3	3	4	3	3	7	5	7	7	7	23.4133	23.5853
P09543	CNP	CN37_HUMAN	2',3'-cyclic-nucleotide 3'-phosphodiesterase		0.298964	0.452623					0.527666	0.253625	-0.0372624	-1.14268	0.0752801	0.896185	0.010396	0.209684	0.567417	0.257002	0.0476584	1.21287	26.2527	26.2595	26.292	26.2641	26.2257	26.1469	26.2491	26.2976	26.1109	26.2851	26.2587	26.2231	27	24	23	23	23	24	24	25	24	24	24	24	22	26.2398	26.2672
P09601	HMOX1	HMOX1_HUMAN	Heme oxygenase 1	+	2.20291	0.00723909	+			DKO_WT	2.38998	0.0102687	0.599602	4.50688	0.848311	0.248257	0.249899	1.69093	1.37752	0.0520061	-0.349703	-2.57723	25.8972	25.8525	26.1323	26.1928	26.4277	26.4539	26.782	26.8096	26.1643	26.206	26.5422	26.561	17	17	14	16	13	15	16	14	14	16	15	15	16	26.366	26.0261
P09603	CSF1	CSF1_HUMAN	Macrophage colony-stimulating factor 1		1.11732	0.0602882					1.29173	0.053027	0.35082	2.43116	0.121298	0.830247	0.0439019	0.324863	1.02115	0.0989765	-0.306918	-1.9783	20.0416	20.6	20.2628	20.2546	20.4672	20.6786	20.8655	20.5511	20.565	20.4796	20.4438	20.8983	4	3	2	3	2	1	3	2	2	3	3	2	3	20.5215	20.1899
P09622	DLD	DLDH_HUMAN	Dihydrolipoyl dehydrogenase, mitochondrial	+	2.20341	0.00722295	+		+	DKO_WT;WT_RSC	2.05706	0.0155816	0.307546	3.81921	0.0935686	0.867647	-0.0208812	-0.256438	1.92686	0.0216382	-0.328427	-3.56649	28.5186	28.4369	28.7075	28.6779	28.9207	28.9539	28.9465	28.75	29.0045	28.7195	28.9807	28.9499	17	16	17	16	16	16	16	16	15	16	17	17	17	28.8085	28.5895
P09661	SNRPA1	RU2A_HUMAN	U2 small nuclear ribonucleoprotein A'	+	1.95755	0.0117138			+	WT_RSC	0.646914	0.190008	0.110373	1.35082	1.33336	0.115491	-0.19986	-2.50183	2.13691	0.0157167	-0.310234	-3.97845	26.1798	26.3539	26.3436	26.4523	26.4215	26.2912	26.4875	26.571	26.7761	26.6456	26.5128	26.6362	17	13	15	16	14	15	16	17	17	16	15	16	15	26.4817	26.3357
P09669	COX6C	COX6C_HUMAN	Cytochrome c oxidase subunit 6C	+	2.52037	0.00429654			+	WT_RSC	1.08047	0.0774538	-0.238172	-2.07694	1.39025	0.10885	0.354751	2.59903	2.66884	0.00885627	0.592923	5.13633	28.4564	28.3674	28.519	28.6651	28.2384	28.013	28.3345	28.4692	28.0107	27.638	27.9081	28.0794	7	5	7	6	5	6	5	5	7	6	6	7	7	28.2525	28.5061
P09874	PARP1	PARP1_HUMAN	Poly [ADP-ribose] polymerase 1	+	1.95894	0.0116915	+		+	DKO_WT;WT_RSC	1.66759	0.0289493	0.292101	3.08597	0.0345115	0.952674	-0.00916672	-0.0999898	2.2088	0.0143393	-0.301268	-4.12479	27.5325	27.3693	27.6301	27.539	27.79	27.6181	27.8361	27.9951	27.8613	27.8896	27.8506	27.6744	54	53	52	54	51	50	51	53	51	54	49	54	52	27.7261	27.5207
P09884	POLA1	DPOLA_HUMAN	DNA polymerase alpha catalytic subunit	+	1.50351	0.027848	+			DKO_WT	2.04755	0.0158121	-0.262902	-3.80046	0.127401	0.822513	-0.0314174	-0.339559	1.19706	0.0722384	0.231484	2.27165	22.5751	22.574	22.3402	22.4327	22.2134	22.2557	22.1119	22.2893	22.0088	22.3436	22.2596	22.3839	16	9	15	10	7	12	12	10	12	9	10	14	14	22.3245	22.4839
P09923	ALPI	PPBI_HUMAN	Intestinal-type alkaline phosphatase	+	7.76256	0	+	+	+	DKO_RSC;DKO_WT;WT_RSC	5.00094	0	-1.42559	-13.5603	2.38523	0.0272873	0.393953	4.49661	6.7161	0	1.81954	26.4614	28.6482	28.8738	28.6614	28.5791	27.364	27.0146	27.3441	27.3375	26.8043	26.9221	26.8576	26.9004	18	16	17	15	15	18	16	16	18	15	17	17	16	27.8373	28.6949
P09958	FURIN	FURIN_HUMAN	Furin		0.0935335	0.791305					0.326275	0.417775	-0.0741482	-0.76774	0.0248672	0.965495	-0.0100732	-0.0727764	0.203936	0.619317	0.064075	0.514549	21.9422	22.0804	21.9506	21.8196	22.0583	21.9559	21.7707	21.7111	21.8232	21.7437	22.2175	21.752	5	4	5	4	3	4	3	4	4	4	4	3	4	21.9103	21.9511
P09960	LTA4H	LKHA4_HUMAN	Leukotriene A-4 hydrolase	+	1.62895	0.0215077	+		+	DKO_WT;WT_RSC	1.43697	0.0408255	-0.291843	-2.67947	0.19664	0.734971	0.0488663	0.498527	1.59382	0.0355169	0.34071	2.95405	24.5295	24.4346	24.1719	24.1972	24.0201	24.2233	23.9251	23.9973	23.8057	24.0903	23.9428	24.1316	17	15	16	17	13	17	14	17	15	15	17	15	14	24.1366	24.3414
P09972	ALDOC	ALDOC_HUMAN	Fructose-bisphosphate aldolase C		1.04514	0.0713003	+			DKO_WT	1.6411	0.0298284	-0.304305	-3.03837	0.00926081	0.986359	-0.00381899	-0.0275665	0.906249	0.122715	0.300486	1.78743	24.3053	24.3891	23.9548	24.1104	23.9006	23.8638	23.8388	23.9393	23.4981	23.9519	23.972	24.1358	13	12	13	9	7	11	13	11	12	11	12	12	13	24.0052	24.1998
P0C0L5	C4B_2	CO4B_HUMAN	Complement C4-B	+	2.67102	0.00334612	+	+		DKO_RSC;DKO_WT	1.87241	0.0198384	2.10982	3.46318	4.97337	0.00311111	2.43182	13.4136	0.203812	0.619466	0.322	0.514278	21.4675	20.0715	19.17	21.7427	22.5417	22.8997	22.7872	22.6623	19.8404	20.2785	20.4444	20.6005	3	2	1	3	1	1	2	NaN	1	1	2	2	1	22.5785	21.7427
P0C7P0	CISD3	CISD3_HUMAN	CDGSH iron-sulfur domain-containing protein 3, mitochondrial		1.1266	0.059287	+			DKO_WT	2.35103	0.0105971	0.449289	4.42306	0.949925	0.20708	0.402862	1.86002	0.0768555	0.837182	-0.0464268	-0.213767	24.0571	24.3693	24.3605	24.2809	24.5946	24.5922	24.8405	24.8376	23.775	24.2442	24.5089	24.7254	3	3	3	3	3	3	3	3	3	3	3	3	3	24.4632	24.2723
P0CW18	PRSS56	PRS56_HUMAN	Serine protease 56	+	5.96888	0	+		+	DKO_WT;WT_RSC	5.34027	0	-1.14914	-15.4967	0.812303	0.263724	0.184259	1.63076	4.35356	0	1.3334	10.4801	28.8345	28.9327	28.7215	28.6256	27.6836	27.558	27.6844	27.5918	27.152	27.6744	27.4667	27.4876	32	31	32	27	25	31	30	27	31	27	32	30	29	28.0847	28.7832
P0DI83	RAB34	NARR_HUMAN	Ras-related protein Rab-34, isoform NARR	+	3.62239	0.000689655	+		+	DKO_WT;WT_RSC	3.79655	0.00131408	0.619326	8.35524	0.00400585	0.993931	-0.00133181	-0.0119949	2.72124	0.00874313	-0.620658	-5.26075	21.0826	21.0949	21.3084	21.279	21.852	21.9038	21.7875	21.6989	21.5213	21.8382	21.9912	21.8968	3	3	3	2	3	2	3	2	2	2	3	3	2	21.6382	21.1949
P0DJ07	PET100	PT100_HUMAN	Protein PET100 homolog, mitochondrial		1.08587	0.0649162					1.20986	0.0620588	-0.209728	-2.29311	0.281481	0.649426	0.10198	0.678038	1.39267	0.0503515	0.311708	2.6032	24.4549	24.4596	24.483	24.4728	24.5103	24.1171	24.2732	24.1308	24.3471	24.1787	24.285	23.8127	2	2	2	2	2	2	2	2	2	2	2	2	2	24.3069	24.4676
P0DPB6	POLR1D	RPAC2_HUMAN	DNA-directed RNA polymerases I and III subunit RPAC2		0.133717	0.711984					0.611392	0.206314	-0.0473824	-1.28954	0.0331164	0.953856	0.00852585	0.0960857	0.258455	0.540827	0.0559082	0.63068	24.9891	24.9993	25.0669	25.0953	25.0028	24.9143	25.033	25.0111	24.8606	25.0222	24.8395	25.2047	5	4	4	3	5	5	4	4	4	4	4	4	5	25.0064	25.0384
P10074	ZBTB48	TZAP_HUMAN	Telomere zinc finger-associated protein		0.429098	0.319006					0.229621	0.534583	-0.132544	-0.570014	0.599746	0.379571	-0.38465	-1.26933	0.458004	0.333903	-0.252106	-1.01714	20.7109	21.0452	21.1928	20.8191	21.2143	20.2591	21.0036	20.7609	21.8438	21.0478	21.0544	20.8305	4	3	2	3	3	1	2	2	4	3	4	3	2	21.027	20.9227
P10109	FDX1	ADX_HUMAN	Adrenodoxin, mitochondrial		0.418427	0.327852					1.04018	0.0842613	0.168326	2.00993	0.45364	0.490048	0.153154	1.00915	0.0388033	0.91566	-0.015172	-0.111933	25.4306	25.4481	25.5829	25.505	25.7746	25.6615	25.7603	25.4435	25.5762	25.1286	25.7347	25.5878	5	5	5	5	3	5	5	5	5	5	5	5	5	25.5629	25.4929
P10114	RAP2A	RAP2A_HUMAN	Ras-related protein Rap-2a	+	1.6317	0.0213562					0.739447	0.154329	0.113976	1.50832	1.81594	0.0601505	0.28017	3.35744	0.976753	0.108276	0.166193	1.90457	23.1093	22.8827	23.0538	23.1323	23.213	23.2468	23.0186	23.1557	22.6999	22.9749	22.9852	22.8534	3	3	3	3	2	3	3	3	3	3	3	3	3	23.0351	23.0478
P10124	SRGN	SRGN_HUMAN	Serglycin	+	3.8955	0.000401826	+		+	DKO_WT;WT_RSC	2.92853	0.00505455	-2.13881	-5.77378	0.0194706	0.974261	-0.0227284	-0.0573124	5.08206	0	2.11608	14.0011	23.2284	23.2718	23.4038	23.2911	21.5529	20.1257	21.7969	21.1644	21.4069	21.1401	20.7847	21.3992	2	2	2	2	NaN	2	1	1	2	2	2	1	1	22.7636	23.3003
P10155	RO60	RO60_HUMAN	RNA-binding protein RO60		1.08205	0.0655666	+			DKO_WT	2.74181	0.00688491	-0.259449	-5.31017	0.454631	0.489802	-0.119982	-1.01097	0.549883	0.267551	0.139467	1.18202	23.7145	23.7943	23.7106	23.631	23.5446	23.384	23.4112	23.4728	23.2791	23.7381	23.5117	23.7636	11	7	11	9	6	9	7	8	7	10	9	9	10	23.5887	23.7138
P10253	GAA	LYAG_HUMAN	Lysosomal alpha-glucosidase	+	3.59095	0.000699647		+	+	DKO_RSC;WT_RSC	1.24704	0.0582193	0.156351	2.35566	3.03677	0.0123254	0.483597	6.05572	2.53499	0.00976694	0.327246	4.82757	25.0352	25.0393	24.9742	24.8842	25.165	25.2641	25.1343	24.9949	24.7158	24.4853	24.728	24.6948	23	22	21	22	18	20	23	15	20	19	19	21	19	24.9426	24.9846
P10301	RRAS	RRAS_HUMAN	Ras-related protein R-Ras	+	2.57331	0.00390119	+			DKO_WT	3.55757	0.00170115	-0.385659	-7.56567	1.48558	0.0944103	-0.267593	-2.76377	0.676951	0.200572	0.118065	1.40225	23.14	23.105	23.1297	23.1654	22.7143	22.8622	22.632	22.789	23.0634	23.126	23.1081	22.7703	5	5	5	4	5	4	4	4	5	4	5	5	4	22.9791	23.1352
P10321	HLA-C	HLAC_HUMAN	HLA class I histocompatibility antigen, C alpha chain	+	6.37749	0	+		+	DKO_WT;WT_RSC	4.60268	0	0.867435	11.5791	0.493054	0.461548	-0.0465393	-1.08074	4.53227	0	-0.913975	-11.2582	28.455	28.4977	28.6721	28.7595	29.4957	29.4672	29.4878	29.4034	29.4731	29.438	29.6119	29.5173	8	8	8	8	8	8	8	8	8	8	8	8	8	29.2484	28.6015
P10398	ARAF	ARAF_HUMAN	Serine/threonine-protein kinase A-Raf		1.01025	0.0768967	+			DKO_WT	1.42284	0.0417557	-0.696379	-2.65508	0.0327087	0.953758	-0.03227	-0.0949429	0.984139	0.106855	0.664109	1.91684	21.7407	21.5867	21.4935	20.8688	20.8931	20.1937	20.9705	20.847	20.6118	21.1972	20.0023	21.222	2	1	2	1	2	2	1	1	2	1	2	2	2	21.2499	21.4578
P10515	DLAT	ODP2_HUMAN	Dihydrolipoyllysine-residue acetyltransferase component of pyruvate dehydrogenase complex, mitochondrial	+	2.61719	0.00365674	+			DKO_WT	3.03057	0.00447892	0.468776	6.0393	1.28849	0.123499	0.261765	2.42566	1.18449	0.0735615	-0.20701	-2.25056	27.1475	27.0968	27.2696	27.2123	27.7368	27.6718	27.7404	27.4523	27.5559	27.1838	27.4905	27.3241	23	21	21	22	21	22	20	21	21	21	22	21	21	27.4242	27.183
P10586	PTPRF	PTPRF_HUMAN	Receptor-type tyrosine-protein phosphatase F	+	1.97178	0.0114074		+		DKO_RSC	0.99218	0.0927798	0.138306	1.93019	2.04926	0.0420676	0.259523	3.80383	1.13798	0.0791285	0.121217	2.17279	26.531	26.5919	26.7208	26.6752	26.8279	26.8544	26.7907	26.5992	26.5425	26.4021	26.5635	26.526	82	79	75	78	77	73	79	74	75	77	77	77	77	26.6416	26.6316
P10588	NR2F6	NR2F6_HUMAN	Nuclear receptor subfamily 2 group F member 6		1.20027	0.0507379					0.113462	0.735355	0.0216751	0.305808	1.02922	0.181434	0.61159	1.99172	1.01396	0.10043	0.589915	1.96637	22.1591	22.1525	22.1266	22.0747	21.9816	22.0994	22.2362	22.2824	22.0647	21.6534	20.6793	21.7558	3	3	3	2	2	3	2	3	3	1	2	3	2	22.0644	22.1286
P10599	TXN	THIO_HUMAN	Thioredoxin		0.75928	0.137642					0.839651	0.125763	-0.240821	-1.67647	0.0725793	0.90037	-0.0225649	-0.20266	0.848729	0.139714	0.218256	1.69162	29.3942	29.3504	29.0208	28.9586	29.0861	29.074	28.9002	28.7004	29.1566	28.9001	28.8839	28.9105	5	5	5	5	5	5	5	5	4	5	5	5	5	29.0409	29.1939
P10606	COX5B	COX5B_HUMAN	Cytochrome c oxidase subunit 5B, mitochondrial	+	2.5609	0.00397645			+	WT_RSC	0.736787	0.155502	-0.129036	-1.50383	1.68677	0.0719502	0.287438	3.12058	2.67516	0.00872393	0.416474	5.15124	28.2256	28.4207	28.3911	28.4634	28.1311	28.3771	28.3508	28.1257	28.0494	27.7872	27.949	28.0493	5	5	5	5	5	5	5	5	5	5	5	5	5	28.2075	28.378
P10619	CTSA	PPGB_HUMAN	Lysosomal protective protein	+	1.28888	0.0421125			+	WT_RSC	0.340716	0.402582	-0.0557585	-0.796048	0.848448	0.248333	0.149489	1.69116	1.91266	0.0222517	0.205247	3.53942	25.4528	25.3872	25.427	25.3954	25.315	25.2999	25.5623	25.2621	25.1926	25.0661	25.3325	25.2501	13	12	11	10	11	11	10	9	12	11	11	11	11	25.3339	25.4158
P10620	MGST1	MGST1_HUMAN	Microsomal glutathione S-transferase 1	+	2.3075	0.00595362		+	+	DKO_RSC;WT_RSC	0.136343	0.6887	0.0251846	0.36087	2.03933	0.0423339	0.382264	3.7843	1.768	0.0262493	0.357079	3.26876	28.3928	28.6496	28.6096	28.5941	28.6316	28.5039	28.6736	28.5377	28.1726	27.9568	28.3777	28.3106	3	2	2	3	3	3	3	2	3	3	3	3	2	28.4654	28.5649
P10644	PRKAR1A	KAP0_HUMAN	cAMP-dependent protein kinase type I-alpha regulatory subunit	+	1.84504	0.0143234			+	WT_RSC	0.823608	0.129509	-0.113883	-1.64967	0.883852	0.232065	0.1237	1.75016	2.6256	0.00903529	0.237583	5.03519	24.4578	24.4901	24.4051	24.3458	24.195	24.4001	24.2158	24.4324	24.165	24.2305	24.0986	24.2544	9	6	8	8	7	8	7	5	9	8	9	7	9	24.3129	24.4257
P10768	ESD	ESTD_HUMAN	S-formylglutathione hydrolase		0.231547	0.543658					0.188511	0.594154	-0.0619097	-0.480527	0.291844	0.638519	0.0668178	0.699064	0.423855	0.361544	0.128727	0.954196	23.9466	23.6606	23.4272	23.5206	23.6172	23.7316	23.4961	23.4624	23.3636	23.4259	23.5569	23.6936	8	4	7	6	4	8	7	7	7	7	7	8	8	23.584	23.6524
P10809	HSPD1	CH60_HUMAN	60 kDa heat shock protein, mitochondrial		0.828494	0.116755					0.304301	0.440237	0.0579472	0.724113	1.13357	0.155524	0.184422	2.16542	0.645192	0.213964	0.126474	1.34786	31.8363	31.7481	31.98	32.0194	31.9749	32.005	32.0262	31.8095	31.8453	31.5616	31.8466	31.8243	44	41	43	44	43	44	42	42	40	42	42	42	40	31.8789	31.9001
P10909	CLU	CLUS_HUMAN	Clusterin	+	6.68903	0	+		+	DKO_WT;WT_RSC	5.20429	0	1.52148	14.6911	0.52648	0.435406	0.112558	1.14057	4.88233	0	-1.40892	-12.9394	24.8404	24.9916	25.1995	25.1371	26.6368	26.5994	26.649	26.3694	26.476	26.261	26.6197	26.4476	14	14	9	13	12	11	12	12	10	13	10	12	14	26.1687	25.0488
P11021	HSPA5	BIP_HUMAN	Endoplasmic reticulum chaperone BiP	+	3.38162	0.000912072	+		+	DKO_WT;WT_RSC	3.37961	0.00265693	-0.362761	-7.01916	0.551836	0.41437	0.109749	1.18547	2.99403	0.00554037	0.47251	5.94318	30.621	30.5799	30.5522	30.5711	30.2841	30.2854	30.2288	30.0748	30.2899	29.9188	30.1597	30.0658	43	38	38	40	42	40	40	39	36	40	41	38	38	30.3198	30.5813
P11047	LAMC1	LAMC1_HUMAN	Laminin subunit gamma-1		0.584358	0.211541					0.997189	0.0918862	0.164216	1.93851	0.170912	0.765626	0.0448837	0.440992	0.555493	0.264086	-0.119332	-1.19191	24.8345	24.804	25.0438	24.9905	25.11	25.1947	25.1172	24.9078	25.1453	24.7993	25.1372	25.0683	55	51	49	50	49	49	52	49	46	50	50	49	51	25.0191	24.9218
P11117	ACP2	PPAL_HUMAN	Lysosomal acid phosphatase		0.462248	0.291788					0.438616	0.314723	-0.0583663	-0.981529	0.296103	0.634732	0.0588951	0.707654	0.693858	0.193541	0.117261	1.43106	25.59	25.6362	25.7423	25.7578	25.5981	25.684	25.699	25.5118	25.5219	25.3823	25.66	25.693	14	14	13	14	14	13	13	12	14	14	14	13	14	25.6267	25.6833
P11142	HSPA8	HSP7C_HUMAN	Heat shock cognate 71 kDa protein	+	2.54859	0.00405681	+		+	DKO_WT;WT_RSC	3.45795	0.00244855	-0.239441	-7.25559	0.0548442	0.924972	-0.00994921	-0.155714	1.97279	0.0200554	0.229492	3.65469	30.7309	30.6301	30.6741	30.7063	30.5111	30.4265	30.4523	30.3939	30.5242	30.2796	30.5158	30.5039	23	21	23	22	23	22	22	22	21	22	21	23	23	30.5349	30.6859
P11166	SLC2A1	GTR1_HUMAN	Solute carrier family 2, facilitated glucose transporter member 1		0.50942	0.257519					0.669012	0.180728	0.160513	1.38869	0.282	0.648677	0.0580568	0.679096	0.495781	0.30381	-0.102457	-1.08565	26.2337	26.525	26.627	26.5545	26.6757	26.847	26.5635	26.4961	26.5892	26.5413	26.6935	26.5262	11	10	9	10	9	8	10	7	9	10	11	10	10	26.5793	26.4926
P11169	SLC2A3	GTR3_HUMAN	Solute carrier family 2, facilitated glucose transporter member 3	+	2.84967	0.00238669	+		+	DKO_WT;WT_RSC	2.60686	0.00834743	-0.603185	-4.99178	1.72334	0.0689728	-0.226443	-3.18698	1.51612	0.0402889	0.376742	2.81708	23.9936	24.4138	24.4596	24.0803	23.6615	23.7029	23.5726	23.5976	23.8445	23.7722	24.0472	23.7764	2	2	2	2	2	2	2	2	2	2	2	2	2	23.9394	24.251
P11171	EPB41	EPB41_HUMAN	Protein 4.1	+	4.15882	0.000202817	+	+		DKO_RSC;DKO_WT	3.96344	0.000598291	0.324997	8.94776	3.40938	0.00787879	0.349923	7.10827	0.173017	0.665104	0.0249257	0.445763	24.66	24.5425	24.6886	24.6444	24.9426	25.0008	24.972	24.9202	24.7164	24.4931	24.5992	24.6271	24	22	19	21	22	21	23	18	19	21	20	23	21	24.744	24.6349
P11172	UMPS	UMPS_HUMAN	Uridine 5'-monophosphate synthase	+	3.14537	0.00133503	+		+	DKO_WT;WT_RSC	3.887	0.00143874	-0.455798	-8.67198	0.8357	0.253439	-0.142284	-1.66988	1.88267	0.0229458	0.313514	3.48255	24.6587	24.6347	24.4686	24.5713	24.109	24.2153	24.1159	24.0699	24.0414	24.4037	24.3396	24.2945	13	11	12	13	9	11	12	11	12	13	13	12	12	24.3427	24.5852
P11177	PDHB	ODPB_HUMAN	Pyruvate dehydrogenase E1 component subunit beta, mitochondrial	+	2.80209	0.00262249	+		+	DKO_WT;WT_RSC	2.07912	0.0151443	0.282181	3.86287	0.685121	0.328367	-0.105371	-1.41619	2.6324	0.00888626	-0.387552	-5.05102	27.1646	27.2274	27.3897	27.358	27.5308	27.6058	27.6823	27.4495	27.6441	27.529	27.7718	27.745	13	11	11	11	12	12	11	12	11	11	11	12	12	27.5202	27.2879
P11182	DBT	ODB2_HUMAN	Lipoamide acyltransferase component of branched-chain alpha-keto acid dehydrogenase complex, mitochondrial	+	3.33918	0.000986938	+		+	DKO_WT;WT_RSC	1.92406	0.018469	-0.147007	-3.56114	1.7175	0.0698195	0.180926	3.17633	3.00776	0.00540881	0.327933	5.97917	25.1097	25.0482	25.1745	25.0776	25.0329	24.9176	24.9773	24.8943	24.8123	24.6417	24.865	24.7793	20	18	18	19	16	17	19	18	20	19	20	19	17	24.9517	25.1033
P11216	PYGB	PYGB_HUMAN	Glycogen phosphorylase, brain form	+	3.07629	0.00146554	+		+	DKO_WT;WT_RSC	2.16653	0.0138365	-0.552934	-4.03839	0.207934	0.721912	0.0616469	0.523277	3.43957	0.00370934	0.614581	7.19954	22.1831	22.1924	21.9006	21.9375	21.6078	21.6759	21.1723	21.5457	21.3413	21.4517	21.4558	21.5064	10	7	8	6	4	8	6	5	6	6	5	5	6	21.6984	22.0597
P11233	RALA	RALA_HUMAN	Ras-related protein Ral-A	+	4.39447	0.00012766	+	+	+	DKO_RSC;DKO_WT;WT_RSC	3.70707	0.00154248	0.419033	8.05178	3.30272	0.00950993	0.204246	6.79324	2.01741	0.0183521	-0.214787	-3.74135	26.6478	26.5741	26.7927	26.7599	27.0878	27.1012	27.1152	27.1465	26.841	26.968	26.9326	26.8921	6	6	6	6	6	6	6	6	5	6	6	6	6	26.9161	26.6963
P11234	RALB	RALB_HUMAN	Ras-related protein Ral-B	+	2.83803	0.00243802	+		+	DKO_WT;WT_RSC	2.59907	0.00837315	-0.413737	-4.97381	0.545059	0.420986	-0.0802255	-1.1735	2.00837	0.0188007	0.333512	3.72371	25.9479	25.9687	26.2227	26.1868	25.5872	25.6144	25.7742	25.6953	25.6705	25.7726	25.8899	25.6591	5	3	5	3	4	5	4	5	5	3	3	5	4	25.8474	26.0869
P11279	LAMP1	LAMP1_HUMAN	Lysosome-associated membrane glycoprotein 1		0.319936	0.42675					0.5313	0.251641	0.145983	1.14913	0.0518022	0.927408	-0.0257931	-0.147512	0.614249	0.230799	-0.171776	-1.29449	28.1128	28.0133	28.1926	28.1685	28.3634	28.5264	28.2247	27.9567	28.654	28.081	28.2754	28.1639	12	12	12	12	11	11	12	12	11	12	11	12	12	28.2413	28.1234
P11310	ACADM	ACADM_HUMAN	Medium-chain specific acyl-CoA dehydrogenase, mitochondrial		1.06473	0.0681768	+			DKO_WT	1.68503	0.0282715	0.22079	3.11744	0.778407	0.279702	0.159525	1.57393	0.272452	0.521891	-0.0612655	-0.659577	28.7893	28.667	28.7998	28.8635	28.9893	29.1037	29.0667	28.843	29.0067	28.6094	28.8745	28.874	24	24	24	24	24	24	23	24	22	24	24	24	24	28.881	28.7816
P11387	TOP1	TOP1_HUMAN	DNA topoisomerase 1		0.27885	0.477147					0.144752	0.672461	0.035593	0.380683	0.316092	0.613569	-0.139919	-0.747609	0.446331	0.343275	-0.175512	-0.995738	25.7284	25.6485	25.6468	25.4943	25.6665	25.6107	25.502	25.8811	26.1362	26.0328	25.6399	25.411	29	24	27	23	25	25	24	27	25	24	25	27	24	25.7153	25.6319
P11388	TOP2A	TOP2A_HUMAN	DNA topoisomerase 2-alpha	+	3.03393	0.00153918		+	+	DKO_RSC;WT_RSC	0.443949	0.310802	0.156209	0.991357	2.37923	0.0274525	-0.750204	-4.48364	2.66445	0.00886061	-0.906412	-5.126	24.2113	24.3058	24.4921	24.7492	24.4377	24.4663	24.5877	24.8916	25.735	25.2263	25.1626	25.2602	48	33	34	34	46	30	37	45	37	42	39	43	45	24.8664	24.4545
P11413	G6PD	G6PD_HUMAN	Glucose-6-phosphate 1-dehydrogenase	+	1.89682	0.0130921	+			DKO_WT	1.94882	0.0179065	-0.40585	-3.60853	1.61373	0.0793403	-0.23417	-2.98947	0.677522	0.200247	0.17168	1.40323	25.3574	25.3237	25.0153	24.9545	24.8464	24.8058	24.6495	24.7258	24.8038	25.0058	25.0603	25.0943	23	22	22	22	16	22	21	20	22	22	22	21	22	24.986	25.1739
P11441	UBL4A	UBL4A_HUMAN	Ubiquitin-like protein 4A		0.303189	0.447143					0.0725358	0.818433	-0.0199928	-0.202547	0.419853	0.519237	0.130047	0.946749	0.430237	0.35607	0.15004	0.966038	23.9178	23.7169	24.0679	24.094	23.8406	23.8548	24.0222	23.9991	23.4628	23.7822	23.8669	24.0846	9	9	7	9	7	7	9	9	9	9	8	9	9	23.9028	23.9568
P11474	ESRRA	ERR1_HUMAN	Steroid hormone receptor ERR1	+	3.54152	0.000765812	+	+	+	DKO_RSC;DKO_WT;WT_RSC	1.99604	0.0169181	0.286251	3.69973	2.67788	0.0172114	-0.146564	-5.15765	2.88965	0.00714397	-0.432816	-5.67494	20.601	20.7169	20.8708	20.9274	21.0437	21.021	21.1234	21.073	21.2402	21.232	21.1607	21.2143	5	5	5	5	4	5	5	5	3	5	5	4	5	21.0316	20.7847
P11498	PC	PYC_HUMAN	Pyruvate carboxylase, mitochondrial	+	1.98882	0.0109859	+			DKO_WT	2.21022	0.0132016	0.148054	4.12771	1.65091	0.0761361	0.114295	3.05597	0.334091	0.448912	-0.0337586	-0.783096	27.3334	27.3871	27.4737	27.4226	27.5719	27.5622	27.5826	27.4926	27.3699	27.4196	27.5207	27.4418	61	59	58	60	57	56	61	58	59	56	59	61	59	27.467	27.4051
P11532	DMD	DMD_HUMAN	Dystrophin	+	4.72987	0.000103627		+	+	DKO_RSC;WT_RSC	1.21795	0.0611925	0.123878	2.30672	4.46564	0.00443243	-0.318604	-10.9621	3.69489	0.00257944	-0.442482	-8.01122	24.9845	24.9304	25.1659	25.0387	25.2029	25.151	25.1475	25.1137	25.4999	25.5058	25.4761	25.4077	19	17	15	15	17	15	17	19	16	17	15	16	15	25.232	25.0326
P11586	MTHFD1	C1TC_HUMAN	C-1-tetrahydrofolate synthase, cytoplasmic	+	2.6011	0.0037368	+		+	DKO_WT;WT_RSC	2.99948	0.004589	-0.477659	-5.95746	0.440635	0.502586	-0.0986843	-0.985253	1.73299	0.0282256	0.378974	3.20457	26.2826	26.1706	26.0019	25.979	25.6371	25.7004	25.5334	25.6527	25.4637	25.8395	25.7347	25.8804	39	33	35	37	27	36	34	35	36	39	38	33	35	25.8433	26.114
P11717	IGF2R	MPRI_HUMAN	Cation-independent mannose-6-phosphate receptor	+	2.02142	0.0103399	+			DKO_WT	1.70352	0.027377	0.185767	3.15092	1.90541	0.0526136	0.286085	3.52563	0.652843	0.210807	0.100317	1.361	26.9277	26.8621	26.9869	27.0161	27.1421	27.2563	27.1148	27.0228	27.0031	26.6847	26.8677	26.8361	80	75	70	76	68	72	76	72	70	74	76	72	75	26.9842	26.9494
P11766	ADH5	ADHX_HUMAN	Alcohol dehydrogenase class-3	+	3.84552	0.000438596	+		+	DKO_WT;WT_RSC	2.34873	0.0105777	-0.475	-4.41814	1.76643	0.0647873	0.221299	3.26587	3.22057	0.00437795	0.696299	6.55833	24.905	24.7782	24.4657	24.6183	24.3109	24.2922	24.119	24.1451	23.891	23.979	23.9955	24.1165	9	9	9	9	8	7	9	8	8	9	9	8	9	24.3367	24.7012
P11802	CDK4	CDK4_HUMAN	Cyclin-dependent kinase 4	+	2.38841	0.00516505			+	WT_RSC	0.423377	0.327538	-0.0766416	-0.953307	1.7911	0.0630038	0.408378	3.31137	2.0537	0.017294	0.485019	3.81258	23.2707	23.4925	23.2708	23.2189	23.227	23.3778	23.1247	23.2169	22.5016	23.004	22.8858	22.9215	10	10	10	9	8	10	9	8	9	6	9	10	9	23.147	23.3172
P11908	PRPS2	PRPS2_HUMAN	Ribose-phosphate pyrophosphokinase 2		1.135	0.0583017	+			DKO_WT	1.82706	0.0216217	-0.47508	-3.37816	0.66256	0.340652	0.810505	1.37765	1.13882	0.0789841	1.28559	2.1742	22.5869	22.0828	22.2058	22.2474	21.5398	21.8647	21.9418	21.8763	19.9998	20.0629	21.5476	22.3702	2	2	2	2	1	2	2	1	2	2	2	2	2	22.0622	22.2932
P11940	PABPC1	PABP1_HUMAN	Polyadenylate-binding protein 1	+	1.52505	0.0265751	+		+	DKO_WT;WT_RSC	1.50612	0.03676	-0.316518	-2.7996	0.616609	0.369676	-0.150858	-1.29857	2.00334	0.0189258	0.165659	3.71393	28.5006	28.5624	28.447	28.5394	28.2971	27.8718	28.3604	28.2541	28.3076	28.2663	28.3833	28.4297	6	5	6	6	6	6	5	6	6	6	6	6	6	28.3617	28.513
P12004	PCNA	PCNA_HUMAN	Proliferating cell nuclear antigen	+	1.58517	0.0234449	+			DKO_WT	2.36414	0.0105712	-0.273376	-4.45117	0.562469	0.407764	-0.102149	-1.20419	0.894599	0.125545	0.171226	1.76805	27.0769	27.282	27.0707	27.2385	26.8795	26.9555	26.9165	26.8231	27.2125	26.8817	26.8685	27.0206	14	13	14	13	14	13	14	14	13	14	14	14	14	27.0269	27.1701
P12074	COX6A1	CX6A1_HUMAN	Cytochrome c oxidase subunit 6A1, mitochondrial		0.692426	0.161145					1.25013	0.0577395	-0.306183	-2.36087	0.233191	0.695777	0.168374	0.577614	0.842189	0.141816	0.474557	1.68071	22.502	22.6874	22.3283	22.5868	22.2574	21.9339	22.4398	22.2487	22.858	21.8952	21.7524	21.7008	2	2	2	2	2	2	2	2	2	2	2	2	1	22.3545	22.5321
P12081	HARS1	HARS1_HUMAN	Histidine--tRNA ligase, cytoplasmic	+	2.79209	0.00265603	+		+	DKO_WT;WT_RSC	2.59278	0.00849266	-0.400491	-4.95932	1.10532	0.161476	-0.120134	-2.11831	1.69335	0.0303434	0.280357	3.13249	24.4514	24.2834	24.0948	24.3518	23.9083	23.9678	23.8279	23.8755	23.9022	24.1206	23.9721	24.0652	14	9	13	10	9	10	9	11	10	10	10	10	10	24.0816	24.3012
P12235	SLC25A4	ADT1_HUMAN	ADP/ATP translocase 1	+	2.95614	0.00186756		+	+	DKO_RSC;WT_RSC	1.13305	0.0709175	0.306973	2.16456	3.91299	0.004	0.663726	8.76489	1.53179	0.0393588	0.356752	2.84456	25.7479	26.0127	26.3123	26.1924	26.3715	26.5515	26.3668	26.2033	25.6696	25.6814	25.7848	25.7025	6	6	6	6	6	6	5	6	6	6	6	6	6	26.0824	26.0816
P12236	SLC25A6	ADT3_HUMAN	ADP/ATP translocase 3	+	1.63183	0.0213568	+			DKO_WT	2.04163	0.015807	0.344684	3.78882	1.24363	0.133372	0.228291	2.34991	0.445532	0.343839	-0.116393	-0.99427	26.9965	27.1328	27.1712	27.3792	27.6073	27.5023	27.5521	27.3967	27.3801	27.0564	27.45	27.2587	8	8	8	7	8	7	8	7	8	7	7	8	8	27.336	27.1765
P12268	IMPDH2	IMDH2_HUMAN	Inosine-5'-monophosphate dehydrogenase 2	+	1.22572	0.0480324					0.694319	0.170745	-0.113179	-1.43185	1.31438	0.118109	-0.254349	-2.46956	0.783106	0.160049	-0.14117	-1.58182	26.2433	26.2828	26.1028	26.1393	26.0566	26.2542	25.9303	26.0744	26.1297	26.435	26.2918	26.4763	25	22	23	22	23	23	22	23	22	25	23	23	24	26.2095	26.1939
P12270	TPR	TPR_HUMAN	Nucleoprotein TPR	+	2.14754	0.0080528			+	WT_RSC	0.858603	0.120555	0.169837	1.7081	1.46732	0.0965113	-0.278343	-2.73203	2.05135	0.0172746	-0.448181	-3.80796	25.6213	25.5836	25.823	25.9263	25.7636	25.8731	26.0022	25.9948	26.2844	25.9362	26.2307	26.2956	108	104	97	105	102	94	95	96	94	103	101	102	105	25.9624	25.7455
P12277	CKB	KCRB_HUMAN	Creatine kinase B-type		0.908401	0.0968311					0.996206	0.0919234	0.122145	1.93688	1.01025	0.185792	0.239479	1.9602	0.455894	0.335742	0.117333	1.01328	26.5305	26.6392	26.4948	26.487	26.6156	26.817	26.6069	26.6006	26.1341	26.5221	26.3775	26.6484	16	15	13	16	15	15	13	13	14	16	16	14	15	26.5481	26.5392
P12429	ANXA3	ANXA3_HUMAN	Annexin A3	+	3.41423	0.000896341	+		+	DKO_WT;WT_RSC	2.04289	0.0158181	-0.443087	-3.7913	0.775622	0.280925	0.171239	1.56925	4.64495	0	0.614326	11.7758	25.114	25.0949	24.9284	25.135	24.5913	24.927	24.5571	24.4247	24.4765	24.4081	24.4267	24.5037	19	16	16	18	15	19	17	16	15	15	18	17	17	24.7443	25.0704
P12694	BCKDHA	ODBA_HUMAN	2-oxoisovalerate dehydrogenase subunit alpha, mitochondrial	+	2.48092	0.00454575	+		+	DKO_WT;WT_RSC	2.42674	0.00971711	-0.19518	-4.58687	0.856606	0.24432	0.136266	1.70476	2.23978	0.0139036	0.331446	4.18875	24.219	24.1479	24.2344	24.2887	24.0203	24.0128	24.1127	23.9634	23.8625	23.6943	23.9958	24.0117	19	19	18	19	14	18	17	13	16	18	18	16	18	24.0557	24.2234
P12814	ACTN1	ACTN1_HUMAN	Alpha-actinin-1	+	4.32116	0.000154341	+	+	+	DKO_RSC;DKO_WT;WT_RSC	3.51999	0.00196685	-0.443468	-7.44745	2.95456	0.0127149	-0.297321	-5.84068	1.66747	0.0316492	0.146147	3.08574	27.1883	27.24	27.3038	27.3731	26.8195	26.9478	26.831	26.733	27.2001	27.1294	27.0806	27.1105	30	30	30	29	29	30	30	30	29	30	30	29	30	27.0928	27.2779
P12931	SRC	SRC_HUMAN	Proto-oncogene tyrosine-protein kinase Src		0.880857	0.102938					1.05975	0.0808659	0.953364	2.04246	1.3719	0.110491	0.735813	2.5676	0.156456	0.691373	-0.217551	-0.407906	21.3717	21.4968	21.5127	19.6313	22.1585	22.0502	21.8046	21.8126	20.9288	21.8148	20.6177	21.5213	3	3	2	2	NaN	2	2	2	3	1	1	3	2	21.7496	21.4617
P12955	PEPD	PEPD_HUMAN	Xaa-Pro dipeptidase		0.0591189	0.865694					0.0560086	0.857557	0.122653	0.158842	0.244363	0.68397	0.439317	0.601231	0.111838	0.769487	0.316664	0.301831	23.5931	23.0938	22.981	20.2191	22.2399	22.7803	22.6449	22.7125	20.4183	23.519	21.5402	23.1427	2	2	2	2	NaN	2	2	2	2	1	1	2	2	23.0238	23.248
P12956	XRCC6	XRCC6_HUMAN	X-ray repair cross-complementing protein 6	+	2.10198	0.00882775	+			DKO_WT	2.37429	0.0105132	-0.417006	-4.47301	0.69714	0.322203	-0.151811	-1.43664	1.35647	0.0544863	0.265195	2.54123	27.3628	27.2571	27.1185	27.0808	26.8899	26.9104	26.6359	26.7151	26.9927	27.1476	26.8041	26.8141	32	31	32	32	31	32	31	31	32	32	31	32	31	26.9931	27.2092
P13010	XRCC5	XRCC5_HUMAN	X-ray repair cross-complementing protein 5	+	2.77801	0.0027126	+		+	DKO_WT;WT_RSC	2.68743	0.00734724	-0.404391	-5.18025	1.10277	0.161971	-0.172312	-2.11407	1.82484	0.0243417	0.232079	3.37402	28.0548	27.9708	27.8716	27.8608	27.6075	27.6749	27.4096	27.4485	27.8174	27.7713	27.6068	27.6342	36	35	35	33	34	33	33	32	34	35	34	35	35	27.7399	27.9417
P13051	UNG	UNG_HUMAN	Uracil-DNA glycosylase		0.219453	0.560941					0.373516	0.370687	0.0844979	0.859364	0.0341997	0.952962	-0.00811052	-0.0991181	0.346673	0.436919	-0.0926085	-0.807646	23.3152	23.1035	23.5409	23.2828	23.4625	23.3769	23.2892	23.4517	23.6103	23.3039	23.314	23.3846	6	4	4	4	4	3	4	5	5	5	6	4	4	23.3754	23.319
P13056	NR2C1	NR2C1_HUMAN	Nuclear receptor subfamily 2 group C member 1	+	1.55653	0.0249193			+	WT_RSC	0.368188	0.375554	0.0951061	0.849166	1.0441	0.175978	-0.239911	-2.01644	2.3155	0.0121329	-0.335017	-4.34741	21.2165	21.3966	21.349	21.214	21.5858	21.4436	21.4238	21.1033	21.7718	21.6657	21.6004	21.4782	7	6	5	6	4	3	3	4	3	6	5	6	5	21.4499	21.2963
P13073	COX4I1	COX41_HUMAN	Cytochrome c oxidase subunit 4 isoform 1, mitochondrial		1.11422	0.0606599	+			DKO_WT	1.39432	0.0442332	0.226877	2.60603	1.32307	0.116239	0.18035	2.48432	0.163266	0.680166	-0.0465274	-0.423564	29.3728	29.4847	29.6506	29.7535	29.7941	29.8355	29.7999	29.7397	29.6616	29.4078	29.6539	29.7244	9	9	9	9	9	9	9	9	9	9	9	9	9	29.664	29.5729
P13196	ALAS1	HEM1_HUMAN	5-aminolevulinate synthase, non-specific, mitochondrial	+	3.03137	0.00156359		+	+	DKO_RSC;WT_RSC	0.139742	0.682105	0.0206451	0.368906	2.41711	0.0266574	0.34185	4.56583	2.53095	0.00974054	0.321205	4.81844	23.7238	23.6685	23.5761	23.6259	23.6389	23.5719	23.7931	23.673	23.2552	23.2117	23.37	23.4726	18	16	15	14	15	14	15	15	14	16	14	18	14	23.5589	23.6496
P13284	IFI30	GILT_HUMAN	Gamma-interferon-inducible lysosomal thiol reductase		0.749579	0.141033					0.615763	0.204239	0.161655	1.29711	1.03875	0.177495	0.313827	2.00756	0.381467	0.401521	0.152171	0.874521	25.806	25.8781	26.2526	26.1117	26.2011	26.2292	26.2919	25.9728	25.5604	25.6859	26.0584	26.1351	7	6	6	6	7	7	6	7	6	7	6	7	6	26.0325	26.0233
P13473	LAMP2	LAMP2_HUMAN	Lysosome-associated membrane glycoprotein 2		1.0261	0.0741952					0.222144	0.543549	0.0698733	0.554015	1.35128	0.113137	-0.180322	-2.53237	1.25186	0.0653095	-0.250195	-2.36379	24.3394	24.3359	24.7423	24.6479	24.4291	24.6388	24.7519	24.5252	24.7751	24.7269	24.788	24.7762	7	6	7	6	7	7	7	6	6	6	6	6	7	24.6322	24.5278
P13489	RNH1	RINI_HUMAN	Ribonuclease inhibitor	+	2.28772	0.00620804	+		+	DKO_WT;WT_RSC	2.8459	0.00528388	-0.429316	-5.56518	0.268759	0.661363	-0.0759678	-0.651987	1.74872	0.0274439	0.353348	3.23334	24.3831	24.584	24.4468	24.3911	24.0852	24.1634	23.9031	23.9361	23.8129	24.2463	24.1172	24.2153	19	15	18	14	14	17	16	18	16	16	18	14	17	24.2079	24.4535
P13498	CYBA	CY24A_HUMAN	Cytochrome b-245 light chain	+	4.67425	9.34579e-05		+	+	DKO_RSC;WT_RSC	0.213873	0.555312	0.0391517	0.536178	3.48148	0.00830252	0.516526	7.32787	5.556	0	0.477375	16.8623	23.9052	23.83	23.9465	23.8979	23.951	24.1226	23.8356	23.827	23.4112	23.3857	23.4572	23.4159	3	3	3	3	3	3	3	3	3	3	3	3	3	23.7693	23.8955
P13639	EEF2	EF2_HUMAN	Elongation factor 2	+	2.63545	0.00357614	+		+	DKO_WT;WT_RSC	3.083	0.00395722	-0.539271	-6.17924	0.156513	0.78092	-0.049479	-0.408036	1.90896	0.0222655	0.489792	3.53237	28.4993	28.4789	28.1727	28.2951	27.8557	27.893	27.7109	27.8293	27.5386	27.9286	27.9573	28.0624	55	54	55	54	49	55	54	54	52	53	54	55	55	28.0467	28.3678
P13645	KRT10	K1C10_HUMAN	Keratin, type I cytoskeletal 10	+	1.35196	0.037219					1.02132	0.0876908	1.44461	1.97859	1.40977	0.105112	1.77341	2.63258	0.307068	0.479957	0.328793	0.729645	25.2429	23.5994	24.21	24.9976	25.0493	25.509	25.4604	27.8095	24.7266	24.4553	23.9218	23.631	17	15	12	15	12	8	16	11	12	11	16	17	4	25.4468	24.6502
P13647	KRT5	K2C5_HUMAN	Keratin, type II cytoskeletal 5		0.897913	0.0990836					0.64343	0.191439	1.09089	1.34483	1.32197	0.116449	1.87191	2.48246	0.382373	0.400805	0.781019	0.876244	23.3049	20.9392	20.2058	21.759	22.5643	22.2361	21.8129	23.9591	20.4457	22.5228	19.9179	20.1984	8	4	7	5	1	NaN	2	4	NaN	1	7	8	NaN	22.7987	22.7298
P13667	PDIA4	PDIA4_HUMAN	Protein disulfide-isomerase A4	+	2.64483	0.00349372	+			DKO_WT	3.60885	0.00141317	-0.402453	-7.72956	1.15821	0.151361	-0.208128	-2.20658	1.20715	0.0710742	0.194324	2.28858	29.4284	29.356	29.3616	29.4442	29.0154	29.055	29.053	28.8571	29.2753	28.9581	29.2829	29.2967	45	44	45	45	45	45	44	44	45	45	45	44	45	29.211	29.3981
P13674	P4HA1	P4HA1_HUMAN	Prolyl 4-hydroxylase subunit alpha-1	+	3.92092	0.000381395	+		+	DKO_WT;WT_RSC	2.21664	0.0130873	-0.167455	-4.14091	1.94046	0.0504801	0.147212	3.5925	3.49629	0.00330882	0.314667	7.37367	25.4642	25.3811	25.3359	25.4477	25.2394	25.294	25.2607	25.1651	25.0808	25.0114	25.1474	25.1307	22	21	22	21	21	21	20	18	21	22	21	21	21	25.2532	25.4082
P13693	TPT1	TCTP_HUMAN	Translationally-controlled tumor protein	+	1.96081	0.0116535			+	WT_RSC	1.27275	0.0551276	-0.296315	-2.39904	0.945807	0.208374	0.266211	1.85318	1.91367	0.0222246	0.562526	3.54134	24.5232	24.9287	24.5337	24.5339	24.3195	24.5254	24.3194	24.1699	23.7303	24.1183	24.0951	24.3256	3	3	3	3	3	3	3	3	3	3	3	3	3	24.3723	24.6407
P13797	PLS3	PLST_HUMAN	Plastin-3	+	4.35162	0.000150685	+		+	DKO_WT;WT_RSC	3.25612	0.0029697	-0.382763	-6.65917	0.276198	0.655112	-0.0323625	-0.667254	3.90482	0.000917647	0.3504	8.73559	25.7411	25.7206	25.5944	25.625	25.2712	25.4058	25.2857	25.1874	25.3623	25.2777	25.3062	25.3333	26	24	24	24	24	24	25	24	24	25	23	24	25	25.4378	25.6716
P13798	APEH	ACPH_HUMAN	Acylamino-acid-releasing enzyme	+	3.14223	0.00134177	+			DKO_WT	4.3094	0.000563758	-0.555324	-10.2955	1.50655	0.0915056	-0.289261	-2.80035	1.27934	0.0622649	0.266063	2.41019	23.831	23.7731	23.6487	23.6401	23.2164	23.2069	23.1422	23.1061	23.2443	23.3522	23.5358	23.6963	14	13	14	12	9	13	12	10	10	12	13	13	13	23.4717	23.7255
P13804	ETFA	ETFA_HUMAN	Electron transfer flavoprotein subunit alpha, mitochondrial	+	2.43905	0.00486244		+	+	DKO_RSC;WT_RSC	0.248111	0.509769	0.0312057	0.6091	2.78929	0.0153662	0.193154	5.42542	2.01412	0.0184899	0.161948	3.73493	27.4741	27.3021	27.4705	27.4277	27.4697	27.4448	27.5183	27.3664	27.2333	27.2297	27.2991	27.2644	17	17	16	16	17	17	17	17	17	16	17	17	15	27.3785	27.4202
P13807	GYS1	GYS1_HUMAN	Glycogen [starch] synthase, muscle	+	6.44352	0	+		+	DKO_WT;WT_RSC	5.53502	0	-0.997366	-16.7245	0.337561	0.596203	-0.0696421	-0.789888	5.03684	0	0.927724	13.7538	23.8525	23.8462	23.8972	23.8409	22.798	23.0363	22.8023	22.8107	22.7785	22.9582	22.8933	23.0958	8	6	8	6	7	8	7	6	8	6	8	7	7	23.2955	23.8594
P13861	PRKAR2A	KAP2_HUMAN	cAMP-dependent protein kinase type II-alpha regulatory subunit	+	4.44946	0.000118959	+	+	+	DKO_RSC;DKO_WT;WT_RSC	4.22797	0.000502994	0.493196	9.9629	2.41207	0.0265346	0.237404	4.55485	2.14282	0.0155472	-0.255793	-3.99038	25.669	25.7119	25.78	25.8699	26.2918	26.2502	26.2747	26.1868	26.098	25.8807	26.0252	26.0501	22	21	19	20	19	19	20	17	19	20	20	21	20	26.0229	25.7597
P13984	GTF2F2	T2FB_HUMAN	General transcription factor IIF subunit 2		0.923245	0.0936891	+			DKO_WT	2.49268	0.00911503	-0.37248	-4.73256	0.474954	0.473457	-0.190927	-1.04802	0.416809	0.367281	0.181554	0.941076	23.9952	23.914	23.6596	23.8639	23.473	23.4285	23.5803	23.4609	23.1688	23.9048	23.6818	23.9509	7	6	7	5	5	5	5	5	7	6	7	6	5	23.6942	23.8634
P13987	CD59	CD59_HUMAN	CD59 glycoprotein		0.380574	0.362647					0.18561	0.599088	-0.0513453	-0.474064	0.716624	0.309659	-0.154801	-1.46972	0.355521	0.428373	-0.103456	-0.824789	28.5414	28.4073	28.7631	28.7823	28.7322	28.5316	28.4486	28.5763	28.9523	28.7402	28.6826	28.5329	4	4	4	4	4	4	4	4	4	4	4	4	4	28.6491	28.6319
P13995	MTHFD2	MTDC_HUMAN	Bifunctional methylenetetrahydrofolate dehydrogenase/cyclohydrolase, mitochondrial	+	2.608	0.00369043	+			DKO_WT	3.08255	0.00394316	-0.47032	-6.17804	1.44158	0.0996529	-0.261335	-2.68743	1.01849	0.0994474	0.208985	1.9739	28.2261	28.1227	28.3532	28.3916	27.8462	27.7507	27.9068	27.7087	27.9149	27.9217	28.2543	28.1667	21	20	19	20	18	21	18	20	21	21	21	17	21	28.0644	28.2773
P14174	MIF	MIF_HUMAN	Macrophage migration inhibitory factor	+	3.7664	0.000506122	+		+	DKO_WT;WT_RSC	3.00298	0.00459643	-0.531925	-5.96662	0.816659	0.262211	0.187373	1.63805	3.36933	0.00375	0.719298	6.98861	29.9322	29.7819	29.7855	29.6782	29.1573	29.3343	29.4307	29.1278	28.8476	29.0969	29.0757	29.2804	4	3	4	4	3	4	3	2	3	4	4	4	4	29.4155	29.7973
P14209	CD99	CD99_HUMAN	CD99 antigen		0.322696	0.423857					0.0802536	0.80117	-0.0241561	-0.222536	0.59713	0.381184	-0.150222	-1.26478	0.364262	0.419297	-0.126066	-0.841631	24.4476	24.0028	24.0508	24.2112	24.215	24.2018	24.1657	24.0333	24.5852	24.0521	24.3426	24.2368	3	3	3	3	3	3	3	3	3	3	3	3	3	24.2222	24.1888
P14314	PRKCSH	GLU2B_HUMAN	Glucosidase 2 subunit beta		0.77095	0.133868					0.858019	0.120631	0.188215	1.70712	0.189472	0.744134	-0.0617051	-0.482663	0.944561	0.114168	-0.24992	-1.85111	29.2527	29.113	29.4409	29.4691	29.4921	29.6235	29.6026	29.3103	29.7809	29.2767	29.6306	29.5871	23	22	22	22	23	22	23	21	21	23	21	22	22	29.4768	29.3261
P14324	FDPS	FPPS_HUMAN	Farnesyl pyrophosphate synthase	+	3.67124	0.000619403	+		+	DKO_WT;WT_RSC	3.00481	0.00461138	-0.387707	-5.97143	0.815994	0.262368	0.119672	1.63694	2.98314	0.00578234	0.507379	5.91479	25.9881	25.9799	25.784	25.798	25.585	25.4232	25.4908	25.5002	25.1918	25.4697	25.3937	25.4654	12	10	11	10	11	9	10	9	10	9	12	11	9	25.6087	25.8907
P14373	TRIM27	TRI27_HUMAN	Zinc finger protein RFP		1.08898	0.0643831			+	WT_RSC	1.15055	0.0684605	0.440846	2.19379	0.0329146	0.954094	0.0215139	0.0955202	1.62866	0.0334775	-0.419333	-3.01611	21.8896	22.1777	21.9242	21.9205	22.3173	21.9419	22.5952	22.821	22.0401	22.5562	22.4442	22.5489	10	9	5	8	7	8	8	9	5	8	7	9	9	22.2985	21.9828
P14406	COX7A2	CX7A2_HUMAN	Cytochrome c oxidase subunit 7A2, mitochondrial	+	2.03948	0.0100023			+	WT_RSC	0.345362	0.398388	-0.08781	-0.805097	1.52589	0.0888544	0.387475	2.8342	2.0392	0.0177937	0.475286	3.78404	27.647	27.6002	27.8353	27.8689	27.4179	27.6933	27.8318	27.6572	27.1215	27.1073	27.2567	27.5648	2	2	2	2	2	2	2	2	2	2	2	2	2	27.5722	27.7425
P14550	AKR1A1	AK1A1_HUMAN	Aldo-keto reductase family 1 member A1	+	2.93097	0.0019934	+		+	DKO_WT;WT_RSC	4.07476	0.000405797	-0.583504	-9.36315	0.295229	0.635401	-0.0894699	-0.705893	1.99318	0.0192397	0.494034	3.69417	23.4033	23.4706	23.2221	23.3256	22.6781	22.7824	22.8157	22.8113	22.5141	23.0015	22.8682	23.0617	11	9	11	10	6	9	9	6	10	8	10	10	10	23.0258	23.3583
P14618	PKM	KPYM_HUMAN	Pyruvate kinase PKM		0.805076	0.123327	+			DKO_WT	2.19442	0.0131817	-0.177132	-4.09528	0.345513	0.588135	-0.0775433	-0.805391	0.461056	0.332248	0.0995884	1.02272	28.5128	28.4807	28.4066	28.3732	28.3002	28.2834	28.1806	28.3006	28.0796	28.3902	28.3992	28.5059	34	31	31	33	31	32	34	33	29	33	32	33	33	28.3564	28.4444
P14625	HSP90B1	ENPL_HUMAN	Endoplasmin	+	1.34195	0.0379673	+			DKO_WT	2.20284	0.0132142	-0.231751	-4.11254	0.0141647	0.980559	-0.00418377	-0.0419357	1.15884	0.076536	0.227568	2.20764	31.9859	31.8551	31.7745	31.8509	31.6541	31.6815	31.6737	31.5302	31.7895	31.3693	31.7297	31.6677	42	38	41	39	40	36	38	36	38	38	41	41	42	31.7216	31.8686
P14635	CCNB1	CCNB1_HUMAN	G2/mitotic-specific cyclin-B1		0.149471	0.681987					0.245962	0.5124	0.0270395	0.604591	0.205637	0.72503	-0.0882854	-0.518268	0.275492	0.518029	-0.115325	-0.665807	23.6375	23.4692	23.4975	23.4876	23.5135	23.5603	23.5166	23.6095	23.1546	23.8669	23.6575	23.8741	7	7	6	7	7	6	7	7	5	7	6	7	7	23.5817	23.5245
P14649	MYL6B	MYL6B_HUMAN	Myosin light chain 6B		0.266276	0.493051					0.418739	0.331478	0.393668	0.944675	0.749547	0.293754	0.192292	1.52536	0.195783	0.632985	-0.201375	-0.496636	20.4743	21.8395	22.0662	22.2345	22.0443	22.3647	21.9077	21.8725	21.9631	21.865	21.6932	21.8987	3	2	1	2	2	2	2	2	2	3	3	3	2	21.989	22.0557
P14735	IDE	IDE_HUMAN	Insulin-degrading enzyme	+	4.6956	9.7561e-05	+		+	DKO_WT;WT_RSC	4.00596	0.000633484	-0.701815	-9.10447	0.320986	0.610474	-0.0598111	-0.757303	3.44749	0.00374825	0.642004	7.22365	25.9514	25.9699	25.7456	25.7494	25.1384	25.2863	25.0798	25.1045	25.0454	25.293	25.1802	25.3297	30	20	27	20	23	25	20	24	25	21	27	21	19	25.4462	25.858
P14854	COX6B1	CX6B1_HUMAN	Cytochrome c oxidase subunit 6B1	+	1.83108	0.0147305			+	WT_RSC	0.29502	0.450874	-0.0701623	-0.705473	1.41211	0.104978	0.355794	2.6366	1.78265	0.0256803	0.425956	3.29576	28.3812	28.3797	28.5309	28.6473	28.275	28.4617	28.6065	28.3154	28.2251	27.8036	27.94	28.2667	5	5	4	4	4	4	5	4	5	3	4	4	4	28.3384	28.4892
P14859	POU2F1	PO2F1_HUMAN	POU domain, class 2, transcription factor 1		0.54053	0.237553					0.963934	0.0971531	0.159805	1.88328	0.277612	0.653988	0.0739694	0.670144	0.448093	0.341807	-0.0858355	-0.998976	22.3473	22.1915	22.2256	22.2186	22.2036	22.5609	22.3742	22.4835	22.3999	22.4111	22.096	22.4194	3	3	3	3	3	2	3	3	3	3	3	3	3	22.3337	22.247
P14866	HNRNPL	HNRPL_HUMAN	Heterogeneous nuclear ribonucleoprotein L		0.0765237	0.82695					0.232813	0.529845	0.0704346	0.576812	0.169293	0.767495	0.0598917	0.437315	0.030059	0.934551	-0.0105429	-0.0874919	27.6468	27.9045	27.8803	27.9877	27.8979	27.6591	28.0832	28.0607	27.8973	27.5941	27.9261	28.0439	25	25	25	24	23	24	25	22	21	25	24	25	24	27.8903	27.8602
P14868	DARS1	SYDC_HUMAN	Aspartate--tRNA ligase, cytoplasmic	+	2.27095	0.00640385	+		+	DKO_WT;WT_RSC	1.81812	0.0218861	0.230098	3.36151	1.05186	0.174104	-0.2585	-2.02935	2.11893	0.0159448	-0.488598	-3.9423	25.9295	26.0082	26.0981	26.1195	26.2249	26.1466	26.3162	26.3879	26.2105	26.5146	26.7492	26.6353	38	35	34	36	33	33	35	38	34	38	37	36	37	26.299	26.0408
P14923	JUP	PLAK_HUMAN	Junction plakoglobin	+	2.22989	0.00682259	+			DKO_WT	2.08007	0.0151661	0.202293	3.86476	1.69744	0.0700456	0.142005	3.13989	0.651761	0.211121	-0.060288	-1.35914	26.6554	26.6644	26.8142	26.7022	26.8899	26.8246	26.9264	27.0046	26.8343	26.7792	26.7483	26.7156	33	30	30	29	30	31	28	29	28	30	31	32	31	26.8003	26.7105
P14927	UQCRB	QCR7_HUMAN	Cytochrome b-c1 complex subunit 7		0.426795	0.320872					0.038647	0.899418	0.012249	0.1115	0.640628	0.355017	0.168682	1.34001	0.500965	0.300635	0.156433	1.09497	27.435	27.4672	27.6715	27.8232	27.5528	27.6163	27.78	27.4967	27.6613	27.1647	27.3769	27.5682	9	9	9	9	9	8	9	8	9	9	9	9	9	27.5614	27.608
P15121	AKR1B1	ALDR_HUMAN	Aldo-keto reductase family 1 member B1		0.575498	0.216511					0.293656	0.452492	-0.0701652	-0.702721	0.398053	0.538673	0.102737	0.905916	1.10981	0.0835399	0.172902	2.1258	26.7416	26.6313	26.5343	26.6022	26.4552	26.7824	26.6151	26.376	26.3445	26.3508	26.4858	26.6367	18	18	18	17	18	18	17	18	18	17	18	18	18	26.5532	26.6293
P15151	PVR	PVR_HUMAN	Poliovirus receptor		0.248102	0.518703					0.300125	0.445166	0.0823674	0.715741	0.519368	0.441226	0.129011	1.1279	0.141127	0.716533	0.0466437	0.372167	25.9273	25.8344	26.1917	26.1723	26.2716	26.1235	26.141	25.919	26.1643	25.766	26.0832	25.9256	6	6	6	6	5	6	6	6	6	5	6	6	6	26.0515	26.0396
P15170	GSPT1	ERF3A_HUMAN	Eukaryotic peptide chain release factor GTP-binding subunit ERF3A	+	2.84452	0.0024	+		+	DKO_WT;WT_RSC	2.6923	0.00710234	-0.55109	-5.19179	0.400164	0.536881	-0.0881062	-0.909891	2.04312	0.0175698	0.462984	3.79174	26.2467	26.0045	25.8291	25.8958	25.546	25.5157	25.316	25.3941	25.3215	25.5419	25.5458	25.7151	9	9	9	8	8	8	9	8	9	9	8	8	9	25.6835	26.003
P15260	IFNGR1	INGR1_HUMAN	Interferon gamma receptor 1	+	6.65267	0	+	+	+	DKO_RSC;DKO_WT;WT_RSC	3.12548	0.00384991	-0.196712	-6.29442	3.72282	0.00581395	0.259109	8.10451	6.3396	0	0.455821	22.8727	23.5104	23.5223	23.5575	23.5649	23.333	23.4244	23.3111	23.2997	23.0877	23.0489	23.1205	23.0747	10	10	10	10	10	9	9	9	10	10	10	8	9	23.3337	23.539
P15289	ARSA	ARSA_HUMAN	Arylsulfatase A	+	3.13631	0.00135183	+		+	DKO_WT;WT_RSC	2.15025	0.014017	-0.320091	-4.0054	0.376898	0.560293	0.0714531	0.86582	4.36771	0	0.391544	10.5399	23.1067	23.1895	23.2065	23.1611	22.7688	22.9953	22.9512	22.6683	22.7341	22.7295	22.7749	22.8592	5	5	3	4	3	4	3	4	3	3	4	4	3	22.9414	23.1664
P15291	B4GALT1	B4GT1_HUMAN	Beta-1,4-galactosyltransferase 1	+	2.22159	0.00696111	+		+	DKO_WT;WT_RSC	1.95839	0.0177	-0.28222	-3.62692	0.935069	0.212491	-0.121913	-1.83533	1.86781	0.0235119	0.160306	3.45452	25.6601	25.8328	25.8543	25.7701	25.5396	25.6128	25.5234	25.3127	25.6508	25.5793	25.6081	25.6378	11	9	7	9	9	7	9	7	8	10	9	7	8	25.6385	25.7813
P15311	EZR	EZRI_HUMAN	Ezrin	+	2.36691	0.00541611			+	WT_RSC	0.803303	0.134819	0.0926218	1.61569	1.24362	0.133278	-0.143683	-2.3499	3.53494	0.00301946	-0.236305	-7.49428	26.691	26.6962	26.6502	26.7306	26.9234	26.8102	26.7397	26.6652	26.9085	26.8881	26.909	27.0077	29	27	28	29	29	25	27	24	26	28	28	28	28	26.8063	26.6923
P15336	ATF2	ATF2_HUMAN	Cyclic AMP-dependent transcription factor ATF-2		0.440723	0.308798					0.600213	0.211951	-0.227468	-1.27014	0.0104023	0.985021	-0.00563002	-0.0309251	0.703352	0.190047	0.221838	1.4472	22.0321	22.0461	22.3139	21.7958	21.5586	22.2184	21.668	21.8329	22.088	21.653	21.6305	21.929	5	5	5	4	2	3	4	3	5	4	4	3	5	21.9166	22.0587
P15374	UCHL3	UCHL3_HUMAN	Ubiquitin carboxyl-terminal hydrolase isozyme L3		0.118604	0.740886					0.0245101	0.937463	-0.00715446	-0.0717584	0.249252	0.6792	0.0636396	0.61149	0.271412	0.52252	0.0707941	0.657441	22.6606	22.3867	22.388	22.6173	22.6918	22.5178	22.3864	22.4279	22.3465	22.2707	22.5597	22.5924	10	9	8	8	8	8	9	6	10	9	8	10	8	22.4931	22.5187
P15408	FOSL2	FOSL2_HUMAN	Fos-related antigen 2		0.465627	0.289491					0.654254	0.186795	0.150902	1.36342	0.655682	0.344486	0.20491	1.36587	0.140808	0.716822	0.0540085	0.371417	22.9443	22.771	22.9717	22.66	22.7688	23.1631	22.9772	23.0414	22.9689	22.414	22.8506	22.8975	5	4	4	5	5	4	5	4	4	4	5	4	4	22.8809	22.8424
P15529	CD46	MCP_HUMAN	Membrane cofactor protein	+	2.23231	0.00677926	+			DKO_WT	2.5157	0.00914407	0.46443	4.78409	1.04568	0.175547	0.237226	2.01907	1.16638	0.0755681	-0.227204	-2.22025	26.1936	26.1158	26.3548	26.3168	26.7107	26.9281	26.6488	26.5511	26.6519	26.2436	26.5378	26.4565	9	8	8	9	8	7	8	7	8	7	8	8	7	26.4943	26.2484
P15531	NME1	NDKA_HUMAN	Nucleoside diphosphate kinase A	+	3.21829	0.00119946	+		+	DKO_WT;WT_RSC	5.75916	0	-0.545934	-18.2538	0.0372829	0.948429	-0.0131192	-0.107713	2.30719	0.0122838	0.532815	4.32984	27.5381	27.5866	27.4739	27.5661	26.9531	27.0093	26.9853	27.0332	26.6722	27.1119	27.0157	27.2336	5	5	5	5	5	5	5	5	5	5	5	5	5	27.2094	27.5418
P15559	NQO1	NQO1_HUMAN	NAD(P)H dehydrogenase [quinone] 1	+	3.9757	0.000339806	+	+	+	DKO_RSC;DKO_WT;WT_RSC	3.47366	0.00248128	-0.984995	-7.30378	2.71445	0.0155148	-0.620336	-5.2445	1.47833	0.0423477	0.364659	2.75116	24.1992	24.0325	23.7718	23.7767	23.1155	23.1004	22.8102	22.8141	23.6634	23.3375	23.6321	23.6884	9	5	9	5	6	7	5	6	8	4	6	5	6	23.5593	23.9565
P15586	GNS	GNS_HUMAN	N-acetylglucosamine-6-sulfatase	+	3.89075	0.000396396		+	+	DKO_RSC;WT_RSC	1.22021	0.0609069	-0.1298	-2.31051	2.3861	0.0272143	0.242347	4.49848	4.16606	0.000444444	0.372147	9.71651	25.8991	25.8087	25.8361	25.9376	25.6374	25.8232	25.8211	25.6807	25.4676	25.5374	25.4451	25.5429	9	9	9	9	9	8	9	9	9	9	9	9	9	25.7125	25.8713
P15848	ARSB	ARSB_HUMAN	Arylsulfatase B		0.589497	0.208774					1.20707	0.0623226	-0.223932	-2.28845	0.651756	0.346859	-0.242325	-1.35913	0.0383897	0.916605	-0.0183935	-0.110786	21.3813	21.2454	21.4203	21.4916	20.99	21.3234	21.2812	21.0482	21.8106	21.0999	21.2181	21.4836	5	5	3	3	2	2	5	4	4	4	4	2	3	21.3327	21.3874
P15880	RPS2	RS2_HUMAN	40S ribosomal protein S2		1.18585	0.052326	+			DKO_WT	1.90792	0.0190392	-0.410177	-3.53039	0.680236	0.33128	-0.217601	-1.40786	0.511441	0.292697	0.192576	1.11374	28.926	28.8912	28.5721	28.5629	28.4286	28.1774	28.2788	28.4267	28.3593	28.9662	28.3929	28.4635	12	12	12	12	12	12	12	12	11	12	12	12	12	28.5592	28.7482
P15924	DSP	DESP_HUMAN	Desmoplakin	+	2.76826	0.00277615	+		+	DKO_WT;WT_RSC	2.64464	0.00771021	1.15272	5.07956	0.564224	0.405811	0.330104	1.20727	2.73203	0.00879475	-0.822615	-5.28662	24.1249	24.1556	24.1213	24.0526	25.2084	24.7649	25.229	25.8631	24.6489	25.3407	25.0038	24.7514	132	124	85	121	93	84	110	113	76	107	79	130	102	24.8817	24.1141
P15927	RPA2	RFA2_HUMAN	Replication protein A 32 kDa subunit	+	2.11417	0.00858369	+			DKO_WT	2.33443	0.0110514	-0.312881	-4.38762	1.14037	0.154305	-0.17387	-2.17679	0.97553	0.108269	0.139012	1.90254	24.9901	24.8102	24.9214	25.0091	24.6846	24.4789	24.5878	24.7279	24.7889	24.6336	24.8591	24.8931	7	7	7	7	7	7	7	7	7	7	7	7	7	24.7905	24.9348
P15954	COX7C	COX7C_HUMAN	Cytochrome c oxidase subunit 7C, mitochondrial	+	2.03317	0.0100979			+	WT_RSC	0.737791	0.155145	-0.251658	-1.50553	1.93297	0.0506122	0.356507	3.57817	1.89282	0.0226546	0.608165	3.50175	24.8333	25.2735	24.5926	25.1596	24.6587	24.5876	24.7277	24.8784	24.1241	24.435	24.4136	24.4538	3	3	3	3	3	3	3	3	2	3	3	3	3	24.7122	24.9894
P16035	TIMP2	TIMP2_HUMAN	Metalloproteinase inhibitor 2		0.129292	0.720339					0.372906	0.371302	0.0446048	0.858198	0.170551	0.766116	0.0242105	0.440172	0.120413	0.754809	-0.0203943	-0.322719	23.5916	23.4001	23.5696	23.5299	23.5372	23.5641	23.6509	23.5174	23.5686	23.4624	23.4782	23.6636	4	4	4	3	4	2	4	3	4	4	3	4	4	23.5463	23.5247
P16070	CD44	CD44_HUMAN	CD44 antigen		1.06324	0.0683942					1.30012	0.051831	0.311165	2.44537	0.818599	0.261151	0.152458	1.64129	0.518908	0.288057	-0.158708	-1.12708	28.2937	28.2167	28.6234	28.6856	28.6705	28.9001	28.7794	28.7142	28.6933	28.3866	28.7365	28.6379	13	13	13	13	13	13	13	13	12	13	13	13	12	28.6243	28.4691
P16083	NQO2	NQO2_HUMAN	Ribosyldihydronicotinamide dehydrogenase [quinone]		0.940322	0.0901339					1.04153	0.0840396	-0.297785	-2.01217	0.0561417	0.923686	0.0198092	0.159199	0.917505	0.12003	0.317595	1.80614	23.4905	23.8534	23.243	23.3112	23.0091	23.2139	23.2615	23.2226	22.9708	23.3758	22.9618	23.3194	7	5	7	6	4	6	6	5	6	4	5	5	4	23.2895	23.4947
P16152	CBR1	CBR1_HUMAN	Carbonyl reductase [NADPH] 1	+	6.13221	0	+		+	DKO_WT;WT_RSC	4.26751	0.000545455	-0.862242	-10.1232	1.458	0.0976929	0.158478	2.71586	4.63317	0	1.02072	11.7207	26.0242	26.0178	25.7539	25.7646	25.035	25.1009	25.058	24.9176	24.7981	24.7927	24.9277	24.9591	12	8	11	8	9	10	10	9	8	9	10	9	8	25.3396	25.8961
P16157	ANK1	ANK1_HUMAN	Ankyrin-1	+	3.48889	0.0008438		+	+	DKO_RSC;WT_RSC	1.23727	0.0592192	0.78601	2.3392	3.03718	0.0123846	-1.05592	-6.0568	3.11658	0.00476372	-1.84193	-6.27017	19.751	21.1295	20.4814	20.1673	21.4341	20.6811	21.2101	21.3478	22.1111	22.2968	22.2881	22.2009	4	2	NaN	2	4	NaN	NaN	4	NaN	3	NaN	2	4	21.9084	#VALUE!
P16219	ACADS	ACADS_HUMAN	Short-chain specific acyl-CoA dehydrogenase, mitochondrial	+	4.04486	0.000287179		+	+	DKO_RSC;WT_RSC	1.17737	0.0655715	0.146818	2.23864	2.71599	0.0155658	-0.324087	-5.24819	3.83881	0.00136313	-0.470904	-8.50197	24.0527	23.932	24.064	24.1352	24.1684	24.2457	24.2936	24.0635	24.4527	24.4581	24.5912	24.5657	15	14	14	14	15	11	14	14	13	14	13	14	13	24.2674	24.0478
P16220	CREB1	CREB1_HUMAN	Cyclic AMP-responsive element-binding protein 1		0.747163	0.14189					1.25871	0.0567276	1.0215	2.37534	0.911451	0.221591	1.0945	1.79608	0.0351041	0.924117	0.0730057	0.101645	20.3253	20.3871	21.9585	20.2977	22.1297	21.8453	21.568	21.5116	19.66	20.9314	22.2358	19.8493	2	2	1	2	1	NaN	2	1	2	2	1	2	1	21.8993	21.9585
P16260	SLC25A16	GDC_HUMAN	Solute carrier family 25 member 16	+	1.50222	0.0278938	+		+	DKO_WT;WT_RSC	1.37799	0.0455306	-1.63732	-2.57802	0.041033	0.943684	0.0869951	0.118098	2.42507	0.010701	1.72432	4.58322	22.9421	23.0336	22.8904	23.0201	20.2447	22.5691	20.2359	22.2873	20.6031	20.782	21.334	22.2699	4	1	3	1	1	2	2	1	3	1	2	3	3	22.7485	22.9727
P16278	GLB1	BGAL_HUMAN	Beta-galactosidase		0.489921	0.272299					0.724396	0.159429	0.109012	1.48288	0.490564	0.463351	0.0820737	1.07625	0.167421	0.674258	-0.026938	-0.433055	24.6602	24.5065	24.4879	24.4898	24.6838	24.7694	24.6468	24.4804	24.6545	24.4342	24.5837	24.5798	14	13	13	13	11	11	14	10	13	14	12	13	13	24.5848	24.5379
P16333	NCK1	NCK1_HUMAN	Cytoplasmic protein NCK1	+	3.35119	0.000969343	+		+	DKO_WT;WT_RSC	3.02342	0.00444147	-0.409041	-6.02041	0.160809	0.776429	0.0373478	0.417929	3.05478	0.00505628	0.446389	6.10362	22.7889	22.6914	22.6984	22.6371	22.3968	22.3949	22.1568	22.2311	22.358	22.0636	22.2933	22.3153	6	4	6	5	6	6	5	3	6	6	6	5	4	22.4363	22.705
P16383	GCFC2	GCFC2_HUMAN	Intron Large complex component GCFC2		0.503321	0.261784					0.605699	0.209151	-0.197007	-1.27967	0.0656411	0.910916	-0.0261874	-0.184468	0.972772	0.108684	0.170819	1.89796	21.7919	21.7107	21.45	21.5608	21.5594	21.746	21.1864	21.2336	21.3253	21.5314	21.4503	21.5231	7	4	7	5	5	6	5	4	5	5	6	5	7	21.5173	21.6344
P16401	H1-5	H15_HUMAN	Histone H1.5		0.222608	0.556128					0.388094	0.357805	-0.102991	-0.887101	0.388187	0.549142	-0.151088	-0.887277	0.117074	0.760631	-0.0480971	-0.314618	29.1438	29.3992	29.13	29.1853	28.9686	29.1828	28.9394	29.3554	29.3714	29.6011	28.9802	29.0979	5	5	5	5	5	5	5	5	5	5	5	5	5	29.2093	29.2187
P16403	H1-2	H12_HUMAN	Histone H1.2		0.556044	0.228092					0.443351	0.311272	1.58883	0.990256	1.77173	0.0644236	-0.600338	-3.27562	0.654619	0.210136	-2.18917	-1.36404	27.3178	27.5296	21.0421	27.465	27.0679	27.6589	27.4607	27.5223	28.3691	28.0299	27.7245	27.9877	2	2	2	2	2	2	2	2	1	2	2	2	2	27.6919	27.4401
P16435	POR	NCPR_HUMAN	NADPH--cytochrome P450 reductase	+	1.8493	0.0142422			+	WT_RSC	0.512867	0.262946	-0.0541334	-1.11629	1.19471	0.143643	0.128502	2.2677	2.25006	0.0137362	0.182636	4.21007	28.2887	28.3361	28.3906	28.3737	28.3023	28.4041	28.2682	28.1979	28.1809	28.0629	28.2404	28.1742	38	36	36	37	35	34	35	34	34	38	36	35	36	28.2716	28.3478
P16615	ATP2A2	AT2A2_HUMAN	Sarcoplasmic/endoplasmic reticulum calcium ATPase 2	+	2.56616	0.00394581	+	+		DKO_RSC;DKO_WT	2.48446	0.00922097	0.2195	4.71425	2.01667	0.0436056	0.233478	3.73992	0.106404	0.780248	0.013978	0.288459	27.9925	27.9133	27.9376	27.9243	28.2071	28.2544	28.0608	28.1234	28.0186	27.8991	27.9792	27.8149	29	28	29	28	27	28	28	28	28	28	28	28	28	28.0159	27.9422
P16949	STMN1	STMN1_HUMAN	Stathmin	+	2.52663	0.00424443	+		+	DKO_WT;WT_RSC	1.98146	0.0173199	-0.469842	-3.67146	0.0488499	0.932501	-0.0152111	-0.139507	2.68895	0.0088323	0.454631	5.18384	25.6941	25.5141	25.4169	25.3303	25.0337	25.2983	24.9038	24.8403	25.1188	25.0162	24.9319	25.0699	7	7	7	7	7	6	7	5	5	7	7	7	7	25.204	25.4953
P16989	YBX3	YBOX3_HUMAN	Y-box-binding protein 3		1.08575	0.0649211			+	WT_RSC	0.529515	0.252462	-0.0949569	-1.14596	0.795815	0.271143	0.0809569	1.60314	1.40421	0.049265	0.175914	2.62302	25.064	25.1833	25.2928	24.9914	25.1237	24.9587	25.1238	24.9457	24.9374	24.9557	24.9519	24.983	8	7	8	7	6	7	7	6	4	7	7	8	7	25.0469	25.1375
P17028	ZNF24	ZNF24_HUMAN	Zinc finger protein 24		0.972381	0.084098					0.731206	0.157182	0.107649	1.4944	0.603016	0.378798	-0.0984788	-1.27501	1.02269	0.098639	-0.206128	-1.98088	23.2658	23.3936	23.0672	23.3333	23.3432	23.3597	23.3899	23.3977	23.3168	23.6072	23.3638	23.5967	11	10	9	10	9	9	11	7	8	8	8	8	10	23.3758	23.2701
P17050	NAGA	NAGAB_HUMAN	Alpha-N-acetylgalactosaminidase		0.791394	0.127331					0.297937	0.447089	0.0747252	0.711346	1.12722	0.157202	0.184415	2.15483	0.802078	0.154325	0.10969	1.61364	23.97	23.7841	23.9432	24.0984	23.9996	24.183	24.1098	23.8022	23.8688	23.7769	23.8463	23.8649	9	8	9	8	7	8	8	8	9	7	9	8	8	23.9433	23.9532
P17096	HMGA1	HMGA1_HUMAN	High mobility group protein HMG-I/HMG-Y	+	2.08587	0.0091584	+		+	DKO_WT;WT_RSC	2.16546	0.0138777	0.812233	4.03622	0.0275884	0.96157	-0.0208011	-0.0805085	1.99982	0.0190849	-0.833034	-3.70708	26.5261	26.6095	26.9941	26.8764	27.3644	28.0582	27.4964	27.3362	28.1539	27.4839	27.2596	27.441	5	5	3	5	5	3	4	3	5	5	5	4	5	27.3802	26.7642
P17152	TMEM11	TMM11_HUMAN	Transmembrane protein 11, mitochondrial	+	3.21625	0.00121228	+		+	DKO_WT;WT_RSC	3.44037	0.00239793	0.591673	7.202	0.407272	0.530846	0.0965023	0.923243	2.20745	0.0143897	-0.495171	-4.12202	24.617	24.9288	24.799	24.9105	25.3008	25.4406	25.4895	25.391	25.0449	25.4993	25.3845	25.3072	8	7	8	8	8	7	8	8	7	8	8	8	8	25.2038	24.819
P17174	GOT1	AATC_HUMAN	Aspartate aminotransferase, cytoplasmic	+	3.41549	0.00089771	+		+	DKO_WT;WT_RSC	3.71246	0.00155263	-0.670272	-8.06979	0.155063	0.783021	-0.0525093	-0.404685	2.60519	0.00925648	0.617763	4.98792	24.5959	24.5084	24.3469	24.4582	23.6292	23.9297	23.8676	23.8017	23.5872	23.9567	23.7848	24.1095	13	9	13	11	7	11	10	11	12	8	11	8	11	24.0876	24.4801
P17275	JUNB	JUNB_HUMAN	Transcription factor JunB	+	1.40547	0.0336048	+		+	DKO_WT;WT_RSC	1.57815	0.0329068	0.334651	2.92627	0.286722	0.643124	-0.119942	-0.688693	1.49036	0.0418124	-0.454593	-2.7721	23.7708	23.626	23.7306	23.4597	24.2521	23.8707	23.921	23.8819	24.4654	24.1904	23.9794	23.7704	8	5	7	7	7	5	6	7	4	6	7	6	7	23.9356	23.6517
P17301	ITGA2	ITA2_HUMAN	Integrin alpha-2	+	1.38456	0.0351231					1.1902	0.0642565	-0.204122	-2.26014	1.35012	0.11348	-0.288422	-2.5304	0.44148	0.3463	-0.0843005	-0.98681	25.0191	24.974	24.966	24.854	24.6986	24.9927	24.6892	24.6163	25.2343	24.8546	25.0468	25.0148	27	24	26	23	24	24	24	24	24	26	23	23	24	24.9233	24.9546
P17302	GJA1	CXA1_HUMAN	Gap junction alpha-1 protein	+	5.74766	0	+	+	+	DKO_RSC;DKO_WT;WT_RSC	4.33819	0.000575342	3.14375	10.4155	4.53139	0.0049697	0.94879	11.2543	3.41252	0.00357333	-2.19496	-7.1177	20.3864	21.836	21.0413	20.9221	24.1797	24.0891	24.2135	24.2785	23.1814	23.0617	23.3928	23.3298	8	8	2	8	7	NaN	8	6	2	7	1	8	8	23.5166	20.7507
P17342	NPR3	ANPRC_HUMAN	Atrial natriuretic peptide receptor 3	+	3.6891	0.000603774	+		+	DKO_WT;WT_RSC	3.6181	0.0014303	1.31804	7.75944	1.53904	0.0873035	0.467646	2.85729	2.0374	0.0178621	-0.850391	-3.78051	20.478	20.4409	20.9774	20.2056	21.7725	21.887	21.9644	21.7501	21.5428	21.042	21.1967	21.7219	8	7	1	7	3	2	7	6	NaN	6	2	7	3	21.4571	20.328
P17405	SMPD1	ASM_HUMAN	Sphingomyelin phosphodiesterase		0.401638	0.342134					0.494271	0.275206	-0.40784	-1.08293	0.479432	0.469149	-0.389234	-1.05614	0.0358066	0.922579	0.0186062	0.103604	21.8504	21.331	21.7702	21.9629	20.2739	21.6555	21.7507	21.6029	21.6765	21.4445	21.7161	22.0029	4	2	3	1	3	4	3	2	4	2	3	2	4	21.7183	21.7475
P17480	UBTF	UBF1_HUMAN	Nucleolar transcription factor 1		0.509104	0.257715	+			DKO_WT	2.62128	0.00816241	0.0807104	5.02516	0.256869	0.672181	-0.0703306	-0.627386	0.638643	0.217193	-0.151041	-1.3366	24.0394	24.0546	24.0941	24.1023	24.1674	24.1548	24.144	24.147	24.5384	24.2238	24.0965	24.0359	26	20	19	23	24	21	20	22	20	23	22	21	23	24.156	24.0728
P17535	JUND	JUND_HUMAN	Transcription factor JunD	+	2.23342	0.00675816	+			DKO_WT	2.21129	0.0132338	0.323145	4.1299	1.26165	0.129251	0.132313	2.3803	1.17752	0.0742042	-0.190832	-2.2389	23.6186	23.7043	23.9551	23.7885	24.0138	24.1379	24.1438	24.0636	23.9733	23.904	23.8724	24.0802	6	6	6	5	6	6	6	5	5	6	5	4	6	23.9467	23.7721
P17544	ATF7	ATF7_HUMAN	Cyclic AMP-dependent transcription factor ATF-7		0.489447	0.272562					0.720907	0.160461	0.155594	1.47697	0.133464	0.813205	0.0307307	0.354037	0.496812	0.303522	-0.124864	-1.08751	22.2734	22.1992	22.6064	22.452	22.5907	22.6187	22.5577	22.3863	22.6838	22.3449	22.5079	22.4938	8	7	8	7	7	7	8	7	8	7	6	8	8	22.4832	22.3915
P17568	NDUFB7	NDUB7_HUMAN	NADH dehydrogenase [ubiquinone] 1 beta subcomplex subunit 7	+	3.20619	0.00124668		+	+	DKO_RSC;WT_RSC	0.402681	0.345648	-0.0448413	-0.914624	2.28271	0.0307123	0.382074	4.27829	2.61335	0.0091611	0.426915	5.00678	24.1765	24.3126	24.2545	24.2819	24.1004	24.2186	24.2432	24.284	23.786	23.7148	23.7512	24.0659	5	3	3	3	2	3	4	4	3	3	4	5	3	24.1142	24.2572
P17612	PRKACA	KAPCA_HUMAN	cAMP-dependent protein kinase catalytic subunit alpha		0.467208	0.288552					0.790559	0.138833	0.286227	1.59433	0.379512	0.558078	0.156432	0.8708	0.280276	0.512477	-0.129795	-0.675583	22.9655	22.9556	22.6894	22.3911	22.8973	22.9522	22.9098	23.3872	22.5375	23.158	22.8009	23.0245	3	2	2	3	3	2	2	2	3	2	2	2	2	22.9112	22.769
P17655	CAPN2	CAN2_HUMAN	Calpain-2 catalytic subunit	+	1.96588	0.0115198	+			DKO_WT	2.96247	0.00478493	-0.291116	-5.86112	0.940745	0.21074	-0.145773	-1.84477	0.835631	0.143469	0.145343	1.66976	24.5372	24.561	24.3704	24.4488	24.2029	24.2476	24.1637	24.1386	24.1113	24.4049	24.3786	24.4413	22	14	20	17	15	20	20	20	18	22	19	19	19	24.3416	24.4813
P17676	CEBPB	CEBPB_HUMAN	CCAAT/enhancer-binding protein beta		0.403855	0.340186					0.60521	0.20931	0.223878	1.27882	0.212152	0.718012	0.0951238	0.532448	0.583466	0.247781	-0.128754	-1.24097	23.305	23.4124	23.5144	23.1945	23.2964	23.3739	23.6425	24.009	23.56	23.3451	23.3684	23.6678	7	6	7	6	6	6	7	6	6	7	7	7	5	23.4906	23.3615
P17706	PTPN2	PTN2_HUMAN	Tyrosine-protein phosphatase non-receptor type 2	+	3.04498	0.00153081	+		+	DKO_WT;WT_RSC	1.59909	0.031744	-0.154788	-2.96341	1.3648	0.111214	0.168164	2.55545	3.32457	0.00388539	0.322951	6.85685	24.8256	24.7725	24.8516	24.8408	24.5842	24.581	24.7551	24.751	24.3778	24.5047	24.5333	24.5828	11	8	8	9	10	11	9	11	8	8	8	10	8	24.6709	24.8229
P17812	CTPS1	PYRG1_HUMAN	CTP synthase 1	+	2.17103	0.00776697	+		+	DKO_WT;WT_RSC	2.08801	0.0149928	-0.515001	-3.88054	0.0973579	0.862867	0.0403171	0.265957	2.01185	0.018518	0.555318	3.7305	25.0523	25.1477	24.7669	24.8167	24.4907	24.6593	24.2052	24.3685	24.0885	24.6497	24.3579	24.4663	21	16	21	20	14	18	20	17	19	15	21	19	17	24.6226	24.9547
P17813	ENG	EGLN_HUMAN	Endoglin	+	2.6125	0.0036719			+	WT_RSC	0.807849	0.133141	-0.082726	-1.6233	1.65603	0.0753003	0.174627	3.06516	2.7379	0.00881063	0.257353	5.30074	26.754	26.7088	26.8483	26.7828	26.6891	26.7747	26.7219	26.5772	26.4876	26.4385	26.6219	26.5165	18	16	17	16	15	17	16	16	16	17	16	18	16	26.6655	26.7744
P17844	DDX5	DDX5_HUMAN	Probable ATP-dependent RNA helicase DDX5		0.81226	0.121312			+	WT_RSC	0.686324	0.173554	0.147722	1.41824	0.166505	0.769365	-0.047821	-0.430966	1.73283	0.0282069	-0.195543	-3.20428	27.9658	28.1014	28.0998	28.0994	28.2171	27.9348	28.3438	28.3616	28.1204	28.3179	28.2592	28.3511	34	33	32	33	33	33	32	33	30	31	33	33	33	28.188	28.0678
P17858	PFKL	PFKAL_HUMAN	ATP-dependent 6-phosphofructokinase, liver type	+	1.64257	0.0208752	+			DKO_WT	2.74666	0.00692031	-0.552061	-5.32186	0.144596	0.797967	-0.0737872	-0.380316	1.22575	0.0683728	0.478273	2.31983	23.7016	23.9699	23.5432	23.7081	23.092	23.3308	23.1817	23.11	22.7217	23.5259	23.2652	23.4968	9	6	9	4	4	7	2	5	7	7	6	4	7	23.4231	23.7389
P17931	LGALS3	LEG3_HUMAN	Galectin-3	+	1.48006	0.0291379					0.782282	0.14088	0.110402	1.58044	1.62791	0.0778252	0.227926	3.01477	0.862389	0.135982	0.117524	1.71441	28.0812	28.0839	28.1245	28.2678	28.1514	28.2724	28.3933	28.182	27.8907	28.0638	27.9947	28.1381	15	15	13	15	14	13	15	13	14	15	15	14	15	28.1427	28.1414
P17980	PSMC3	PRS6A_HUMAN	26S proteasome regulatory subunit 6A	+	4.5397	9.79592e-05	+	+		DKO_RSC;DKO_WT	4.0813	0.000409756	-0.263156	-9.38809	3.77936	0.00641026	-0.354046	-8.29621	0.973517	0.108647	-0.0908904	-1.8992	26.2176	26.1925	26.1025	26.1543	25.884	25.928	25.8798	25.9225	26.1925	26.19	26.2898	26.3582	25	22	22	23	22	24	22	24	23	24	24	22	23	26.1179	26.1674
P17987	TCP1	TCPA_HUMAN	T-complex protein 1 subunit alpha	+	4.22753	0.000191045	+		+	DKO_WT;WT_RSC	4.74796	0	-0.555193	-12.2682	0.233933	0.69503	-0.0514097	-0.57919	3.13141	0.00484466	0.503783	6.31064	27.8919	27.8933	27.8319	27.8398	27.3408	27.413	27.2293	27.2529	27.1292	27.4195	27.4196	27.4734	34	29	33	28	28	32	28	27	30	32	32	29	30	27.5362	27.8645
P18031	PTPN1	PTN1_HUMAN	Tyrosine-protein phosphatase non-receptor type 1	+	1.33995	0.0381117	+			DKO_WT	2.65738	0.00752885	0.175325	5.1094	1.04917	0.174694	0.141625	2.02488	0.174215	0.663144	-0.0336995	-0.448473	26.2493	26.1713	26.2723	26.3203	26.4175	26.3959	26.4643	26.4368	26.2648	26.1081	26.4292	26.3459	30	30	26	30	28	25	29	27	28	29	30	27	27	26.327	26.2543
P18074	ERCC2	ERCC2_HUMAN	General transcription and DNA repair factor IIH helicase subunit XPD	+	3.65229	0.000674074	+	+		DKO_RSC;DKO_WT	3.28247	0.00279464	-0.479889	-6.73472	2.99866	0.0129107	-0.610235	-5.9553	0.637102	0.21789	-0.130346	-1.33394	22.6441	22.824	22.6206	22.6968	22.2385	22.2059	22.0775	22.344	23.0346	22.8708	22.781	22.6204	10	6	6	6	5	9	7	7	8	7	9	7	7	22.6074	22.6986
P18077	RPL35A	RL35A_HUMAN	60S ribosomal protein L35a	+	1.45134	0.0307254	+			DKO_WT	2.25992	0.0122409	-0.316259	-4.23061	0.881811	0.232664	-0.195421	-1.74676	0.487756	0.309666	0.120838	1.07119	28.2742	28.3879	28.3014	28.1289	28.0341	27.8463	27.8912	28.0557	27.9203	28.3889	28.0862	28.2136	10	9	9	9	10	8	10	7	9	9	9	10	9	28.1386	28.2761
P18084	ITGB5	ITB5_HUMAN	Integrin beta-5	+	5.13975	5.59441e-05	+	+	+	DKO_RSC;DKO_WT;WT_RSC	3.07469	0.00392226	-0.382826	-6.15689	4.36115	0.00381395	-0.674403	-10.5121	2.47302	0.0103463	-0.291577	-4.68882	25.6102	25.4311	25.6087	25.5244	25.1505	25.2921	25.1037	25.0968	25.9385	25.7893	25.878	25.7348	22	17	20	17	21	19	20	20	20	20	19	18	22	25.5413	25.5455
P18085	ARF4	ARF4_HUMAN	ADP-ribosylation factor 4		0.34244	0.402315					0.786017	0.139776	-0.121132	-1.58671	0.468245	0.478228	-0.0985913	-1.03582	0.0679155	0.854067	0.0225406	0.190455	24.9939	25.228	25.2619	24.9898	24.9835	25.0573	24.9886	24.9596	25.3307	25.1486	24.9065	24.9976	6	6	6	6	6	6	6	5	6	6	6	6	6	25.0766	25.124
P18124	RPL7	RL7_HUMAN	60S ribosomal protein L7		0.920163	0.0943319	+			DKO_WT	1.38037	0.0454623	-0.20103	-2.5821	0.931269	0.213792	-0.15524	-1.82902	0.165996	0.676577	0.0457902	0.429805	29.051	29.1302	28.9328	28.8028	28.8216	28.8308	28.6968	28.7634	28.826	29.161	28.8264	28.9202	16	16	15	14	15	14	15	14	14	15	15	15	15	28.9039	28.9845
P18206	VCL	VINC_HUMAN	Vinculin	+	5.38672	3.44828e-05	+	+	+	DKO_RSC;DKO_WT;WT_RSC	4.56309	0	-0.471173	-11.3976	2.85834	0.0143784	-0.255453	-5.59623	3.06395	0.00516814	0.21572	6.12811	25.2569	25.2402	25.17	25.1872	24.7895	24.817	24.6903	24.673	24.9161	25.0263	25.0051	25.044	55	45	47	47	48	52	45	46	47	46	50	43	47	24.9982	25.214
P18433	PTPRA	PTPRA_HUMAN	Receptor-type tyrosine-protein phosphatase alpha	+	2.5422	0.00408993	+		+	DKO_WT;WT_RSC	2.23142	0.0130671	0.292335	4.17143	0.095341	0.865661	0.0153322	0.260897	2.0791	0.0168178	-0.277002	-3.86284	23.2952	23.0974	23.226	23.0452	23.3953	23.5473	23.5049	23.3857	23.5136	23.518	23.3489	23.3914	13	11	11	11	13	11	12	11	9	11	10	12	13	23.3641	23.1694
P18583	SON	SON_HUMAN	Protein SON		0.0394114	0.91009					0.0719777	0.819602	-0.0613675	-0.201091	0.165168	0.770516	-0.111642	-0.427915	0.0875731	0.815904	-0.0502744	-0.241262	24.3496	24.9472	24.9397	25.2296	24.6466	24.231	24.9671	25.3758	24.7786	24.7544	24.9683	25.1658	37	33	30	30	27	31	23	31	33	32	33	36	35	24.8977	24.9002
P18615	NELFE	NELFE_HUMAN	Negative elongation factor E	+	1.36288	0.0364376	+			DKO_WT	1.92514	0.0184635	-0.14786	-3.5632	1.41889	0.103387	-0.166449	-2.64828	0.0928777	0.806584	-0.0185885	-0.254696	24.8913	24.9584	24.8176	24.7816	24.7518	24.7136	24.6961	24.696	24.7823	24.9934	24.7669	24.9807	15	13	11	9	11	13	13	11	13	12	14	13	13	24.823	24.8639
P18621	RPL17	RL17_HUMAN	60S ribosomal protein L17		1.03971	0.0720565					1.16027	0.0672367	-0.203063	-2.21003	1.05909	0.172661	-0.15005	-2.04137	0.255313	0.545635	0.0530128	0.624147	27.5918	27.5061	27.314	27.3031	27.3729	27.1279	27.1405	27.2614	27.3985	27.4865	27.2681	27.3498	10	8	9	8	9	10	8	9	8	9	9	8	10	27.3496	27.4341
P18669	PGAM1	PGAM1_HUMAN	Phosphoglycerate mutase 1	+	4.88082	6.81818e-05	+		+	DKO_WT;WT_RSC	5.40718	0	-0.848283	-15.9084	0.461003	0.484723	0.131777	1.02262	3.74329	0.002	0.98006	8.17346	26.8124	26.8673	26.808	26.7843	25.8986	26.0833	26.0245	25.8724	25.527	25.833	25.8903	26.1014	4	4	3	4	4	3	4	4	3	4	3	4	4	26.2818	26.8183
P18754	RCC1	RCC1_HUMAN	Regulator of chromosome condensation		0.5124	0.255542					0.757636	0.14818	0.288915	1.53899	0.0966842	0.86395	-0.0582399	-0.264268	0.624869	0.224904	-0.347155	-1.31285	26.9421	26.9367	27.4726	27.5644	27.337	27.4168	27.677	27.6407	28.0217	27.032	27.6202	27.6306	20	20	17	18	20	18	20	17	19	19	19	20	20	27.4749	27.2583
P18827	SDC1	SDC1_HUMAN	Syndecan-1	+	1.7738	0.016349	+			DKO_WT	1.87654	0.0198007	0.319339	3.47098	1.28719	0.123562	0.228582	2.42347	0.492753	0.30536	-0.0907569	-1.0802	25.9906	25.7837	26.0463	25.8959	26.2349	26.4103	26.2848	26.0637	25.8662	25.9763	26.1208	26.1161	4	4	3	4	4	3	4	4	3	3	4	3	3	26.0764	25.9325
P18850	ATF6	ATF6A_HUMAN	Cyclic AMP-dependent transcription factor ATF-6 alpha	+	2.35471	0.00552562	+		+	DKO_WT;WT_RSC	2.90951	0.0049791	0.216577	5.72528	0.629543	0.36141	0.0637369	1.32092	1.42358	0.04738	-0.15284	-2.65636	23.3261	23.2403	23.2971	23.1685	23.4659	23.5103	23.4389	23.4832	23.3438	23.505	23.4731	23.3214	15	12	10	14	12	13	13	14	12	12	11	14	12	23.3852	23.2592
P18858	LIG1	DNLI1_HUMAN	DNA ligase 1	+	3.53687	0.000774194	+	+		DKO_RSC;DKO_WT	2.96218	0.00477743	-0.55302	-5.86037	2.81778	0.0141818	-0.416302	-5.49545	0.813592	0.150813	0.136718	1.63292	23.7564	23.6957	23.4549	23.5191	22.9398	23.1977	22.962	23.1144	23.3901	23.5505	23.3979	23.5407	21	13	19	10	13	20	13	17	16	14	16	12	17	23.3989	23.6118
P18859	ATP5PF	ATP5J_HUMAN	ATP synthase-coupling factor 6, mitochondrial		0.357329	0.386469					0.81733	0.131038	0.232773	1.63917	0.288472	0.641557	0.124191	0.692241	0.224198	0.588784	-0.108582	-0.558422	27.7519	27.818	28.1375	28.2073	28.0882	28.3571	28.3593	28.0412	28.3981	27.6532	28.0925	28.2052	6	6	6	6	6	5	6	5	6	6	6	6	6	28.1107	27.992
P18887	XRCC1	XRCC1_HUMAN	DNA repair protein XRCC1		1.07365	0.0669362					0.189379	0.593016	0.0335164	0.482456	1.10063	0.162077	-0.151312	-2.11051	1.09875	0.0851456	-0.184829	-2.10737	24.3574	24.1593	24.4013	24.4273	24.425	24.4047	24.3766	24.2732	24.6807	24.3865	24.5544	24.4631	16	16	11	14	14	11	15	13	13	15	13	12	14	24.4145	24.3401
P19021	PAM	AMD_HUMAN	Peptidyl-glycine alpha-amidating monooxygenase		0.999012	0.07905					1.09872	0.0753539	0.301664	2.10732	0.211206	0.719131	-0.0789351	-0.530396	1.00582	0.102115	-0.380599	-1.95284	22.2516	21.6702	22.1794	22.1848	22.3758	22.44	22.4411	22.2359	22.8049	22.1156	22.4444	22.4435	7	5	5	5	3	2	6	3	5	6	3	5	5	22.3215	22.0893
P19022	CDH2	CADH2_HUMAN	Cadherin-2	+	3.52844	0.000794613	+	+		DKO_RSC;DKO_WT	3.45448	0.0024357	0.787393	7.24499	2.61367	0.0207347	0.537426	5.00753	0.918008	0.120001	-0.249967	-1.80698	25.3039	25.1747	25.5875	25.5466	26.2411	26.283	26.163	26.0752	25.82	25.3851	25.7679	25.6396	16	16	13	15	15	14	14	14	14	14	14	15	15	25.7937	25.4132
P19174	PLCG1	PLCG1_HUMAN	1-phosphatidylinositol 4,5-bisphosphate phosphodiesterase gamma-1		1.0341	0.0730013					1.04511	0.0837511	-0.355237	-2.01812	0.495443	0.460667	0.33835	1.08504	1.13904	0.0789937	0.693587	2.17455	21.7074	21.3783	21.0559	21.4097	21.0368	21.3534	20.8304	20.9097	19.8532	21.0578	20.768	21.0978	6	3	6	4	1	4	3	4	4	3	4	3	3	21.1722	21.4061
P19256	CD58	LFA3_HUMAN	Lymphocyte function-associated antigen 3		1.11369	0.0606997					1.04082	0.0841385	0.159835	2.011	0.403675	0.533814	-0.0760612	-0.916492	1.1284	0.0805468	-0.235897	-2.1568	24.5069	24.2972	24.5683	24.2645	24.5359	24.5258	24.6352	24.5794	24.8666	24.4955	24.6333	24.585	4	4	4	4	4	4	4	3	3	4	4	4	4	24.5488	24.4152
P19338	NCL	NUCL_HUMAN	Nucleolin		0.793444	0.126759					1.2232	0.0606211	-0.114612	-2.31553	0.305039	0.624421	-0.0424991	-0.72559	0.619854	0.22766	0.0721126	1.30419	30.701	30.6106	30.755	30.6397	30.6638	30.5231	30.5696	30.4913	30.7329	30.5315	30.5976	30.5558	30	27	28	28	29	27	27	28	24	29	30	30	28	30.6167	30.6776
P19367	HK1	HXK1_HUMAN	Hexokinase-1	+	5.4144	3.57143e-05	+		+	DKO_WT;WT_RSC	3.99661	0.000625	-1.05354	-9.06978	0.988797	0.193153	0.195683	1.92458	4.17652	0	1.24923	9.75777	25.2115	25.1233	25.5329	25.4693	24.2444	24.1272	24.3457	24.4054	23.8828	24.0934	24.2811	24.0827	24	19	24	20	16	23	20	17	24	17	24	18	17	24.6849	25.3443
P19387	POLR2C	RPB3_HUMAN	DNA-directed RNA polymerase II subunit RPB3		0.512117	0.255665					0.39089	0.355251	0.116845	0.892393	0.332316	0.601115	-0.100975	-0.779616	0.783021	0.160014	-0.21782	-1.58168	24.6168	24.7429	24.8493	25.0806	24.797	24.7838	25.0658	25.1105	25.1253	24.8108	24.9687	25.2561	11	8	9	9	10	9	9	10	8	9	10	10	10	24.9459	24.8326
P19388	POLR2E	RPAB1_HUMAN	DNA-directed RNA polymerases I, II, and III subunit RPABC1		0.0832831	0.813343					0.366408	0.377128	-0.0690846	-0.845753	0.152377	0.786984	-0.0539012	-0.398463	0.042581	0.908633	0.0151834	0.122363	25.6913	25.8389	25.8914	25.8455	25.6744	25.6209	25.9371	25.7584	26.0642	25.4977	25.8236	25.8209	10	9	9	8	9	9	9	7	9	10	9	9	10	25.796	25.8187
P19404	NDUFV2	NDUV2_HUMAN	NADH dehydrogenase [ubiquinone] flavoprotein 2, mitochondrial	+	1.51518	0.0271579			+	WT_RSC	0.334355	0.408842	-0.0654483	-0.783613	1.52033	0.089132	0.189577	2.82446	1.48782	0.0420599	0.255025	2.76767	27.4532	27.5087	27.7582	27.705	27.5201	27.4621	27.647	27.5342	27.3268	27.2129	27.3933	27.4721	13	12	11	12	11	12	11	12	11	13	12	12	12	27.507	27.612
P19438	TNFRSF1A	TNR1A_HUMAN	Tumor necrosis factor receptor superfamily member 1A		0.194955	0.601309					0.348144	0.395906	0.702322	0.810502	0.518069	0.442504	0.860233	1.12558	0.0478937	0.89646	0.15791	0.136905	23.8011	23.7734	23.4235	20.2223	23.5357	23.6255	23.4035	23.4648	20.3634	23.5393	23.3096	23.3763	5	2	4	5	NaN	4	4	2	3	4	1	3	2	23.5339	23.6759
P19447	ERCC3	ERCC3_HUMAN	General transcription and DNA repair factor IIH helicase subunit XPB	+	1.37633	0.0356633	+			DKO_WT	1.72266	0.0262171	-0.251858	-3.18572	1.03781	0.177932	-0.213252	-2.00599	0.18866	0.64345	0.0386057	0.480857	23.6206	23.688	23.5885	23.6978	23.2611	23.3186	23.4061	23.6018	23.384	23.6903	23.6636	23.7027	12	10	10	11	8	10	7	10	9	10	7	11	10	23.5601	23.6495
P19525	EIF2AK2	E2AK2_HUMAN	Interferon-induced, double-stranded RNA-activated protein kinase	+	1.54957	0.025266	+			DKO_WT	2.09064	0.0150174	-0.313544	-3.88577	0.959783	0.203493	-0.198223	-1.87639	0.532043	0.278996	0.115321	1.15045	24.4108	24.464	24.2514	24.2727	24.1288	23.893	23.9737	24.1491	24.0169	24.4362	24.2386	24.2458	17	16	16	15	14	16	14	16	17	17	17	16	15	24.2173	24.3525
P19623	SRM	SPEE_HUMAN	Spermidine synthase	+	3.61295	0.000691892	+		+	DKO_WT;WT_RSC	2.50927	0.00924182	-0.398251	-4.76966	0.960961	0.203184	0.129051	1.87835	3.10699	0.00495059	0.527302	6.24408	26.2913	26.3021	26.019	26.124	25.7722	25.9226	25.7453	25.7031	25.5439	25.6923	25.617	25.7739	13	13	13	10	11	12	12	12	12	11	12	12	11	25.8969	26.1889
P19634	SLC9A1	SL9A1_HUMAN	Sodium/hydrogen exchanger 1		0.347662	0.396518					0.60574	0.209188	0.152934	1.27974	0.00467465	0.993941	0.00180387	0.0139869	0.46084	0.332286	-0.15113	-1.02232	22.2464	22.13	22.5624	22.4631	22.6294	22.4824	22.5784	22.3234	22.7616	22.2249	22.5316	22.4883	10	6	6	6	9	6	4	6	7	6	6	6	4	22.4626	22.3606
P19784	CSNK2A2	CSK22_HUMAN	Casein kinase II subunit alpha'	+	1.46858	0.0296701	+		+	DKO_WT;WT_RSC	1.63279	0.0301249	-0.149503	-3.02349	0.16724	0.769019	0.0291204	0.432643	1.52886	0.0395351	0.178624	2.83942	24.8636	24.812	24.7165	24.8083	24.6924	24.5717	24.6004	24.7379	24.4837	24.742	24.5942	24.6661	15	14	13	12	12	12	12	14	11	14	13	12	14	24.6947	24.8011
P19793	RXRA	RXRA_HUMAN	Retinoic acid receptor RXR-alpha		0.142147	0.696529					0.193789	0.585819	-0.110017	-0.492232	0.104844	0.853069	0.0474486	0.2846	0.349136	0.43438	0.157465	0.812427	22.2845	22.8385	22.3194	22.0105	22.4325	22.4344	21.8372	22.3087	22.3888	22.2352	22.2329	21.9663	4	2	3	3	3	3	2	2	2	3	4	2	3	22.296	22.3954
P19838	NFKB1	NFKB1_HUMAN	Nuclear factor NF-kappa-B p105 subunit		0.249679	0.51659					0.523373	0.256284	0.117788	1.13504	0.431882	0.51051	0.094306	0.969084	0.0624673	0.866223	-0.0234818	-0.176072	23.1998	23.377	22.9464	23.0078	23.2326	23.2737	23.1647	23.3311	22.8967	23.2502	23.1717	23.3063	8	5	6	7	5	4	7	5	4	5	6	6	8	23.1872	23.1428
P20020	ATP2B1	AT2B1_HUMAN	Plasma membrane calcium-transporting ATPase 1	+	2.15091	0.00804285	+		+	DKO_WT;WT_RSC	1.46703	0.038986	-0.140509	-2.73153	0.796879	0.270416	0.104135	1.60493	2.31675	0.0121244	0.244643	4.35007	26.2744	26.1366	26.2067	26.1944	26.0894	26.1724	25.9904	25.9979	26.0617	25.9377	26.0003	25.8339	28	24	21	23	21	20	24	20	25	24	27	24	26	26.0798	26.2039
P20042	EIF2S2	IF2B_HUMAN	Eukaryotic translation initiation factor 2 subunit 2		1.20071	0.0507473					1.06937	0.0794744	-0.15731	-2.05846	1.58677	0.0811976	-0.145549	-2.94154	0.068261	0.853618	0.0117602	0.191363	26.659	26.6264	26.4611	26.4169	26.5012	26.3031	26.3098	26.4199	26.5461	26.5119	26.5585	26.4998	23	20	21	20	19	22	19	22	19	19	18	20	22	26.4883	26.5445
P20073	ANXA7	ANXA7_HUMAN	Annexin A7	+	3.10419	0.00138575	+		+	DKO_WT;WT_RSC	4.32741	0.000571429	-0.738811	-10.3704	0.0184423	0.976036	-0.00927162	-0.0543458	2.34672	0.0118944	0.729539	4.41384	24.5273	24.4956	24.3533	24.5172	23.5698	23.8173	23.8194	23.7318	23.3298	23.6915	23.8646	24.0893	13	9	13	10	8	13	8	8	12	10	12	9	10	24.0363	24.475
P20138	CD33	CD33_HUMAN	Myeloid cell surface antigen CD33	+	4.29586	0.000164038	+		+	DKO_WT;WT_RSC	2.98263	0.00476433	-2.27527	-5.91345	1.05202	0.174069	0.967318	2.02962	4.4843	0	3.24259	11.0443	23.246	23.3186	23.4759	23.2057	21.6266	20.1721	20.6248	21.7215	20.8732	20.0864	19.5982	19.718	3	1	3	3	NaN	3	1	NaN	3	NaN	3	2	NaN	22.9449	23.3153
P20248	CCNA2	CCNA2_HUMAN	Cyclin-A2		0.397601	0.345926					0.455354	0.301798	-0.111407	-1.01229	0.0811284	0.886217	0.0179758	0.224786	0.595083	0.241454	0.129383	1.26122	22.4819	22.3669	22.7401	22.71	22.5252	22.6089	22.3337	22.3855	22.489	22.4688	22.302	22.5217	5	3	4	2	2	4	3	3	3	4	5	4	3	22.5007	22.5831
P20290	BTF3	BTF3_HUMAN	Transcription factor BTF3	+	1.48548	0.028805	+			DKO_WT	2.07756	0.0151117	-0.398334	-3.85978	0.372284	0.564277	-0.107203	-0.857008	0.974449	0.108542	0.29113	1.90075	25.1902	25.3791	25.1338	24.9124	24.8218	24.8044	24.6554	24.7405	24.5308	25.0847	24.8664	24.9691	6	6	5	5	5	6	5	5	4	5	5	5	6	24.9427	25.1634
P20336	RAB3A	RAB3A_HUMAN	Ras-related protein Rab-3A	+	4.21867	0.000188791	+	+	+	DKO_RSC;DKO_WT;WT_RSC	1.67956	0.0284497	0.371588	3.10754	4.36624	0.00390476	0.910576	10.5336	2.3601	0.0117853	0.538989	4.44248	23.4213	23.1462	23.6539	23.3968	23.7752	23.9292	23.6397	23.7605	22.9103	22.7492	22.7804	23.0223	3	3	2	2	2	2	2	2	3	2	2	2	2	23.4022	23.4157
P20338	RAB4A	RAB4A_HUMAN	Ras-related protein Rab-4A	+	1.82973	0.0147317		+		DKO_RSC	1.1286	0.0713692	0.126337	2.15714	2.59764	0.021151	0.189749	4.9705	0.521732	0.286215	0.0634122	1.13211	24.8464	25.082	25.0247	24.96	25.1263	25.1715	25.0891	25.0317	24.9149	24.9262	24.9675	24.8509	8	7	8	7	5	7	8	6	8	7	8	8	8	25.0028	24.9809
P20339	RAB5A	RAB5A_HUMAN	Ras-related protein Rab-5A	+	1.50307	0.0278498			+	WT_RSC	0.0440906	0.887546	0.00940847	0.12651	1.25262	0.130979	0.255421	2.36507	1.59083	0.0356553	0.246012	2.94875	23.6149	23.5996	23.6825	23.5944	23.6671	23.4247	23.7518	23.6854	23.1985	23.3027	23.5716	23.4345	3	3	3	3	3	3	3	3	2	3	3	3	3	23.5527	23.6233
P20340	RAB6A	RAB6A_HUMAN	Ras-related protein Rab-6A		1.01547	0.0759592					0.61222	0.206112	0.227202	1.29097	1.90463	0.0523904	0.393812	3.52414	0.403954	0.380055	0.166609	0.917015	25.4078	25.9161	26.1794	25.8768	26.1975	26.181	26.0177	25.8927	25.4832	25.5968	25.8617	25.772	4	4	4	3	4	4	4	4	4	3	4	4	4	25.887	25.8708
P20585	MSH3	MSH3_HUMAN	DNA mismatch repair protein Msh3		0.232575	0.542168					0.094135	0.772332	-0.0351353	-0.257864	0.443083	0.500716	-0.139061	-0.989762	0.342916	0.440622	-0.103926	-0.800337	21.9303	21.6931	21.5896	21.5275	21.7303	21.5374	21.4326	21.8996	21.8448	22.0174	21.7262	21.5677	14	10	8	8	8	11	6	9	10	10	9	8	9	21.7189	21.6935
P20618	PSMB1	PSB1_HUMAN	Proteasome subunit beta type-1	+	1.53551	0.0259871	+			DKO_WT	3.57502	0.00155814	-0.346956	-7.62111	1.23957	0.133738	-0.337613	-2.34308	0.0220678	0.951785	0.00934267	0.0647764	24.8897	24.8273	24.8502	24.9751	24.4703	24.6119	24.5688	24.5034	24.6166	24.6587	25.0497	25.1798	8	8	8	7	8	7	6	7	7	8	8	8	8	24.7836	24.8867
P20645	M6PR	MPRD_HUMAN	Cation-dependent mannose-6-phosphate receptor		0.111788	0.753699					0.273337	0.476943	-0.0766621	-0.661394	0.0627756	0.914897	-0.0216794	-0.17689	0.273219	0.520628	0.0549827	0.661151	25.7618	25.7827	25.9903	25.8364	25.8456	26.022	25.5734	25.6236	25.9051	25.6772	25.8963	25.6727	6	5	6	5	6	5	5	5	5	6	6	6	6	25.8054	25.8456
P20674	COX5A	COX5A_HUMAN	Cytochrome c oxidase subunit 5A, mitochondrial		0.778682	0.131429	+			DKO_WT	1.36846	0.0460602	0.291255	2.56172	0.653626	0.34583	0.205454	1.36234	0.215148	0.603494	-0.0858006	-0.538938	28.0599	28.0203	28.3143	28.3689	28.5006	28.5635	28.5903	28.2741	28.4448	27.8816	28.4117	28.3685	7	7	6	7	7	6	7	6	7	7	6	6	6	28.3317	28.1989
P20700	LMNB1	LMNB1_HUMAN	Lamin-B1		1.18221	0.0526413					0.612943	0.205736	0.368706	1.29223	0.829214	0.256148	-0.440834	-1.65904	1.28757	0.0616811	-0.80954	-2.42412	26.255	26.4528	26.9392	27.354	26.7676	27.0079	27.3624	27.3378	27.9316	26.9087	27.6598	27.7391	40	37	33	36	40	38	39	37	38	40	37	39	39	27.2244	26.8147
P20810	CAST	ICAL_HUMAN	Calpastatin	+	1.37577	0.0356916	+			DKO_WT	1.4375	0.0408307	-0.253549	-2.68039	1.31231	0.118118	-0.286389	-2.46605	0.125429	0.746354	-0.0328403	-0.334824	24.7934	24.6885	24.5482	24.6943	24.4543	24.6427	24.3243	24.2889	24.5234	24.6545	24.7557	24.9222	16	12	13	12	16	14	13	12	13	15	13	12	13	24.6186	24.6837
P20827	EFNA1	EFNA1_HUMAN	Ephrin-A1		0.179158	0.628565					0.298192	0.447014	0.0791798	0.711859	0.728504	0.304637	0.0824466	1.48983	0.00900771	0.980104	0.00326681	0.0268206	24.6866	24.5498	25.0691	24.7676	24.8467	24.7992	24.8668	24.8773	24.7491	24.8982	24.642	24.7707	4	4	4	4	3	4	4	3	4	4	4	4	4	24.7994	24.7812
P20839	IMPDH1	IMDH1_HUMAN	Inosine-5'-monophosphate dehydrogenase 1		0.395194	0.348003					0.709229	0.164903	-0.14298	-1.45718	0.572062	0.398711	-0.151325	-1.22102	0.0211347	0.953513	-0.00834513	-0.0620994	24.0994	24.3292	23.9739	24.0246	23.8732	24.1292	23.8863	23.9664	23.8413	24.3129	24.0397	24.2666	16	13	11	14	9	13	12	11	13	12	12	13	14	24.0711	24.1133
P20851	C4BPB	C4BPB_HUMAN	C4b-binding protein beta chain		1.15483	0.0560636	+			DKO_WT	1.41008	0.0429217	-0.477491	-2.63312	1.2175	0.137981	-0.344308	-2.30595	0.25607	0.544538	0.133183	0.625724	24.0187	23.8454	24.4881	24.5076	23.7432	23.8527	23.8159	23.538	24.3076	23.7009	24.1487	24.1699	7	5	6	6	5	6	5	6	6	7	6	5	5	24.0433	24.2436
P20908	COL5A1	CO5A1_HUMAN	Collagen alpha-1(V) chain		1.11746	0.0602883					0.747621	0.15119	-0.321968	-1.52212	1.12497	0.157434	-0.539432	-2.15107	0.764335	0.166381	-0.217464	-1.55027	22.0472	22.0616	22.0836	22.1707	22.3845	21.672	21.5576	21.4612	22.4702	21.9464	22.566	22.2505	6	4	5	2	5	3	4	3	5	2	5	4	6	22.0939	22.0916
P20936	RASA1	RASA1_HUMAN	Ras GTPase-activating protein 1		0.715945	0.152266					0.933492	0.103829	-0.70511	-1.83271	0.600078	0.379415	-0.434187	-1.26991	0.339808	0.443748	0.270923	0.794276	21.6001	21.0297	20.7053	20.3164	20.415	20.1817	19.4724	20.7619	20.0586	21.0096	20.6705	20.8291	3	1	1	2	2	3	1	3	2	2	2	2	2	20.675	20.7129
P21266	GSTM3	GSTM3_HUMAN	Glutathione S-transferase Mu 3	+	1.70894	0.0185919		+		DKO_RSC	1.2421	0.0585994	-0.242016	-2.34734	2.2661	0.0309386	-0.33551	-4.24351	0.375712	0.40677	-0.0934939	-0.863557	25.5822	25.5172	25.2199	25.2687	25.2714	25.2077	25.0826	25.0581	25.3279	25.5372	25.4823	25.6145	16	16	16	16	16	16	15	16	13	16	16	16	16	25.3593	25.4053
P21281	ATP6V1B2	VATB2_HUMAN	V-type proton ATPase subunit B, brain isoform		0.747461	0.141837					0.93396	0.103755	0.143235	1.83349	0.298285	0.631989	0.0510602	0.712046	0.727475	0.179719	-0.0921745	-1.48809	23.6552	23.7548	23.5162	23.65	23.8513	23.9194	23.7321	23.6464	23.819	23.7369	23.6357	23.7533	12	12	12	12	12	12	12	12	12	11	12	12	12	23.7263	23.6465
P21283	ATP6V1C1	VATC1_HUMAN	V-type proton ATPase subunit C 1		0.859851	0.108618					0.012042	0.969024	-0.00432491	-0.0357348	1.18823	0.144385	0.218713	2.25684	0.919104	0.11979	0.223038	1.8088	23.3995	23.3398	22.9796	23.0781	23.2418	23.3304	23.0148	23.1927	22.9336	23.1851	22.9074	22.8788	15	11	10	12	8	11	12	8	7	10	10	12	10	23.1341	23.2098
P21291	CSRP1	CSRP1_HUMAN	Cysteine and glycine-rich protein 1	+	3.60669	0.000686941	+		+	DKO_WT;WT_RSC	3.02058	0.0044193	-0.697444	-6.0129	0.82988	0.256097	-0.165273	-1.66015	2.76276	0.00843463	0.532171	5.36081	25.7624	25.7958	25.4682	25.5322	25.0978	25.0671	24.7708	24.8333	24.9761	25.2496	25.0888	25.1155	9	8	9	8	9	9	9	8	7	8	9	8	9	25.2673	25.6466
P21333	FLNA	FLNA_HUMAN	Filamin-A	+	3.59564	0.000689165	+		+	DKO_WT;WT_RSC	3.36778	0.00261871	-0.514284	-6.98402	1.28792	0.123529	-0.206386	-2.4247	2.50161	0.0101344	0.307898	4.7525	27.485	27.5319	27.517	27.3791	26.9952	27.085	26.7792	26.9965	27.0126	27.2667	27.2063	27.1959	117	111	113	112	112	115	111	112	110	113	115	112	114	27.2225	27.4795
P21359	NF1	NF1_HUMAN	Neurofibromin		0.793411	0.126736					0.83751	0.126328	-0.265255	-1.6729	0.980568	0.195782	-0.245753	-1.91091	0.0533783	0.883783	0.0195022	0.151767	22.7953	22.7649	22.5314	22.316	22.4995	22.4679	22.0107	22.3684	22.5352	22.7694	22.4969	22.528	15	7	12	9	8	10	10	11	9	8	9	10	8	22.5216	22.6147
P21399	ACO1	ACOHC_HUMAN	Cytoplasmic aconitate hydratase		0.99351	0.0800979	+			DKO_WT	1.72753	0.0258208	-0.308829	-3.19461	0.152793	0.786221	-0.0567513	-0.399428	0.793431	0.157185	0.252078	1.59915	22.9882	22.9337	22.6098	22.8228	22.4096	22.6373	22.5042	22.568	22.1921	22.7203	22.6592	22.7746	15	11	12	13	7	14	9	12	13	9	12	12	13	22.667	22.8457
P21589	NT5E	5NTD_HUMAN	5'-nucleotidase	+	1.60433	0.0226382		+		DKO_RSC	0.748736	0.150971	-0.221462	-1.524	2.05947	0.0417951	-0.480174	-3.82396	0.843556	0.141458	-0.258712	-1.68299	24.276	24.2152	24.6917	24.6233	24.3267	24.373	24.0077	24.213	24.9421	24.704	24.721	24.474	14	11	12	10	11	12	9	13	13	13	14	11	13	24.4879	24.4666
P21675	TAF1	TAF1_HUMAN	Transcription initiation factor TFIID subunit 1		0.558239	0.226887					0.681631	0.17528	0.548914	1.41024	0.687368	0.327057	0.213462	1.42001	0.402382	0.381318	-0.335452	-0.914063	20.43	21.9712	21.3084	21.9539	21.7325	21.7298	22.1033	22.2936	21.7245	21.7413	21.6411	21.8985	3	2	1	2	3	2	2	2	1	3	2	3	2	21.8926	21.9626
P21796	VDAC1	VDAC1_HUMAN	Voltage-dependent anion-selective channel protein 1		1.03448	0.0729415	+			DKO_WT	1.36523	0.0464913	0.278025	2.55619	0.794675	0.271139	0.152576	1.60123	0.44195	0.346002	-0.125449	-0.987676	29.7925	29.6882	29.9079	30.1409	30.0615	30.1459	30.2953	30.1389	30.1325	29.7704	30.0961	30.0322	20	18	20	20	20	20	19	19	17	19	20	19	19	30.0275	29.8924
P21912	SDHB	SDHB_HUMAN	Succinate dehydrogenase [ubiquinone] iron-sulfur subunit, mitochondrial	+	1.88456	0.0133418			+	WT_RSC	0.698724	0.169025	-0.155872	-1.43934	1.26697	0.12759	0.280169	2.38928	1.94695	0.0208351	0.436042	3.60494	27.8704	27.8797	28.0086	28.2111	27.7574	27.6746	27.9989	27.9155	27.5513	27.3134	27.6095	27.7514	17	17	17	17	16	16	17	15	17	17	17	17	17	27.8131	27.9992
P21926	CD9	CD9_HUMAN	CD9 antigen		0.877971	0.103589					0.407926	0.341325	0.0849452	0.924468	0.571846	0.398821	-0.163846	-1.22064	1.24797	0.06578	-0.248791	-2.35723	28.4896	28.4427	28.4852	28.5761	28.6739	28.7819	28.4738	28.4037	29.0411	28.6123	28.7269	28.6083	5	5	5	5	5	5	5	5	5	5	5	5	5	28.6203	28.4992
P21953	BCKDHB	ODBB_HUMAN	2-oxoisovalerate dehydrogenase subunit beta, mitochondrial	+	2.29397	0.00614784	+		+	DKO_WT;WT_RSC	1.50356	0.0368376	-0.213801	-2.79514	0.848836	0.248203	0.132298	1.6918	2.33222	0.0119729	0.346099	4.38292	25.0242	24.7689	24.8534	24.9339	24.7745	24.5439	24.7574	24.6494	24.5848	24.3826	24.6417	24.5869	11	11	11	10	8	10	11	10	10	10	10	10	10	24.7187	24.8982
P21964	COMT	COMT_HUMAN	Catechol O-methyltransferase	+	3.10429	0.00138745	+	+	+	DKO_RSC;DKO_WT;WT_RSC	1.32253	0.0496752	0.155107	2.48341	3.08991	0.0117387	0.327148	6.19786	1.86863	0.0234818	0.172041	3.45605	26.7361	26.7002	26.8181	26.8893	26.9471	27.0648	26.9036	26.8488	26.6485	26.6236	26.6461	26.5374	14	14	13	14	12	14	14	14	12	11	13	14	13	26.7881	26.7878
P21980	TGM2	TGM2_HUMAN	Protein-glutamine gamma-glutamyltransferase 2	+	3.94704	0.000367925	+	+		DKO_RSC;DKO_WT	3.27972	0.00291796	-1.17812	-6.72679	3.36198	0.00840288	-0.92794	-6.96684	0.699105	0.191759	0.250181	1.43999	24.3136	24.3255	23.8068	23.8152	22.8566	23.1624	22.7277	22.8019	23.6995	24.0559	23.6422	23.8628	11	7	11	7	9	11	7	11	11	10	11	6	11	23.6861	24.0876
P22033	MMUT	MUTA_HUMAN	Methylmalonyl-CoA mutase, mitochondrial	+	3.17893	0.00129351	+		+	DKO_WT;WT_RSC	2.28975	0.0117324	0.29003	4.29308	1.15834	0.151332	-0.159022	-2.2068	2.7408	0.00885476	-0.449051	-5.30772	25.5466	25.3902	25.6088	25.6508	25.9222	25.8217	25.8622	25.7505	26.0411	25.8196	26.1096	26.0224	24	21	20	22	22	19	20	20	22	23	20	21	20	25.8102	25.5525
P22059	OSBP	OSBP1_HUMAN	Oxysterol-binding protein 1		0.816269	0.120182					1.05469	0.0818657	0.227531	2.03405	0.182582	0.751997	0.0492663	0.467295	0.764236	0.16639	-0.178265	-1.55011	24.5601	24.6782	24.2737	24.4637	24.7692	24.8521	24.5157	24.7488	24.6895	24.865	24.4915	24.6428	21	20	18	19	19	20	19	17	17	18	19	18	20	24.6387	24.5015
P22061	PCMT1	PIMT_HUMAN	Protein-L-isoaspartate(D-aspartate) O-methyltransferase		0.00051118	0.998898					0.013102	0.967069	0.00277948	0.0388346	0.0108625	0.985009	0.00244904	0.0322766	0.00373903	0.991458	-0.000330448	-0.0111993	25.5943	25.6184	25.6434	25.602	25.7349	25.487	25.7444	25.5029	25.5938	25.5607	25.6901	25.6148	10	10	9	10	10	9	9	8	9	9	10	8	9	25.6176	25.6146
P22087	FBL	FBRL_HUMAN	rRNA 2'-O-methyltransferase fibrillarin		0.691158	0.161434					0.151239	0.658328	0.0907974	0.395821	0.7469	0.294789	-0.321815	-1.5209	0.937234	0.115771	-0.412612	-1.83893	24.7554	25.2403	25.3142	25.5721	25.1155	25.0346	25.3806	25.7145	25.9611	25.303	25.4956	25.7729	8	8	5	8	7	5	7	6	7	8	8	8	7	25.4245	25.2495
P22102	GART	PUR2_HUMAN	Trifunctional purine biosynthetic protein adenosine-3	+	3.04162	0.00153412	+		+	DKO_WT;WT_RSC	3.09477	0.00391336	-0.680309	-6.211	0.290992	0.639114	-0.0855484	-0.697342	2.1576	0.0153302	0.594761	4.02029	26.0706	26.0139	25.6839	25.7373	25.1963	25.3164	25.0679	25.204	24.966	25.4171	25.284	25.4595	31	26	29	26	24	30	27	26	29	24	29	28	27	25.493	25.8862
P22234	PAICS	PUR6_HUMAN	Bifunctional phosphoribosylaminoimidazole carboxylase/phosphoribosylaminoimidazole succinocarboxamide synthetase	+	3.53405	0.000777027	+		+	DKO_WT;WT_RSC	2.79372	0.006342	-0.449767	-5.43628	0.821974	0.259764	0.130803	1.64694	2.8246	0.00778909	0.58057	5.5123	27.0295	26.9129	26.6644	26.8861	26.3817	26.5189	26.3907	26.4025	26.118	26.2522	26.3368	26.4637	19	18	19	15	13	17	17	18	16	16	18	16	18	26.5562	26.8792
P22307	SCP2	SCP2_HUMAN	Sterol carrier protein 2		0.910818	0.0963864					0.140329	0.681108	0.0195112	0.370289	0.827531	0.257125	-0.124532	-1.65623	1.02316	0.0984782	-0.144043	-1.98165	27.3781	27.2329	27.2968	27.3742	27.3802	27.283	27.4317	27.2651	27.4233	27.305	27.594	27.5357	20	20	20	20	20	19	20	20	20	20	20	19	20	27.3788	27.3217
P22314	UBA1	UBA1_HUMAN	Ubiquitin-like modifier-activating enzyme 1	+	1.21255	0.0495047	+			DKO_WT	1.53134	0.0355012	-0.266692	-2.84377	0.63334	0.359206	-0.125358	-1.32747	0.687801	0.195843	0.141334	1.42075	26.1055	26.0095	25.8103	25.8419	25.6223	25.8555	25.57	25.6526	25.6075	25.8701	25.7899	25.9343	37	34	34	33	29	32	34	34	32	33	35	32	34	25.8147	25.9469
P22392	NME2	NDKB_HUMAN	Nucleoside diphosphate kinase B	+	2.50672	0.00437103	+		+	DKO_WT;WT_RSC	2.1095	0.0147858	-0.5963	-3.92342	0.55744	0.411368	-0.0821238	-1.19534	1.73734	0.0280479	0.514176	3.21253	25.2659	24.7956	24.5599	24.788	24.2399	24.2592	24.3427	24.1823	24.1841	24.3873	24.3139	24.4673	2	2	2	2	2	2	2	2	2	2	2	2	2	24.5187	24.876
P22455	FGFR4	FGFR4_HUMAN	Fibroblast growth factor receptor 4	+	3.58148	0.000724077		+	+	DKO_RSC;WT_RSC	0.363366	0.380075	0.105026	0.839909	3.49665	0.0085913	0.703618	7.37478	2.81919	0.00781982	0.598591	5.49892	22.0133	22.4471	22.1736	22.0745	22.5126	22.2406	22.2359	22.1395	21.6821	21.6523	21.4878	21.4919	6	4	6	6	2	6	5	3	6	5	5	5	3	22.0512	22.187
P22466	GAL	GALA_HUMAN	Galanin peptides	+	3.75835	0.000502024	+		+	DKO_WT;WT_RSC	3.81036	0.00133333	0.807712	8.40296	1.51233	0.0907521	0.371234	2.81046	2.26247	0.0131874	-0.436477	-4.23594	22.6582	22.7978	22.7634	22.8116	23.5271	23.7054	23.702	23.3273	23.0174	23.3043	23.4111	23.0442	3	3	3	2	2	3	3	2	3	2	3	3	3	23.2168	22.759
P22570	FDXR	ADRO_HUMAN	NADPH:adrenodoxin oxidoreductase, mitochondrial	+	3.25635	0.00112483		+	+	DKO_RSC;WT_RSC	0.72661	0.158744	-0.107032	-1.48663	2.75967	0.0156849	-0.537086	-5.35331	2.30835	0.0123513	-0.430053	-4.33228	26.4203	26.3374	26.5631	26.511	26.3607	26.217	26.4706	26.3554	26.7075	26.7819	27.0731	26.9895	26	21	22	22	24	21	22	25	24	24	23	22	25	26.5896	26.4605
P22626	HNRNPA2B1	ROA2_HUMAN	Heterogeneous nuclear ribonucleoproteins A2/B1		0.265729	0.493629					0.535843	0.248453	0.177408	1.15719	0.0871943	0.877303	0.0388474	0.240298	0.342884	0.44056	-0.13856	-0.800276	30.0457	30.3417	30.4838	30.5829	30.4232	30.3227	30.7032	30.7145	30.4676	30.1949	30.5282	30.8174	28	28	26	27	27	26	27	25	26	27	27	26	27	30.4844	30.3773
[truncated: 4,472 more rows]
[truncated: 10 more columns]
