# Supplementary material for: ERLIN1/2 scaffolds bridge TMUB1 and RNF170 and restrict cholesterol esterification to regulate the secretory pathway
Source: Life Sci Alliance. 2024 May 24;7(8):e202402620. doi: 10.26508/lsa.202402620 (PMC11116810; doi:10.26508/lsa.202402620)
Supplement: Supplementary file 6 [file LSA-2024-02620_TableS5.xlsx]

## Sheet: Legend
Table	Column	Description
Summary	Name	Full sample names
	SILAC Ratios	Identified SILAC ratios in each sample
	Sample	Sample origin
	Ratio	SILAC ratios between conditions
	Fraction	DRM Fraction
Statistics	Protein IDs	Uniprot Identifier
	Majority protein IDs	Major Uniprot identifier
	Protein names	Uniprot-matching protein name
	Gene names	Uniprot-matching gene name
	ANOVA Significant	Annotation of ANOVA significant proteins
	Cluster	By hierarchical clustering identified cluster
	-Log ANOVA p value	LOG10 transformed p-value of ANOVA
	ANOVA q-value	FDR-corrected p-value of ANOVA
	Compartment	Annotated cellular compartment
	GOBP name	GO biological process
	GOMF name	GO molecular function
	GOCC name	GO cellular compartment
	KEGG name	KEGG pathway
	Keywords	Uniprot keyword functions
	KO(L) / WT(M) Input_01…	LOG2-transformed normalized SILAC ratios
	Peptides	Identified Peptides in total
	Razor + unique peptides	Identified Razor + unique peptides
	Unique peptides	Identified unique peptides
	Sequence coverage [%]	Sequence coverage of ident. Peptides in total
	Unique + razor sequence coverage [%]	Sequence coverage of ident. Razor Peptides
	Unique sequence coverage [%]	Sequence coverage of ident. unique Peptides
	Mol. weight [kDa]	Protein molecular weight
	Q-value	MaxQuant Q-value
	Score	Maxquant Score
	Log2 Intensity …	Log2-transformed protein intensities for L/M/H SILAC channels
	KO(L) / WT(M) DRM-Pool_Frac_01…	LOG2-transformed normalized SILAC ratios
	id	MaxQuant ID
FisherExact	Selection column	Selected categorical column for Fisher's Excact test
	Selection value	Category from selection column
	Category column	Categorical column with significantly enriched hit
	Category value	Significantly enriched hit in category column
	Total size	number of SILAC ratios used for ANOVA testing
	Selection size	Number of SILAC ratios in Selection value
	Category size	Number of SILAC ratios with specific category value
	Intersection size	Number of SILAC ratios within selection size category
	Enrichment factor	Determined enrichment factor
	P value	Calculated p-value
	Benj. Hoch. FDR	FDR-corrected p-value of ANOVA

## Sheet: Summary
Name	Total	Comparison	Replicate	Fraction	Below cutoff	Average	SD	Min
KO(L) / WT(M)_1_Fraction_01	436	KO(L) / WT(M)	1	1	FALSE
KO(L) / WT(M)_2_Fraction_01	322	KO(L) / WT(M)	2	1	FALSE
KO(L) / WT(M)_3_Fraction_01	226	KO(L) / WT(M)	3	1	FALSE
KO(L) / WT(M)_4_Fraction_01	177	KO(L) / WT(M)	4	1	FALSE
RES(H) / KO(L)_1_Fraction_01	342	RES(H) / KO(L)	1	1	FALSE
RES(H) / KO(L)_2_Fraction_01	271	RES(H) / KO(L)	2	1	FALSE
RES(H) / KO(L)_3_Fraction_01	190	RES(H) / KO(L)	3	1	FALSE
RES(H) / KO(L)_4_Fraction_01	146	RES(H) / KO(L)	4	1	FALSE
RES(H) / WT(M)_1_Fraction_01	342	RES(H) / WT(M)	1	1	FALSE
RES(H) / WT(M)_2_Fraction_01	271	RES(H) / WT(M)	2	1	FALSE
RES(H) / WT(M)_3_Fraction_01	190	RES(H) / WT(M)	3	1	FALSE
RES(H) / WT(M)_4_Fraction_01	146	RES(H) / WT(M)	4	1	FALSE	254.917	91.4713	117.71
KO(L) / WT(M)_1_Fraction_02	991	KO(L) / WT(M)	1	2	FALSE
KO(L) / WT(M)_2_Fraction_02	955	KO(L) / WT(M)	2	2	FALSE
KO(L) / WT(M)_3_Fraction_02	919	KO(L) / WT(M)	3	2	FALSE
KO(L) / WT(M)_4_Fraction_02	1050	KO(L) / WT(M)	4	2	FALSE
RES(H) / KO(L)_1_Fraction_02	990	RES(H) / KO(L)	1	2	FALSE
RES(H) / KO(L)_2_Fraction_02	953	RES(H) / KO(L)	2	2	FALSE
RES(H) / KO(L)_3_Fraction_02	916	RES(H) / KO(L)	3	2	FALSE
RES(H) / KO(L)_4_Fraction_02	1045	RES(H) / KO(L)	4	2	FALSE
RES(H) / WT(M)_1_Fraction_02	990	RES(H) / WT(M)	1	2	FALSE
RES(H) / WT(M)_2_Fraction_02	953	RES(H) / WT(M)	2	2	FALSE
RES(H) / WT(M)_3_Fraction_02	916	RES(H) / WT(M)	3	2	FALSE
RES(H) / WT(M)_4_Fraction_02	1046	RES(H) / WT(M)	4	2	FALSE	977	50.1724	901.741
KO(L) / WT(M)_1_Fraction_03	1187	KO(L) / WT(M)	1	3	FALSE
KO(L) / WT(M)_2_Fraction_03	1235	KO(L) / WT(M)	2	3	FALSE
KO(L) / WT(M)_3_Fraction_03	1225	KO(L) / WT(M)	3	3	FALSE
KO(L) / WT(M)_4_Fraction_03	1204	KO(L) / WT(M)	4	3	FALSE
RES(H) / KO(L)_1_Fraction_03	1185	RES(H) / KO(L)	1	3	FALSE
RES(H) / KO(L)_2_Fraction_03	1234	RES(H) / KO(L)	2	3	FALSE
RES(H) / KO(L)_3_Fraction_03	1226	RES(H) / KO(L)	3	3	FALSE
RES(H) / KO(L)_4_Fraction_03	1205	RES(H) / KO(L)	4	3	FALSE
RES(H) / WT(M)_1_Fraction_03	1185	RES(H) / WT(M)	1	3	FALSE
RES(H) / WT(M)_2_Fraction_03	1234	RES(H) / WT(M)	2	3	FALSE
RES(H) / WT(M)_3_Fraction_03	1226	RES(H) / WT(M)	3	3	FALSE
RES(H) / WT(M)_4_Fraction_03	1204	RES(H) / WT(M)	4	3	FALSE	1212.5	19.8059	1182.79
KO(L) / WT(M)_1_Fraction_04	1417	KO(L) / WT(M)	1	4	FALSE
KO(L) / WT(M)_2_Fraction_04	1465	KO(L) / WT(M)	2	4	FALSE
KO(L) / WT(M)_3_Fraction_04	1437	KO(L) / WT(M)	3	4	FALSE
KO(L) / WT(M)_4_Fraction_04	1568	KO(L) / WT(M)	4	4	FALSE
RES(H) / KO(L)_1_Fraction_04	1417	RES(H) / KO(L)	1	4	FALSE
RES(H) / KO(L)_2_Fraction_04	1463	RES(H) / KO(L)	2	4	FALSE
RES(H) / KO(L)_3_Fraction_04	1436	RES(H) / KO(L)	3	4	FALSE
RES(H) / KO(L)_4_Fraction_04	1565	RES(H) / KO(L)	4	4	FALSE
RES(H) / WT(M)_1_Fraction_04	1415	RES(H) / WT(M)	1	4	FALSE
RES(H) / WT(M)_2_Fraction_04	1464	RES(H) / WT(M)	2	4	FALSE
RES(H) / WT(M)_3_Fraction_04	1435	RES(H) / WT(M)	3	4	FALSE
RES(H) / WT(M)_4_Fraction_04	1566	RES(H) / WT(M)	4	4	FALSE	1470.67	60.3495	1380.14
KO(L) / WT(M)_1_Fraction_05	1470	KO(L) / WT(M)	1	5	FALSE
KO(L) / WT(M)_2_Fraction_05	1479	KO(L) / WT(M)	2	5	FALSE
KO(L) / WT(M)_3_Fraction_05	1507	KO(L) / WT(M)	3	5	FALSE
KO(L) / WT(M)_4_Fraction_05	1518	KO(L) / WT(M)	4	5	FALSE
RES(H) / KO(L)_1_Fraction_05	1471	RES(H) / KO(L)	1	5	FALSE
RES(H) / KO(L)_2_Fraction_05	1479	RES(H) / KO(L)	2	5	FALSE
RES(H) / KO(L)_3_Fraction_05	1507	RES(H) / KO(L)	3	5	FALSE
RES(H) / KO(L)_4_Fraction_05	1517	RES(H) / KO(L)	4	5	FALSE
RES(H) / WT(M)_1_Fraction_05	1471	RES(H) / WT(M)	1	5	FALSE
RES(H) / WT(M)_2_Fraction_05	1479	RES(H) / WT(M)	2	5	FALSE
RES(H) / WT(M)_3_Fraction_05	1506	RES(H) / WT(M)	3	5	FALSE
RES(H) / WT(M)_4_Fraction_05	1516	RES(H) / WT(M)	4	5	FALSE	1493.33	19.9423	1463.42

## Sheet: StatisticalResults_m84
Protein IDs	Majority protein IDs	Protein names	Gene names	ANOVA Significant_Fraction_01	Cluster_Fraction_01	-Log ANOVA p value_Fraction_01	ANOVA q-value_Fraction_01	ANOVA Significant_Fraction_02	Cluster_Fraction_02	-Log ANOVA p value_Fraction_02	ANOVA q-value_Fraction_02	ANOVA Significant_Fraction_03	Cluster_Fraction_03	-Log ANOVA p value_Fraction_03	ANOVA q-value_Fraction_03	ANOVA Significant_Fraction_04	Cluster_Fraction_04	-Log ANOVA p value_Fraction_04	ANOVA q-value_Fraction_04	ANOVA Significant_Fraction_05	Cluster_Fraction_05	-Log ANOVA p value_Fraction_05	ANOVA q-value_Fraction_05	Compartment	GOBP name	GOMF name	GOCC name	KEGG name	Keywords	KO(L) / WT(M)_1_Fraction_01	KO(L) / WT(M)_1_Fraction_02	KO(L) / WT(M)_1_Fraction_03	KO(L) / WT(M)_1_Fraction_04	KO(L) / WT(M)_1_Fraction_05	KO(L) / WT(M)_2_Fraction_01	KO(L) / WT(M)_2_Fraction_02	KO(L) / WT(M)_2_Fraction_03	KO(L) / WT(M)_2_Fraction_04	KO(L) / WT(M)_2_Fraction_05	KO(L) / WT(M)_3_Fraction_01	KO(L) / WT(M)_3_Fraction_02	KO(L) / WT(M)_3_Fraction_03	KO(L) / WT(M)_3_Fraction_04	KO(L) / WT(M)_3_Fraction_05	KO(L) / WT(M)_4_Fraction_01	KO(L) / WT(M)_4_Fraction_02	KO(L) / WT(M)_4_Fraction_03	KO(L) / WT(M)_4_Fraction_04	KO(L) / WT(M)_4_Fraction_05
P09923	P09923	Intestinal-type alkaline phosphatase	ALPI	+	Cluster -172	2.87763	0.000371429	+	Cluster -157	2.7958	0.0111765	+	Cluster -551	5.10618	0	+	Cluster -577	3.3112	0.00150725	+	Cluster -644	0.94595	0.0312461	-	cellular metabolic process;cellular process;dephosphorylation;metabolic process;phosphate-containing compound metabolic process;phosphorus metabolic process	alkaline phosphatase activity;binding;catalytic activity;cation binding;enzyme binding;hydrolase activity;hydrolase activity, acting on ester bonds;ion binding;magnesium ion binding;metal ion binding;phosphatase activity;phosphoric ester hydrolase activity;protease binding;protein binding;transition metal ion binding;zinc ion binding	anchored to membrane;cell part;integral to membrane;intrinsic to membrane;membrane;membrane part;plasma membrane	Aminobenzoate degradation;Folate biosynthesis;Two-component system	Cellmembrane;Completeproteome;Directproteinsequencing;Disulfidebond;Glycoprotein;GPI-anchor;Hydrolase;Lipoprotein;Magnesium;Membrane;Metal-binding;Phosphoprotein;Polymorphism;Referenceproteome;Signal;Transmembrane;Zinc	-0.658006	-0.644133	-0.867264	-1.30165	-0.839395	-1.41164	-0.835197	-1.00267	-1.05214	-0.543199	-1.2027	-0.964436	-1.15036	-1.22725	-0.742351	-0.756084	-0.624803	-0.934252	-0.75292	NaN
P05186;REV__Q86WI3	P05186	Alkaline phosphatase, tissue-nonspecific isozyme	ALPL	+	Cluster -172	3.67263	0.000141593	+	Cluster -157	2.99565	0.00536	+	Cluster -551	4.69749	0	+	Cluster -577	2.75383	0.00196667	-	-	NaN	NaN	-	anatomical structure development;biomineral tissue development;cell differentiation;cellular developmental process;cellular process;cellular response to chemical stimulus;cellular response to organic cyclic compound;cellular response to organic substance;cellular response to stimulus;cementum mineralization;developmental process;developmental process involved in reproduction;endochondral ossifica…	alkaline phosphatase activity;binding;catalytic activity;cation binding;hydrolase activity;hydrolase activity, acting on acid anhydrides;hydrolase activity, acting on acid anhydrides, in phosphorus-containing anhydrides;hydrolase activity, acting on ester bonds;ion binding;metal ion binding;phosphatase activity;phosphoric ester hydrolase activity;pyrophosphatase activity	anchored to membrane;cell part;extracellular matrix;extracellular membrane-bounded organelle;extracellular organelle;extracellular region part;extracellular space;extracellular vesicular exosome;integral to membrane;intrinsic to membrane;membrane;membrane part;membrane-bounded organelle;membrane-bounded vesicle;organelle;plasma membrane;vesicle	Aminobenzoate degradation;Folate biosynthesis;Two-component system	Alternativesplicing;Biomineralization;Cellmembrane;Completeproteome;Directproteinsequencing;Diseasemutation;Disulfidebond;Glycoprotein;GPI-anchor;Hydrolase;Lipoprotein;Magnesium;Membrane;Metal-binding;Phosphoprotein;Polymorphism;Referenceproteome;Signal;Transmembrane;Zinc	-0.542308	-0.611456	-0.874285	NaN	NaN	-1.35958	-0.870503	-1.01749	-0.983824	NaN	-1.12294	-0.954047	-1.28883	-0.999423	-1.00288	-1.0606	-0.573278	-0.936289	-0.602362	-1.00863
P07355;A6NMY6	P07355;A6NMY6	Annexin A2;Putative annexin A2-like protein	ANXA2;ANXA2P2	+	Cluster -170	4.64745	0	+	Cluster -155	2.89886	0.0113889	+	Cluster -553	1.54993	0.0330101	-	-	NaN	NaN	+	Cluster -642	2.97033	0.0265887	-	anatomical structure formation involved in morphogenesis;angiogenesis;biological regulation;body fluid secretion;cellular component assembly;cellular component assembly at cellular level;cellular component organization;cellular component organization at cellular level;cellular component organization or biogenesis;cellular component organization or biogenesis at cellular level;cellular membrane or…	binding;calcium ion binding;calcium-dependent phospholipid binding;calcium-dependent protein binding;cation binding;enzyme inhibitor activity;enzyme regulator activity;ion binding;lipase inhibitor activity;lipid binding;metal ion binding;phosphatidylinositol binding;phosphatidylinositol-4,5-bisphosphate binding;phospholipase A2 inhibitor activity;phospholipase inhibitor activity;phospholipid bind…	basement membrane;basolateral plasma membrane;cell cortex;cell part;cell projection;cell surface;cytoplasmic membrane-bounded vesicle;cytoplasmic part;cytoplasmic vesicle;early endosome;endosomal part;endosome;endosome membrane;extracellular matrix part;extracellular membrane-bounded organelle;extracellular organelle;extracellular region part;extracellular space;extracellular vesicular exosome;ex…		3D-structure;Acetylation;Alternativesplicing;Annexin;Basementmembrane;Calcium;Calcium/phospholipid-binding;Completeproteome;Directproteinsequencing;Extracellularmatrix;Phosphoprotein;Polymorphism;Referenceproteome;Repeat;Secreted;Ublconjugation	2.49062	0.277884	0.0444491	0.0995099	0.139426	1.55635	0.460985	0.298211	0.20563	0.245711	3.77865	0.413211	0.28286	0.130523	0.167734	3.24223	0.467394	0.199703	0.154988	0.218682
P84077;P61204	P84077;P61204	ADP-ribosylation factor 1;ADP-ribosylation factor 3	ARF1;ARF3	+	Cluster -170	2.51221	0.000193548	+	Cluster -155	4.54715	0	+	Cluster -551	1.06835	0.0486076	+	Cluster -577	2.4475	0.0403456	+	Cluster -636	2.82546	0.00497885	Golgi	antigen processing and presentation;antigen processing and presentation of exogenous antigen;antigen processing and presentation of exogenous peptide antigen;antigen processing and presentation of exogenous peptide antigen via MHC class II;antigen processing and presentation of peptide antigen;antigen processing and presentation of peptide antigen via MHC class II;antigen processing and presentat…	binding;catalytic activity;GTP binding;GTPase activity;guanyl nucleotide binding;guanyl ribonucleotide binding;hydrolase activity;hydrolase activity, acting on acid anhydrides;hydrolase activity, acting on acid anhydrides, in phosphorus-containing anhydrides;molecular transducer activity;nucleoside-triphosphatase activity;nucleotide binding;purine nucleotide binding;purine ribonucleoside triphosp…	adherens junction;anchoring junction;cell junction;cell leading edge;cell part;cell projection;cell-substrate adherens junction;cell-substrate junction;contractile fiber part;cytoplasmic part;cytoskeletal part;cytosol;extracellular membrane-bounded organelle;extracellular organelle;extracellular region part;extracellular vesicular exosome;focal adhesion;Golgi apparatus part;Golgi membrane;intrace…	Vibrio cholerae infection	3D-structure;Acetylation;Alternativesplicing;Celljunction;Cellmembrane;Completeproteome;Cytoplasm;Directproteinsequencing;ER-Golgitransport;Golgiapparatus;GTP-binding;Lipoprotein;Membrane;Myristate;Nucleotide-binding;Postsynapticcellmembrane;Proteintransport;Referenceproteome;Synapse;Synaptosome;Transport	0.492728	0.297271	-0.596744	-0.105544	-0.265317	2.41897	0.537215	-0.0476779	-0.140124	-0.203765	1.06462	0.296297	-0.303576	-0.267835	-0.44869	1.47101	0.61416	-0.238787	-0.21661	-0.133958
P06576	P06576	ATP synthase subunit beta, mitochondrial	ATP5B	+	Cluster -170	5.33095	0	+	Cluster -155	3.16748	0.00325581	+	Cluster -553	2.54741	0.00852174	+	Cluster -578	2.2278	0.0492159	-	-	NaN	NaN	Mitochondrion Inner Membrane	anatomical structure formation involved in morphogenesis;angiogenesis;ATP biosynthetic process;ATP hydrolysis coupled proton transport;ATP metabolic process;ATP synthesis coupled proton transport;biological regulation;biosynthetic process;cation homeostasis;cation transport;cell differentiation;cellular biosynthetic process;cellular cation homeostasis;cellular chemical homeostasis;cellular compon…	active transmembrane transporter activity;adenyl nucleotide binding;adenyl ribonucleotide binding;ATP binding;ATPase activity;ATPase activity, coupled;ATPase activity, coupled to movement of substances;ATPase activity, coupled to transmembrane movement of ions;ATPase activity, coupled to transmembrane movement of substances;binding;catalytic activity;cation transmembrane transporter activity;cati…	cell part;cell surface;cytoplasmic part;extracellular membrane-bounded organelle;extracellular organelle;extracellular region part;extracellular vesicular exosome;intracellular membrane-bounded organelle;intracellular non-membrane-bounded organelle;intracellular organelle;intracellular organelle lumen;intracellular organelle part;intracellular part;macromolecular complex;membrane;membrane part;me…	Alzheimer's disease;Huntington's disease;Oxidative phosphorylation;Parkinson's disease	Acetylation;ATP-binding;ATPsynthesis;CF(1);Completeproteome;Directproteinsequencing;Glycoprotein;Hydrogeniontransport;Hydrolase;Iontransport;Membrane;Mitochondrion;Mitochondrioninnermembrane;Nucleotide-binding;Phosphoprotein;Polymorphism;Referenceproteome;Transitpeptide;Transport	2.42152	0.272681	0.0769041	0.0255294	0.072771	1.47983	0.41323	0.214307	0.169371	0.141478	2.83156	0.169339	0.1218	-0.00776951	-0.0302654	2.88236	0.641941	0.0695579	0.104186	0.0466081
P23528	P23528	Cofilin-1	CFL1	+	Cluster -170	6.05027	0	+	Cluster -155	2.0708	0.0482839	-	-	NaN	NaN	-	-	NaN	NaN	-	-	NaN	NaN	-	actin cytoskeleton organization;actin filament depolymerization;actin filament organization;actin filament-based process;actin polymerization or depolymerization;ameboidal cell migration;anatomical structure morphogenesis;axon guidance;biological regulation;blood coagulation;cell activation;cell cycle cytokinesis;cell cycle process;cell migration;cell motility;cell surface receptor linked signali…		adherens junction;anchoring junction;cell cortex part;cell junction;cell part;cell projection membrane;cell projection part;cell-cell junction;cell-substrate adherens junction;cell-substrate junction;cortical actin cytoskeleton;cortical cytoskeleton;cytoplasm;cytoplasmic part;cytoskeletal part;cytoskeleton;extracellular membrane-bounded organelle;extracellular organelle;extracellular region part;…	Axon guidance;Fc gamma R-mediated phagocytosis;Regulation of actin cytoskeleton	3D-structure;Acetylation;Actin-binding;Cellmembrane;Cellprojection;Completeproteome;Cytoplasm;Cytoskeleton;Directproteinsequencing;Membrane;Nucleus;Phosphoprotein;Referenceproteome	3.55966	0.0960363	-0.482229	-0.100574	-0.0436244	1.91812	0.302707	0.252948	0.0925863	0.126155	2.23957	0.116661	-0.0765591	0.0245459	-0.0439044	3.35664	0.182999	-0.140386	-0.0285691	0.0259554
P81605	P81605	Dermcidin;Survival-promoting peptide;DCD-1	DCD	+	Cluster -170	4.72164	0	+	Cluster -155	4.96804	0	-	-	NaN	NaN	-	-	NaN	NaN	-	-	NaN	NaN	-	cell killing;defense response;defense response to bacterium;defense response to fungus;killing of cells of other organism;multi-organism process;response to bacterium;response to biotic stimulus;response to fungus;response to other organism;response to stimulus;response to stress	catalytic activity;hydrolase activity;peptidase activity	extracellular membrane-bounded organelle;extracellular organelle;extracellular region;extracellular region part;extracellular vesicular exosome;membrane-bounded organelle;membrane-bounded vesicle;organelle;vesicle		3D-structure;Acetylation;Alternativesplicing;Antibiotic;Antimicrobial;Completeproteome;Directproteinsequencing;Fungicide;Hydrolase;Manganese;Protease;Referenceproteome;Secreted;Signal	6.50517	5.37788	NaN	NaN	NaN	NaN	3.49789	NaN	NaN	NaN	5.80817	4.14418	NaN	NaN	NaN	4.29127	NaN	NaN	NaN	NaN
P41091;Q2VIR3	P41091;Q2VIR3	Eukaryotic translation initiation factor 2 subunit 3;Putative eukaryotic translation initiation factor 2 subunit 3-like protein	EIF2S3;EIF2S3L	+	Cluster -170	1.13761	0.0113846	+	Cluster -155	2.30629	0.0311515	+	Cluster -553	3.32683	0.00154974	+	Cluster -578	2.55997	0.00336364	+	Cluster -646	2.23124	0.00331707	-	biosynthetic process;cellular biosynthetic process;cellular macromolecule biosynthetic process;cellular macromolecule metabolic process;cellular metabolic process;cellular process;cellular protein metabolic process;establishment of localization;gene expression;macromolecule biosynthetic process;macromolecule metabolic process;metabolic process;primary metabolic process;protein metabolic process;t…	binding;catalytic activity;GTP binding;GTPase activity;guanyl nucleotide binding;guanyl ribonucleotide binding;hydrolase activity;hydrolase activity, acting on acid anhydrides;hydrolase activity, acting on acid anhydrides, in phosphorus-containing anhydrides;nucleic acid binding;nucleoside-triphosphatase activity;nucleotide binding;purine nucleotide binding;purine ribonucleoside triphosphate bind…	cell part;cytoplasm;cytoplasmic part;cytosol;extracellular membrane-bounded organelle;extracellular organelle;extracellular region part;extracellular vesicular exosome;intracellular part;membrane-bounded organelle;membrane-bounded vesicle;organelle;vesicle	RNA transport	Acetylation;Alternativesplicing;Completeproteome;Directproteinsequencing;GTP-binding;Initiationfactor;Nucleotide-binding;Phosphoprotein;Polymorphism;Proteinbiosynthesis;Referenceproteome	4.28251	0.263473	0.302066	0.413826	0.412328	0.518267	0.142449	0.226561	0.215345	0.139077	NaN	0.148465	0.377876	0.472409	0.399882	1.95015	0.46935	0.424591	0.532574	0.453261
P63241;Q6IS14;Q9GZV4	P63241;Q6IS14;Q9GZV4	Eukaryotic translation initiation factor 5A-1;Eukaryotic translation initiation factor 5A-1-like;Eukaryotic translation initiation factor 5A-2	EIF5A;EIF5AL1;EIF5A2	+	Cluster -170	4.90515	0	+	Cluster -155	2.1331	0.0251111	-	-	NaN	NaN	+	Cluster -578	2.07412	0.0103247	+	Cluster -646	2.26321	0.00297872	-	amine biosynthetic process;amine metabolic process;apoptosis;biological regulation;biosynthetic process;carboxylic acid biosynthetic process;carboxylic acid metabolic process;cell death;cellular amine metabolic process;cellular amino acid biosynthetic process;cellular amino acid metabolic process;cellular biosynthetic process;cellular ketone metabolic process;cellular macromolecule metabolic proc…	binding;nucleic acid binding;protein binding;protein N-terminus binding;ribonucleoprotein binding;ribosome binding;RNA binding;snRNA binding;translation elongation factor activity;translation factor activity, nucleic acid binding;U6 snRNA binding	annulate lamellae;cell part;cytoplasm;cytoplasmic part;cytosol;endoplasmic reticulum membrane;endoplasmic reticulum part;extracellular membrane-bounded organelle;extracellular organelle;extracellular region part;extracellular vesicular exosome;intracellular membrane-bounded organelle;intracellular organelle;intracellular organelle part;intracellular part;macromolecular complex;membrane;membrane p…		3D-structure;Acetylation;Alternativesplicing;Completeproteome;Cytoplasm;Directproteinsequencing;Elongationfactor;Endoplasmicreticulum;Hypusine;Membrane;mRNAtransport;Nuclearporecomplex;Nucleus;Polymorphism;Proteinbiosynthesis;Proteintransport;Referenceproteome;RNA-binding;Translocation;Transport	4.5549	0.103875	-0.279293	0.0166871	0.291557	2.77093	0.329432	0.0153888	0.0279544	0.0313415	4.44574	0.0334366	0.0608938	0.255701	0.277761	3.31977	0.485762	-0.0284277	0.319028	0.446109
P06733	P06733	Alpha-enolase	ENO1	+	Cluster -170	6.55505	0	+	Cluster -155	5.12091	0	-	-	NaN	NaN	+	Cluster -578	1.33077	0.047214	+	Cluster -646	1.79114	0.0150901	-	alcohol biosynthetic process;alcohol metabolic process;biological regulation;biosynthetic process;carbohydrate biosynthetic process;carbohydrate metabolic process;cellular biosynthetic process;cellular carbohydrate biosynthetic process;cellular carbohydrate metabolic process;cellular macromolecule biosynthetic process;cellular macromolecule metabolic process;cellular metabolic process;cellular ni…	binding;carbon-oxygen lyase activity;catalytic activity;cation binding;DNA binding;enzyme binding;GTPase binding;hydro-lyase activity;ion binding;lyase activity;magnesium ion binding;metal ion binding;nucleic acid binding;nucleic acid binding transcription factor activity;phosphopyruvate hydratase activity;protein binding;protein binding transcription factor activity;sequence-specific DNA binding…	cell part;contractile fiber part;cytoplasm;cytoplasmic part;cytosol;cytosolic part;extracellular membrane-bounded organelle;extracellular organelle;extracellular region part;extracellular space;extracellular vesicular exosome;intracellular membrane-bounded organelle;intracellular organelle;intracellular part;M band;macromolecular complex;membrane;membrane-bounded organelle;membrane-bounded vesicl…	Glycolysis / Gluconeogenesis;Methane metabolism;RNA degradation	3D-structure;Acetylation;Alternativeinitiation;Cellmembrane;Completeproteome;Cytoplasm;Directproteinsequencing;DNA-binding;Glycolysis;Lyase;Magnesium;Membrane;Metal-binding;Nucleus;Phosphoprotein;Plasminogenactivation;Polymorphism;Referenceproteome;Repressor;Transcription;Transcriptionregulation;Ublconjugation	3.0529	1.13724	0.0096841	0.170816	0.21496	3.11279	0.99335	-0.0947765	0.0194044	0.0528351	2.59501	0.695068	0.119793	0.324744	0.368514	2.36305	1.13502	0.0135235	0.281772	0.327149
P21333	P21333	Filamin-A	FLNA	+	Cluster -170	6.19219	0	+	Cluster -155	2.90811	0.0085625	-	-	NaN	NaN	-	-	NaN	NaN	-	-	NaN	NaN	Actin binding proteins	actin crosslink formation;actin cytoskeleton organization;actin cytoskeleton reorganization;actin filament organization;actin filament-based process;anatomical structure formation involved in morphogenesis;anatomical structure morphogenesis;biological adhesion;biological regulation;biosynthetic process;blood coagulation;cAMP-mediated signaling;cell activation;cell adhesion;cell cycle process;cell…	actin binding;actin filament binding;binding;cytoskeletal protein binding;enzyme binding;Fc-gamma receptor I complex binding;glycoprotein binding;GTPase binding;identical protein binding;immunoglobulin receptor binding;molecular transducer activity;protein binding;protein dimerization activity;protein homodimerization activity;Rac GTPase binding;Ral GTPase binding;Ras GTPase binding;receptor bind…	actin cytoskeleton;actin filament;adherens junction;anchoring junction;cell body;cell cortex part;cell junction;cell part;cell projection part;cell-substrate adherens junction;cell-substrate junction;chromosomal part;cortical cytoskeleton;cytoplasm;cytoplasmic part;cytoskeletal part;cytoskeleton;cytosol;dendritic shaft;extracellular membrane-bounded organelle;extracellular organelle;extracellular…	Focal adhesion;MAPK signaling pathway	3D-structure;Acetylation;Actin-binding;Alternativesplicing;Ciliumbiogenesis/degradation;Completeproteome;Cytoplasm;Cytoskeleton;Directproteinsequencing;Diseasemutation;Isopeptidebond;Phosphoprotein;Polymorphism;Referenceproteome;Repeat;Ublconjugation	3.83259	0.17158	-0.260026	-0.0419438	-0.0124972	2.87694	0.517152	0.108441	0.020838	0.0330528	2.25539	0.223088	-0.0758749	-0.00288247	0.0350913	2.85778	0.258719	-0.0361869	-0.0388575	-0.0287106
P04406;O14556	P04406	Glyceraldehyde-3-phosphate dehydrogenase	GAPDH	+	Cluster -170	4.93341	0	+	Cluster -155	3.8274	0	+	Cluster -550	2.01513	0.0056446	-	-	NaN	NaN	-	-	NaN	NaN	-	alcohol biosynthetic process;alcohol metabolic process;apoptosis;biological regulation;biosynthetic process;carbohydrate biosynthetic process;carbohydrate metabolic process;cell death;cellular biosynthetic process;cellular carbohydrate biosynthetic process;cellular carbohydrate metabolic process;cellular component organization;cellular component organization at cellular level;cellular component o…	binding;catalytic activity;coenzyme binding;cofactor binding;cytoskeletal protein binding;glyceraldehyde-3-phosphate dehydrogenase (NAD+) (phosphorylating) activity;identical protein binding;microtubule binding;NAD binding;NADP binding;nucleotide binding;oxidoreductase activity;oxidoreductase activity, acting on the aldehyde or oxo group of donors;oxidoreductase activity, acting on the aldehyde o…	cell part;cytoplasm;cytoplasmic part;cytoskeleton;cytosol;extracellular membrane-bounded organelle;extracellular organelle;extracellular region part;extracellular vesicular exosome;intracellular membrane-bounded organelle;intracellular non-membrane-bounded organelle;intracellular organelle;intracellular organelle part;intracellular part;lipid particle;macromolecular complex;membrane;membrane-boun…	Alzheimer's disease;Glycolysis / Gluconeogenesis	3D-structure;Acetylation;ADP-ribosylation;Alternativesplicing;Apoptosis;Completeproteome;Cytoplasm;Cytoskeleton;Directproteinsequencing;Glycolysis;Membrane;Methylation;NAD;Nucleus;Oxidoreductase;Phosphoprotein;Polymorphism;Referenceproteome;S-nitrosylation;Transferase;Translationregulation;Ublconjugation	2.7442	1.22072	-0.675545	-0.169797	-0.119555	2.33497	NaN	-0.477781	-0.246469	-0.331934	2.70454	0.769994	-0.158337	-0.0632269	-0.104873	2.93159	0.973412	-0.552672	-0.186374	-0.118094
Q5JWF2;P63092;P38405	Q5JWF2;P63092	Guanine nucleotide-binding protein G(s) subunit alpha isoforms XLas;Guanine nucleotide-binding protein G(s) subunit alpha isoforms short	GNAS	+	Cluster -172	1.08483	0.0468736	+	Cluster -155	3.46282	0.00105263	+	Cluster -553	2.49817	0.00489706	+	Cluster -578	2.40465	0.0143909	+	Cluster -642	4.08888	0.00086	Plasma membrane	activation of adenylate cyclase activity;activation of adenylate cyclase activity by adrenergic receptor signaling pathway;activation of adenylate cyclase activity by dopamine receptor signaling pathway;activation of adenylate cyclase activity by G-protein signaling pathway;adrenergic receptor signaling pathway;anatomical structure development;anatomical structure formation involved in morphogene…	adenylate cyclase activity;adrenergic receptor binding;beta-2 adrenergic receptor binding;binding;catalytic activity;cation binding;corticotropin-releasing hormone receptor 1 binding;corticotropin-releasing hormone receptor binding;cyclase activity;D1 dopamine receptor binding;dopamine receptor binding;glutamate receptor binding;G-protein beta/gamma-subunit complex binding;G-protein-coupled recep…	cell part;cell projection;cytoplasm;cytoplasmic part;cytosol;dendrite;extracellular membrane-bounded organelle;extracellular organelle;extracellular region part;extracellular vesicular exosome;extrinsic to internal side of plasma membrane;extrinsic to membrane;extrinsic to plasma membrane;Golgi apparatus part;Golgi membrane;heterotrimeric G-protein complex;intracellular organelle part;intracellul…	Amoebiasis;Bile secretion;Calcium signaling pathway;Chagas disease (American trypanosomiasis);Dilated cardiomyopathy;Endocrine and other factor-regulated calcium reabsorption;Gap junction;Gastric acid secretion;GnRH signaling pathway;Long-term depression;Melanogenesis;Pancreatic secretion;Salivary secretion;Taste transduction;Vascular smooth muscle contraction;Vasopressin-regulated water reabsorp…	ADP-ribosylation;Alternativesplicing;Cellmembrane;Coiledcoil;Completeproteome;Cushingsyndrome;Directproteinsequencing;Diseasemutation;GTP-binding;Isopeptidebond;Lipoprotein;Magnesium;Membrane;Metal-binding;Nucleotide-binding;Palmitate;Phosphoprotein;Polymorphism;Proto-oncogene;Referenceproteome;Transducer;Ublconjugation	0.735788	0.992833	0.328616	0.288734	0.31113	-0.0625362	0.788165	0.478989	0.412846	0.331155	0.255391	0.537382	0.289316	0.22238	0.282597	0.459754	1.08339	0.491795	0.335335	0.242567
Q16777;Q6FI13	Q16777;Q6FI13	Histone H2A type 2-C;Histone H2A type 2-A	HIST2H2AC;HIST2H2AA3	+	Cluster -170	6.49683	0	+	Cluster -155	5.61107	0	+	Cluster -553	2.09658	0.00103226	+	Cluster -578	4.42856	0	+	Cluster -646	9.66268	0	Large Protein Complex		binding;DNA binding;nucleic acid binding	cell part;chromosomal part;extracellular membrane-bounded organelle;extracellular organelle;extracellular region part;extracellular vesicular exosome;intracellular membrane-bounded organelle;intracellular organelle;intracellular organelle part;intracellular part;macromolecular complex;membrane-bounded organelle;membrane-bounded vesicle;nucleosome;nucleus;organelle;organelle part;protein-DNA compl…	Systemic lupus erythematosus	Acetylation;Chromosome;Citrullination;Completeproteome;DNA-binding;Isopeptidebond;Methylation;Nucleosomecore;Nucleus;Phosphoprotein;Referenceproteome;Ublconjugation	5.72471	4.89239	4.16388	1.74217	3.4598	4.26191	5.2192	5.9964	2.6631	3.56236	4.69384	3.3774	0.880445	1.15232	3.21907	5.5447	2.42981	1.51243	1.84461	3.46329
P52597	P52597	Heterogeneous nuclear ribonucleoprotein F;Heterogeneous nuclear ribonucleoprotein F, N-terminally processed	HNRNPF	+	Cluster -170	5.44298	0	+	Cluster -157	2.31667	0.0111304	+	Cluster -551	5.29259	0.000912281	+	Cluster -577	3.78049	0.00171963	+	Cluster -636	3.89987	0.000185185	Large Protein Complex	biological regulation;cellular macromolecule metabolic process;cellular metabolic process;cellular nitrogen compound metabolic process;cellular process;gene expression;macromolecule metabolic process;metabolic process;mRNA metabolic process;mRNA processing;nitrogen compound metabolic process;nuclear mRNA splicing, via spliceosome;nucleic acid metabolic process;nucleobase-containing compound metab…	binding;nucleic acid binding;nucleotide binding;RNA binding;single-stranded RNA binding	catalytic step 2 spliceosome;cell part;intracellular membrane-bounded organelle;intracellular organelle;intracellular organelle part;intracellular part;macromolecular complex;membrane;membrane-bounded organelle;nuclear part;nucleoplasm;nucleus;organelle;organelle part;ribonucleoprotein complex;spliceosomal complex		3D-structure;Acetylation;Completeproteome;Directproteinsequencing;Isopeptidebond;mRNAprocessing;mRNAsplicing;Nucleus;Phosphoprotein;Polymorphism;Referenceproteome;Repeat;Ribonucleoprotein;RNA-binding;Spliceosome;Ublconjugation	2.8291	-1.01457	-0.412077	-0.310224	-0.282143	2.14032	-0.608431	-0.448161	-0.655993	-0.391548	2.2043	-0.370499	-0.439995	-0.350271	-0.694212	NaN	-1.13231	-0.489851	-0.435629	-0.42503
P14923	P14923	Junction plakoglobin	JUP	+	Cluster -170	2.5692	0.000366197	+	Cluster -155	3.82929	0.00468085	-	-	NaN	NaN	-	-	NaN	NaN	-	-	NaN	NaN	-	adherens junction assembly;adherens junction organization;anatomical structure development;biological adhesion;biological regulation;cell adhesion;cell junction assembly;cell junction organization;cell migration;cell motility;cell surface receptor linked signaling pathway;cell-cell adhesion;cell-cell junction assembly;cell-cell junction organization;cellular component assembly;cellular component …	alpha-catenin binding;binding;cadherin binding;cell adhesion molecule binding;enzyme binding;identical protein binding;molecular transducer activity;phosphatase binding;protein binding;protein binding transcription factor activity;protein dimerization activity;protein homodimerization activity;protein phosphatase binding;signal transducer activity;structural constituent of cell wall;structural mo…	actin cytoskeleton;adherens junction;anchoring junction;apicolateral plasma membrane;catenin complex;catenin-TCF7L2 complex;cell junction;cell part;cell-cell adherens junction;cell-cell contact zone;cell-cell junction;cell-substrate adherens junction;cell-substrate junction;contractile fiber part;cytoplasm;cytoplasmic part;cytoskeletal part;cytoskeleton;cytosol;cytosolic part;desmosome;extracellu…	Acute myeloid leukemia;Arrhythmogenic right ventricular cardiomyopathy (ARVC);Pathways in cancer	3D-structure;Acetylation;Cardiomyopathy;Celladhesion;Celljunction;Completeproteome;Cytoplasm;Cytoskeleton;Directproteinsequencing;Diseasemutation;Glycoprotein;Membrane;Palmoplantarkeratoderma;Phosphoprotein;Polymorphism;Referenceproteome;Repeat	1.76562	0.384264	0.14452	0.0116752	-0.073546	0.274896	0.327258	0.249874	0.0770106	-0.0224743	0.653582	0.364385	0.356144	-0.118758	-0.133169	0.856685	0.300519	0.0904035	-0.108759	-0.06226
P00338;Q6ZMR3;P07864	P00338	L-lactate dehydrogenase A chain	LDHA	+	Cluster -170	6.04867	0	+	Cluster -155	1.79152	0.0192967	-	-	NaN	NaN	-	-	NaN	NaN	-	-	NaN	NaN	-	alcohol catabolic process;alcohol metabolic process;anatomical structure development;carbohydrate catabolic process;carbohydrate metabolic process;carboxylic acid metabolic process;catabolic process;cell communication;cellular carbohydrate catabolic process;cellular carbohydrate metabolic process;cellular ketone metabolic process;cellular metabolic process;cellular process;cellular response to ex…	catalytic activity;lactate dehydrogenase activity;L-lactate dehydrogenase activity;oxidoreductase activity;oxidoreductase activity, acting on CH-OH group of donors;oxidoreductase activity, acting on the CH-OH group of donors, NAD or NADP as acceptor	cell part;cell projection part;cytoplasmic part;cytosol;extracellular membrane-bounded organelle;extracellular organelle;extracellular region part;extracellular vesicular exosome;flagellar fibrous sheath;flagellum part;intracellular membrane-bounded organelle;intracellular organelle;intracellular organelle part;intracellular part;membrane;membrane-bounded organelle;membrane-bounded vesicle;microt…	Cysteine and methionine metabolism;Glycolysis / Gluconeogenesis;Propanoate metabolism;Pyruvate metabolism	3D-structure;Acetylation;Alternativesplicing;Completeproteome;Cytoplasm;Directproteinsequencing;Diseasemutation;Glycogenstoragedisease;NAD;Oxidoreductase;Phosphoprotein;Polymorphism;Referenceproteome;Ublconjugation	3.2188	1.73471	-0.164529	-0.181675	-0.160533	2.66127	0.428779	-0.104605	-0.212009	-0.256165	3.06782	1.61246	0.619669	-0.0478175	-0.0583859	2.35712	0.583571	-0.0712136	-0.0882773	-0.147697
P02545;REV__Q5VX52	P02545	Prelamin-A/C;Lamin-A/C	LMNA	+	Cluster -170	1.80763	0.00276543	+	Cluster -157	2.11482	0.026955	+	Cluster -545	3.61745	0.00113869	+	Cluster -577	4.76918	0.00142529	+	Cluster -645	5.44602	0	-	anatomical structure development;apoptosis;biological regulation;cardiac cell development;cardiac muscle cell development;cell cycle;cell cycle process;cell death;cell development;cellular component disassembly;cellular component disassembly at cellular level;cellular component disassembly involved in apoptosis;cellular component organization;cellular component organization at cellular level;cell…	structural molecule activity	cell part;cytoplasm;cytoplasmic part;cytoskeletal part;cytosol;envelope;intermediate filament;intracellular membrane-bounded organelle;intracellular organelle;intracellular organelle part;intracellular part;lamin filament;macromolecular complex;membrane;membrane-bounded organelle;nuclear body;nuclear envelope;nuclear lamina;nuclear membrane;nuclear part;nuclear speck;nucleoplasm;nucleoplasm part;…	Arrhythmogenic right ventricular cardiomyopathy (ARVC);Dilated cardiomyopathy;Hypertrophic cardiomyopathy (HCM)	3D-structure;Acetylation;Alternativesplicing;Cardiomyopathy;Charcot-Marie-Toothdisease;Coiledcoil;Completeproteome;Congenitalmusculardystrophy;Directproteinsequencing;Diseasemutation;Emery-Dreifussmusculardystrophy;Intermediatefilament;Isopeptidebond;Limb-girdlemusculardystrophy;Lipoprotein;Methylation;Neurodegeneration;Neuropathy;Nucleus;Phosphoprotein;Polymorphism;Prenylation;Referenceproteome;…	1.38881	-0.457962	-0.0563061	0.134034	0.172148	0.453617	-0.0203421	0.134176	0.246139	0.21058	0.385582	-0.0647449	0.0157679	0.107974	0.0896664	0.197269	-0.708055	-0.20063	0.00484117	0.069891
P35580	P35580	Myosin-10	MYH10	+	Cluster -170	1.33874	0.00553659	+	Cluster -155	3.45199	0.022268	-	-	NaN	NaN	-	-	NaN	NaN	-	-	NaN	NaN	Actin binding proteins	actin cytoskeleton organization;actin filament-based movement;actin filament-based process;actomyosin structure organization;adult heart development;anatomical structure development;anatomical structure formation involved in morphogenesis;axon guidance;biological adhesion;biological regulation;cardiac cell development;cardiac muscle cell development;cardiac myofibril assembly;cell adhesion;cell c…	actin binding;actin filament binding;actin-dependent ATPase activity;adenyl nucleotide binding;adenyl ribonucleotide binding;ADP binding;ATP binding;ATPase activity;ATPase activity, coupled;binding;catalytic activity;cytoskeletal protein binding;hydrolase activity;hydrolase activity, acting on acid anhydrides;hydrolase activity, acting on acid anhydrides, in phosphorus-containing anhydrides;micro…	actin cytoskeleton;actin filament bundle;actomyosin;axon;cell body;cell cortex;cell division site part;cell part;cell projection;cell projection part;cleavage furrow;cytoplasm;cytoplasmic part;cytoskeletal part;cytoskeleton;cytosol;dendritic spine;extracellular membrane-bounded organelle;extracellular organelle;extracellular region part;extracellular vesicular exosome;growth cone;intracellular me…	Tight junction;Viral myocarditis	3D-structure;Acetylation;Actin-binding;Alternativesplicing;ATP-binding;Calmodulin-binding;Celladhesion;Cellprojection;Cellshape;Coiledcoil;Completeproteome;Motorprotein;Myosin;Nucleotide-binding;Phosphoprotein;Referenceproteome	1.81588	0.360212	0.555821	NaN	NaN	2.35078	0.29244	0.545361	NaN	NaN	0.317373	0.237405	0.289721	NaN	NaN	NaN	0.194278	0.239719	NaN	NaN
P07237	P07237	Protein disulfide-isomerase	P4HB	+	Cluster -170	4.36498	0	+	Cluster -155	1.77366	0.0274188	-	-	NaN	NaN	+	Cluster -577	3.35903	0.0150549	+	Cluster -636	3.53607	0.0151777	ER Lumen	4-hydroxyproline metabolic process;amine metabolic process;biological regulation;carboxylic acid metabolic process;cell redox homeostasis;cellular amine metabolic process;cellular amino acid metabolic process;cellular component organization;cellular component organization at cellular level;cellular component organization or biogenesis;cellular component organization or biogenesis at cellular leve…	catalytic activity;endopeptidase activity;hydrolase activity;intramolecular oxidoreductase activity;intramolecular oxidoreductase activity, interconverting keto- and enol-groups;intramolecular oxidoreductase activity, transposing S-S bonds;isomerase activity;oxidoreductase activity;oxidoreductase activity, acting on paired donors, with incorporation or reduction of molecular oxygen;oxidoreductase…	adherens junction;anchoring junction;cell junction;cell part;cell-substrate adherens junction;cell-substrate junction;cytoplasmic membrane-bounded vesicle;cytoplasmic part;cytoplasmic vesicle;endoplasmic reticulum;endoplasmic reticulum lumen;endoplasmic reticulum part;endoplasmic reticulum-Golgi intermediate compartment;extracellular membrane-bounded organelle;extracellular organelle;extracellula…	Protein processing in endoplasmic reticulum	3D-structure;Acetylation;Cellmembrane;Chaperone;Completeproteome;Directproteinsequencing;Disulfidebond;Endoplasmicreticulum;Isomerase;Membrane;Redox-activecenter;Referenceproteome;Repeat;Signal	3.14957	0.223188	-0.322736	-0.269871	-0.22367	1.52201	0.16196	-0.190425	-0.179256	-0.135009	3.49255	NaN	-0.208268	-0.247684	-0.237931	3.1976	0.395891	-0.233888	-0.218223	-0.24123
P09874	P09874	Poly [ADP-ribose] polymerase 1	PARP1	+	Cluster -170	2.90717	0.000238806	+	Cluster -155	3.28038	0.0160488	+	Cluster -553	2.87404	0.00457778	+	Cluster -578	2.42182	0.00459259	+	Cluster -646	2.28196	0.00886216	-	anatomical structure homeostasis;base-excision repair;biological regulation;biosynthetic process;cell differentiation;cell surface receptor linked signaling pathway;cellular biosynthetic process;cellular component organization;cellular component organization at cellular level;cellular component organization or biogenesis;cellular component organization or biogenesis at cellular level;cellular dev…	binding;catalytic activity;cation binding;coenzyme binding;cofactor binding;DNA binding;enzyme binding;identical protein binding;ion binding;kinase binding;metal ion binding;NAD binding;NAD+ ADP-ribosyltransferase activity;nucleic acid binding;nucleotide binding;protein binding;protein kinase binding;protein N-terminus binding;transcription factor binding;transferase activity;transferase activity…	cell part;envelope;intracellular membrane-bounded organelle;intracellular non-membrane-bounded organelle;intracellular organelle;intracellular organelle part;intracellular part;macromolecular complex;membrane;membrane-bounded organelle;non-membrane-bounded organelle;nuclear envelope;nuclear part;nucleolus;nucleoplasm;nucleoplasm part;nucleus;organelle;organelle envelope;organelle part;protein com…	Base excision repair	3D-structure;Acetylation;ADP-ribosylation;Completeproteome;Directproteinsequencing;DNA-binding;DNAdamage;DNArepair;Glycosyltransferase;Metal-binding;NAD;Nucleus;Phosphoprotein;Polymorphism;Referenceproteome;Repeat;Transcription;Transcriptionregulation;Transferase;Zinc;Zinc-finger	NaN	0.328942	0.187231	0.232074	0.150994	0.52874	0.197468	0.241356	0.2209	0.348556	0.410601	0.269338	0.32983	0.333643	0.311775	0.817053	0.314463	0.354833	0.482976	0.253343
P14618;P30613	P14618	Pyruvate kinase PKM	PKM	+	Cluster -170	8.65197	0	+	Cluster -155	5.96266	0	-	-	NaN	NaN	-	-	NaN	NaN	-	-	NaN	NaN	-	alcohol metabolic process;carbohydrate metabolic process;cell death;cellular carbohydrate metabolic process;cellular metabolic process;cellular process;death;glucose metabolic process;hexose metabolic process;metabolic process;monosaccharide metabolic process;primary metabolic process;programmed cell death;small molecule metabolic process	adenyl nucleotide binding;adenyl ribonucleotide binding;alkali metal ion binding;antigen binding;ATP binding;binding;catalytic activity;cation binding;ion binding;kinase activity;magnesium ion binding;metal ion binding;MHC class II protein complex binding;MHC protein complex binding;nucleotide binding;phosphotransferase activity, alcohol group as acceptor;potassium ion binding;purine nucleotide b…	cell part;cell projection;cilium;cytoplasm;cytoplasmic part;cytosol;extracellular matrix;extracellular membrane-bounded organelle;extracellular organelle;extracellular region part;extracellular vesicular exosome;intracellular membrane-bounded organelle;intracellular organelle;intracellular part;membrane;membrane-bounded organelle;membrane-bounded vesicle;mitochondrion;nucleus;organelle;plasma mem…	Carbon fixation in photosynthetic organisms;Glycolysis / Gluconeogenesis;Purine metabolism;Pyruvate metabolism;Type II diabetes mellitus	3D-structure;Acetylation;Allostericenzyme;Alternativesplicing;ATP-binding;Completeproteome;Cytoplasm;Directproteinsequencing;Glycolysis;Hydroxylation;Kinase;Magnesium;Metal-binding;Nucleotide-binding;Nucleus;Phosphoprotein;Polymorphism;Potassium;Pyruvate;Referenceproteome;Transferase;Ublconjugation	3.36691	1.53747	-0.397803	0.125526	0.187855	2.90898	1.39225	0.438053	0.0194628	0.00779714	3.79728	1.1729	NaN	0.223795	0.284686	3.23514	NaN	0.0432296	0.23669	0.213136
P62937;P0DN26;A0A0B4J2A2;A0A075B767;A0A075B759;Q9Y536;F5H284;P0DN37	P62937	Peptidyl-prolyl cis-trans isomerase A;Peptidyl-prolyl cis-trans isomerase A, N-terminally processed	PPIA	+	Cluster -170	7.56987	0	+	Cluster -155	3.91775	0	-	-	NaN	NaN	-	-	NaN	NaN	+	Cluster -646	1.78969	0.0262847	-	biological regulation;biosynthetic process;blood coagulation;cell activation;cell migration;cell motility;cellular biosynthetic process;cellular component assembly;cellular component assembly at cellular level;cellular component movement;cellular component organization;cellular component organization at cellular level;cellular component organization or biogenesis;cellular component organization o…	binding;catalytic activity;cis-trans isomerase activity;isomerase activity;peptide binding;peptidyl-prolyl cis-trans isomerase activity;protein binding;unfolded protein binding;virion binding	adherens junction;anchoring junction;cell junction;cell part;cell-substrate adherens junction;cell-substrate junction;cytoplasmic part;cytosol;extracellular membrane-bounded organelle;extracellular organelle;extracellular region;extracellular region part;extracellular space;extracellular vesicular exosome;focal adhesion;intracellular membrane-bounded organelle;intracellular organelle;intracellula…		3D-structure;Acetylation;Alternativesplicing;Completeproteome;Cyclosporin;Cytoplasm;Directproteinsequencing;Glycoprotein;Host-virusinteraction;Isomerase;Isopeptidebond;Phosphoprotein;Referenceproteome;Rotamase;Secreted;Ublconjugation	3.31	0.614249	-0.102457	0.0341898	0.0749728	3.36687	0.221522	0.0556962	0.0488151	0.0122862	3.01182	0.514738	-0.0281448	0.159718	0.209728	3.3364	0.729316	-0.0652966	0.229653	0.222936
P25398	P25398	40S ribosomal protein S12	RPS12	+	Cluster -170	5.90331	0	+	Cluster -155	1.29304	0.0463733	-	-	NaN	NaN	-	-	NaN	NaN	-	-	NaN	NaN	Large Protein Complex	biosynthetic process;catabolic process;cellular biosynthetic process;cellular catabolic process;cellular component disassembly;cellular component disassembly at cellular level;cellular component organization;cellular component organization at cellular level;cellular component organization or biogenesis;cellular component organization or biogenesis at cellular level;cellular macromolecular complex…	structural constituent of ribosome;structural molecule activity	cell part;cytoplasmic part;cytosol;cytosolic small ribosomal subunit;intracellular organelle part;intracellular part;macromolecular complex;membrane;organelle part;ribonucleoprotein complex;small ribosomal subunit	Ribosome	3D-structure;Acetylation;Completeproteome;Cytoplasm;Directproteinsequencing;Referenceproteome;Ribonucleoprotein;Ribosomalprotein	1.92555	2.58165	-0.0361869	0.0432891	0.0347366	2.56405	1.88961	-0.0989585	-0.0306892	-0.0305479	2.9908	-0.0224743	-0.231555	0.170751	0.192085	3.07412	-0.237686	0.159122	0.281491	0.326968
P34897	P34897	Serine hydroxymethyltransferase, mitochondrial	SHMT2	+	Cluster -170	2.16493	0.000447552	+	Cluster -155	3.36313	0.0022	+	Cluster -553	5.86433	0.000242424	+	Cluster -578	6.34098	0	+	Cluster -646	7.45518	0	Mitochondrion Matrix	amine biosynthetic process;amine metabolic process;biological regulation;biosynthetic process;carboxylic acid biosynthetic process;carboxylic acid metabolic process;cellular amine metabolic process;cellular amino acid biosynthetic process;cellular amino acid metabolic process;cellular aromatic compound metabolic process;cellular biosynthetic process;cellular component assembly;cellular component …	aldehyde-lyase activity;amine binding;amino acid binding;binding;carbon-carbon lyase activity;carboxylic acid binding;catalytic activity;chromatin binding;cofactor binding;glycine hydroxymethyltransferase activity;hydroxymethyl-, formyl- and related transferase activity;L-allo-threonine aldolase activity;lyase activity;pyridoxal phosphate binding;threonine aldolase activity;transferase activity;t…	cell part;cytoplasmic part;cytoskeleton;extracellular membrane-bounded organelle;extracellular organelle;extracellular region part;extracellular vesicular exosome;intracellular membrane-bounded organelle;intracellular non-membrane-bounded organelle;intracellular organelle;intracellular organelle lumen;intracellular organelle part;intracellular part;membrane;membrane-bounded organelle;membrane-bou…	Cyanoamino acid metabolism;Glycine, serine and threonine metabolism;Methane metabolism;One carbon pool by folate	3D-structure;Acetylation;Alternativesplicing;Completeproteome;Membrane;Mitochondrion;Mitochondrioninnermembrane;Mitochondrionnucleoid;One-carbonmetabolism;Pyridoxalphosphate;Referenceproteome;Transferase;Transitpeptide	2.6878	0.562261	0.322217	0.327656	0.387034	2.75692	0.395872	0.436471	0.492261	0.428838	3.90049	0.21838	0.328689	0.295199	0.353929	NaN	0.624621	0.329848	0.341756	0.406312
P09493	P09493	Tropomyosin alpha-1 chain	TPM1	+	Cluster -170	10.1207	0	+	Cluster -155	2.13925	0.0231619	+	Cluster -553	2.42349	0.00493773	-	-	NaN	NaN	+	Cluster -646	1.52425	0.0416849	-	actin cytoskeleton organization;actin filament-based movement;actin filament-based process;actin-mediated cell contraction;actin-myosin filament sliding;actomyosin structure organization;anatomical structure morphogenesis;biological regulation;cardiac muscle contraction;cardiac muscle tissue morphogenesis;cell projection organization;cellular component movement;cellular component organization;cel…	actin binding;binding;cytoskeletal protein binding;protein binding;structural constituent of cytoskeleton;structural constituent of muscle;structural molecule activity	actin filament bundle;actomyosin;bleb;cell part;cell projection;cell projection membrane;cell projection part;contractile fiber part;cytoplasmic part;cytoskeletal part;cytoskeleton;cytosol;filamentous actin;intracellular non-membrane-bounded organelle;intracellular organelle;intracellular organelle part;intracellular part;leading edge membrane;macromolecular complex;membrane part;muscle thin fila…	Cardiac muscle contraction;Dilated cardiomyopathy;Hypertrophic cardiomyopathy (HCM)	Acetylation;Actin-binding;Alternativesplicing;Cardiomyopathy;Coiledcoil;Completeproteome;Cytoplasm;Cytoskeleton;Directproteinsequencing;Diseasemutation;Isopeptidebond;Muscleprotein;Phosphoprotein;Referenceproteome;Ublconjugation	3.67691	0.445323	0.18277	0.0967149	0.174621	4.10979	0.300822	0.333843	0.278671	0.242413	3.80585	0.304362	0.491632	0.476559	0.443536	3.65528	0.85645	0.320901	0.234414	0.338743
P06753	P06753	Tropomyosin alpha-3 chain	TPM3	+	Cluster -170	3.4477	0.000175824	+	Cluster -155	1.95147	0.0437793	-	-	NaN	NaN	-	-	NaN	NaN	-	-	NaN	NaN	-	actin filament-based movement;actin filament-based process;actin-mediated cell contraction;actin-myosin filament sliding;cellular component movement;cellular process;multicellular organismal process;muscle contraction;muscle filament sliding;muscle system process;system process		actin filament bundle;actomyosin;cell part;contractile fiber part;cytoplasmic part;cytoskeletal part;cytoskeleton;cytosol;extracellular membrane-bounded organelle;extracellular organelle;extracellular region part;extracellular vesicular exosome;intracellular non-membrane-bounded organelle;intracellular organelle;intracellular organelle part;intracellular part;membrane-bounded organelle;membrane-b…	Cardiac muscle contraction;Dilated cardiomyopathy;Hypertrophic cardiomyopathy (HCM);Pathways in cancer;Thyroid cancer	Acetylation;Actin-binding;Alternativesplicing;Chromosomalrearrangement;Coiledcoil;Completeproteome;Cytoplasm;Cytoskeleton;Directproteinsequencing;Diseasemutation;Muscleprotein;Nemalinemyopathy;Phosphoprotein;Proto-oncogene;Referenceproteome	4.47502	0.168301	NaN	0.0709968	0.0641631	3.74059	0.579943	0.33579	0.178094	0.108861	4.39114	0.470869	NaN	0.405738	0.307859	NaN	0.249291	NaN	0.156016	0.186295
Q71U36;P0DPH8;P0DPH7;Q6PEY2	Q71U36;P0DPH8;P0DPH7	Tubulin alpha-1A chain	TUBA1A	+	Cluster -170	6.18093	0	+	Cluster -155	4.43538	0	-	-	NaN	NaN	-	-	NaN	NaN	-	-	NaN	NaN	-	cell cycle;cell cycle process;cell division;cellular component assembly;cellular component assembly at cellular level;cellular component organization;cellular component organization at cellular level;cellular component organization or biogenesis;cellular component organization or biogenesis at cellular level;cellular macromolecular complex assembly;cellular macromolecular complex subunit organiza…	binding;catalytic activity;GTP binding;GTPase activity;guanyl nucleotide binding;guanyl ribonucleotide binding;hydrolase activity;hydrolase activity, acting on acid anhydrides;hydrolase activity, acting on acid anhydrides, in phosphorus-containing anhydrides;nucleoside-triphosphatase activity;nucleotide binding;purine nucleotide binding;purine ribonucleoside triphosphate binding;purine ribonucleo…	cell part;cytoplasmic microtubule;cytoplasmic part;cytoskeletal part;cytosol;endosome;extracellular membrane-bounded organelle;extracellular organelle;extracellular region part;extracellular vesicular exosome;intracellular membrane-bounded organelle;intracellular organelle;intracellular organelle part;intracellular part;macromolecular complex;membrane-bounded organelle;membrane-bounded vesicle;mi…	Gap junction;Pathogenic Escherichia coli infection;Phagosome	Acetylation;Alternativesplicing;Completeproteome;Cytoplasm;Cytoskeleton;Directproteinsequencing;Diseasemutation;GTP-binding;Lissencephaly;Microtubule;Nucleotide-binding;Polymorphism;Referenceproteome	2.1689	1.99781	2.32287	NaN	NaN	2.79006	3.38357	NaN	2.36305	NaN	2.46148	2.34924	3.17176	NaN	NaN	2.59379	NaN	NaN	NaN	NaN
Q9P0L0	Q9P0L0	Vesicle-associated membrane protein-associated protein A	VAPA	+	Cluster -170	1.43994	0.0311676	+	Cluster -155	2.50029	0.0261091	+	Cluster -553	5.20037	0.00102479	+	Cluster -578	4.53626	0.00277895	+	Cluster -646	6.30257	0.00058427	ER Membrane	biological regulation;biosynthetic process;cell death;cell projection organization;cellular biosynthetic process;cellular component organization;cellular component organization at cellular level;cellular component organization or biogenesis;cellular component organization or biogenesis at cellular level;cellular lipid metabolic process;cellular localization;cellular macromolecule localization;cel…	binding;cytoskeletal protein binding;FFAT motif binding;microtubule binding;molecular transducer activity;protein binding;protein dimerization activity;protein domain specific binding;protein heterodimerization activity;signal transducer activity;tubulin binding	cell part;cytoplasmic part;cytoskeleton;endoplasmic reticulum;endoplasmic reticulum membrane;endoplasmic reticulum part;Golgi apparatus part;Golgi membrane;integral to membrane;intracellular membrane-bounded organelle;intracellular non-membrane-bounded organelle;intracellular organelle;intracellular organelle part;intracellular part;intrinsic to membrane;membrane;membrane part;membrane-bounded or…	Tight junction	3D-structure;Acetylation;Alternativesplicing;Coiledcoil;Completeproteome;Endoplasmicreticulum;Membrane;Phosphoprotein;Polymorphism;Referenceproteome;Transmembrane;Transmembranehelix	-0.0540844	0.343293	0.175745	0.214106	0.211882	0.188858	0.241185	0.298087	0.247491	0.194047	0.135412	0.10118	0.186902	0.189433	0.152404	0.360694	0.490071	0.270243	0.129276	0.171368
P18206	P18206	Vinculin	VCL	+	Cluster -170	2.9864	0.000140351	+	Cluster -155	2.94555	0.00108108	-	-	NaN	NaN	+	Cluster -577	2.82994	0.0120985	-	-	NaN	NaN	-	adherens junction assembly;adherens junction organization;anatomical structure morphogenesis;apical junction assembly;axon extension;biological adhesion;biological regulation;blood coagulation;cell activation;cell adhesion;cell growth;cell junction assembly;cell junction organization;cell projection assembly;cell projection organization;cell-cell adhesion;cell-cell junction assembly;cell-cell jun…	actin binding;alpha-catenin binding;beta-catenin binding;binding;cadherin binding;cell adhesion molecule binding;cytoskeletal protein binding;dystroglycan binding;enzyme binding;glycoprotein binding;protein binding;structural molecule activity;ubiquitin protein ligase binding	actin cytoskeleton;adherens junction;anchoring junction;cell junction;cell part;cell-cell adherens junction;cell-cell junction;cell-substrate adherens junction;cell-substrate junction;contractile fiber part;costamere;cytoplasmic part;cytoskeleton;cytosol;extracellular membrane-bounded organelle;extracellular organelle;extracellular region;extracellular region part;extracellular vesicular exosome;…	Adherens junction;Amoebiasis;Bacterial invasion of epithelial cells;Focal adhesion;Leukocyte transendothelial migration;Regulation of actin cytoskeleton;Shigellosis	3D-structure;Acetylation;Actin-binding;Alternativesplicing;Cardiomyopathy;Celladhesion;Celljunction;Cellmembrane;Completeproteome;Cytoplasm;Cytoskeleton;Directproteinsequencing;Diseasemutation;Lipoprotein;Membrane;Palmitate;Phosphoprotein;Polymorphism;Referenceproteome;Repeat	3.11654	NaN	NaN	-0.325041	0.0832635	2.34241	1.57239	NaN	-0.269632	-0.256407	1.85194	1.08415	NaN	-0.143785	-0.0506061	NaN	1.30804	NaN	-0.333424	-0.146003
Q9Y277	Q9Y277	Voltage-dependent anion-selective channel protein 3	VDAC3	+	Cluster -170	5.60145	0	+	Cluster -157	2.91522	0.00754839	+	Cluster -551	4.58308	0.000235294	+	Cluster -577	2.65782	0.00164	+	Cluster -636	4.43958	0	Mitochondrion Outer Membrane	adenine transport;cellular process;establishment of localization;nitrogen compound transport;nucleobase transport;nucleobase-containing compound transport;purine base transport;purine-containing compound transmembrane transport;transmembrane transport;transport	anion channel activity;anion transmembrane transporter activity;binding;channel activity;gated channel activity;ion channel activity;ion transmembrane transporter activity;nucleotide binding;passive transmembrane transporter activity;porin activity;substrate-specific channel activity;substrate-specific transmembrane transporter activity;substrate-specific transporter activity;transmembrane transp…	cell part;cytoplasmic part;extracellular membrane-bounded organelle;extracellular organelle;extracellular region part;extracellular vesicular exosome;intracellular membrane-bounded organelle;intracellular organelle;intracellular organelle part;intracellular part;macromolecular complex;membrane;membrane part;membrane-bounded organelle;membrane-bounded vesicle;mitochondrial membrane;mitochondrial o…	Calcium signaling pathway;Huntington's disease;Parkinson's disease	Acetylation;Alternativesplicing;Completeproteome;Iontransport;Isopeptidebond;Membrane;Mitochondrion;Mitochondrionoutermembrane;NAD;Nucleotide-binding;Phosphoprotein;Porin;Referenceproteome;Transmembrane;Transmembranebetastrand;Transport;Ublconjugation	2.32113	-0.394295	-0.578311	-1.46079	-0.682753	2.16198	-0.478506	-0.419755	-0.670931	-0.595313	1.94536	-0.833011	-0.640436	-0.575312	-0.823505	NaN	-0.560617	-0.871923	-0.643117	-0.832039
O75083	O75083	WD repeat-containing protein 1	WDR1	+	Cluster -170	2.50431	0.000220472	+	Cluster -155	3.04545	0.00466667	-	-	NaN	NaN	-	-	NaN	NaN	+	Cluster -645	1.23314	0.0198043	-	biological regulation;blood coagulation;cell activation;cellular process;coagulation;establishment of localization;establishment of localization in cell;exocytosis;hemostasis;multicellular organismal process;neurological system process;platelet activation;platelet degranulation;regulation of biological process;regulation of biological quality;regulation of body fluid levels;regulation of cell dev…		actin filament;cell junction;cell part;cell projection;cytoplasm;cytoplasmic part;cytoskeletal part;cytosol;extracellular membrane-bounded organelle;extracellular organelle;extracellular region;extracellular region part;extracellular vesicular exosome;intracellular non-membrane-bounded organelle;intracellular organelle;intracellular organelle part;intracellular part;macromolecular complex;membran…		Acetylation;Actin-binding;Alternativesplicing;Celljunction;Cellprojection;Completeproteome;Cytoplasm;Cytoskeleton;Directproteinsequencing;Phosphoprotein;Polymorphism;Referenceproteome;Repeat;WDrepeat	2.58762	0.410179	NaN	NaN	-0.193078	2.25223	0.712693	NaN	NaN	-0.15562	1.08403	0.168025	NaN	-0.181929	0.0677271	1.56687	0.629746	NaN	-0.20989	-0.252779
P62258	P62258	14-3-3 protein epsilon	YWHAE	+	Cluster -170	3.79002	0	+	Cluster -155	2.21463	0.0220408	-	-	NaN	NaN	-	-	NaN	NaN	-	-	NaN	NaN	Large Protein Complex	anatomical structure development;apoptosis;biological regulation;biosynthetic process;cell cycle;cell cycle process;cell death;cell migration;cell motility;cell surface receptor linked signaling pathway;cellular biosynthetic process;cellular chemical homeostasis;cellular component movement;cellular component organization;cellular component organization at cellular level;cellular component organiz…	amine binding;amino acid binding;antigen binding;binding;carboxylic acid binding;channel regulator activity;enzyme binding;histone deacetylase binding;ion channel binding;MHC class II protein complex binding;MHC protein complex binding;phosphoprotein binding;phosphoserine binding;potassium channel regulator activity;protein binding;protein dimerization activity;protein heterodimerization activity…	adherens junction;anchoring junction;axon;cell junction;cell part;cell projection;cell-substrate adherens junction;cell-substrate junction;cytoplasmic membrane-bounded vesicle;cytoplasmic part;cytoplasmic vesicle;cytoplasmic vesicle membrane;cytoplasmic vesicle part;cytoskeletal part;cytosol;extracellular membrane-bounded organelle;extracellular organelle;extracellular region part;extracellular v…	Cell cycle;Neurotrophin signaling pathway;Oocyte meiosis	3D-structure;Acetylation;Alternativesplicing;Completeproteome;Cytoplasm;Directproteinsequencing;Host-virusinteraction;Phosphoprotein;Referenceproteome	2.68131	0.269338	0.040126	0.0789293	0.0508611	1.71085	0.3191	-0.0246034	0.0241791	0.11516	1.82347	0.0841502	0.0217458	0.185884	0.172262	2.71795	0.635495	0.16075	0.24768	0.294155
P63104	P63104	14-3-3 protein zeta/delta	YWHAZ	+	Cluster -170	7.32915	0	+	Cluster -155	3.48065	0	-	-	NaN	NaN	-	-	NaN	NaN	-	-	NaN	NaN	Large Protein Complex	amine transport;apoptosis;biological regulation;biosynthetic process;blood coagulation;cell activation;cell death;cellular biosynthetic process;cellular component assembly;cellular component assembly at cellular level;cellular component organization;cellular component organization at cellular level;cellular component organization or biogenesis;cellular component organization or biogenesis at cell…	binding;enzyme binding;identical protein binding;kinase binding;protein binding;protein kinase binding;transcription factor binding;ubiquitin protein ligase binding	adherens junction;anchoring junction;blood microparticle;cell junction;cell leading edge;cell part;cell-substrate adherens junction;cell-substrate junction;cytoplasm;cytoplasmic membrane-bounded vesicle;cytoplasmic part;cytoplasmic vesicle;cytoplasmic vesicle membrane;cytoplasmic vesicle part;cytoskeletal part;cytosol;extracellular membrane-bounded organelle;extracellular organelle;extracellular …	Cell cycle;Neurotrophin signaling pathway;Oocyte meiosis	3D-structure;Acetylation;Alternativesplicing;Completeproteome;Cytoplasm;Directproteinsequencing;Phosphoprotein;Referenceproteome	2.2587	1.99326	0.0292936	-0.216113	-0.173767	1.6858	-0.0482362	0.120843	-0.254957	-0.276556	1.53667	1.47602	0.528178	-0.119423	-0.140909	1.21464	0.801732	-0.0374524	-0.0264459	-0.152118
Q16181;Q6ZU15	Q16181	Septin-7	2007-09-01	-	-	NaN	NaN	+	Cluster -155	2.24092	0.0112877	-	-	NaN	NaN	-	-	NaN	NaN	-	-	NaN	NaN	Large Protein Complex	anatomical structure morphogenesis;biological regulation;cell cycle phase;cell cycle process;cell part morphogenesis;cell projection morphogenesis;cell projection organization;cellular component assembly;cellular component morphogenesis;cellular component organization;cellular component organization at cellular level;cellular component organization or biogenesis;cellular component organization or…	binding;GTP binding;guanyl nucleotide binding;guanyl ribonucleotide binding;identical protein binding;nucleotide binding;protein binding;purine nucleotide binding;purine ribonucleoside triphosphate binding;purine ribonucleotide binding;ribonucleotide binding;structural molecule activity	actin cytoskeleton;actin filament bundle;actomyosin;axon part;axon terminus;axoneme;cell cortex part;cell division site part;cell part;cell projection part;chromosomal part;cleavage furrow;condensed chromosome kinetochore;cytoplasm;cytoplasmic part;cytoskeletal part;cytoskeleton;extracellular membrane-bounded organelle;extracellular organelle;extracellular region part;extracellular vesicular exos…		3D-structure;Acetylation;Alternativesplicing;Cellcycle;Celldivision;Cellprojection;Centromere;Chromosome;Cilium;Coiledcoil;Completeproteome;Cytoplasm;Cytoskeleton;GTP-binding;Kinetochore;Mitosis;Nucleotide-binding;Phosphoprotein;Referenceproteome	1.2557	0.378776	0.313782	0.228875	NaN	NaN	0.826975	0.240435	0.00852261	-0.00403388	2.4649	NaN	0.290798	0.244771	0.162396	NaN	0.993925	0.286744	0.244275	0.38743
O15439	O15439	Multidrug resistance-associated protein 4	ABCC4	-	-	NaN	NaN	+	Cluster -155	1.58861	0.0471788	-	-	NaN	NaN	+	Cluster -578	2.36799	0.0030936	+	Cluster -646	1.54209	0.00850891	-	biological regulation;blood coagulation;cell activation;cellular process;coagulation;establishment of localization;establishment of localization in cell;exocytosis;hemostasis;metabolic process;multicellular organismal process;oxidation-reduction process;platelet activation;platelet degranulation;positive regulation of biological process;positive regulation of cell proliferation;positive regulatio…	15-hydroxyprostaglandin dehydrogenase (NAD+) activity;active transmembrane transporter activity;adenyl nucleotide binding;adenyl ribonucleotide binding;ATP binding;ATPase activity;ATPase activity, coupled;ATPase activity, coupled to movement of substances;ATPase activity, coupled to transmembrane movement of substances;binding;catalytic activity;hydrolase activity;hydrolase activity, acting on ac…	basolateral plasma membrane;cell part;cytoplasmic part;cytoplasmic vesicle membrane;cytoplasmic vesicle part;integral to membrane;intracellular organelle part;intracellular part;intrinsic to membrane;membrane;membrane part;organelle membrane;organelle part;plasma membrane;plasma membrane part;platelet dense granule membrane;secretory granule membrane;vesicle membrane	ABC transporters;Bile secretion	Alternativesplicing;ATP-binding;Completeproteome;Glycoprotein;Membrane;Nucleotide-binding;Phosphoprotein;Polymorphism;Referenceproteome;Repeat;Transmembrane;Transmembranehelix;Transport	NaN	0.688869	0.431948	0.48078	0.358657	NaN	0.30381	0.339601	0.361416	0.24448	NaN	0.124299	-1.33371	NaN	0.370545	NaN	0.87464	NaN	0.585475	NaN
P28288	P28288	ATP-binding cassette sub-family D member 3	ABCD3	-	-	NaN	NaN	+	Cluster -155	2.03131	0.0275478	-	-	NaN	NaN	-	-	NaN	NaN	-	-	NaN	NaN	Peroxisome	carboxylic acid catabolic process;carboxylic acid metabolic process;catabolic process;cellular catabolic process;cellular component organization;cellular component organization at cellular level;cellular component organization or biogenesis;cellular component organization or biogenesis at cellular level;cellular ketone metabolic process;cellular lipid catabolic process;cellular lipid metabolic pr…	active transmembrane transporter activity;adenyl nucleotide binding;adenyl ribonucleotide binding;ATP binding;ATPase activity;ATPase activity, coupled;ATPase activity, coupled to movement of substances;ATPase activity, coupled to transmembrane movement of substances;binding;catalytic activity;hydrolase activity;hydrolase activity, acting on acid anhydrides;hydrolase activity, acting on acid anhyd…	cell part;cytoplasmic part;cytosol;integral to membrane;intracellular membrane-bounded organelle;intracellular organelle;intracellular organelle lumen;intracellular organelle part;intracellular part;intrinsic to membrane;membrane;membrane part;membrane-bounded organelle;membrane-enclosed lumen;microbody;microbody lumen;microbody membrane;microbody part;mitochondrial inner membrane;mitochondrial m…	ABC transporters;Peroxisome	Acetylation;Alternativesplicing;ATP-binding;Completeproteome;Glycoprotein;Membrane;Nucleotide-binding;Peroxisome;Phosphoprotein;Polymorphism;Referenceproteome;Transmembrane;Transmembranehelix;Transport	NaN	0.554316	0.0244579	0.16694	0.294367	NaN	0.233922	0.186738	0.157753	0.0667748	NaN	0.0105122	0.0157679	0.207145	0.298389	NaN	0.698483	0.0472639	0.00410306	0.0827286
Q9UNQ0	Q9UNQ0	ATP-binding cassette sub-family G member 2	ABCG2	-	-	NaN	NaN	+	Cluster -157	2.38097	0.0159494	+	Cluster -551	2.05248	0.00162376	-	-	NaN	NaN	-	-	NaN	NaN	-	biological regulation;cation homeostasis;cellular cation homeostasis;cellular chemical homeostasis;cellular homeostasis;cellular ion homeostasis;cellular iron ion homeostasis;cellular metabolic process;cellular metal ion homeostasis;cellular nitrogen compound metabolic process;cellular process;chemical homeostasis;cofactor transport;drug transmembrane transport;drug transport;establishment of loc…	active transmembrane transporter activity;adenyl nucleotide binding;adenyl ribonucleotide binding;ATP binding;ATPase activity;ATPase activity, coupled;ATPase activity, coupled to movement of substances;ATPase activity, coupled to transmembrane movement of substances;binding;catalytic activity;cofactor transporter activity;drug transmembrane transporter activity;heme transporter activity;hydrolase…	cell part;cytoplasmic part;integral to membrane;intracellular membrane-bounded organelle;intracellular organelle;intracellular organelle part;intracellular part;intrinsic to membrane;membrane;membrane part;membrane-bounded organelle;mitochondrial membrane;mitochondrial part;nuclear part;nucleoplasm;nucleus;organelle;organelle membrane;organelle part;plasma membrane	ABC transporters;Bile secretion	Alternativesplicing;ATP-binding;Cellmembrane;Completeproteome;Disulfidebond;Glycoprotein;Membrane;Mitochondrion;Nucleotide-binding;Polymorphism;Referenceproteome;Transmembrane;Transmembranehelix;Transport	NaN	-0.705934	-0.983021	NaN	NaN	NaN	-1.00813	-0.840685	NaN	NaN	NaN	-1.14646	-1.13007	NaN	NaN	NaN	-0.664665	NaN	NaN	NaN
P23526	P23526	Adenosylhomocysteinase	AHCY	-	-	NaN	NaN	+	Cluster -155	10.4963	0	-	-	NaN	NaN	-	-	NaN	NaN	-	-	NaN	NaN	-	amine metabolic process;carboxylic acid metabolic process;cellular amine metabolic process;cellular amino acid metabolic process;cellular ketone metabolic process;cellular metabolic process;cellular modified amino acid metabolic process;cellular nitrogen compound metabolic process;cellular process;coenzyme metabolic process;cofactor metabolic process;heterocycle metabolic process;metabolic proces…	adenosylhomocysteinase activity;catalytic activity;hydrolase activity;hydrolase activity, acting on ether bonds;trialkylsulfonium hydrolase activity	cell part;cytoplasm;cytoplasmic membrane-bounded vesicle;cytoplasmic part;cytoplasmic vesicle;cytosol;extracellular membrane-bounded organelle;extracellular organelle;extracellular region part;extracellular vesicular exosome;intracellular membrane-bounded organelle;intracellular organelle;intracellular part;melanosome;membrane-bounded organelle;membrane-bounded vesicle;organelle;pigment granule;v…	Cysteine and methionine metabolism	3D-structure;Acetylation;Alternativesplicing;Completeproteome;Cytoplasm;Directproteinsequencing;Diseasemutation;Hydrolase;NAD;One-carbonmetabolism;Polymorphism;Referenceproteome	NaN	3.02034	NaN	-0.175045	-0.141171	NaN	2.98725	NaN	-0.00662125	-0.345056	NaN	2.70097	NaN	-0.0980152	-0.0464211	NaN	2.99597	NaN	NaN	0.0176069
O95782	O95782	AP-2 complex subunit alpha-1	AP2A1	-	-	NaN	NaN	+	Cluster -157	4.59002	0	+	Cluster -551	5.71926	0	+	Cluster -577	3.93921	0.000615385	-	-	NaN	NaN	Plasma membrane	antigen processing and presentation;antigen processing and presentation of exogenous antigen;antigen processing and presentation of exogenous peptide antigen;antigen processing and presentation of exogenous peptide antigen via MHC class II;antigen processing and presentation of peptide antigen;antigen processing and presentation of peptide antigen via MHC class II;antigen processing and presentat…	binding;enzyme binding;kinase binding;protein binding;protein kinase binding;protein transporter activity;substrate-specific transporter activity;transporter activity	AP-2 adaptor complex;apical plasma membrane;AP-type membrane coat adaptor complex;basolateral plasma membrane;cell part;clathrin adaptor complex;clathrin coat;clathrin coat of trans-Golgi network vesicle;clathrin coated vesicle membrane;clathrin vesicle coat;clathrin-coated endocytic vesicle membrane;coated vesicle membrane;cytoplasmic part;cytoplasmic vesicle membrane;cytoplasmic vesicle part;cy…	Endocrine and other factor-regulated calcium reabsorption;Endocytosis;Huntington's disease	Alternativesplicing;Cellmembrane;Coatedpit;Completeproteome;Endocytosis;Membrane;Phosphoprotein;Polymorphism;Proteintransport;Referenceproteome;Transport	NaN	-0.523161	-0.390338	-0.722991	NaN	NaN	-0.210763	-0.588517	-0.887681	NaN	NaN	-0.36614	-0.546462	-0.91173	-0.347779	NaN	-0.477677	-0.536948	-0.637935	NaN
P27695	P27695	DNA-(apurinic or apyrimidinic site) lyase;DNA-(apurinic or apyrimidinic site) lyase, mitochondrial	APEX1	-	-	NaN	NaN	+	Cluster -155	2.60057	0.00923077	+	Cluster -553	2.50019	0.00206573	+	Cluster -578	2.04758	0.00794406	+	Cluster -646	1.35471	0.0298582	-	aging;anatomical structure homeostasis;base-excision repair;biological regulation;biosynthetic process;cell cycle;cell redox homeostasis;cellular biosynthetic process;cellular component organization;cellular component organization at cellular level;cellular component organization or biogenesis;cellular component organization or biogenesis at cellular level;cellular homeostasis;cellular macromolec…	3'-5' exonuclease activity;3'-5'-exodeoxyribonuclease activity;binding;carbon-oxygen lyase activity;catalytic activity;cation binding;chromatin binding;chromatin DNA binding;damaged DNA binding;deoxyribonuclease activity;DNA binding;DNA N-glycosylase activity;DNA-(apurinic or apyrimidinic site) lyase activity;double-stranded DNA specific 3'-5' exodeoxyribonuclease activity;double-stranded DNA spe…	cell part;centrosome;cytoplasm;cytoplasmic part;cytoskeletal part;endoplasmic reticulum;intracellular membrane-bounded organelle;intracellular non-membrane-bounded organelle;intracellular organelle;intracellular organelle part;intracellular part;macromolecular complex;membrane-bounded organelle;microtubule organizing center;mitochondrion;non-membrane-bounded organelle;nuclear body;nuclear part;nu…	Base excision repair	3D-structure;Acetylation;Activator;Cleavageonpairofbasicresidues;Completeproteome;Cytoplasm;Directproteinsequencing;Disulfidebond;DNA-binding;DNAdamage;DNArecombination;DNArepair;Endonuclease;Endoplasmicreticulum;Exonuclease;Hydrolase;Lyase;Magnesium;Metal-binding;Mitochondrion;Nuclease;Nucleus;Phosphoprotein;Polymorphism;Referenceproteome;Repressor;RNA-binding;S-nitrosylation;Transcription;Trans…	NaN	0.576841	0.240878	0.303971	0.175745	NaN	0.358029	0.34896	0.346628	0.222364	NaN	0.457633	0.566335	0.586558	0.453893	NaN	0.998472	0.673555	0.546941	0.284194
P04114	P04114	Apolipoprotein B-100;Apolipoprotein B-48	APOB	-	-	NaN	NaN	+	Cluster -155	12.3014	0	+	Cluster -553	7.55375	0	-	-	NaN	NaN	-	-	NaN	NaN	-	acylglycerol catabolic process;acylglycerol metabolic process;alcohol metabolic process;anatomical structure development;anatomical structure morphogenesis;artery morphogenesis;biological regulation;biosynthetic process;blood coagulation;blood vessel morphogenesis;catabolic process;cell migration;cell motility;cellular biosynthetic process;cellular catabolic process;cellular component assembly;ce…	binding;carbohydrate binding;cholesterol transporter activity;enzyme binding;glycosaminoglycan binding;heparin binding;lipase binding;lipid binding;lipid transporter activity;lipoprotein particle receptor binding;low-density lipoprotein particle receptor binding;pattern binding;phospholipid binding;polysaccharide binding;protein binding;receptor binding;sterol transporter activity;substrate-speci…	actin cytoskeleton;cell body;cell part;chylomicron;chylomicron remnant;clathrin coated vesicle membrane;clathrin-coated endocytic vesicle membrane;coated vesicle membrane;cytoplasm;cytoplasmic membrane-bounded vesicle lumen;cytoplasmic part;cytoplasmic vesicle membrane;cytoplasmic vesicle part;cytoskeleton;cytosol;early endosome;endocytic vesicle lumen;endocytic vesicle membrane;endoplasmic retic…	Fat digestion and absorption;Vitamin digestion and absorption	Acetylation;Atherosclerosis;Cholesterolmetabolism;Chylomicron;Completeproteome;Cytoplasm;Directproteinsequencing;Diseasemutation;Disulfidebond;Glycoprotein;Heparin-binding;LDL;Lipidmetabolism;Lipidtransport;Lipoprotein;Palmitate;Phosphoprotein;Polymorphism;Referenceproteome;RNAediting;Secreted;Signal;Steroidmetabolism;Sterolmetabolism;Transport;VLDL	NaN	5.82125	3.23175	-0.11703	NaN	3.14765	5.57347	3.2558	NaN	NaN	NaN	5.91502	3.81344	1.9149	NaN	NaN	5.13624	2.67761	NaN	0.561771
Q92974	Q92974	Rho guanine nucleotide exchange factor 2	ARHGEF2	-	-	NaN	NaN	+	Cluster -155	2.95209	0.0032381	-	-	NaN	NaN	-	-	NaN	NaN	-	-	NaN	NaN	-	actin cytoskeleton organization;actin filament organization;actin filament-based process;anatomical structure morphogenesis;biological regulation;cell cycle phase;cell cycle process;cell division;cell morphogenesis;cell surface receptor linked signaling pathway;cellular component morphogenesis;cellular component organization;cellular component organization at cellular level;cellular component org…	binding;cation binding;cytoskeletal protein binding;enzyme binding;enzyme regulator activity;GTPase binding;GTPase regulator activity;guanyl-nucleotide exchange factor activity;ion binding;metal ion binding;microtubule binding;nucleoside-triphosphatase regulator activity;protein binding;Rac GTPase binding;Rac guanyl-nucleotide exchange factor activity;Ras GTPase binding;Ras guanyl-nucleotide exch…	adherens junction;anchoring junction;cell body;cell junction;cell part;cell projection membrane;cell projection part;cell-cell junction;cell-substrate adherens junction;cell-substrate junction;cytoplasm;cytoplasmic membrane-bounded vesicle;cytoplasmic part;cytoplasmic vesicle;cytoskeletal part;cytoskeleton;cytosol;dendritic shaft;focal adhesion;Golgi apparatus;intracellular membrane-bounded organ…	Pathogenic Escherichia coli infection	Acetylation;Alternativesplicing;Cellcycle;Celldivision;Celljunction;Cellmembrane;Cellprojection;Coiledcoil;Completeproteome;Cytoplasm;Cytoplasmicvesicle;Cytoskeleton;Golgiapparatus;Guanine-nucleotidereleasingfactor;Immunity;Innateimmunity;Membrane;Metal-binding;Microtubule;Mitosis;Phosphoprotein;Referenceproteome;Tightjunction;Zinc;Zinc-finger	NaN	1.0331	0.355313	NaN	NaN	NaN	0.686893	0.487702	NaN	NaN	NaN	0.856528	-0.136979	NaN	NaN	NaN	0.792257	-0.161049	NaN	NaN
O15144	O15144	Actin-related protein 2/3 complex subunit 2	ARPC2	-	-	NaN	NaN	+	Cluster -155	2.42553	0.0493077	-	-	NaN	NaN	-	-	NaN	NaN	-	-	NaN	NaN	Large Protein Complex	actin cytoskeleton organization;actin filament organization;actin filament-based process;actin nucleation;Arp2/3 complex-mediated actin nucleation;axon guidance;biological regulation;cell surface receptor linked signaling pathway;cellular component movement;cellular component organization;cellular component organization at cellular level;cellular component organization or biogenesis;cellular comp…	structural constituent of cytoskeleton;structural molecule activity	actin cytoskeleton;adherens junction;anchoring junction;Arp2/3 protein complex;cell junction;cell leading edge;cell part;cell projection;cell-substrate adherens junction;cell-substrate junction;cytoplasm;cytoplasmic part;cytoskeletal part;cytoskeleton;cytosol;endosome;extracellular membrane-bounded organelle;extracellular organelle;extracellular region part;extracellular vesicular exosome;focal a…	Bacterial invasion of epithelial cells;Fc gamma R-mediated phagocytosis;Pathogenic Escherichia coli infection;Regulation of actin cytoskeleton;Shigellosis	Acetylation;Actin-binding;Celljunction;Cellprojection;Completeproteome;Cytoplasm;Cytoskeleton;Directproteinsequencing;Referenceproteome;Synapse;Synaptosome	3.13962	0.132293	NaN	NaN	-0.189413	NaN	0.128708	NaN	NaN	NaN	NaN	NaN	NaN	NaN	-0.404249	NaN	0.127242	NaN	NaN	-0.349705
Q12797	Q12797	Aspartyl/asparaginyl beta-hydroxylase	ASPH	-	-	NaN	NaN	+	Cluster -155	2.64913	0.0162469	+	Cluster -553	7.95978	0	+	Cluster -578	4.57631	0.00111111	+	Cluster -646	3.54636	0.000176991	ER Membrane	activation of store-operated calcium channel activity;anatomical structure development;anatomical structure morphogenesis;appendage morphogenesis;biological regulation;calcium ion transmembrane transport;calcium ion transport;calcium-mediated signaling;cation transport;cellular macromolecule metabolic process;cellular metabolic process;cellular process;cellular protein metabolic process;cellular …	binding;calcium ion binding;catalytic activity;cation binding;electron carrier activity;ion binding;ion channel binding;metal ion binding;oxidoreductase activity;oxidoreductase activity, acting on paired donors, with incorporation or reduction of molecular oxygen;oxidoreductase activity, acting on paired donors, with incorporation or reduction of molecular oxygen, 2-oxoglutarate as one donor, and…	calcium channel complex;cation channel complex;cell cortex part;cell part;cortical endoplasmic reticulum;cytoplasmic part;endoplasmic reticulum;endoplasmic reticulum lumen;endoplasmic reticulum membrane;endoplasmic reticulum part;integral to endoplasmic reticulum membrane;integral to membrane;integral to organelle membrane;intracellular membrane-bounded organelle;intracellular organelle;intracell…		3D-structure;Alternativesplicing;Calcium;Completeproteome;Dioxygenase;Diseasemutation;Disulfidebond;Endoplasmicreticulum;Glycoprotein;Iron;Membrane;Metal-binding;Oxidoreductase;Phosphoprotein;Polymorphism;Referenceproteome;Repeat;Sarcoplasmicreticulum;Signal-anchor;TPRrepeat;Transmembrane;Transmembranehelix	NaN	0.409891	0.264478	0.0786247	0.257597	NaN	0.22361	0.330774	0.334189	0.207028	NaN	0.231803	0.28502	0.280107	-0.0130691	NaN	0.282544	0.299773	0.237439	0.443909
Q8NBU5	Q8NBU5	ATPase family AAA domain-containing protein 1	ATAD1	-	-	NaN	NaN	+	Cluster -157	1.71123	0.0469474	+	Cluster -551	2.92326	0.00141615	+	Cluster -577	3.11914	0.0012	+	Cluster -636	1.50895	0.00513253	-	behavior;biological regulation;cellular component organization;cellular component organization at cellular level;cellular component organization or biogenesis;cellular component organization or biogenesis at cellular level;cellular process;cognition;cytoplasmic microtubule organization;cytoskeleton organization;learning;learning or memory;memory;metabolic process;microtubule cytoskeleton organiza…	adenyl nucleotide binding;adenyl ribonucleotide binding;ATP binding;ATPase activity;ATPase activity, coupled;binding;catalytic activity;hydrolase activity;hydrolase activity, acting on acid anhydrides;hydrolase activity, acting on acid anhydrides, in phosphorus-containing anhydrides;microtubule-severing ATPase activity;nucleoside-triphosphatase activity;nucleotide binding;purine nucleotide bindin…	cell junction;cell part;cytoplasmic part;intracellular membrane-bounded organelle;intracellular organelle;intracellular organelle part;intracellular part;membrane;membrane-bounded organelle;microbody;microbody membrane;microbody part;mitochondrion;nucleus;organelle;organelle membrane;organelle part;peroxisomal membrane;peroxisomal part;postsynaptic membrane;synapse part;synaptic membrane		Alternativesplicing;ATP-binding;Celljunction;Cellmembrane;Completeproteome;Hydrolase;Isopeptidebond;Membrane;Nucleotide-binding;Peroxisome;Polymorphism;Postsynapticcellmembrane;Referenceproteome;Synapse;Ublconjugation	NaN	-0.636358	-0.607863	NaN	-0.620023	NaN	-0.686971	-0.478092	-1.04236	-0.45607	NaN	-1.02885	-0.817705	-1.45938	-1.39358	NaN	-0.63988	-0.85822	-1.00187	NaN
Q9NVI7	Q9NVI7	ATPase family AAA domain-containing protein 3A	ATAD3A	-	-	NaN	NaN	+	Cluster -155	3.08607	0.00555556	+	Cluster -553	3.84429	0.00106061	+	Cluster -578	5.49455	0.00155102	+	Cluster -646	5.52245	0.000224	-	biological regulation;cell growth;cellular process;growth;negative regulation of apoptosis;negative regulation of biological process;negative regulation of cell death;negative regulation of cellular process;negative regulation of programmed cell death;regulation of apoptosis;regulation of biological process;regulation of cell death;regulation of cellular process;regulation of programmed cell death	adenyl nucleotide binding;adenyl ribonucleotide binding;ATP binding;binding;nucleotide binding;purine nucleotide binding;purine ribonucleoside triphosphate binding;purine ribonucleotide binding;ribonucleotide binding	cell part;cytoplasmic part;integral to membrane;intracellular membrane-bounded organelle;intracellular non-membrane-bounded organelle;intracellular organelle;intracellular organelle part;intracellular part;intrinsic to membrane;membrane;membrane part;membrane-bounded organelle;mitochondrial inner membrane;mitochondrial membrane;mitochondrial nucleoid;mitochondrial part;mitochondrion;non-membrane-…		Acetylation;Alternativesplicing;ATP-binding;Coiledcoil;Completeproteome;Directproteinsequencing;Membrane;Mitochondrion;Mitochondrioninnermembrane;Mitochondrionnucleoid;Nucleotide-binding;Polymorphism;Referenceproteome;Transmembrane;Transmembranehelix	NaN	0.458446	0.330828	0.271949	0.249016	NaN	0.375179	0.35949	0.345198	0.307466	NaN	0.141971	0.196244	0.228757	0.276695	NaN	0.512967	0.185081	0.2601	0.171401
P98196	P98196	Probable phospholipid-transporting ATPase IH	ATP11A	-	-	NaN	NaN	+	Cluster -157	2.1595	0.0197895	-	-	NaN	NaN	-	-	NaN	NaN	-	-	NaN	NaN	-	biological regulation;cellular component organization;cellular component organization or biogenesis;cellular membrane organization;cellular process;establishment of localization;lipid translocation;lipid transport;membrane organization;organic substance transport;phospholipid translocation;phospholipid transport;regulation of biological quality;regulation of membrane lipid distribution;transport	adenyl nucleotide binding;adenyl ribonucleotide binding;ATP binding;ATPase activity;ATPase activity, coupled;ATPase activity, coupled to movement of substances;binding;catalytic activity;cation binding;hydrolase activity;hydrolase activity, acting on acid anhydrides;hydrolase activity, acting on acid anhydrides, in phosphorus-containing anhydrides;ion binding;lipid transporter activity;magnesium …	cell part;cytoplasmic part;early endosome;endoplasmic reticulum;endosome;integral to membrane;intracellular membrane-bounded organelle;intracellular organelle;intracellular organelle part;intracellular part;intrinsic to membrane;lysosomal membrane;membrane;membrane part;membrane-bounded organelle;organelle;organelle membrane;organelle part;plasma membrane;recycling endosome;vacuolar membrane;vacu…		ATP-binding;Cellmembrane;Completeproteome;Endoplasmicreticulum;Endosome;Hydrolase;Lipidtransport;Magnesium;Membrane;Metal-binding;Nucleotide-binding;Polymorphism;Referenceproteome;Transmembrane;Transmembranehelix;Transport	NaN	-0.518032	NaN	NaN	NaN	NaN	-0.808756	NaN	NaN	NaN	NaN	-1.06805	-1.24586	NaN	NaN	NaN	-0.872317	NaN	NaN	NaN
Q93050	Q93050	V-type proton ATPase 116 kDa subunit a isoform 1	ATP6V0A1	-	-	NaN	NaN	+	Cluster -157	1.84185	0.0423056	-	-	NaN	NaN	-	-	NaN	NaN	-	-	NaN	NaN	Endosome	ATP biosynthetic process;ATP hydrolysis coupled proton transport;ATP metabolic process;ATP synthesis coupled proton transport;biological regulation;biosynthetic process;cation homeostasis;cation transport;cell surface receptor linked signaling pathway;cellular biosynthetic process;cellular cation homeostasis;cellular chemical homeostasis;cellular component assembly;cellular component assembly at …	active transmembrane transporter activity;ATPase activity;ATPase activity, coupled;ATPase activity, coupled to movement of substances;ATPase activity, coupled to transmembrane movement of ions;ATPase activity, coupled to transmembrane movement of substances;ATPase binding;binding;catalytic activity;cation transmembrane transporter activity;cation-transporting ATPase activity;enzyme binding;hydrog…	cell part;cytoplasm;cytoplasmic membrane-bounded vesicle;cytoplasmic part;cytoplasmic vesicle;cytoplasmic vesicle membrane;cytoplasmic vesicle part;endocytic vesicle membrane;endosomal part;endosome membrane;extracellular membrane-bounded organelle;extracellular organelle;extracellular region part;extracellular vesicular exosome;Golgi apparatus;integral to membrane;intracellular membrane-bounded …	Collecting duct acid secretion;Epithelial cell signaling in Helicobacter pylori infection;ko05152;Lysosome;Oxidative phosphorylation;Phagosome;Rheumatoid arthritis;Vibrio cholerae infection	Alternativesplicing;Completeproteome;Cytoplasmicvesicle;Hydrogeniontransport;Iontransport;Membrane;Phosphoprotein;Referenceproteome;Transmembrane;Transmembranehelix;Transport	NaN	-0.471968	NaN	NaN	NaN	NaN	-0.802814	-0.938323	NaN	NaN	NaN	-0.864572	-1.04733	NaN	NaN	NaN	-0.334683	NaN	NaN	NaN
P21281;P15313	P21281	V-type proton ATPase subunit B, brain isoform	ATP6V1B2	-	-	NaN	NaN	+	Cluster -155	2.03394	0.0281653	-	-	NaN	NaN	-	-	NaN	NaN	-	-	NaN	NaN	Endosome	ATP hydrolysis coupled proton transport;ATP metabolic process;biological regulation;cation homeostasis;cation transport;cell surface receptor linked signaling pathway;cellular cation homeostasis;cellular chemical homeostasis;cellular component organization;cellular component organization at cellular level;cellular component organization or biogenesis;cellular component organization or biogenesis …	active transmembrane transporter activity;adenyl nucleotide binding;adenyl ribonucleotide binding;ATP binding;ATPase activity;ATPase activity, coupled;ATPase activity, coupled to movement of substances;ATPase activity, coupled to transmembrane movement of ions;ATPase activity, coupled to transmembrane movement of substances;binding;catalytic activity;cation transmembrane transporter activity;cati…	cell part;cell projection;cytoplasmic membrane-bounded vesicle;cytoplasmic part;cytoplasmic vesicle;cytosol;endomembrane system;extracellular membrane-bounded organelle;extracellular organelle;extracellular region part;extracellular vesicular exosome;integral to membrane;intracellular membrane-bounded organelle;intracellular organelle;intracellular organelle part;intracellular part;intrinsic to m…	Collecting duct acid secretion;Epithelial cell signaling in Helicobacter pylori infection;Oxidative phosphorylation;Phagosome;Rheumatoid arthritis;Vibrio cholerae infection	Completeproteome;Hydrogeniontransport;Hydrolase;Iontransport;Membrane;Referenceproteome;Transport	NaN	0.59416	NaN	NaN	NaN	NaN	0.353303	NaN	NaN	NaN	NaN	0.133021	NaN	NaN	NaN	NaN	0.768052	NaN	NaN	NaN
P21283;Q8NEY4	P21283	V-type proton ATPase subunit C 1	ATP6V1C1	-	-	NaN	NaN	+	Cluster -155	1.83353	0.0446027	-	-	NaN	NaN	-	-	NaN	NaN	-	-	NaN	NaN	Endosome	ATP hydrolysis coupled proton transport;biological regulation;cation homeostasis;cation transport;cell surface receptor linked signaling pathway;cellular cation homeostasis;cellular chemical homeostasis;cellular component organization;cellular component organization at cellular level;cellular component organization or biogenesis;cellular component organization or biogenesis at cellular level;cell…	active transmembrane transporter activity;ATPase activity;ATPase activity, coupled;ATPase activity, coupled to movement of substances;ATPase activity, coupled to transmembrane movement of ions;ATPase activity, coupled to transmembrane movement of ions, phosphorylative mechanism;ATPase activity, coupled to transmembrane movement of substances;catalytic activity;cation transmembrane transporter act…	apical part of cell;cell part;cytoplasmic part;cytoplasmic vesicle;cytosol;extracellular membrane-bounded organelle;extracellular organelle;extracellular region part;extracellular vesicular exosome;intracellular organelle;intracellular organelle part;intracellular part;lysosomal membrane;macromolecular complex;membrane;membrane part;membrane-bounded organelle;membrane-bounded vesicle;organelle;or…	Collecting duct acid secretion;Epithelial cell signaling in Helicobacter pylori infection;Oxidative phosphorylation;Phagosome;Rheumatoid arthritis;Vibrio cholerae infection	Acetylation;Completeproteome;Directproteinsequencing;Hydrogeniontransport;Iontransport;Referenceproteome;Transport	NaN	0.578284	NaN	NaN	NaN	NaN	0.25991	NaN	NaN	NaN	NaN	0.156852	NaN	NaN	NaN	NaN	0.603577	NaN	NaN	NaN
P35613	P35613	Basigin	BSG	-	-	NaN	NaN	+	Cluster -155	3.69524	0	+	Cluster -553	2.97665	0.00150588	-	-	NaN	NaN	-	-	NaN	NaN	Plasma membrane	anatomical structure development;anatomical structure morphogenesis;biological regulation;blood coagulation;carboxylic acid metabolic process;cell migration;cell motility;cell surface receptor linked signaling pathway;cellular component disassembly;cellular component disassembly at cellular level;cellular component movement;cellular component organization;cellular component organization at cellul…	binding;carbohydrate binding;mannose binding;monosaccharide binding;sugar binding	acrosomal membrane;adherens junction;anchoring junction;cell junction;cell part;cell-substrate adherens junction;cell-substrate junction;cytoplasmic membrane-bounded vesicle;cytoplasmic part;cytoplasmic vesicle;cytoplasmic vesicle membrane;cytoplasmic vesicle part;extracellular membrane-bounded organelle;extracellular organelle;extracellular region part;extracellular vesicular exosome;focal adhes…		3D-structure;Alternativepromoterusage;Alternativesplicing;Bloodgroupantigen;Cellmembrane;Completeproteome;Directproteinsequencing;Disulfidebond;Glycoprotein;Immunoglobulindomain;Lectin;Mannose-binding;Membrane;Phosphoprotein;Polymorphism;Referenceproteome;Signal;Transmembrane;Transmembranehelix	NaN	0.300591	0.0615109	0.0476665	0.0964063	NaN	0.568666	0.430528	0.0333185	0.0659743	NaN	0.411867	0.249565	-0.0601858	-0.0436244	NaN	0.508896	0.121581	0.127053	0.124472
Q9BRJ6	Q9BRJ6	Uncharacterized protein C7orf50	C7orf50	-	-	NaN	NaN	+	Cluster -155	1.98264	0.0228627	+	Cluster -553	2.79585	0.00145652	-	-	NaN	NaN	-	-	NaN	NaN	-					Completeproteome;Phosphoprotein;Referenceproteome	NaN	0.45595	0.40213	0.2042	NaN	NaN	0.155277	0.164092	NaN	NaN	NaN	NaN	0.3413	0.0963909	NaN	NaN	0.746374	0.501606	NaN	NaN
Q6YHK3	Q6YHK3	CD109 antigen	CD109	-	-	NaN	NaN	+	Cluster -155	4.24494	0	-	-	NaN	NaN	-	-	NaN	NaN	-	-	NaN	NaN	Plasma membrane	anatomical structure development;anatomical structure formation involved in morphogenesis;biological regulation;cellular process;developmental process;epidermis development;hair cycle process;hair follicle development;molting cycle;molting cycle process;multicellular organismal process;negative regulation of biological process;negative regulation of cell communication;negative regulation of cell …	binding;cytokine binding;endopeptidase inhibitor activity;endopeptidase regulator activity;enzyme inhibitor activity;enzyme regulator activity;growth factor binding;peptidase inhibitor activity;peptidase regulator activity;protein binding;serine-type endopeptidase inhibitor activity;transforming growth factor beta binding	anchored to membrane;cell part;cell surface;extracellular region part;extracellular space;intrinsic to membrane;membrane;membrane part;plasma membrane		Alternativesplicing;Baitregion;Cellmembrane;Completeproteome;Directproteinsequencing;Disulfidebond;Glycoprotein;GPI-anchor;Lipoprotein;Membrane;Polymorphism;Proteaseinhibitor;Referenceproteome;Serineproteaseinhibitor;Signal;Thioesterbond	NaN	1.50377	NaN	NaN	NaN	NaN	1.03342	NaN	NaN	NaN	NaN	0.972874	0.809322	NaN	NaN	NaN	1.15878	1.14446	NaN	0.515686
Q08722	Q08722	Leukocyte surface antigen CD47	CD47	-	-	NaN	NaN	+	Cluster -155	2.35559	0.0163765	+	Cluster -553	2.02094	0.00226549	-	-	NaN	NaN	-	-	NaN	NaN	Plasma membrane	biological adhesion;biological regulation;blood coagulation;cell adhesion;cell migration;cell motility;cell surface receptor linked signaling pathway;cellular component movement;cellular component organization;cellular component organization at cellular level;cellular component organization or biogenesis;cellular component organization or biogenesis at cellular level;cellular process;cellular res…	molecular transducer activity;receptor activity;signal transducer activity;signaling receptor activity;thrombospondin receptor activity	cell part;extracellular membrane-bounded organelle;extracellular organelle;extracellular region part;extracellular vesicular exosome;integral to membrane;integral to plasma membrane;intrinsic to membrane;intrinsic to plasma membrane;membrane;membrane part;membrane-bounded organelle;membrane-bounded vesicle;organelle;plasma membrane;plasma membrane part;vesicle	ECM-receptor interaction	3D-structure;Alternativesplicing;Celladhesion;Cellmembrane;Completeproteome;Directproteinsequencing;Disulfidebond;Glycoprotein;Immunoglobulindomain;Membrane;Pyrrolidonecarboxylicacid;Referenceproteome;Signal;Transmembrane;Transmembranehelix	NaN	0.648711	NaN	NaN	NaN	NaN	0.646225	0.930848	NaN	NaN	NaN	0.119808	0.175811	NaN	NaN	NaN	-0.125254	0.765548	NaN	NaN
Q9Y3Y2	Q9Y3Y2	Chromatin target of PRMT1 protein	CHTOP	-	-	NaN	NaN	+	Cluster -157	1.62785	0.0333037	-	-	NaN	NaN	-	-	NaN	NaN	-	-	NaN	NaN	-	biological regulation;biosynthetic process;cellular biosynthetic process;cellular macromolecule biosynthetic process;cellular macromolecule metabolic process;cellular metabolic process;cellular nitrogen compound metabolic process;cellular process;establishment of localization;establishment of localization in cell;establishment of RNA localization;intracellular transport;macromolecule biosynthetic…		cell part;intracellular membrane-bounded organelle;intracellular non-membrane-bounded organelle;intracellular organelle;intracellular organelle part;intracellular part;macromolecular complex;membrane-bounded organelle;non-membrane-bounded organelle;nuclear body;nuclear part;nuclear speck;nucleolus;nucleoplasm;nucleoplasm part;organelle;organelle part;protein complex;transcription export complex		Acetylation;Alternativesplicing;Completeproteome;Methylation;mRNAtransport;Nucleus;Phosphoprotein;Referenceproteome;RNA-binding;Transcription;Transcriptionregulation;Transport	NaN	-1.32176	0.0155929	NaN	NaN	NaN	-0.167615	-0.152378	NaN	NaN	NaN	-0.0912597	0.0942024	0.105489	NaN	NaN	-1.19175	-0.0878702	NaN	NaN
P12277	P12277	Creatine kinase B-type	CKB	-	-	NaN	NaN	+	Cluster -155	2.30114	0.00909091	-	-	NaN	NaN	+	Cluster -578	2.29682	0.00797173	+	Cluster -646	1.96473	0.00823773	-	amine metabolic process;anatomical structure development;anion homeostasis;biological regulation;carboxylic acid metabolic process;cellular amine metabolic process;cellular amino acid metabolic process;cellular anion homeostasis;cellular chemical homeostasis;cellular chloride ion homeostasis;cellular homeostasis;cellular ion homeostasis;cellular ketone metabolic process;cellular metabolic process…	adenyl nucleotide binding;adenyl ribonucleotide binding;ATP binding;binding;catalytic activity;creatine kinase activity;enzyme binding;kinase activity;nucleotide binding;phosphotransferase activity, nitrogenous group as acceptor;protein binding;purine nucleotide binding;purine ribonucleoside triphosphate binding;purine ribonucleotide binding;ribonucleotide binding;transferase activity;transferase…	cell part;cytoplasmic part;cytosol;extracellular membrane-bounded organelle;extracellular organelle;extracellular region part;extracellular vesicular exosome;intracellular membrane-bounded organelle;intracellular organelle;intracellular part;membrane-bounded organelle;membrane-bounded vesicle;mitochondrion;organelle;vesicle	Arginine and proline metabolism	3D-structure;ATP-binding;Completeproteome;Cytoplasm;Directproteinsequencing;Kinase;Nitration;Nucleotide-binding;Phosphoprotein;Polymorphism;Referenceproteome;Transferase	NaN	0.767192	-0.28889	0.313352	0.2878	NaN	0.255408	-0.129217	0.0676666	0.0131595	NaN	NaN	-0.209266	0.379376	0.370042	NaN	0.642167	-0.0847447	0.263837	0.374225
P13073	P13073	Cytochrome c oxidase subunit 4 isoform 1, mitochondrial	COX4I1	-	-	NaN	NaN	+	Cluster -157	2.14878	0.0293008	+	Cluster -551	5.27175	0	+	Cluster -578	4.06245	0.00215172	+	Cluster -646	4.79242	0	Mitochondrion Inner Membrane	biosynthetic process;cellular biosynthetic process;cellular macromolecule metabolic process;cellular metabolic process;cellular nitrogen compound metabolic process;cellular process;electron transport chain;gene expression;generation of precursor metabolites and energy;macromolecule metabolic process;metabolic process;nitrogen compound metabolic process;nucleic acid metabolic process;nucleobase-co…	catalytic activity;cation transmembrane transporter activity;cytochrome-c oxidase activity;heme-copper terminal oxidase activity;hydrogen ion transmembrane transporter activity;inorganic cation transmembrane transporter activity;ion transmembrane transporter activity;monovalent inorganic cation transmembrane transporter activity;oxidoreductase activity;oxidoreductase activity, acting on a heme gr…	cell part;cytoplasmic part;extracellular membrane-bounded organelle;extracellular organelle;extracellular region part;extracellular vesicular exosome;intracellular membrane-bounded organelle;intracellular organelle;intracellular organelle part;intracellular part;membrane;membrane-bounded organelle;membrane-bounded vesicle;mitochondrial inner membrane;mitochondrial membrane;mitochondrial part;mito…	Alzheimer's disease;Cardiac muscle contraction;Huntington's disease;Oxidative phosphorylation;Parkinson's disease	Acetylation;Completeproteome;Directproteinsequencing;Membrane;Mitochondrion;Mitochondrioninnermembrane;Polymorphism;Referenceproteome;Transitpeptide	NaN	-0.442758	-0.636729	0.293005	0.570036	NaN	-0.648189	-0.555522	0.281719	0.617432	NaN	-0.777451	-0.624054	0.246464	0.588313	NaN	-0.478713	-0.854474	0.418697	0.752923
P31327	P31327	Carbamoyl-phosphate synthase [ammonia], mitochondrial	CPS1	-	-	NaN	NaN	+	Cluster -157	3.23944	0.0014359	+	Cluster -550	4.05541	0.00101961	+	Cluster -572	5.76436	0.000190476	+	Cluster -644	6.45446	0	Mitochondrion Matrix	acylglycerol catabolic process;acylglycerol metabolic process;amide biosynthetic process;amine biosynthetic process;amine catabolic process;amine metabolic process;anatomical structure development;anion homeostasis;arginine biosynthetic process;arginine metabolic process;biological regulation;biosynthetic process;carbamoyl phosphate biosynthetic process;carbamoyl phosphate metabolic process;carbo…	adenyl nucleotide binding;adenyl ribonucleotide binding;amine binding;amino acid binding;ATP binding;binding;calcium ion binding;carbamoyl-phosphate synthase (ammonia) activity;carbamoyl-phosphate synthase (glutamine-hydrolyzing) activity;carbon-nitrogen ligase activity, with glutamine as amido-N-donor;carboxylic acid binding;catalytic activity;cation binding;endopeptidase activity;glutamate bind…	cell part;cytoplasmic part;intracellular non-membrane-bounded organelle;intracellular organelle;intracellular organelle lumen;intracellular organelle part;intracellular part;macromolecular complex;membrane;membrane-enclosed lumen;mitochondrial inner membrane;mitochondrial matrix;mitochondrial membrane;mitochondrial nucleoid;mitochondrial part;non-membrane-bounded organelle;nuclear part;nucleoid;n…	Alanine, aspartate and glutamate metabolism;Arginine and proline metabolism;Nitrogen metabolism	3D-structure;Acetylation;Allostericenzyme;Alternativesplicing;ATP-binding;Completeproteome;Diseasemutation;Glycoprotein;Ligase;Mitochondrion;Nucleotide-binding;Nucleus;Phosphoprotein;Polymorphism;Referenceproteome;Repeat;Transitpeptide;Ureacycle	NaN	-1.0031	-0.929109	-0.418892	-0.345396	-0.503552	-0.626299	-0.718614	-0.307312	-0.2806	NaN	-0.883855	-1.06115	-0.50457	-0.423632	NaN	-0.698752	-1.11942	-0.477781	-0.424922
Q9Y6M4;Q9HCP0	Q9Y6M4;Q9HCP0	Casein kinase I isoform gamma-3;Casein kinase I isoform gamma-1	CSNK1G3;CSNK1G1	-	-	NaN	NaN	+	Cluster -155	2.98806	0.00943284	-	-	NaN	NaN	-	-	NaN	NaN	-	-	NaN	NaN	-	biological regulation;cell surface receptor linked signaling pathway;cellular component organization;cellular component organization or biogenesis;cellular macromolecule metabolic process;cellular membrane organization;cellular metabolic process;cellular process;cellular protein metabolic process;cellular response to stimulus;endocytosis;establishment of localization;macromolecule metabolic proce…	adenyl nucleotide binding;adenyl ribonucleotide binding;ATP binding;binding;catalytic activity;kinase activity;nucleotide binding;phosphotransferase activity, alcohol group as acceptor;protein kinase activity;protein serine/threonine kinase activity;purine nucleotide binding;purine ribonucleoside triphosphate binding;purine ribonucleotide binding;ribonucleotide binding;transferase activity;transf…	cell part;cytoplasm;intracellular membrane-bounded organelle;intracellular organelle;intracellular part;membrane-bounded organelle;nucleus;organelle	Hedgehog signaling pathway	3D-structure;Acetylation;Alternativesplicing;ATP-binding;Completeproteome;Cytoplasm;Kinase;Nucleotide-binding;Phosphoprotein;Polymorphism;Referenceproteome;Serine/threonine-proteinkinase;Transferase;Wntsignalingpathway	NaN	0.626847	NaN	NaN	NaN	NaN	0.567169	NaN	NaN	NaN	NaN	0.326552	0.0270575	NaN	NaN	NaN	0.752729	NaN	NaN	NaN
Q9NVP1	Q9NVP1	ATP-dependent RNA helicase DDX18	DDX18	-	-	NaN	NaN	+	Cluster -157	1.3901	0.0476078	+	Cluster -551	2.48111	0.00326693	-	-	NaN	NaN	-	-	NaN	NaN	-	cellular macromolecule metabolic process;cellular metabolic process;cellular nitrogen compound metabolic process;cellular process;macromolecule metabolic process;metabolic process;nitrogen compound metabolic process;nucleic acid metabolic process;nucleobase-containing compound metabolic process;primary metabolic process;RNA metabolic process;RNA secondary structure unwinding	adenyl nucleotide binding;adenyl ribonucleotide binding;ATP binding;ATPase activity;ATPase activity, coupled;ATP-dependent helicase activity;ATP-dependent RNA helicase activity;binding;catalytic activity;helicase activity;hydrolase activity;hydrolase activity, acting on acid anhydrides;hydrolase activity, acting on acid anhydrides, in phosphorus-containing anhydrides;nucleoside-triphosphatase act…	cell part;cytoplasm;intracellular non-membrane-bounded organelle;intracellular organelle;intracellular organelle part;intracellular part;membrane;non-membrane-bounded organelle;nuclear part;nucleolus;organelle;organelle part		3D-structure;ATP-binding;Completeproteome;Directproteinsequencing;Helicase;Hydrolase;Nucleotide-binding;Nucleus;Polymorphism;Referenceproteome;RNA-binding	NaN	-1.71321	-0.349818	NaN	NaN	NaN	-0.269392	-0.188907	NaN	NaN	NaN	-0.163628	-0.381394	-0.82073	NaN	NaN	-1.50706	-0.371949	NaN	NaN
Q13268	Q13268	Dehydrogenase/reductase SDR family member 2, mitochondrial	DHRS2	-	-	NaN	NaN	+	Cluster -157	3.88099	0.000363636	+	Cluster -551	4.52197	0.000521739	-	-	NaN	NaN	-	-	NaN	NaN	-	biological regulation;C21-steroid hormone metabolic process;cell activation;cell differentiation;cellular developmental process;cellular hormone metabolic process;cellular metabolic process;cellular process;cellular response to chemical stimulus;cellular response to oxidative stress;cellular response to stimulus;cellular response to stress;developmental process;hormone metabolic process;immune sy…	carbonyl reductase (NADPH) activity;catalytic activity;oxidoreductase activity;oxidoreductase activity, acting on CH-OH group of donors;oxidoreductase activity, acting on the CH-OH group of donors, NAD or NADP as acceptor	cell part;cytoplasm;cytoplasmic part;envelope;extracellular membrane-bounded organelle;extracellular organelle;extracellular region part;extracellular vesicular exosome;intracellular membrane-bounded organelle;intracellular organelle;intracellular organelle lumen;intracellular organelle part;intracellular part;membrane-bounded organelle;membrane-bounded vesicle;membrane-enclosed lumen;mitochondri…		Acetylation;Alternativesplicing;Completeproteome;Directproteinsequencing;Mitochondrion;Nucleus;Oxidoreductase;Polymorphism;Referenceproteome;Transitpeptide	NaN	-0.774755	-0.378179	-0.755742	NaN	NaN	-0.590626	-0.623024	NaN	NaN	NaN	-0.597317	-0.595313	-0.861479	-0.601031	NaN	-0.313942	-0.316146	NaN	NaN
P36957	P36957	Dihydrolipoyllysine-residue succinyltransferase component of 2-oxoglutarate dehydrogenase complex, mitochondrial	DLST	-	-	NaN	NaN	+	Cluster -155	4.82364	0	+	Cluster -553	7.04289	0	+	Cluster -578	3.23345	0.0172764	-	-	NaN	NaN	Mitochondrion Matrix	acetyl-CoA catabolic process;acetyl-CoA metabolic process;amine catabolic process;amine metabolic process;aspartate family amino acid catabolic process;aspartate family amino acid metabolic process;carboxylic acid catabolic process;carboxylic acid metabolic process;catabolic process;cellular amine metabolic process;cellular amino acid catabolic process;cellular amino acid metabolic process;cellul…	catalytic activity;dihydrolipoyllysine-residue succinyltransferase activity;S-acyltransferase activity;S-succinyltransferase activity;succinyltransferase activity;transferase activity;transferase activity, transferring acyl groups;transferase activity, transferring acyl groups other than amino-acyl groups	cell part;cytoplasmic part;extracellular membrane-bounded organelle;extracellular organelle;extracellular region part;extracellular vesicular exosome;intracellular membrane-bounded organelle;intracellular organelle;intracellular organelle lumen;intracellular organelle part;intracellular part;macromolecular complex;membrane;membrane-bounded organelle;membrane-bounded vesicle;membrane-enclosed lume…	Citrate cycle (TCA cycle);Lysine degradation	Acetylation;Acyltransferase;Alternativesplicing;Completeproteome;Directproteinsequencing;Lipoyl;Mitochondrion;Polymorphism;Referenceproteome;Transferase;Transitpeptide;Tricarboxylicacidcycle	NaN	1.62478	0.591897	0.13125	0.0666691	NaN	1.36364	0.598457	0.108643	0.078975	0.540715	1.26628	0.76114	0.10597	-0.0538064	NaN	1.88918	0.619692	0.0393252	0.00633287
Q96DA6	Q96DA6	Mitochondrial import inner membrane translocase subunit TIM14	DNAJC19	-	-	NaN	NaN	+	Cluster -155	1.80753	0.02992	+	Cluster -553	2.7103	0.0132391	-	-	NaN	NaN	-	-	NaN	NaN	-	anatomical structure development;cellular macromolecule metabolic process;cellular metabolic process;cellular process;cellular protein metabolic process;developmental process;developmental process involved in reproduction;establishment of localization;establishment of localization in cell;establishment of protein localization;establishment of protein localization in mitochondrion;establishment of…		cell part;cytoplasmic part;integral to membrane;intracellular membrane-bounded organelle;intracellular organelle;intracellular organelle part;intracellular part;intrinsic to membrane;macromolecular complex;membrane;membrane part;membrane-bounded organelle;mitochondrial inner membrane;mitochondrial membrane;mitochondrial part;mitochondrion;organelle;organelle inner membrane;organelle membrane;orga…		Acetylation;Alternativesplicing;Cardiomyopathy;Chaperone;Completeproteome;Directproteinsequencing;Membrane;Mitochondrion;Mitochondrioninnermembrane;Phosphoprotein;Proteintransport;Referenceproteome;Translocation;Transmembrane;Transmembranehelix;Transport	NaN	0.364626	0.0313268	NaN	NaN	NaN	0.250835	0.108954	NaN	NaN	NaN	NaN	0.191986	NaN	NaN	NaN	0.562559	0.102651	NaN	NaN
O60762	O60762	Dolichol-phosphate mannosyltransferase subunit 1	DPM1	-	-	NaN	NaN	+	Cluster -157	1.81934	0.0345882	+	Cluster -551	2.46541	0.00173333	+	Cluster -577	2.90467	0.00207634	+	Cluster -636	3.13166	0.000255319	-	alcohol metabolic process;biosynthetic process;carbohydrate biosynthetic process;carbohydrate metabolic process;cellular biosynthetic process;cellular carbohydrate metabolic process;cellular lipid metabolic process;cellular macromolecule metabolic process;cellular metabolic process;cellular nitrogen compound metabolic process;cellular process;cellular protein metabolic process;C-terminal protein …	alcohol binding;binding;carbohydrate binding;catalytic activity;dolichyl-phosphate beta-D-mannosyltransferase activity;dolichyl-phosphate-mannose-protein mannosyltransferase activity;mannose binding;mannosyltransferase activity;monosaccharide binding;sugar binding;transferase activity;transferase activity, transferring glycosyl groups;transferase activity, transferring hexosyl groups	cell part;cytoplasmic part;dolichol-phosphate-mannose synthase complex;endoplasmic reticulum;endoplasmic reticulum membrane;endoplasmic reticulum part;intracellular membrane-bounded organelle;intracellular organelle;intracellular organelle part;intracellular part;macromolecular complex;mannosyltransferase complex;membrane;membrane part;membrane-bounded organelle;nucleus;organelle;organelle membra…	N-Glycan biosynthesis	Acetylation;Completeproteome;Congenitaldisorderofglycosylation;Congenitalmusculardystrophy;Diseasemutation;Dystroglycanopathy;Endoplasmicreticulum;Glycosyltransferase;Phosphoprotein;Referenceproteome;Transferase	NaN	-0.128161	-0.0313951	-0.355918	-0.357158	NaN	-0.545277	-0.292311	-0.137372	-0.190172	NaN	NaN	-0.348799	-0.504366	-0.6291	NaN	-0.146003	-0.616358	-0.423632	-0.490878
P19525	P19525	Interferon-induced, double-stranded RNA-activated protein kinase	EIF2AK2	-	-	NaN	NaN	+	Cluster -157	1.70371	0.0388451	+	Cluster -550	1.74285	0.022574	-	-	NaN	NaN	-	-	NaN	NaN	Large Protein Complex	activation of MAPKK activity;activation of protein kinase activity;avoidance of defenses of other organism involved in symbiotic interaction;avoidance of host defenses;biological regulation;biosynthetic process;cellular biosynthetic process;cellular macromolecule biosynthetic process;cellular macromolecule metabolic process;cellular metabolic process;cellular nitrogen compound metabolic process;c…	adenyl nucleotide binding;adenyl ribonucleotide binding;ATP binding;binding;catalytic activity;double-stranded RNA binding;enzyme regulator activity;eukaryotic translation initiation factor 2alpha kinase activity;kinase activity;non-membrane spanning protein tyrosine kinase activity;nucleic acid binding;nucleotide binding;phosphatase regulator activity;phosphotransferase activity, alcohol group a…	cell part;cytoplasm;cytoplasmic part;cytosol;intracellular membrane-bounded organelle;intracellular non-membrane-bounded organelle;intracellular organelle;intracellular part;macromolecular complex;membrane;membrane-bounded organelle;non-membrane-bounded organelle;nucleus;organelle;perinuclear region of cytoplasm;ribonucleoprotein complex;ribosome	Hepatitis C;Measles;Protein processing in endoplasmic reticulum	3D-structure;Acetylation;Alternativesplicing;Antiviraldefense;ATP-binding;Completeproteome;Cytoplasm;Directproteinsequencing;Host-virusinteraction;Immunity;Innateimmunity;Isopeptidebond;Kinase;Nucleotide-binding;Nucleus;Phosphoprotein;Polymorphism;Referenceproteome;Repeat;RNA-binding;Serine/threonine-proteinkinase;Transcription;Transcriptionregulation;Transferase;Tyrosine-proteinkinase;Ublconjuga…	NaN	-0.805127	-0.282499	NaN	NaN	NaN	-0.136454	-0.197362	NaN	NaN	NaN	NaN	-0.280956	NaN	NaN	NaN	-0.641269	0.0444789	NaN	NaN
P05198	P05198	Eukaryotic translation initiation factor 2 subunit 1	EIF2S1	-	-	NaN	NaN	+	Cluster -155	2.98445	0.0192174	+	Cluster -553	1.91658	0.00946866	+	Cluster -578	2.95481	0.00282474	+	Cluster -646	2.83514	0.00200791	-	biological regulation;biosynthetic process;cellular biosynthetic process;cellular macromolecule biosynthetic process;cellular macromolecule metabolic process;cellular metabolic process;cellular process;cellular protein metabolic process;cellular response to chemical stimulus;cellular response to organic substance;cellular response to stimulus;cellular response to stress;cellular response to topol…	binding;nucleic acid binding;ribonucleoprotein binding;ribosome binding;RNA binding;translation factor activity, nucleic acid binding;translation initiation factor activity	cell part;cytoplasmic part;cytosol;eukaryotic 48S preinitiation complex;eukaryotic translation initiation factor 2 complex;extracellular membrane-bounded organelle;extracellular organelle;extracellular region part;extracellular vesicular exosome;intracellular membrane-bounded organelle;intracellular non-membrane-bounded organelle;intracellular organelle;intracellular part;macromolecular complex;m…	Hepatitis C;Measles;Protein processing in endoplasmic reticulum;RNA transport	3D-structure;Acetylation;Completeproteome;Initiationfactor;Phosphoprotein;Proteinbiosynthesis;Referenceproteome;RNA-binding;Translationregulation	1.82347	0.251281	0.230736	0.267496	0.251625	NaN	0.220564	0.253687	0.287255	0.26616	NaN	0.340715	0.434871	0.341738	0.275961	NaN	0.523608	0.480096	0.407249	0.468292
Q04637;O43432;REV__Q8NEG2	Q04637	Eukaryotic translation initiation factor 4 gamma 1	EIF4G1	-	-	NaN	NaN	+	Cluster -155	2.40535	0.019234	+	Cluster -553	1.75406	0.0126574	+	Cluster -578	2.88653	0.00223899	+	Cluster -646	2.64795	0.00121429	Large Protein Complex	biological regulation;biosynthetic process;catabolic process;cell surface receptor linked signaling pathway;cellular biosynthetic process;cellular catabolic process;cellular macromolecule biosynthetic process;cellular macromolecule catabolic process;cellular macromolecule metabolic process;cellular metabolic process;cellular nitrogen compound metabolic process;cellular process;cellular protein me…	binding;nucleic acid binding;RNA binding;translation factor activity, nucleic acid binding;translation initiation factor activity	cell part;cytoplasmic part;cytosol;eukaryotic translation initiation factor 4F complex;intracellular part;macromolecular complex;membrane;protein complex	RNA transport;Viral myocarditis	3D-structure;Acetylation;Alternativeinitiation;Alternativesplicing;Completeproteome;Diseasemutation;Host-virusinteraction;Initiationfactor;Neurodegeneration;Parkinsondisease;Parkinsonism;Phosphoprotein;Polymorphism;Proteinbiosynthesis;Referenceproteome;RNA-binding;Translationregulation	2.93423	0.278006	0.000909215	0.185556	0.167458	NaN	0.202605	0.0341012	0.152901	0.0912024	NaN	0.0426054	0.333934	0.321027	0.194592	NaN	0.147873	0.238323	0.275577	0.361305
O75477	O75477	Erlin-1	ERLIN1	-	-	NaN	NaN	+	Cluster -157	7.68877	0	+	Cluster -551	8.76723	0	-	-	NaN	NaN	-	-	NaN	NaN	ER Membrane	catabolic process;cellular catabolic process;cellular macromolecule catabolic process;cellular macromolecule metabolic process;cellular metabolic process;cellular process;ER-associated protein catabolic process;macromolecule catabolic process;macromolecule metabolic process;metabolic process;modification-dependent macromolecule catabolic process;modification-dependent protein catabolic process;pr…		cell part;cytoplasmic part;endoplasmic reticulum;endoplasmic reticulum membrane;endoplasmic reticulum part;integral to membrane;intracellular membrane-bounded organelle;intracellular organelle;intracellular organelle part;intracellular part;intrinsic to membrane;macromolecular complex;membrane;membrane part;membrane-bounded organelle;organelle;organelle membrane;organelle part;protein complex		Acetylation;Completeproteome;Directproteinsequencing;Endoplasmicreticulum;Glycoprotein;Membrane;Referenceproteome;Signal-anchor;Transmembrane;Transmembranehelix	NaN	-3.91342	-4.12449	NaN	NaN	NaN	-5.34199	-3.81619	NaN	NaN	NaN	-4.68952	-4.02263	NaN	NaN	NaN	-4.35643	-4.42915	NaN	NaN
O94905	O94905	Erlin-2	ERLIN2	-	-	NaN	NaN	+	Cluster -157	9.87748	0	+	Cluster -551	6.15807	0	+	Cluster -577	7.61567	0	+	Cluster -636	6.23909	0	ER Membrane	catabolic process;cellular catabolic process;cellular macromolecule catabolic process;cellular macromolecule metabolic process;cellular metabolic process;cellular process;ER-associated protein catabolic process;macromolecule catabolic process;macromolecule metabolic process;metabolic process;modification-dependent macromolecule catabolic process;modification-dependent protein catabolic process;pr…		cell part;cytoplasm;cytoplasmic part;endoplasmic reticulum;endoplasmic reticulum membrane;endoplasmic reticulum part;extracellular membrane-bounded organelle;extracellular organelle;extracellular region part;extracellular vesicular exosome;integral to membrane;intracellular membrane-bounded organelle;intracellular organelle;intracellular organelle part;intracellular part;intrinsic to membrane;mac…		Alternativesplicing;Completeproteome;Directproteinsequencing;Endoplasmicreticulum;Glycoprotein;Hereditaryspasticparaplegia;Membrane;Neurodegeneration;Polymorphism;Referenceproteome;Signal-anchor;Transmembrane;Transmembranehelix	NaN	-4.03042	-4.36373	-2.35013	-1.14503	NaN	-4.4948	-4.45976	-2.63872	-2.13063	NaN	-4.79239	-5.74063	NaN	-1.42664	NaN	-3.9221	-3.03833	-2.49511	-1.49932
P51114	P51114	Fragile X mental retardation syndrome-related protein 1	FXR1	-	-	NaN	NaN	+	Cluster -155	2.51836	0.0145974	-	-	NaN	NaN	-	-	NaN	NaN	-	-	NaN	NaN	-	anatomical structure development;apoptosis;biological regulation;cell death;cell differentiation;cellular developmental process;cellular process;death;developmental process;muscle organ development;muscle structure development;negative regulation of biological process;negative regulation of biosynthetic process;negative regulation of cellular biosynthetic process;negative regulation of cellular m…	binding;G-quadruplex RNA binding;mRNA 3'-UTR binding;mRNA binding;nucleic acid binding;RNA binding	cell part;contractile fiber part;costamere;cytoplasm;cytoplasmic part;intracellular non-membrane-bounded organelle;intracellular organelle;intracellular organelle part;intracellular part;macromolecular complex;membrane;non-membrane-bounded organelle;nuclear part;nucleolus;organelle;organelle part;polysome;ribonucleoprotein complex		3D-structure;Acetylation;Alternativesplicing;Completeproteome;Cytoplasm;Developmentalprotein;Differentiation;Directproteinsequencing;Myogenesis;Phosphoprotein;Polymorphism;Referenceproteome;Repeat;RNA-binding	NaN	0.270486	-0.0378742	0.0621133	0.338524	NaN	0.373701	-0.0743684	-0.0402613	0.071497	NaN	0.323931	0.207511	0.000995779	0.239771	NaN	0.381536	0.168366	0.169015	0.239396
Q9UN86	Q9UN86	Ras GTPase-activating protein-binding protein 2	G3BP2	-	-	NaN	NaN	+	Cluster -155	3.17168	0.00497959	+	Cluster -553	3.47281	0.0011223	+	Cluster -578	2.01136	0.0100933	-	-	NaN	NaN	-	biological regulation;cellular process;cellular response to stimulus;cytoplasmic sequestering of NF-kappaB;cytoplasmic sequestering of protein;cytoplasmic sequestering of transcription factor;establishment of localization;establishment of RNA localization;intracellular signal transduction;maintenance of location;maintenance of location in cell;maintenance of protein location;maintenance of protei…	binding;nucleotide binding;protein binding;protein complex scaffold;receptor signaling complex scaffold activity;structural molecule activity	cell part;cytoplasm;intracellular part		Alternativesplicing;Completeproteome;Cytoplasm;Directproteinsequencing;mRNAtransport;Phosphoprotein;Polymorphism;Referenceproteome;RNA-binding;Transport	NaN	0.386978	0.093448	0.021819	0.0250155	NaN	0.000230819	-0.0361869	0.0386434	-0.190678	NaN	0.427479	0.11749	0.110106	-0.325271	NaN	0.209795	0.151138	0.128377	0.226645
P17302	P17302	Gap junction alpha-1 protein	GJA1	-	-	NaN	NaN	+	Cluster -155	4.42216	0	-	-	NaN	NaN	-	-	NaN	NaN	-	-	NaN	NaN	-	adenine nucleotide transport;adult heart development;anatomical structure development;anatomical structure morphogenesis;apoptosis;ATP transport;atrial ventricular junction remodeling;biological regulation;blood vessel morphogenesis;calcium ion homeostasis;cation homeostasis;cell communication;cell communication by chemical coupling;cell communication by electrical coupling;cell death;cell differ…	channel activity;gap junction channel activity;ion transmembrane transporter activity;molecular transducer activity;passive transmembrane transporter activity;signal transducer activity;substrate-specific transmembrane transporter activity;substrate-specific transporter activity;transmembrane transporter activity;transporter activity;wide pore channel activity	adherens junction;anchoring junction;apical plasma membrane;cell junction;cell part;cell-cell adherens junction;cell-cell contact zone;cell-cell junction;cell-substrate adherens junction;cell-substrate junction;connexon complex;contractile fiber;cytoplasmic part;cytoplasmic vesicle membrane;cytoplasmic vesicle part;cytoskeletal part;cytosol;early endosome;endoplasmic reticulum membrane;endoplasmi…	Arrhythmogenic right ventricular cardiomyopathy (ARVC);Gap junction	3D-structure;Cataract;Celljunction;Cellmembrane;Completeproteome;Diseasemutation;Disulfidebond;Gapjunction;Isopeptidebond;Membrane;Phosphoprotein;Polymorphism;Referenceproteome;S-nitrosylation;Transmembrane;Transmembranehelix;Ublconjugation	NaN	2.61635	NaN	NaN	NaN	NaN	2.45743	NaN	NaN	NaN	NaN	NaN	NaN	NaN	NaN	NaN	2.94809	NaN	NaN	NaN
Q96HH9	Q96HH9	GRAM domain-containing protein 3	GRAMD3	-	-	NaN	NaN	+	Cluster -157	2.11215	0.0244112	+	Cluster -553	2.92649	0.00154497	-	-	NaN	NaN	+	Cluster -646	1.31368	0.0280719	-			cell part;cytoplasmic microtubule;cytoplasmic part;cytoskeletal part;intracellular organelle part;intracellular part;macromolecular complex;microtubule;organelle part;protein complex		Acetylation;Alternativesplicing;Completeproteome;Phosphoprotein;Referenceproteome	NaN	-0.413594	-0.510557	-0.164658	NaN	NaN	-0.533165	-0.375179	-0.169668	-0.0360461	NaN	-0.803227	-0.597412	0.00515967	-0.219339	NaN	-0.629939	-0.428678	-0.183328	0.0684379
P78347;Q86UP8;Q6EKJ0	P78347	General transcription factor II-I	GTF2I	-	-	NaN	NaN	+	Cluster -155	4.10753	0	+	Cluster -553	6.47268	0	+	Cluster -578	6.8598	0	+	Cluster -646	6.26461	0	-	biological regulation;biosynthetic process;calcium ion homeostasis;cation homeostasis;cellular biosynthetic process;cellular calcium ion homeostasis;cellular cation homeostasis;cellular chemical homeostasis;cellular divalent inorganic cation homeostasis;cellular homeostasis;cellular ion homeostasis;cellular macromolecule biosynthetic process;cellular macromolecule metabolic process;cellular metab…	binding;DNA binding;nucleic acid binding;nucleic acid binding transcription factor activity;sequence-specific DNA binding transcription factor activity	cell body;cell part;cell projection;cytoplasm;intracellular membrane-bounded organelle;intracellular organelle;intracellular organelle part;intracellular part;membrane;membrane-bounded organelle;neuronal cell body;nuclear part;nucleoplasm;nucleus;organelle;organelle part	Basal transcription factors	3D-structure;Acetylation;Alternativesplicing;Completeproteome;Cytoplasm;Directproteinsequencing;DNA-binding;Nucleus;Phosphoprotein;Polymorphism;Referenceproteome;Repeat;Transcription;Transcriptionregulation;Ublconjugation;Williams-Beurensyndrome	NaN	0.8682	0.631869	0.623221	0.83877	NaN	0.805081	0.677703	0.633502	0.624555	NaN	0.822273	0.713474	0.491105	0.65247	NaN	1.07558	0.471909	0.579792	0.608342
Q92522	Q92522	Histone H1x	H1FX	-	-	NaN	NaN	+	Cluster -155	5.65063	0	+	Cluster -553	3.23619	0.00138462	+	Cluster -578	2.6661	0.00275	+	Cluster -646	1.88737	0.0047037	-	cellular component assembly;cellular component assembly at cellular level;cellular component organization;cellular component organization at cellular level;cellular component organization or biogenesis;cellular component organization or biogenesis at cellular level;cellular macromolecular complex assembly;cellular macromolecular complex subunit organization;cellular process;chromatin organization…	binding;DNA binding;nucleic acid binding	cell part;chromosomal part;intracellular membrane-bounded organelle;intracellular non-membrane-bounded organelle;intracellular organelle;intracellular organelle part;intracellular part;macromolecular complex;membrane-bounded organelle;non-membrane-bounded organelle;nuclear part;nucleolus;nucleosome;nucleus;organelle;organelle part;protein-DNA complex		3D-structure;Acetylation;Chromosome;Citrullination;Completeproteome;Directproteinsequencing;DNA-binding;Nucleus;Phosphoprotein;Referenceproteome	NaN	0.362585	0.434695	0.496509	0.782323	NaN	0.367266	0.191442	0.219539	0.260895	NaN	0.413326	0.386827	0.29901	0.267166	NaN	0.391796	0.424959	0.543593	0.607727
Q9P035	Q9P035	Very-long-chain (3R)-3-hydroxyacyl-CoA dehydratase 3	HACD3	-	-	NaN	NaN	+	Cluster -155	2.40242	0.0175	+	Cluster -553	4.97858	0.000928571	+	Cluster -578	4.70342	0.00107143	+	Cluster -646	1.33324	0.0195591	ER Membrane	activation of JUN kinase activity;activation of MAPK activity;biological regulation;biosynthetic process;carboxylic acid biosynthetic process;carboxylic acid metabolic process;cellular biosynthetic process;cellular ketone metabolic process;cellular lipid metabolic process;cellular macromolecule metabolic process;cellular metabolic process;cellular process;cellular protein metabolic process;cellul…	3-hydroxyacyl-CoA dehydratase activity;binding;carbon-oxygen lyase activity;catalytic activity;enzyme activator activity;enzyme binding;enzyme regulator activity;GTPase activator activity;GTPase regulator activity;hydro-lyase activity;lyase activity;nucleoside-triphosphatase regulator activity;protein binding	adherens junction;anchoring junction;cell junction;cell part;cell-substrate adherens junction;cell-substrate junction;cytoplasmic part;endoplasmic reticulum;endoplasmic reticulum membrane;endoplasmic reticulum part;focal adhesion;integral to membrane;intracellular membrane-bounded organelle;intracellular organelle;intracellular organelle part;intracellular part;intrinsic to membrane;membrane;memb…		Alternativesplicing;Coiledcoil;Completeproteome;Endoplasmicreticulum;Fattyacidbiosynthesis;Fattyacidmetabolism;Lipidbiosynthesis;Lipidmetabolism;Lyase;Membrane;Phosphoprotein;Polymorphism;Referenceproteome;Transmembrane;Transmembranehelix	NaN	0.677656	0.393937	0.350817	0.107539	NaN	0.371908	0.534496	0.449809	0.267045	NaN	0.175876	0.287607	0.258546	0.0894669	NaN	0.606847	0.500238	0.256407	0.711795
P01891;P16190;P30459;P16189;P30512;P10314;P30511	P01891;P16190;P30459;P16189	HLA class I histocompatibility antigen, A-68 alpha chain;HLA class I histocompatibility antigen, A-33 alpha chain;HLA class I histocompatibility antigen, A-74 alpha chain;HLA class I histocompatibility antigen, A-31 alpha chain	HLA-A	-	-	NaN	NaN	+	Cluster -155	2.88911	0.00444444	+	Cluster -553	6.04793	0.0002	+	Cluster -578	5.77927	0.000571429	+	Cluster -646	6.67148	0	-	antigen processing and presentation;antigen processing and presentation of exogenous antigen;antigen processing and presentation of exogenous peptide antigen;antigen processing and presentation of exogenous peptide antigen via MHC class I;antigen processing and presentation of exogenous peptide antigen via MHC class I, TAP-dependent;antigen processing and presentation of exogenous peptide antigen…	antigen binding;beta-2-microglobulin binding;binding;peptide antigen binding;peptide binding;protein binding;TAP binding	cell part;cell surface;coated vesicle membrane;cytoplasmic part;cytoplasmic vesicle membrane;cytoplasmic vesicle part;early endosome membrane;endocytic vesicle membrane;endoplasmic reticulum;endoplasmic reticulum part;endosomal part;endosome membrane;ER to Golgi transport vesicle membrane;Golgi apparatus;Golgi apparatus part;Golgi membrane;integral to endoplasmic reticulum membrane;integral to lu…		3D-structure;Completeproteome;Directproteinsequencing;Disulfidebond;Glycoprotein;Host-virusinteraction;Immunity;Membrane;MHCI;Phosphoprotein;Polymorphism;Referenceproteome;Signal;Transmembrane;Transmembranehelix;Ublconjugation	NaN	0.865148	0.498953	0.505226	0.485398	NaN	0.678857	0.563156	0.549472	0.57409	NaN	0.411426	0.463967	0.458941	0.521763	NaN	1.12548	0.567276	0.54433	0.465042
P30464;P30484;P30481;P30485;P30466;P18465;P30461	P30464;P30484;P30481;P30485;P30466;P18465;P30461	HLA class I histocompatibility antigen, B-15 alpha chain;HLA class I histocompatibility antigen, B-46 alpha chain;HLA class I histocompatibility antigen, B-44 alpha chain;HLA class I histocompatibility antigen, B-47 alpha chain;HLA class I histocompatibility antigen, B-18 alpha chain;HLA class I histocompatibility antigen, B-57 alpha chain;HLA class I histocompatibility antigen, B-13 alpha chain	HLA-B	-	-	NaN	NaN	+	Cluster -155	1.83137	0.0325373	+	Cluster -553	6.03046	0.0005	+	Cluster -578	6.53073	0	+	Cluster -642	6.21255	0	-	antigen processing and presentation;antigen processing and presentation of exogenous antigen;antigen processing and presentation of exogenous peptide antigen;antigen processing and presentation of exogenous peptide antigen via MHC class I;antigen processing and presentation of exogenous peptide antigen via MHC class I, TAP-dependent;antigen processing and presentation of exogenous peptide antigen…	antigen binding;binding;peptide antigen binding;peptide binding	cell part;cell surface;coated vesicle membrane;cytoplasmic part;cytoplasmic vesicle membrane;cytoplasmic vesicle part;early endosome membrane;endocytic vesicle membrane;endoplasmic reticulum;endoplasmic reticulum part;endosomal part;endosome membrane;ER to Golgi transport vesicle membrane;Golgi apparatus;Golgi apparatus part;Golgi membrane;integral to endoplasmic reticulum membrane;integral to lu…	Allograft rejection;Antigen processing and presentation;Autoimmune thyroid disease;Cell adhesion molecules (CAMs);Endocytosis;Graft-versus-host disease;Natural killer cell mediated cytotoxicity;Phagosome;Type I diabetes mellitus;Viral myocarditis	3D-structure;Completeproteome;Disulfidebond;Glycoprotein;Host-virusinteraction;Immunity;Membrane;MHCI;Polymorphism;Referenceproteome;Signal;Transmembrane;Transmembranehelix;Ublconjugation	NaN	0.770929	0.564542	0.562346	0.539771	NaN	0.434929	0.581648	0.637042	0.59268	NaN	0.208328	0.511896	0.607419	0.519259	NaN	1.05703	0.498362	0.546182	0.605179
P26583	P26583	High mobility group protein B2	HMGB2	-	-	NaN	NaN	+	Cluster -155	3.75198	0.000258065	+	Cluster -553	3.52858	0.000693333	+	Cluster -578	2.94459	0.00165385	-	-	NaN	NaN	-	anatomical structure development;apoptosis;base-excision repair, DNA ligation;biological regulation;catabolic process;cell chemotaxis;cell death;cell migration;cell motility;cellular catabolic process;cellular component assembly;cellular component assembly at cellular level;cellular component disassembly;cellular component disassembly at cellular level;cellular component disassembly involved in a…	binding;chemoattractant activity;chromatin binding;damaged DNA binding;DNA bending activity;DNA binding;double-stranded DNA binding;nucleic acid binding;nucleic acid binding transcription factor activity;protein binding;RAGE receptor binding;receptor binding;regulatory region DNA binding;regulatory region nucleic acid binding;sequence-specific DNA binding transcription factor activity;single-stra…	cell part;chromosome;condensed chromosome;cytoplasm;cytoplasmic part;extracellular region part;extracellular space;intracellular membrane-bounded organelle;intracellular non-membrane-bounded organelle;intracellular organelle;intracellular organelle part;intracellular part;macromolecular complex;membrane-bounded organelle;non-membrane-bounded organelle;nuclear part;nucleoplasm;nucleus;organelle;or…		Acetylation;Chromosome;Completeproteome;DNA-binding;Nucleus;Referenceproteome;Repeat	NaN	0.401711	0.0477559	0.0333038	0.0708604	4.54678	0.280089	0.0694065	-0.0304067	NaN	NaN	0.48659	0.51344	0.534161	0.244634	NaN	0.641019	0.181591	0.522882	NaN
P82970	P82970	High mobility group nucleosome-binding domain-containing protein 5	HMGN5	-	-	NaN	NaN	+	Cluster -155	5.19084	0	+	Cluster -553	3.24544	0.0010687	+	Cluster -578	2.60757	0.00335849	+	Cluster -646	2.52276	0.00223574	-	biological regulation;biosynthetic process;cellular biosynthetic process;cellular component organization;cellular component organization at cellular level;cellular component organization or biogenesis;cellular component organization or biogenesis at cellular level;cellular macromolecule biosynthetic process;cellular macromolecule metabolic process;cellular metabolic process;cellular nitrogen comp…	binding;chromatin binding;DNA binding;nucleic acid binding	cell part;chromatin;chromosomal part;intracellular membrane-bounded organelle;intracellular non-membrane-bounded organelle;intracellular organelle;intracellular organelle part;intracellular part;membrane-bounded organelle;non-membrane-bounded organelle;nuclear part;nucleolus;nucleoplasm;nucleus;organelle;organelle part		Chromatinregulator;Completeproteome;DNA-binding;Nucleus;Phosphoprotein;Referenceproteome;Transcription;Transcriptionregulation	NaN	0.50666	0.537969	0.401292	0.320558	NaN	0.430976	0.55222	0.416693	0.317804	NaN	0.336136	0.571407	0.358084	0.38594	NaN	0.40255	0.489808	0.384584	0.42341
P04792	P04792	Heat shock protein beta-1	HSPB1	-	-	NaN	NaN	+	Cluster -155	3.78028	0.000685714	+	Cluster -553	1.00533	0.0483736	+	Cluster -578	1.62087	0.0238924	+	Cluster -646	1.92851	0.00620455	-	anatomical structure homeostasis;biological adhesion;biological regulation;cell adhesion;cell surface receptor linked signaling pathway;cell-cell adhesion;cellular component movement;cellular process;cellular response to chemical stimulus;cellular response to growth factor stimulus;cellular response to organic substance;cellular response to stimulus;cellular response to vascular endothelial growt…	binding;enzyme binding;enzyme inhibitor activity;enzyme regulator activity;identical protein binding;kinase binding;kinase inhibitor activity;kinase regulator activity;protein binding;protein kinase binding;protein kinase C binding;protein kinase C inhibitor activity;protein kinase inhibitor activity;protein kinase regulator activity;protein serine/threonine kinase inhibitor activity;small conjug…	adherens junction;anchoring junction;cell junction;cell part;cell-substrate adherens junction;cell-substrate junction;contractile fiber part;cytoplasm;cytoplasmic part;cytoskeletal part;cytoskeleton;cytosol;extracellular membrane-bounded organelle;extracellular organelle;extracellular region part;extracellular space;extracellular vesicular exosome;focal adhesion;intracellular membrane-bounded org…	Amoebiasis;MAPK signaling pathway;VEGF signaling pathway	3D-structure;Acetylation;Chaperone;Charcot-Marie-Toothdisease;Completeproteome;Cytoplasm;Cytoskeleton;Directproteinsequencing;Diseasemutation;Neurodegeneration;Neuropathy;Nucleus;Phosphoprotein;Referenceproteome;Stressresponse	NaN	0.259824	-0.425674	0.115723	0.114176	2.99217	0.0535686	0.167977	-0.0699771	0.018162	NaN	0.0600513	-0.152248	0.332426	0.31964	NaN	0.464405	-0.157949	0.180757	0.294491
Q16666;Q6K0P9	Q16666	Gamma-interferon-inducible protein 16	IFI16	-	-	NaN	NaN	+	Cluster -155	5.95411	0	+	Cluster -553	4.87763	0	-	-	NaN	NaN	-	-	NaN	NaN	-	activation of immune response;activation of innate immune response;anatomical structure development;autophagy;biological regulation;catabolic process;cell communication;cell differentiation;cell proliferation;cellular catabolic process;cellular developmental process;cellular metabolic process;cellular process;cellular response to abiotic stimulus;cellular response to external stimulus;cellular re…	binding;core promoter binding;core promoter proximal region DNA binding;core promoter proximal region sequence-specific DNA binding;DNA binding;double-stranded DNA binding;identical protein binding;nucleic acid binding;nucleic acid binding transcription factor activity;protein binding;regulatory region DNA binding;regulatory region nucleic acid binding;RNA polymerase II core promoter proximal reg…	cell part;cytoplasm;cytoplasmic part;cytosol;intracellular membrane-bounded organelle;intracellular non-membrane-bounded organelle;intracellular organelle;intracellular organelle part;intracellular part;membrane;membrane-bounded organelle;non-membrane-bounded organelle;nuclear body;nuclear part;nuclear speck;nucleolus;nucleoplasm;nucleoplasm part;nucleus;organelle;organelle part		3D-structure;Acetylation;Activator;Alternativesplicing;Apoptosis;Autophagy;Completeproteome;Cytoplasm;DNA-binding;Immunity;Inflammatoryresponse;Innateimmunity;Isopeptidebond;Nucleus;Phosphoprotein;Polymorphism;Referenceproteome;Repeat;Repressor;Transcription;Transcriptionregulation;Ublconjugation	NaN	0.546498	0.465062	NaN	NaN	NaN	0.386431	0.171401	NaN	NaN	NaN	0.460191	0.556075	NaN	NaN	NaN	0.772727	0.682186	0.547383	NaN
Q01628;P13164;Q01629;C9JQL5	Q01628	Interferon-induced transmembrane protein 3	IFITM3	-	-	NaN	NaN	+	Cluster -157	3.21352	0.00302439	+	Cluster -551	6.27423	0	+	Cluster -577	5.25369	0.00064	+	Cluster -636	4.24658	0	-	biological regulation;cell surface receptor linked signaling pathway;cellular process;cellular response to chemical stimulus;cellular response to cytokine stimulus;cellular response to organic substance;cellular response to stimulus;cellular response to type I interferon;cytokine-mediated signaling pathway;defense response;defense response to virus;immune effector process;immune response;immune s…		cell part;cytoplasmic part;endosomal part;endosome membrane;extracellular membrane-bounded organelle;extracellular organelle;extracellular region part;extracellular vesicular exosome;integral to membrane;intracellular organelle part;intracellular part;intrinsic to membrane;late endosome membrane;lysosomal membrane;membrane;membrane part;membrane-bounded organelle;membrane-bounded vesicle;organell…		Antiviraldefense;Cellmembrane;Completeproteome;Endosome;Immunity;Innateimmunity;Isopeptidebond;Lipoprotein;Lysosome;Membrane;Palmitate;Polymorphism;Referenceproteome;Signal-anchor;Transmembrane;Transmembranehelix;Ublconjugation	NaN	-0.529671	-0.586789	-0.42825	-0.370499	NaN	-0.658006	-0.455123	-0.266876	-0.276199	NaN	-0.97078	-0.548141	-0.337882	-0.619836	NaN	-0.489235	-0.646439	-0.410558	-0.432959
P15260	P15260	Interferon gamma receptor 1	IFNGR1	-	-	NaN	NaN	+	Cluster -157	2.58253	0.00535849	-	-	NaN	NaN	-	-	NaN	NaN	-	-	NaN	NaN	-	biological regulation;cell surface receptor linked signaling pathway;cellular process;cellular response to chemical stimulus;cellular response to cytokine stimulus;cellular response to interferon-gamma;cellular response to organic substance;cellular response to stimulus;cytokine-mediated signaling pathway;interferon-gamma-mediated signaling pathway;multi-organism process;regulation of biological …	binding;cytokine binding;cytokine receptor activity;interferon binding;interferon receptor activity;interferon-gamma binding;interferon-gamma receptor activity;molecular transducer activity;protein binding;receptor activity;signal transducer activity;signaling receptor activity;transmembrane signaling receptor activity	cell part;cell projection;cytoplasmic part;cytoskeletal part;dendrite;endoplasmic reticulum;integral to membrane;integral to plasma membrane;intracellular membrane-bounded organelle;intracellular organelle;intracellular organelle part;intracellular part;intrinsic to membrane;intrinsic to plasma membrane;membrane;membrane part;membrane-bounded organelle;neuron projection;organelle;organelle part;p…	Chagas disease (American trypanosomiasis);Cytokine-cytokine receptor interaction;Jak-STAT signaling pathway;ko05152;Leishmaniasis;Measles;Natural killer cell mediated cytotoxicity;Osteoclast differentiation;Toxoplasmosis	3D-structure;Alternativesplicing;Completeproteome;Directproteinsequencing;Diseasemutation;Disulfidebond;Glycoprotein;Immunoglobulindomain;Membrane;Phosphoprotein;Polymorphism;Receptor;Referenceproteome;Signal;Transmembrane;Transmembranehelix	NaN	NaN	NaN	NaN	NaN	NaN	-0.650948	NaN	NaN	NaN	NaN	-0.818851	NaN	NaN	NaN	NaN	-0.631244	NaN	NaN	NaN
Q9NZI8	Q9NZI8	Insulin-like growth factor 2 mRNA-binding protein 1	IGF2BP1	-	-	NaN	NaN	+	Cluster -157	2.19867	0.0166977	-	-	NaN	NaN	-	-	NaN	NaN	-	-	NaN	NaN	-	biological regulation;cellular macromolecule metabolic process;cellular metabolic process;cellular nitrogen compound metabolic process;cellular process;CRD-mediated mRNA stabilization;establishment of localization;establishment of RNA localization;gene expression;macromolecule metabolic process;metabolic process;mRNA metabolic process;mRNA stabilization;mRNA transport;negative regulation of biolo…	binding;mRNA 3'-UTR binding;mRNA 5'-UTR binding;mRNA binding;nucleic acid binding;nucleotide binding;RNA binding;translation regulator activity	axon;cell part;cell projection;cell projection part;CRD-mediated mRNA stability complex;cytoplasm;cytoplasmic part;cytosol;dendritic spine;filopodium;growth cone;intracellular membrane-bounded organelle;intracellular non-membrane-bounded organelle;intracellular organelle;intracellular part;lamellipodium;macromolecular complex;membrane-bounded organelle;neuron projection;neuron spine;non-membrane-…		3D-structure;Alternativesplicing;Cellprojection;Completeproteome;Cytoplasm;Directproteinsequencing;mRNAtransport;Nucleus;Phosphoprotein;Referenceproteome;Repeat;RNA-binding;Translationregulation;Transport	NaN	-0.812129	-0.146134	-0.102725	-0.319618	NaN	-0.236462	-0.255078	-0.322736	NaN	NaN	NaN	-0.101784	-0.374177	-0.252416	NaN	-0.595981	-0.0486547	-0.143524	-0.0892269
P12268	P12268	Inosine-5-monophosphate dehydrogenase 2	IMPDH2	-	-	NaN	NaN	+	Cluster -155	2.39757	0.0226139	+	Cluster -553	2.51199	0.00232035	-	-	NaN	NaN	+	Cluster -646	1.21131	0.029556	-	anatomical structure development;biosynthetic process;cell activation;cell proliferation;cellular aromatic compound metabolic process;cellular biosynthetic process;cellular component assembly;cellular component organization;cellular component organization or biogenesis;cellular metabolic process;cellular nitrogen compound biosynthetic process;cellular nitrogen compound metabolic process;cellular …	binding;catalytic activity;cation binding;DNA binding;IMP dehydrogenase activity;ion binding;metal ion binding;nucleic acid binding;nucleotide binding;oxidoreductase activity;oxidoreductase activity, acting on CH-OH group of donors;oxidoreductase activity, acting on the CH-OH group of donors, NAD or NADP as acceptor;RNA binding	cell part;cytoplasm;cytoplasmic part;cytosol;extracellular membrane-bounded organelle;extracellular organelle;extracellular region part;extracellular vesicular exosome;intracellular membrane-bounded organelle;intracellular organelle;intracellular organelle part;intracellular part;membrane;membrane-bounded organelle;membrane-bounded vesicle;microbody;microbody membrane;microbody part;nucleus;organ…	Drug metabolism - other enzymes;Purine metabolism	3D-structure;Acetylation;CBSdomain;Completeproteome;Cytoplasm;Directproteinsequencing;DNA-binding;GMPbiosynthesis;Metal-binding;NAD;Nucleus;Oxidoreductase;Phosphoprotein;Polymorphism;Potassium;Purinebiosynthesis;Referenceproteome;Repeat;RNA-binding	NaN	0.0316512	-0.361319	0.0682564	0.163333	NaN	-0.0601858	-0.119157	0.0503082	0.0564162	NaN	-0.104873	-0.333767	0.149761	0.359435	NaN	0.154923	-0.378179	0.409949	0.519032
Q14643	Q14643	Inositol 1,4,5-trisphosphate receptor type 1	ITPR1	-	-	NaN	NaN	+	Cluster -157	2.99832	0.00592857	+	Cluster -551	5.59697	0	-	-	NaN	NaN	-	-	NaN	NaN	ER Membrane	activation of immune response;activation of innate immune response;activation of phospholipase C activity;apoptosis;apoptosis in response to endoplasmic reticulum stress;biological regulation;blood coagulation;calcium ion homeostasis;calcium ion transport;calcium ion transport into cytosol;cation homeostasis;cation transport;cell activation;cell death;cell surface receptor linked signaling pathwa…	binding;calcium channel activity;calcium channel inhibitor activity;calcium channel regulator activity;calcium ion transmembrane transporter activity;calcium-release channel activity;cation channel activity;cation transmembrane transporter activity;channel activity;channel inhibitor activity;channel regulator activity;divalent inorganic cation transmembrane transporter activity;gated channel acti…	calcineurin complex;cell part;cytoplasmic part;cytoplasmic vesicle membrane;cytoplasmic vesicle part;cytoskeletal part;endoplasmic reticulum;endoplasmic reticulum membrane;endoplasmic reticulum part;integral to membrane;intracellular membrane-bounded organelle;intracellular non-membrane-bounded organelle;intracellular organelle;intracellular organelle part;intracellular part;intrinsic to membrane…	Alzheimer's disease;Calcium signaling pathway;Gap junction;Gastric acid secretion;GnRH signaling pathway;Huntington's disease;Long-term depression;Long-term potentiation;Oocyte meiosis;Pancreatic secretion;Phosphatidylinositol signaling system;Salivary secretion;Vascular smooth muscle contraction	Alternativesplicing;Apoptosis;Calcium;Calciumchannel;Calciumtransport;Completeproteome;Diseasemutation;Endoplasmicreticulum;Glycoprotein;Ionchannel;Iontransport;Isopeptidebond;Ligand-gatedionchannel;Membrane;Neurodegeneration;Phosphoprotein;Polymorphism;Receptor;Referenceproteome;Repeat;Spinocerebellarataxia;Transmembrane;Transmembranehelix;Transport;Ublconjugation	NaN	-0.570269	-0.518032	-0.367707	NaN	NaN	-0.596267	-0.482022	-0.828875	-0.640158	NaN	-0.762902	-0.718351	NaN	NaN	NaN	-0.468114	-0.606916	NaN	NaN
Q14573	Q14573	Inositol 1,4,5-trisphosphate receptor type 3	ITPR3	-	-	NaN	NaN	+	Cluster -155	2.33062	0.0274	+	Cluster -553	2.75345	0.00215385	-	-	NaN	NaN	-	-	NaN	NaN	ER Membrane	activation of immune response;activation of innate immune response;activation of phospholipase C activity;behavior;biological regulation;blood coagulation;calcium ion homeostasis;calcium ion transport;calcium ion transport into cytosol;cation homeostasis;cation transport;cell activation;cell surface receptor linked signaling pathway;cellular calcium ion homeostasis;cellular cation homeostasis;cel…	alcohol binding;binding;calcium channel activity;calcium-release channel activity;cation channel activity;cation transmembrane transporter activity;channel activity;gated channel activity;inositol 1,3,4,5 tetrakisphosphate binding;inositol 1,4,5 trisphosphate binding;inositol 1,4,5-trisphosphate-sensitive calcium-release channel activity;inositol hexakisphosphate binding;intracellular ligand-gate…	apical part of cell;brush border;cell body;cell part;cell projection;cytoplasm;cytoplasmic part;endoplasmic reticulum;endoplasmic reticulum membrane;endoplasmic reticulum part;integral to membrane;integral to plasma membrane;intracellular membrane-bounded organelle;intracellular non-membrane-bounded organelle;intracellular organelle;intracellular organelle part;intracellular part;intrinsic to mem…	Alzheimer's disease;Calcium signaling pathway;Gap junction;Gastric acid secretion;GnRH signaling pathway;Long-term depression;Long-term potentiation;Oocyte meiosis;Pancreatic secretion;Phosphatidylinositol signaling system;Salivary secretion;Taste transduction;Vascular smooth muscle contraction	Calcium;Calciumchannel;Calciumtransport;Completeproteome;Endoplasmicreticulum;Ionchannel;Iontransport;Ligand-gatedionchannel;Membrane;Phosphoprotein;Polymorphism;Receptor;Referenceproteome;Repeat;Transmembrane;Transmembranehelix;Transport	NaN	0.417675	0.488411	NaN	NaN	NaN	0.278129	0.340843	NaN	NaN	NaN	0.0660497	0.34485	NaN	NaN	NaN	0.423971	0.467035	NaN	NaN
Q9ULH0	Q9ULH0	Kinase D-interacting substrate of 220 kDa	KIDINS220	-	-	NaN	NaN	+	Cluster -157	2.69444	0.0052549	+	Cluster -551	6.63072	0	-	-	NaN	NaN	-	-	NaN	NaN	-	activation of MAPKK activity;activation of protein kinase activity;anatomical structure morphogenesis;biological regulation;cell part morphogenesis;cell projection morphogenesis;cell projection organization;cell surface receptor linked signaling pathway;cellular component morphogenesis;cellular component organization;cellular component organization at cellular level;cellular component organizatio…	binding;enzyme regulator activity;kinase regulator activity;PDZ domain binding;protein binding;protein domain specific binding;protein kinase regulator activity	cell part;cytoplasmic part;cytosol;endosome;integral to membrane;intracellular membrane-bounded organelle;intracellular organelle;intracellular organelle part;intracellular part;intrinsic to membrane;late endosome;macromolecular complex;membrane;membrane part;membrane-bounded organelle;nuclear part;nucleoplasm;organelle;organelle part;protein complex	Neurotrophin signaling pathway	Alternativesplicing;ANKrepeat;Completeproteome;Endosome;Membrane;Neurogenesis;Phosphoprotein;Polymorphism;Referenceproteome;Repeat;Transmembrane;Transmembranehelix	NaN	-0.98251	-1.1155	NaN	NaN	NaN	-1.2781	-1.43002	NaN	NaN	NaN	-1.4755	-1.17453	NaN	NaN	NaN	-0.783163	-1.22237	NaN	NaN
Q6IAA8	Q6IAA8	Ragulator complex protein LAMTOR1	LAMTOR1	-	-	NaN	NaN	+	Cluster -155	2.56316	0.0164762	-	-	NaN	NaN	-	-	NaN	NaN	-	-	NaN	NaN	Lysosome	biological regulation;cell growth;cellular component organization;cellular component organization at cellular level;cellular component organization or biogenesis;cellular component organization or biogenesis at cellular level;cellular localization;cellular macromolecule localization;cellular process;cellular protein localization;cellular response to acid;cellular response to amine stimulus;cellul…		cell part;cytoplasmic part;endosomal part;endosome membrane;extracellular membrane-bounded organelle;extracellular organelle;extracellular region part;extracellular vesicular exosome;Golgi apparatus;intracellular membrane-bounded organelle;intracellular organelle;intracellular organelle part;intracellular part;late endosome membrane;lysosomal membrane;lysosome;lytic vacuole;macromolecular complex…		Cellmembrane;Completeproteome;Directproteinsequencing;Endosome;Lipoprotein;Lysosome;Membrane;Myristate;Phosphoprotein;Polymorphism;Referenceproteome	NaN	0.443654	NaN	0.0255441	-0.123931	NaN	0.242243	-0.394514	0.066518	-0.0267293	NaN	0.217893	-0.0236102	-0.124063	0.0545421	NaN	0.51837	0.0210283	0.0532093	-0.122607
Q9UHA4	Q9UHA4	Ragulator complex protein LAMTOR3	LAMTOR3	-	-	NaN	NaN	+	Cluster -155	2.90189	0.00523077	-	-	NaN	NaN	-	-	NaN	NaN	+	Cluster -646	2.13877	0.00568235	Lysosome	biological regulation;cellular localization;cellular macromolecule localization;cellular process;cellular protein localization;cellular response to acid;cellular response to amine stimulus;cellular response to amino acid stimulus;cellular response to chemical stimulus;cellular response to endogenous stimulus;cellular response to organic nitrogen;cellular response to organic substance;cellular res…		adherens junction;anchoring junction;cell junction;cell part;cell-substrate adherens junction;cell-substrate junction;cytoplasmic part;endosomal part;extracellular membrane-bounded organelle;extracellular organelle;extracellular region part;extracellular vesicular exosome;focal adhesion;intracellular organelle part;intracellular part;macromolecular complex;membrane part;membrane-bounded organelle…	MAPK signaling pathway	3D-structure;Alternativesplicing;Completeproteome;Endosome;Membrane;Referenceproteome	NaN	0.490841	NaN	NaN	NaN	NaN	0.431812	0.177686	NaN	0.178094	NaN	0.228452	0.207861	0.106653	0.133575	NaN	0.503937	NaN	-0.109561	0.147729
P01130	P01130	Low-density lipoprotein receptor	LDLR	-	-	NaN	NaN	+	Cluster -155	5.70916	0	+	Cluster -553	6.04361	0	-	-	NaN	NaN	-	-	NaN	NaN	-	alcohol metabolic process;biological regulation;catabolic process;cellular catabolic process;cellular component organization;cellular component organization or biogenesis;cellular lipid metabolic process;cellular macromolecule catabolic process;cellular macromolecule metabolic process;cellular membrane organization;cellular metabolic process;cellular process;cellular response to stimulus;chemical…	binding;calcium ion binding;cargo receptor activity;cation binding;clathrin binding;clathrin heavy chain binding;glycoprotein binding;ion binding;lipoprotein particle binding;lipoprotein particle receptor activity;low-density lipoprotein particle binding;low-density lipoprotein receptor activity;metal ion binding;protein binding;protein-lipid complex binding;receptor activity;very-low-density lip…	apical part of cell;basolateral plasma membrane;cell part;cell surface;clathrin coated vesicle membrane;clathrin-coated endocytic vesicle membrane;coated pit;coated vesicle membrane;cytoplasmic part;cytoplasmic vesicle membrane;cytoplasmic vesicle part;early endosome;endocytic vesicle membrane;endosomal part;endosome;endosome membrane;external side of plasma membrane;extracellular region part;Gol…	Bile secretion;Endocytosis;Hepatitis C;Toxoplasmosis	3D-structure;Alternativesplicing;Cellmembrane;Cholesterolmetabolism;Coatedpit;Completeproteome;Directproteinsequencing;Diseasemutation;Disulfidebond;EGF-likedomain;Endocytosis;Endosome;Glycoprotein;Golgiapparatus;Host-virusinteraction;LDL;Lipidmetabolism;Lipidtransport;Lysosome;Membrane;Phosphoprotein;Polymorphism;Receptor;Referenceproteome;Repeat;Signal;Steroidmetabolism;Sterolmetabolism;Transme…	NaN	1.4856	0.715723	0.159057	0.110433	NaN	1.37224	0.571429	0.0839668	0.319748	NaN	1.25254	0.818223	0.169258	-0.339821	NaN	1.62785	0.658105	0.184031	-0.0246034
Q8NC56	Q8NC56	LEM domain-containing protein 2	LEMD2	-	-	NaN	NaN	+	Cluster -155	2.76394	0.0223434	+	Cluster -553	3.67342	0.00119728	-	-	NaN	NaN	-	-	NaN	NaN	-	biological regulation;cell differentiation;cellular developmental process;cellular process;developmental process;muscle cell differentiation;negative regulation of biological process;negative regulation of cell communication;negative regulation of cellular process;negative regulation of intracellular protein kinase cascade;negative regulation of MAPKKK cascade;negative regulation of response to s…		cell part;integral to membrane;integral to nuclear inner membrane;integral to organelle membrane;intracellular organelle part;intracellular part;intrinsic to membrane;intrinsic to nuclear inner membrane;intrinsic to organelle membrane;membrane;membrane part;nuclear membrane;nuclear membrane part;nuclear part;organelle membrane;organelle part		Acetylation;Alternativesplicing;Completeproteome;Membrane;Nucleus;Phosphoprotein;Referenceproteome;Transmembrane;Transmembranehelix	NaN	0.391248	0.455752	0.36628	NaN	0.610367	0.44091	0.380859	NaN	NaN	NaN	0.336719	0.399369	NaN	NaN	NaN	0.432299	0.47305	NaN	NaN
P07948	P07948	Tyrosine-protein kinase Lyn	LYN	-	-	NaN	NaN	+	Cluster -155	2.38888	0.0164337	-	-	NaN	NaN	-	-	NaN	NaN	-	-	NaN	NaN	-	activation of immune response;activation of innate immune response;amine transport;anatomical structure development;antigen receptor-mediated signaling pathway;axon guidance;B cell homeostasis;B cell receptor signaling pathway;biological regulation;blood coagulation;cell activation;cell communication;cell development;cell differentiation;cell migration;cell motility;cell surface receptor linked s…	adenyl nucleotide binding;adenyl ribonucleotide binding;ATP binding;binding;catalytic activity;enzyme binding;glycolipid binding;glycosphingolipid binding;ion channel binding;kinase activity;lipid binding;molecular transducer activity;non-membrane spanning protein tyrosine kinase activity;nucleotide binding;phosphotransferase activity, alcohol group as acceptor;protein binding;protein kinase acti…	alpha2-beta1 integrin complex;cell part;cytoplasm;cytoplasmic part;cytoskeletal part;cytosol;extracellular membrane-bounded organelle;extracellular organelle;extracellular region part;extracellular vesicular exosome;extrinsic to internal side of plasma membrane;extrinsic to membrane;extrinsic to plasma membrane;Golgi apparatus;integrin complex;intracellular membrane-bounded organelle;intracellula…	B cell receptor signaling pathway;Chemokine signaling pathway;Epithelial cell signaling in Helicobacter pylori infection;Fc epsilon RI signaling pathway;Fc gamma R-mediated phagocytosis;Long-term depression	3D-structure;Adaptiveimmunity;Alternativesplicing;ATP-binding;Cellmembrane;Completeproteome;Cytoplasm;Golgiapparatus;Host-virusinteraction;Immunity;Inflammatoryresponse;Innateimmunity;Kinase;Lipoprotein;Membrane;Myristate;Nucleotide-binding;Nucleus;Palmitate;Phosphoprotein;Polymorphism;Proto-oncogene;Referenceproteome;SH2domain;SH3domain;Transferase;Tyrosine-proteinkinase;Ublconjugation	NaN	0.47293	NaN	NaN	NaN	NaN	0.230228	NaN	NaN	NaN	NaN	0.083401	NaN	NaN	NaN	NaN	0.468352	NaN	NaN	NaN
Q8N884	Q8N884	Cyclic GMP-AMP synthase	MB21D1	-	-	NaN	NaN	+	Cluster -157	1.48438	0.045047	-	-	NaN	NaN	-	-	NaN	NaN	-	-	NaN	NaN	-	activation of immune response;activation of innate immune response;biological regulation;biosynthetic process;cellular biosynthetic process;cellular metabolic process;cellular nitrogen compound biosynthetic process;cellular nitrogen compound metabolic process;cellular process;cellular response to chemical stimulus;cellular response to dsRNA;cellular response to exogenous dsRNA;cellular response t…	adenyl nucleotide binding;adenyl ribonucleotide binding;ATP binding;binding;cation binding;DNA binding;GTP binding;guanyl nucleotide binding;guanyl ribonucleotide binding;ion binding;metal ion binding;nucleic acid binding;nucleotide binding;purine nucleotide binding;purine ribonucleoside triphosphate binding;purine ribonucleotide binding;ribonucleotide binding	cell part;cytoplasmic part;cytosol;intracellular part		3D-structure;Acetylation;Alternativesplicing;Antiviraldefense;ATP-binding;Completeproteome;Cytoplasm;DNA-binding;GTP-binding;Immunity;Innateimmunity;Magnesium;Metal-binding;Nucleotide-binding;Nucleotidyltransferase;Phosphoprotein;Polymorphism;Referenceproteome;Transferase;Zinc	NaN	-1.08502	NaN	NaN	NaN	NaN	-0.233643	NaN	NaN	NaN	NaN	-0.0231843	NaN	NaN	NaN	NaN	-1.29678	NaN	NaN	NaN
P51608	P51608	Methyl-CpG-binding protein 2	MECP2	-	-	NaN	NaN	+	Cluster -157	3.47113	0	-	-	NaN	NaN	-	-	NaN	NaN	-	-	NaN	NaN	-	adult behavior;adult locomotory behavior;alcohol metabolic process;amine metabolic process;amine transport;anatomical structure development;associative learning;behavior;behavioral defense response;behavioral fear response;behavioral interaction between organisms;biological regulation;biosynthetic process;C21-steroid hormone metabolic process;carbohydrate metabolic process;carboxylic acid metabol…	binding;chromatin binding;DNA binding;double-stranded DNA binding;double-stranded methylated DNA binding;methyl-CpG binding;mRNA binding;nucleic acid binding;nucleic acid binding transcription factor activity;nucleotide binding;protein binding;protein binding transcription factor activity;protein domain specific binding;protein N-terminus binding;RNA binding;sequence-specific DNA binding;sequence…	cell part;chromatin;chromosomal part;cytoplasmic part;cytosol;extracellular region part;extracellular space;heterochromatin;intracellular membrane-bounded organelle;intracellular organelle;intracellular organelle part;intracellular part;membrane-bounded organelle;nuclear part;nucleoplasm;nucleus;organelle;organelle part		3D-structure;Acetylation;Alternativesplicing;Chromosomalrearrangement;Completeproteome;Diseasemutation;DNA-binding;Mentalretardation;Nucleus;Phosphoprotein;Polymorphism;Referenceproteome;Repeat;Repressor;Transcription;Transcriptionregulation	NaN	NaN	NaN	NaN	NaN	NaN	-1.95453	NaN	NaN	NaN	NaN	-1.35896	NaN	NaN	NaN	NaN	-2.52679	NaN	NaN	NaN
P46013	P46013	Antigen KI-67	MKI67	-	-	NaN	NaN	+	Cluster -157	2.33789	0.0117297	+	Cluster -551	1.38677	0.0272155	-	-	NaN	NaN	-	-	NaN	NaN	-	cell cycle phase;cell cycle process;cell proliferation;cellular process;meiosis	adenyl nucleotide binding;adenyl ribonucleotide binding;ATP binding;binding;nucleotide binding;protein binding;protein C-terminus binding;purine nucleotide binding;purine ribonucleoside triphosphate binding;purine ribonucleotide binding;ribonucleotide binding	cell part;chromosomal part;chromosome;chromosome, centromeric region;condensed chromosome;cytoplasm;intracellular membrane-bounded organelle;intracellular non-membrane-bounded organelle;intracellular organelle;intracellular organelle part;intracellular part;membrane;membrane-bounded organelle;non-membrane-bounded organelle;nuclear part;nucleolus;nucleus;organelle;organelle part		3D-structure;Acetylation;Alternativesplicing;ATP-binding;Cellcycle;Chromosome;Completeproteome;Nucleotide-binding;Nucleus;Phosphoprotein;Polymorphism;Referenceproteome;Repeat	NaN	-1.00346	-0.148609	NaN	NaN	NaN	-0.175812	-0.126973	NaN	NaN	NaN	-0.314755	-0.0528332	NaN	NaN	NaN	-0.682483	0.0329642	NaN	NaN
P00395	P00395	Cytochrome c oxidase subunit 1	MT-CO1	-	-	NaN	NaN	+	Cluster -157	1.83995	0.0377842	-	-	NaN	NaN	-	-	NaN	NaN	-	-	NaN	NaN	-	aerobic respiration;biosynthetic process;cellular biosynthetic process;cellular macromolecule metabolic process;cellular metabolic process;cellular nitrogen compound metabolic process;cellular process;cellular respiration;electron transport chain;energy derivation by oxidation of organic compounds;gene expression;generation of precursor metabolites and energy;macromolecule metabolic process;metab…	binding;catalytic activity;cation binding;cation transmembrane transporter activity;cytochrome-c oxidase activity;heme binding;heme-copper terminal oxidase activity;hydrogen ion transmembrane transporter activity;inorganic cation transmembrane transporter activity;ion binding;ion transmembrane transporter activity;iron ion binding;metal ion binding;monovalent inorganic cation transmembrane transp…	cell part;cytoplasmic part;integral to membrane;intracellular organelle part;intracellular part;intrinsic to membrane;macromolecular complex;membrane;membrane part;mitochondrial inner membrane;mitochondrial membrane;mitochondrial membrane part;mitochondrial part;mitochondrial respiratory chain complex IV;organelle inner membrane;organelle membrane;organelle part;protein complex;respiratory chain …	Alzheimer's disease;Cardiac muscle contraction;Huntington's disease;Oxidative phosphorylation;Parkinson's disease	Completeproteome;Copper;Deafness;Diseasemutation;Electrontransport;Heme;Iron;Leberhereditaryopticneuropathy;Membrane;Metal-binding;Mitochondrion;Mitochondrioninnermembrane;Non-syndromicdeafness;Oxidoreductase;Polymorphism;Referenceproteome;Respiratorychain;Transmembrane;Transmembranehelix;Transport	NaN	-0.446574	NaN	NaN	NaN	NaN	-0.574634	-0.57889	NaN	NaN	NaN	-0.67708	NaN	NaN	NaN	NaN	-0.329755	-0.860605	NaN	NaN
Q9NZJ7	Q9NZJ7	Mitochondrial carrier homolog 1	MTCH1	-	-	NaN	NaN	+	Cluster -155	2.04583	0.0285902	+	Cluster -553	3.16775	0.001425	-	-	NaN	NaN	-	-	NaN	NaN	Mitochondrion Outer Membrane	activation of caspase activity;biological regulation;cellular component organization;cellular component organization or biogenesis;cellular membrane organization;cellular process;establishment of localization;membrane organization;neuronal ion channel clustering;positive regulation of apoptosis;positive regulation of biological process;positive regulation of caspase activity;positive regulation o…		cell part;cytoplasmic part;integral to membrane;intracellular;intracellular membrane-bounded organelle;intracellular organelle;intracellular organelle part;intracellular part;intrinsic to membrane;membrane;membrane part;membrane-bounded organelle;mitochondrial inner membrane;mitochondrial membrane;mitochondrial part;mitochondrion;organelle;organelle inner membrane;organelle membrane;organelle part		Alternativesplicing;Apoptosis;Completeproteome;Membrane;Mitochondrion;Mitochondrioninnermembrane;Referenceproteome;Repeat;Transmembrane;Transmembranehelix;Transport	NaN	0.796861	0.447407	NaN	NaN	NaN	0.626023	0.629568	NaN	NaN	NaN	0.245523	0.321081	NaN	NaN	NaN	0.368756	0.344483	NaN	NaN
Q12965;O00160	Q12965	Unconventional myosin-Ie	MYO1E	-	-	NaN	NaN	+	Cluster -155	4.02874	0.00025	-	-	NaN	NaN	-	-	NaN	NaN	-	-	NaN	NaN	-	actin filament-based movement;actin filament-based process;anatomical structure development;biological regulation;cell development;cell differentiation;cell surface receptor linked signaling pathway;cellular component movement;cellular component organization;cellular component organization at cellular level;cellular component organization or biogenesis;cellular component organization or biogenesi…	actin binding;actin filament binding;adenyl nucleotide binding;adenyl ribonucleotide binding;ATP binding;ATPase activity;ATPase activity, coupled;binding;calmodulin binding;catalytic activity;cytoskeletal protein binding;hydrolase activity;hydrolase activity, acting on acid anhydrides;hydrolase activity, acting on acid anhydrides, in phosphorus-containing anhydrides;lipid binding;microfilament mo…	actin cytoskeleton;adherens junction;anchoring junction;cell junction;cell part;cell-cell junction;clathrin-coated vesicle;coated vesicle;cytoplasm;cytoplasmic membrane-bounded vesicle;cytoplasmic part;cytoplasmic vesicle;cytoskeletal part;cytoskeleton;extracellular membrane-bounded organelle;extracellular organelle;extracellular region part;extracellular vesicular exosome;intracellular membrane-…		Actin-binding;ATP-binding;Calmodulin-binding;Celljunction;Completeproteome;Cytoplasm;Cytoplasmicvesicle;Cytoskeleton;Diseasemutation;Lipid-binding;Motorprotein;Myosin;Nucleotide-binding;Phosphoprotein;Polymorphism;Referenceproteome;SH3domain	NaN	0.708255	NaN	NaN	NaN	NaN	0.663351	NaN	NaN	NaN	NaN	0.657218	0.429712	NaN	NaN	NaN	0.940063	NaN	NaN	NaN
Q8WTT2	Q8WTT2	Nucleolar complex protein 3 homolog	NOC3L	-	-	NaN	NaN	+	Cluster -157	1.39887	0.0442993	-	-	NaN	NaN	-	-	NaN	NaN	-	-	NaN	NaN	-	cell differentiation;cellular developmental process;cellular process;developmental process;fat cell differentiation	binding;chromatin binding	cell part;intracellular membrane-bounded organelle;intracellular non-membrane-bounded organelle;intracellular organelle;intracellular organelle part;intracellular part;membrane-bounded organelle;non-membrane-bounded organelle;nuclear body;nuclear part;nuclear speck;nucleolus;nucleoplasm part;nucleus;organelle;organelle part		Coiledcoil;Completeproteome;Nucleus;Phosphoprotein;Polymorphism;Referenceproteome	NaN	-1.69973	0.144313	NaN	NaN	NaN	-0.635894	-0.635987	NaN	NaN	NaN	-0.162855	-0.566864	NaN	NaN	NaN	-1.88155	NaN	NaN	NaN
Q14978	Q14978	Nucleolar and coiled-body phosphoprotein 1	NOLC1	-	-	NaN	NaN	+	Cluster -157	1.81264	0.0300923	+	Cluster -551	5.18213	0.00064	+	Cluster -577	2.97555	0.00843986	+	Cluster -636	2.0084	0.00997129	-	cell cycle;cell cycle phase;cell cycle process;cellular component organization;cellular component organization at cellular level;cellular component organization or biogenesis;cellular component organization or biogenesis at cellular level;cellular macromolecule metabolic process;cellular metabolic process;cellular nitrogen compound metabolic process;cellular process;macromolecule metabolic proces…	adenyl nucleotide binding;adenyl ribonucleotide binding;ATP binding;binding;GTP binding;guanyl nucleotide binding;guanyl ribonucleotide binding;nucleotide binding;purine nucleotide binding;purine ribonucleoside triphosphate binding;purine ribonucleotide binding;ribonucleotide binding	Cajal body;cell part;cytoplasm;intracellular non-membrane-bounded organelle;intracellular organelle;intracellular organelle part;intracellular part;non-membrane-bounded organelle;nuclear body;nuclear part;nucleolus;nucleoplasm;nucleoplasm part;organelle;organelle part		Acetylation;Alternativesplicing;ATP-binding;Completeproteome;Cytoplasm;GTP-binding;Nucleotide-binding;Nucleus;Phosphoprotein;Polymorphism;Referenceproteome;Repeat	NaN	-1.0767	-0.63812	-0.317073	-0.46728	NaN	-0.413702	-0.391108	-0.378734	-0.427928	NaN	-0.352194	-0.505891	-0.414677	-0.476122	NaN	-1.12446	-0.592636	-0.306262	-0.249991
Q9Y3C1	Q9Y3C1	Nucleolar protein 16	NOP16	-	-	NaN	NaN	+	Cluster -157	1.5089	0.0495597	-	-	NaN	NaN	-	-	NaN	NaN	-	-	NaN	NaN	-	cellular component biogenesis;cellular component biogenesis at cellular level;cellular component organization or biogenesis;cellular component organization or biogenesis at cellular level;cellular process;ribonucleoprotein complex biogenesis;ribosomal large subunit biogenesis		cell part;intracellular membrane-bounded organelle;intracellular non-membrane-bounded organelle;intracellular organelle;intracellular organelle part;intracellular part;membrane-bounded organelle;non-membrane-bounded organelle;nuclear part;nucleolus;nucleus;organelle;organelle part		Acetylation;Alternativesplicing;Completeproteome;Nucleus;Phosphoprotein;Referenceproteome	NaN	-0.902961	0.19479	NaN	NaN	NaN	-0.115166	0.0306339	-0.369606	NaN	NaN	-0.236584	-0.00201835	NaN	NaN	NaN	-1.10246	0.153575	0.403561	NaN
P21589	P21589	5-nucleotidase	NT5E	-	-	NaN	NaN	+	Cluster -155	1.87887	0.0375429	-	-	NaN	NaN	-	-	NaN	NaN	-	-	NaN	NaN	-	adenosine biosynthetic process;adenosine metabolic process;AMP catabolic process;AMP metabolic process;biological adhesion;biological regulation;biosynthetic process;catabolic process;cell adhesion;cell-cell adhesion;cellular aromatic compound metabolic process;cellular biosynthetic process;cellular catabolic process;cellular macromolecule metabolic process;cellular metabolic process;cellular nit…	5'-nucleotidase activity;binding;catalytic activity;cation binding;hydrolase activity;hydrolase activity, acting on ester bonds;ion binding;metal ion binding;nucleotidase activity;nucleotide binding;phosphatase activity;phosphoric ester hydrolase activity	anchored to membrane;cell part;cell surface;cytoplasm;extracellular membrane-bounded organelle;extracellular organelle;extracellular region part;extracellular vesicular exosome;intracellular part;intrinsic to membrane;membrane;membrane part;membrane-bounded organelle;membrane-bounded vesicle;organelle;plasma membrane;vesicle	Nicotinate and nicotinamide metabolism;Purine metabolism;Pyrimidine metabolism	3D-structure;Alternativesplicing;Cellmembrane;Completeproteome;Directproteinsequencing;Diseasemutation;Disulfidebond;Glycoprotein;GPI-anchor;Hydrolase;Lipoprotein;Membrane;Metal-binding;Nucleotide-binding;Polymorphism;Referenceproteome;Signal;Zinc	NaN	0.802135	NaN	NaN	NaN	NaN	0.413115	NaN	NaN	NaN	-0.0542234	0.316941	NaN	NaN	NaN	NaN	0.793782	NaN	NaN	NaN
Q8WUM0	Q8WUM0	Nuclear pore complex protein Nup133	NUP133	-	-	NaN	NaN	+	Cluster -157	1.40549	0.0492911	-	-	NaN	NaN	-	-	NaN	NaN	-	-	NaN	NaN	Nuclear pore complex	anatomical structure development;biological regulation;biosynthetic process;carbohydrate metabolic process;carbohydrate transport;cell cycle;cell cycle process;cell surface receptor linked signaling pathway;cellular biosynthetic process;cellular component disassembly;cellular component disassembly at cellular level;cellular component organization;cellular component organization at cellular level;…	nucleocytoplasmic transporter activity;transporter activity	cell part;chromosomal part;condensed chromosome kinetochore;cytoplasmic part;cytosol;envelope;intracellular non-membrane-bounded organelle;intracellular organelle;intracellular organelle part;intracellular part;kinetochore;macromolecular complex;membrane;membrane part;non-membrane-bounded organelle;nuclear envelope;nuclear membrane;nuclear part;nuclear pore;Nup107-160 complex;organelle;organelle …	RNA transport	3D-structure;Acetylation;Centromere;Chromosome;Completeproteome;Kinetochore;mRNAtransport;Nuclearporecomplex;Nucleus;Phosphoprotein;Polymorphism;Proteintransport;Referenceproteome;Translocation;Transport	NaN	-1.21369	-0.457016	0.718593	-0.123269	NaN	-0.0295589	-0.0802483	-0.380397	0.0466975	NaN	-0.155231	-0.444879	-0.0330882	-0.24306	NaN	-1.2092	-0.564037	-0.356707	NaN
Q92621	Q92621	Nuclear pore complex protein Nup205	NUP205	-	-	NaN	NaN	+	Cluster -157	1.73116	0.0275789	+	Cluster -551	3.79234	0.000674699	+	Cluster -577	5.26622	0.00055814	+	Cluster -636	3.43317	0.000275862	Nuclear pore complex	biological regulation;biosynthetic process;carbohydrate metabolic process;carbohydrate transport;cell cycle;cell cycle process;cell surface receptor linked signaling pathway;cellular biosynthetic process;cellular component assembly;cellular component assembly at cellular level;cellular component disassembly;cellular component disassembly at cellular level;cellular component organization;cellular …	structural constituent of nuclear pore;structural molecule activity	cell part;cytoplasm;envelope;intracellular organelle part;intracellular part;macromolecular complex;membrane;membrane part;nuclear envelope;nuclear membrane;nuclear part;nuclear periphery;nuclear pore;nucleoplasm;organelle envelope;organelle membrane;organelle part;pore complex;protein complex	RNA transport	Acetylation;Completeproteome;Directproteinsequencing;Membrane;mRNAtransport;Nuclearporecomplex;Nucleus;Phosphoprotein;Polymorphism;Proteintransport;Referenceproteome;Translocation;Transport	NaN	-1.43584	-0.66029	-0.427821	-0.480162	NaN	-0.169155	-0.455649	-0.394624	-0.255924	NaN	-0.332049	-0.490981	-0.35682	-0.396817	NaN	-1.38957	-0.704252	-0.477159	-0.330444
P35658	P35658	Nuclear pore complex protein Nup214	NUP214	-	-	NaN	NaN	+	Cluster -157	1.89928	0.01645	-	-	NaN	NaN	+	Cluster -577	1.56077	0.0298398	+	Cluster -636	1.72234	0.0194556	Nuclear pore complex	biological regulation;biosynthetic process;carbohydrate metabolic process;carbohydrate transport;cell cycle;cell cycle process;cell surface receptor linked signaling pathway;cellular biosynthetic process;cellular component disassembly;cellular component disassembly at cellular level;cellular component organization;cellular component organization at cellular level;cellular component organization o…	nucleocytoplasmic transporter activity;transporter activity	adherens junction;anchoring junction;cell junction;cell part;cell-substrate adherens junction;cell-substrate junction;cytoplasmic part;cytosol;focal adhesion;intracellular membrane-bounded organelle;intracellular organelle;intracellular organelle part;intracellular part;macromolecular complex;membrane part;membrane-bounded organelle;nuclear part;nuclear pore;nucleoplasm;nucleus;organelle;organell…	RNA transport	3D-structure;Acetylation;Alternativesplicing;Chromosomalrearrangement;Coiledcoil;Completeproteome;Glycoprotein;mRNAtransport;Nuclearporecomplex;Nucleus;Phosphoprotein;Polymorphism;Proteintransport;Proto-oncogene;Referenceproteome;Repeat;Translocation;Transport	NaN	-1.29431	-0.908275	-0.494057	-0.173255	NaN	-0.281194	NaN	-0.15782	-0.226755	NaN	NaN	-0.861558	-0.358059	-0.428464	NaN	-1.42686	NaN	-0.250719	-0.273814
Q8NFH5	Q8NFH5	Nucleoporin NUP53	NUP35	-	-	NaN	NaN	+	Cluster -157	3.15301	0.000705882	-	-	NaN	NaN	-	-	NaN	NaN	-	-	NaN	NaN	Nuclear pore complex	biological regulation;biosynthetic process;carbohydrate metabolic process;carbohydrate transport;cell cycle;cell cycle process;cell surface receptor linked signaling pathway;cellular biosynthetic process;cellular component disassembly;cellular component disassembly at cellular level;cellular component organization;cellular component organization at cellular level;cellular component organization o…		cell part;cytoskeleton;envelope;intermediate filament cytoskeleton;intracellular membrane-bounded organelle;intracellular non-membrane-bounded organelle;intracellular organelle;intracellular organelle part;intracellular part;macromolecular complex;membrane;membrane part;membrane-bounded organelle;non-membrane-bounded organelle;nuclear envelope;nuclear membrane;nuclear part;nuclear pore;nucleoplas…	RNA transport	3D-structure;Alternativesplicing;Completeproteome;Membrane;mRNAtransport;Nuclearporecomplex;Nucleus;Phosphoprotein;Proteintransport;Referenceproteome;Translocation;Transport	NaN	-1.34534	NaN	NaN	-1.11763	NaN	-0.729618	NaN	-0.670115	NaN	NaN	-0.620305	-0.751635	-0.982802	-1.06343	NaN	-1.86509	NaN	NaN	NaN
Q9UKX7	Q9UKX7	Nuclear pore complex protein Nup50	NUP50	-	-	NaN	NaN	+	Cluster -157	1.57557	0.0303175	-	-	NaN	NaN	-	-	NaN	NaN	-	-	NaN	NaN	-	biological regulation;biosynthetic process;carbohydrate metabolic process;carbohydrate transport;cell cycle;cell cycle process;cell surface receptor linked signaling pathway;cellular biosynthetic process;cellular component disassembly;cellular component disassembly at cellular level;cellular component organization;cellular component organization at cellular level;cellular component organization o…		cell part;cytoplasm;intracellular organelle part;intracellular part;macromolecular complex;membrane;membrane part;nuclear membrane;nuclear part;nuclear pore;nucleoplasm;organelle membrane;organelle part;pore complex;protein complex	RNA transport	3D-structure;Acetylation;Alternativesplicing;Completeproteome;Membrane;mRNAtransport;Nuclearporecomplex;Nucleus;Phosphoprotein;Proteintransport;Referenceproteome;Repeat;Translocation;Transport	NaN	-1.39501	NaN	0.219623	-0.0203421	NaN	-0.0688772	NaN	0.0622037	0.172571	NaN	NaN	NaN	0.00853715	0.0692249	NaN	-1.51733	NaN	-0.0461418	0.0981657
P52948	P52948	Nuclear pore complex protein Nup98-Nup96;Nuclear pore complex protein Nup98;Nuclear pore complex protein Nup96	NUP98	-	-	NaN	NaN	+	Cluster -157	1.60605	0.0315188	-	-	NaN	NaN	-	-	NaN	NaN	+	Cluster -636	2.32285	0.00888	Nuclear pore complex	biological regulation;biosynthetic process;carbohydrate metabolic process;carbohydrate transport;cell cycle;cell cycle process;cell surface receptor linked signaling pathway;cellular biosynthetic process;cellular component assembly;cellular component assembly at cellular level;cellular component disassembly;cellular component disassembly at cellular level;cellular component organization;cellular …	binding;peptide binding;structural constituent of nuclear pore;structural molecule activity;transporter activity	cell part;cytoplasmic part;cytosol;envelope;inclusion body;intracellular organelle part;intracellular part;macromolecular complex;membrane;membrane part;nuclear envelope;nuclear inclusion body;nuclear membrane;nuclear part;nuclear periphery;nuclear pore;nucleoplasm;Nup107-160 complex;organelle envelope;organelle membrane;organelle part;pore complex;protein complex	RNA transport	3D-structure;Acetylation;Alternativesplicing;Autocatalyticcleavage;Chromosomalrearrangement;Completeproteome;Directproteinsequencing;Host-virusinteraction;Membrane;mRNAtransport;Nuclearporecomplex;Nucleus;Phosphoprotein;Polymorphism;Proteintransport;Referenceproteome;Repeat;Translocation;Transport	NaN	-1.41706	-0.769772	0.0573466	-0.233029	NaN	-0.506805	-0.404031	-0.131458	-0.0908535	NaN	-0.0102069	-0.207893	-0.144177	-0.230572	NaN	-1.39627	0.13768	-0.260989	-0.294547
Q02218;Q9ULD0	Q02218	2-oxoglutarate dehydrogenase, mitochondrial	OGDH	-	-	NaN	NaN	+	Cluster -155	4.69858	0	+	Cluster -553	1.36164	0.0359211	+	Cluster -577	3.11164	0.0298848	+	Cluster -645	3.56101	0.00409091	Mitochondrion Matrix	2-oxoglutarate metabolic process;acetyl-CoA catabolic process;acetyl-CoA metabolic process;alcohol catabolic process;alcohol metabolic process;amine catabolic process;amine metabolic process;anatomical structure development;aspartate family amino acid catabolic process;aspartate family amino acid metabolic process;carbohydrate catabolic process;carbohydrate metabolic process;carboxylic acid catab…	binding;catalytic activity;cation binding;coenzyme binding;cofactor binding;ion binding;metal ion binding;oxidoreductase activity;oxidoreductase activity, acting on the aldehyde or oxo group of donors;oxidoreductase activity, acting on the aldehyde or oxo group of donors, disulfide as acceptor;oxidoreductase activity, acting on the aldehyde or oxo group of donors, NAD or NADP as acceptor;oxogluta…	cell part;cytoplasmic part;intracellular membrane-bounded organelle;intracellular organelle;intracellular organelle lumen;intracellular organelle part;intracellular part;macromolecular complex;membrane;membrane-bounded organelle;membrane-enclosed lumen;mitochondrial matrix;mitochondrial membrane;mitochondrial part;mitochondrion;organelle;organelle lumen;organelle membrane;organelle part;oxoglutar…	Citrate cycle (TCA cycle);Lysine degradation;Tryptophan metabolism	3D-structure;Acetylation;Alternativesplicing;Calcium;Completeproteome;Glycolysis;Isopeptidebond;Metal-binding;Mitochondrion;Oxidoreductase;Polymorphism;Referenceproteome;Thiaminepyrophosphate;Transitpeptide;Ublconjugation	NaN	1.50026	0.193552	-0.120485	-0.09815	1.33137	1.10346	0.452609	-0.00963388	0.0160159	NaN	1.20164	0.541639	-0.116897	-0.121546	NaN	1.38896	0.190158	-0.125387	-0.181548
Q9UQ80	Q9UQ80	Proliferation-associated protein 2G4	PA2G4	-	-	NaN	NaN	+	Cluster -155	2.49889	0.0111549	+	Cluster -553	3.10164	0.00113043	+	Cluster -578	2.76288	0.00241975	+	Cluster -646	3.09923	0.000293333	-	biological regulation;biosynthetic process;cell cycle arrest;cell cycle process;cell proliferation;cellular biosynthetic process;cellular macromolecule biosynthetic process;cellular macromolecule metabolic process;cellular metabolic process;cellular nitrogen compound metabolic process;cellular process;macromolecule biosynthetic process;macromolecule metabolic process;metabolic process;ncRNA metab…	binding;DNA binding;enzyme binding;nucleic acid binding;nucleic acid binding transcription factor activity;protein binding;sequence-specific DNA binding transcription factor activity;ubiquitin protein ligase binding	cell part;cytoplasm;extracellular membrane-bounded organelle;extracellular organelle;extracellular region part;extracellular vesicular exosome;intracellular membrane-bounded organelle;intracellular non-membrane-bounded organelle;intracellular organelle;intracellular organelle part;intracellular part;macromolecular complex;membrane;membrane-bounded organelle;membrane-bounded vesicle;non-membrane-b…		3D-structure;Acetylation;Alternativesplicing;Completeproteome;Cytoplasm;Directproteinsequencing;Nucleus;Phosphoprotein;Referenceproteome;Repressor;Ribonucleoprotein;RNA-binding;rRNAprocessing;Transcription;Transcriptionregulation;Translationregulation;Ublconjugation	2.94087	0.371161	0.168236	0.0670468	0.177245	NaN	-0.0255958	0.0761586	0.0430661	-0.0157831	NaN	0.170491	0.283562	0.271148	0.284177	NaN	0.521743	0.33929	0.338305	0.367676
Q13310;P0CB38	Q13310	Polyadenylate-binding protein 4	PABPC4	-	-	NaN	NaN	+	Cluster -155	3.41226	0.004	+	Cluster -553	2.79905	0.00565278	+	Cluster -578	2.19744	0.0111266	-	-	NaN	NaN	-	biological regulation;biosynthetic process;blood coagulation;catabolic process;cellular biosynthetic process;cellular catabolic process;cellular macromolecule biosynthetic process;cellular macromolecule catabolic process;cellular macromolecule metabolic process;cellular metabolic process;cellular nitrogen compound metabolic process;cellular process;cellular protein metabolic process;coagulation;h…	binding;mRNA binding;nucleic acid binding;nucleotide binding;poly(A) RNA binding;poly(U) RNA binding;poly-purine tract binding;poly-pyrimidine tract binding;RNA binding;single-stranded RNA binding	cell part;cytoplasm;cytoplasmic part;intracellular membrane-bounded organelle;intracellular non-membrane-bounded organelle;intracellular organelle;intracellular part;macromolecular complex;membrane-bounded organelle;non-membrane-bounded organelle;nucleus;organelle;ribonucleoprotein complex;RNA granule;stress granule	mRNA surveillance pathway;RNA degradation;RNA transport	Acetylation;Alternativesplicing;Completeproteome;Cytoplasm;Directproteinsequencing;Methylation;Phosphoprotein;Polymorphism;Referenceproteome;Repeat;RNA-binding	NaN	0.417752	0.133163	0.236945	0.211715	NaN	0.312635	0.0380508	0.0924633	-0.0866479	NaN	0.111181	0.155534	0.336901	0.175729	NaN	0.183408	0.191491	0.346206	0.441184
O95453	O95453	Poly(A)-specific ribonuclease PARN	PARN	-	-	NaN	NaN	+	Cluster -157	1.53306	0.0301705	-	-	NaN	NaN	-	-	NaN	NaN	-	-	NaN	NaN	-	catabolic process;cellular catabolic process;cellular macromolecule catabolic process;cellular macromolecule metabolic process;cellular metabolic process;cellular nitrogen compound metabolic process;cellular process;female gamete generation;gamete generation;gene expression;macromolecule catabolic process;macromolecule metabolic process;macromolecule modification;metabolic process;mRNA 3'-end pro…	3'-5' exonuclease activity;3'-5'-exoribonuclease activity;binding;catalytic activity;cation binding;enzyme binding;exonuclease activity;exonuclease activity, active with either ribo- or deoxyribonucleic acids and producing 5'-phosphomonoesters;exoribonuclease activity;exoribonuclease activity, producing 5'-phosphomonoesters;hydrolase activity;hydrolase activity, acting on ester bonds;ion binding;…	cell part;cytoplasm;cytoplasmic part;cytosol;intracellular membrane-bounded organelle;intracellular non-membrane-bounded organelle;intracellular organelle;intracellular organelle part;intracellular part;membrane-bounded organelle;non-membrane-bounded organelle;nuclear part;nucleolus;nucleus;organelle;organelle part	RNA degradation	3D-structure;Acetylation;Alternativesplicing;Completeproteome;Cytoplasm;Exonuclease;Hydrolase;Magnesium;Metal-binding;Nonsense-mediatedmRNAdecay;Nuclease;Nucleus;Phosphoprotein;Referenceproteome;RNA-binding	NaN	-1.85707	NaN	NaN	NaN	NaN	-0.33754	NaN	NaN	NaN	NaN	NaN	NaN	NaN	NaN	NaN	-1.67066	NaN	NaN	NaN
Q9UGN5	Q9UGN5	Poly [ADP-ribose] polymerase 2	PARP2	-	-	NaN	NaN	+	Cluster -155	2.59167	0.0113143	+	Cluster -553	6.04853	0	-	-	NaN	NaN	-	-	NaN	NaN	-	base-excision repair;cellular macromolecule metabolic process;cellular metabolic process;cellular nitrogen compound metabolic process;cellular process;cellular protein metabolic process;cellular response to stimulus;cellular response to stress;DNA metabolic process;DNA repair;macromolecule metabolic process;macromolecule modification;metabolic process;nitrogen compound metabolic process;nucleic a…	binding;catalytic activity;DNA binding;NAD+ ADP-ribosyltransferase activity;nucleic acid binding;transferase activity;transferase activity, transferring glycosyl groups;transferase activity, transferring pentosyl groups	cell part;intracellular membrane-bounded organelle;intracellular non-membrane-bounded organelle;intracellular organelle;intracellular organelle part;intracellular part;membrane-bounded organelle;non-membrane-bounded organelle;nuclear part;nucleolus;nucleoplasm;nucleus;organelle;organelle part	Base excision repair	3D-structure;Acetylation;Alternativesplicing;Completeproteome;DNA-binding;Glycosyltransferase;NAD;Nucleus;Phosphoprotein;Polymorphism;Referenceproteome;Transferase	NaN	0.403427	0.605266	NaN	NaN	NaN	0.701858	0.588335	NaN	NaN	NaN	NaN	0.67183	NaN	NaN	NaN	0.382683	0.626046	NaN	NaN
Q96HS1	Q96HS1	Serine/threonine-protein phosphatase PGAM5, mitochondrial	PGAM5	-	-	NaN	NaN	+	Cluster -155	2.34833	0.0385248	+	Cluster -553	4.56126	0.00148837	-	-	NaN	NaN	+	Cluster -646	2.29746	0.00825773	-	biological regulation;cell death;cellular metabolic process;cellular process;cellular response to stimulus;death;dephosphorylation;intracellular signal transduction;metabolic process;necroptosis;necrotic cell death;phosphate-containing compound metabolic process;phosphorus metabolic process;positive regulation of catalytic activity;positive regulation of GTPase activity;positive regulation of hyd…	binding;catalytic activity;enzyme activator activity;enzyme regulator activity;GTPase activator activity;GTPase regulator activity;hydrolase activity;hydrolase activity, acting on ester bonds;molecular transducer activity;nucleoside-triphosphatase regulator activity;phosphatase activity;phosphoprotein phosphatase activity;phosphoric ester hydrolase activity;protein binding;protein complex binding…	cell part;cytoplasmic part;integral to membrane;intracellular membrane-bounded organelle;intracellular organelle;intracellular organelle part;intracellular part;intrinsic to membrane;membrane;membrane part;membrane-bounded organelle;mitochondrial membrane;mitochondrial outer membrane;mitochondrial part;mitochondrion;organelle;organelle membrane;organelle outer membrane;organelle part;outer membra…		3D-structure;Acetylation;Alternativesplicing;Completeproteome;Hydrolase;Membrane;Mitochondrion;Mitochondrionoutermembrane;Necrosis;Phosphoprotein;Referenceproteome;Transmembrane;Transmembranehelix	NaN	0.205913	0.241714	0.200266	0.274093	NaN	0.229518	0.226611	0.107741	0.247371	NaN	-0.0554733	0.158285	0.080515	0.175077	NaN	0.169128	0.168739	0.0919403	0.252295
P35232	P35232	Prohibitin	PHB	-	-	NaN	NaN	+	Cluster -155	2.9363	0.00760656	+	Cluster -553	4.90658	0.000651163	+	Cluster -578	3.50251	0.0033211	-	-	NaN	NaN	Mitochondrion Inner Membrane	biological regulation;biosynthetic process;cell differentiation;cellular biosynthetic process;cellular component organization;cellular component organization at cellular level;cellular component organization or biogenesis;cellular component organization or biogenesis at cellular level;cellular developmental process;cellular macromolecule biosynthetic process;cellular macromolecule metabolic proce…	binding;complement binding;complement component C3a binding;complement component C3b binding;DNA binding;enzyme binding;G-protein-coupled receptor binding;histone deacetylase binding;nucleic acid binding;nucleic acid binding transcription factor activity;opsonin binding;protein binding;proteinase activated receptor binding;receptor binding;regulatory region DNA binding;regulatory region nucleic a…	cell part;cell surface;cytoplasm;cytoplasmic part;early endosome;endosome;extracellular membrane-bounded organelle;extracellular organelle;extracellular region part;extracellular vesicular exosome;integral to membrane;integral to plasma membrane;intracellular membrane-bounded organelle;intracellular organelle;intracellular organelle part;intracellular part;intrinsic to membrane;intrinsic to plasm…		3D-structure;Acetylation;Alternativesplicing;Coiledcoil;Completeproteome;Directproteinsequencing;DNAsynthesis;Membrane;Mitochondrion;Mitochondrioninnermembrane;Phosphoprotein;Polymorphism;Proto-oncogene;Referenceproteome	NaN	0.372785	0.216367	0.075824	0.116051	NaN	0.227574	0.311023	0.286216	0.204333	NaN	0.110028	0.140571	0.109437	0.10245	NaN	0.424823	0.175892	0.159654	0.00907416
Q99623	Q99623	Prohibitin-2	PHB2	-	-	NaN	NaN	+	Cluster -155	2.54597	0.0165517	+	Cluster -553	4.22022	0.000965517	+	Cluster -578	3.1578	0.0113146	+	Cluster -646	2.7151	0.00880605	-	anatomical structure development;anatomical structure morphogenesis;biological regulation;biosynthetic process;branching involved in mammary gland duct morphogenesis;branching morphogenesis of a tube;cellular biosynthetic process;cellular component organization;cellular component organization at cellular level;cellular component organization or biogenesis;cellular component organization or biogen…	binding;estrogen receptor binding;hormone receptor binding;nuclear hormone receptor binding;protein binding;protein N-terminus binding;receptor binding;steroid hormone receptor binding	cell part;cell surface;cytoplasmic part;extracellular membrane-bounded organelle;extracellular organelle;extracellular region part;extracellular vesicular exosome;intracellular membrane-bounded organelle;intracellular organelle;intracellular organelle part;intracellular part;macromolecular complex;membrane;membrane-bounded organelle;membrane-bounded vesicle;mitochondrial inner membrane;mitochondr…		Acetylation;Alternativesplicing;Coiledcoil;Completeproteome;Cytoplasm;Directproteinsequencing;Membrane;Mitochondrion;Mitochondrioninnermembrane;Nucleus;Phosphoprotein;Receptor;Referenceproteome;Repressor;Transcription;Transcriptionregulation	2.69329	0.363995	0.213588	0.0575418	0.0656571	0.759039	0.149953	0.325485	0.196756	0.16681	NaN	0.0282928	0.127337	0.0788988	0.124676	NaN	0.43376	0.17511	0.0557263	0.00942268
Q9NRX1	Q9NRX1	RNA-binding protein PNO1	PNO1	-	-	NaN	NaN	+	Cluster -157	1.53033	0.0377971	-	-	NaN	NaN	-	-	NaN	NaN	-	-	NaN	NaN	-			cell part;intracellular membrane-bounded organelle;intracellular non-membrane-bounded organelle;intracellular organelle;intracellular organelle part;intracellular part;membrane-bounded organelle;non-membrane-bounded organelle;nuclear part;nucleolus;nucleus;organelle;organelle part		Acetylation;Completeproteome;Nucleus;Polymorphism;Referenceproteome;RNA-binding	NaN	-1.27662	NaN	NaN	NaN	NaN	NaN	NaN	NaN	NaN	NaN	-0.345283	NaN	NaN	NaN	NaN	-0.988994	NaN	NaN	NaN
Q99575	Q99575	Ribonucleases P/MRP protein subunit POP1	POP1	-	-	NaN	NaN	+	Cluster -157	2.02243	0.0229811	+	Cluster -551	4.64647	0.000688172	-	-	NaN	NaN	-	-	NaN	NaN	-	catabolic process;cellular catabolic process;cellular macromolecule catabolic process;cellular macromolecule metabolic process;cellular metabolic process;cellular nitrogen compound metabolic process;cellular process;macromolecule catabolic process;macromolecule metabolic process;metabolic process;ncRNA catabolic process;ncRNA metabolic process;ncRNA processing;nitrogen compound metabolic process;…	catalytic activity;endonuclease activity;endonuclease activity, active with either ribo- or deoxyribonucleic acids and producing 5'-phosphomonoesters;endoribonuclease activity;endoribonuclease activity, producing 5'-phosphomonoesters;hydrolase activity;hydrolase activity, acting on ester bonds;nuclease activity;ribonuclease activity;ribonuclease MRP activity;ribonuclease P activity;tRNA-specific …	cell part;extracellular region part;extracellular space;intracellular organelle part;intracellular part;macromolecular complex;multimeric ribonuclease P complex;nuclear part;nucleolar part;nucleolar ribonuclease P complex;organelle part;ribonuclease MRP complex;ribonuclease P complex;ribonucleoprotein complex;small nucleolar ribonucleoprotein complex	Ribosome biogenesis in eukaryotes;RNA transport	Completeproteome;Diseasemutation;Dwarfism;Hydrolase;Nucleus;Phosphoprotein;Polymorphism;Referenceproteome;tRNAprocessing	NaN	-1.08807	-0.50019	NaN	NaN	NaN	-0.633571	-0.517528	-0.511063	NaN	NaN	-0.458277	-0.396379	-0.163499	NaN	NaN	-0.992188	-0.626112	-0.102591	0.0580073
P78527	P78527	DNA-dependent protein kinase catalytic subunit	PRKDC	-	-	NaN	NaN	+	Cluster -155	2.82793	0.0270796	+	Cluster -553	4.72672	0.000722222	+	Cluster -578	5.55624	0.000235294	+	Cluster -646	6.11336	0	-	anatomical structure development;anatomical structure formation involved in morphogenesis;anatomical structure homeostasis;anterior/posterior pattern specification;B cell lineage commitment;biological regulation;brain development;cell activation;cell death;cell differentiation;cell fate commitment;cellular component organization;cellular component organization at cellular level;cellular component…	adenyl nucleotide binding;adenyl ribonucleotide binding;ATP binding;binding;catalytic activity;DNA binding;DNA-dependent protein kinase activity;kinase activity;nucleic acid binding;nucleotide binding;phosphotransferase activity, alcohol group as acceptor;protein binding;protein kinase activity;protein serine/threonine kinase activity;purine nucleotide binding;purine ribonucleoside triphosphate b…	cell part;cytoplasmic part;cytosol;DNA-dependent protein kinase-DNA ligase 4 complex;intracellular non-membrane-bounded organelle;intracellular organelle;intracellular organelle part;intracellular part;macromolecular complex;membrane;nonhomologous end joining complex;non-membrane-bounded organelle;nuclear part;nucleolus;nucleoplasm;nucleoplasm part;organelle;organelle part;protein complex;transcr…	Cell cycle;Non-homologous end-joining	Acetylation;Alternativesplicing;ATP-binding;Biologicalrhythms;Completeproteome;Diseasemutation;DNA-binding;DNAdamage;DNArecombination;DNArepair;Kinase;Nucleotide-binding;Nucleus;Phosphoprotein;Polymorphism;Referenceproteome;Repeat;SCID;Serine/threonine-proteinkinase;TPRrepeat;Transferase;Ublconjugation	NaN	0.0442259	0.201941	0.299596	0.349474	NaN	0.198278	0.220614	0.332862	0.346573	-0.217107	-0.0357646	0.29527	0.417598	0.504366	NaN	0.130192	0.310289	0.437447	0.495166
Q9Y520	Q9Y520	Protein PRRC2C	PRRC2C	-	-	NaN	NaN	+	Cluster -155	1.63506	0.0475325	-	-	NaN	NaN	-	-	NaN	NaN	-	-	NaN	NaN	-	cell differentiation;cellular developmental process;cellular process;developmental process;hemopoietic progenitor cell differentiation	binding;protein binding;protein C-terminus binding	cell part;membrane		Acetylation;Alternativesplicing;Coiledcoil;Completeproteome;Directproteinsequencing;Phosphoprotein;Polymorphism;Referenceproteome	NaN	0.278549	0.304594	0.195649	NaN	NaN	NaN	0.174524	NaN	NaN	NaN	0.191458	0.441301	NaN	NaN	NaN	0.723015	-0.264837	0.463589	NaN
Q6NZI2	Q6NZI2	Polymerase I and transcript release factor	PTRF	-	-	NaN	NaN	+	Cluster -155	1.88949	0.0359708	+	Cluster -551	1.46899	0.0442168	+	Cluster -572	2.50533	0.016715	+	Cluster -646	1.59531	0.018376	-	biological regulation;biosynthetic process;cellular biosynthetic process;cellular macromolecule biosynthetic process;cellular macromolecule metabolic process;cellular metabolic process;cellular nitrogen compound metabolic process;cellular process;gene expression;macromolecule biosynthetic process;macromolecule metabolic process;metabolic process;nitrogen compound metabolic process;nucleic acid me…	binding;nucleic acid binding;RNA binding;rRNA binding;rRNA primary transcript binding	caveola;cell part;cytoplasm;cytoplasmic part;cytosol;endoplasmic reticulum;intracellular membrane-bounded organelle;intracellular organelle;intracellular organelle part;intracellular part;macromolecular complex;membrane;membrane part;membrane raft;membrane-bounded organelle;mitochondrion;nuclear part;nucleoplasm;nucleus;organelle;organelle part;plasma membrane;plasma membrane part;protein complex		Acetylation;Alternativesplicing;Cellmembrane;Coiledcoil;Completeproteome;Congenitalgeneralizedlipodystrophy;Cytoplasm;Diabetesmellitus;Directproteinsequencing;Endoplasmicreticulum;Membrane;Microsome;Mitochondrion;Nucleus;Phosphoprotein;Polymorphism;Referenceproteome;RNA-binding;rRNA-binding;Transcription;Transcriptionregulation;Transcriptiontermination	3.23135	-0.049352	-0.350837	-0.211511	0.0660497	2.02104	0.107057	-0.310224	-0.311968	NaN	NaN	-0.543694	-0.287354	-0.175557	-0.0794293	NaN	-0.0754641	-0.206143	-0.15069	-0.127105
Q9UHX1	Q9UHX1	Poly(U)-binding-splicing factor PUF60	PUF60	-	-	NaN	NaN	+	Cluster -157	2.28024	0.02228	+	Cluster -551	2.93923	0.00508303	+	Cluster -578	1.86391	0.036636	+	Cluster -646	1.80951	0.0287914	-	apoptosis;biological regulation;biosynthetic process;cell death;cellular biosynthetic process;cellular macromolecule biosynthetic process;cellular macromolecule metabolic process;cellular metabolic process;cellular nitrogen compound metabolic process;cellular process;death;macromolecule biosynthetic process;macromolecule metabolic process;metabolic process;mRNA metabolic process;mRNA processing;n…	binding;DNA binding;identical protein binding;nucleic acid binding;nucleotide binding;protein binding	cell part;cytoplasmic part;Golgi apparatus;intracellular membrane-bounded organelle;intracellular organelle;intracellular organelle part;intracellular part;macromolecular complex;membrane-bounded organelle;mitochondrion;nuclear part;nucleoplasm;organelle;organelle part;ribonucleoprotein complex	Spliceosome	3D-structure;Acetylation;Alternativesplicing;Apoptosis;Completeproteome;Directproteinsequencing;Diseasemutation;DNA-binding;mRNAprocessing;mRNAsplicing;Nucleus;Phosphoprotein;Referenceproteome;Repeat;Repressor;Ribonucleoprotein;RNA-binding;Transcription;Transcriptionregulation	NaN	NaN	-0.160791	0.138473	0.14073	NaN	-0.00662125	-0.178237	0.115394	0.020882	NaN	-0.154842	-0.190804	0.206695	0.177099	NaN	-0.441484	-0.0429245	0.186541	0.289281
P62491;P57735	P62491	Ras-related protein Rab-11A	RAB11A	-	-	NaN	NaN	+	Cluster -155	2.31688	0.00637288	-	-	NaN	NaN	+	Cluster -577	3.64149	0.0232867	-	-	NaN	NaN	-	astral microtubule organization;biological regulation;cell cycle process;cell projection organization;cellular component assembly;cellular component assembly at cellular level;cellular component organization;cellular component organization at cellular level;cellular component organization or biogenesis;cellular component organization or biogenesis at cellular level;cellular localization;cellular …	binding;catalytic activity;cytoskeletal protein binding;GTP binding;GTPase activity;guanyl nucleotide binding;guanyl ribonucleotide binding;hydrolase activity;hydrolase activity, acting on acid anhydrides;hydrolase activity, acting on acid anhydrides, in phosphorus-containing anhydrides;microtubule binding;myosin binding;myosin V binding;nucleoside-triphosphatase activity;nucleotide binding;prote…	axon;cell division site part;cell part;cell projection;cleavage furrow;cytoplasmic membrane-bounded vesicle;cytoplasmic part;cytoplasmic vesicle;cytoplasmic vesicle membrane;cytoplasmic vesicle part;cytoskeletal part;cytosol;endocytic vesicle;endocytic vesicle membrane;endosomal part;endosome;endosome membrane;extracellular membrane-bounded organelle;extracellular organelle;extracellular region p…	Endocrine and other factor-regulated calcium reabsorption;Endocytosis;Pancreatic secretion;Vasopressin-regulated water reabsorption	3D-structure;Acetylation;Alternativesplicing;Cellcycle;Cellmembrane;Completeproteome;Cytoplasmicvesicle;Directproteinsequencing;Endosome;GTP-binding;Lipoprotein;Membrane;Methylation;Nucleotide-binding;Prenylation;Proteintransport;Referenceproteome;Transport	NaN	0.923195	0.0732111	-0.0110662	0.10855	2.91899	-0.190804	0.0132177	7.21485e-05	0.0472191	NaN	0.765131	0.0388064	-0.0116388	0.0952347	NaN	1.23837	-0.0712136	0.0149077	0.0154617
P62820	P62820	Ras-related protein Rab-1A	RAB1A	-	-	NaN	NaN	+	Cluster -155	2.27779	0.0229515	+	Cluster -551	2.23479	0.0168768	+	Cluster -577	2.71358	0.01575	+	Cluster -636	4.56693	0.00545562	-	anatomical structure morphogenesis;autophagic vacuole assembly;autophagy;biological adhesion;biological regulation;cargo loading into COPII-coated vesicle;cargo loading into vesicle;catabolic process;cell adhesion;cell cycle;cell migration;cell morphogenesis;cell morphogenesis involved in differentiation;cell motility;cell-substrate adhesion;cellular catabolic process;cellular component assembly;…	binding;catalytic activity;GTP binding;GTPase activity;guanyl nucleotide binding;guanyl ribonucleotide binding;hydrolase activity;hydrolase activity, acting on acid anhydrides;hydrolase activity, acting on acid anhydrides, in phosphorus-containing anhydrides;nucleoside-triphosphatase activity;nucleotide binding;purine nucleotide binding;purine ribonucleoside triphosphate binding;purine ribonucleo…	cell part;cytoplasmic membrane-bounded vesicle;cytoplasmic part;cytoplasmic vesicle;cytosol;early endosome;endoplasmic reticulum membrane;endoplasmic reticulum part;endosome;extracellular membrane-bounded organelle;extracellular organelle;extracellular region part;extracellular vesicular exosome;Golgi apparatus;Golgi apparatus part;Golgi membrane;intracellular membrane-bounded organelle;intracell…		3D-structure;Acetylation;Alternativesplicing;Autophagy;Completeproteome;Cytoplasm;Directproteinsequencing;Endoplasmicreticulum;Endosome;ER-Golgitransport;Golgiapparatus;GTP-binding;Lipoprotein;Membrane;Nucleotide-binding;Phosphoprotein;Prenylation;Proteintransport;Referenceproteome;Transport	2.71274	0.164949	-0.239276	-0.239276	-0.215368	2.83578	0.0789599	-0.162339	-0.116631	-0.106616	NaN	-0.0154976	-0.282143	-0.253263	-0.21176	NaN	0.469729	-0.281312	-0.219711	-0.187134
Q9UKM9	Q9UKM9	RNA-binding protein Raly	RALY	-	-	NaN	NaN	+	Cluster -157	1.6843	0.0274237	+	Cluster -551	3.91779	0.000702703	-	-	NaN	NaN	-	-	NaN	NaN	-	cellular macromolecule metabolic process;cellular metabolic process;cellular nitrogen compound metabolic process;cellular process;macromolecule metabolic process;metabolic process;mRNA metabolic process;mRNA processing;nitrogen compound metabolic process;nuclear mRNA splicing, via spliceosome;nucleic acid metabolic process;nucleobase-containing compound metabolic process;primary metabolic process…	binding;nucleic acid binding;nucleotide binding;RNA binding	catalytic step 2 spliceosome;cell part;intracellular membrane-bounded organelle;intracellular organelle;intracellular organelle part;intracellular part;macromolecular complex;membrane-bounded organelle;nuclear part;nucleus;organelle;organelle part;ribonucleoprotein complex;spliceosomal complex		3D-structure;Acetylation;Alternativesplicing;Coiledcoil;Completeproteome;Directproteinsequencing;mRNAprocessing;mRNAsplicing;Nucleus;Phosphoprotein;Polymorphism;Referenceproteome;Ribonucleoprotein;RNA-binding;Spliceosome	NaN	-1.42186	-0.398241	NaN	NaN	NaN	-0.337768	-0.170181	NaN	NaN	NaN	-0.240497	-0.414893	NaN	NaN	NaN	-1.47716	-0.554933	NaN	NaN
P61224;A6NIZ1	P61224;A6NIZ1	Ras-related protein Rap-1b;Ras-related protein Rap-1b-like protein	RAP1B	-	-	NaN	NaN	+	Cluster -155	4.84864	0	+	Cluster -553	3.36104	0.00348438	+	Cluster -578	3.5828	0.00339806	+	Cluster -646	4.47528	0.000990654	-	anatomical structure development;biological regulation;blood coagulation;cell activation;cell development;cell proliferation;cellular developmental process;cellular process;cellular response to cAMP;cellular response to chemical stimulus;cellular response to organic substance;cellular response to stimulus;coagulation;developmental process;endothelial cell development;epithelial cell development;e…	binding;catalytic activity;GDP binding;GTP binding;GTPase activity;guanyl nucleotide binding;guanyl ribonucleotide binding;hydrolase activity;hydrolase activity, acting on acid anhydrides;hydrolase activity, acting on acid anhydrides, in phosphorus-containing anhydrides;nucleoside-triphosphatase activity;nucleotide binding;protein binding;protein complex binding;purine nucleotide binding;purine r…	cell junction;cell part;cell-cell junction;cytoplasmic part;cytosol;extracellular membrane-bounded organelle;extracellular organelle;extracellular region part;extracellular vesicular exosome;intracellular;intracellular part;lipid particle;membrane;membrane-bounded organelle;membrane-bounded vesicle;organelle;plasma membrane;vesicle	Chemokine signaling pathway;Focal adhesion;Leukocyte transendothelial migration;Long-term potentiation;MAPK signaling pathway;Neurotrophin signaling pathway;Pancreatic secretion;Renal cell carcinoma	3D-structure;ADP-ribosylation;Alternativesplicing;Celljunction;Cellmembrane;Completeproteome;Cytoplasm;Directproteinsequencing;GTP-binding;Lipoprotein;Membrane;Methylation;Nucleotide-binding;Phosphoprotein;Prenylation;Referenceproteome	NaN	0.879462	0.0111372	0.123906	0.101428	1.0015	0.448784	0.176495	0.204482	0.126203	NaN	0.484348	0.137251	0.0757785	0.0626706	NaN	0.883316	0.106249	0.0324625	0.00646329
Q9Y4C8	Q9Y4C8	Probable RNA-binding protein 19	RBM19	-	-	NaN	NaN	+	Cluster -157	1.69721	0.0258716	-	-	NaN	NaN	-	-	NaN	NaN	-	-	NaN	NaN	-	biological regulation;developmental process;multicellular organismal development;multicellular organismal process;positive regulation of biological process;positive regulation of developmental process;positive regulation of embryonic development;regulation of biological process;regulation of developmental process;regulation of embryonic development;regulation of multicellular organismal developme…	binding;nucleotide binding	cell part;chromosome;cytoplasm;intracellular membrane-bounded organelle;intracellular non-membrane-bounded organelle;intracellular organelle;intracellular organelle part;intracellular part;membrane;membrane-bounded organelle;non-membrane-bounded organelle;nuclear part;nucleolus;nucleoplasm;nucleus;organelle;organelle part		3D-structure;Chromosome;Completeproteome;Cytoplasm;Developmentalprotein;Nucleus;Phosphoprotein;Polymorphism;Referenceproteome;Repeat;RNA-binding	NaN	-1.86148	NaN	NaN	NaN	NaN	-0.321582	NaN	NaN	NaN	NaN	-0.162855	NaN	NaN	NaN	NaN	-1.68831	NaN	NaN	NaN
Q8IXI1	Q8IXI1	Mitochondrial Rho GTPase 2	RHOT2	-	-	NaN	NaN	+	Cluster -155	2.36111	0.0074	-	-	NaN	NaN	-	-	NaN	NaN	-	-	NaN	NaN	Mitochondrion Outer Membrane	biological regulation;cellular component movement;cellular homeostasis;cellular process;cellular response to stimulus;cytoskeleton-dependent intracellular transport;establishment of localization;establishment of localization in cell;establishment of mitochondrion localization;establishment of mitochondrion localization, microtubule-mediated;establishment of organelle localization;homeostatic proc…	binding;calcium ion binding;catalytic activity;cation binding;GTP binding;GTPase activity;guanyl nucleotide binding;guanyl ribonucleotide binding;hydrolase activity;hydrolase activity, acting on acid anhydrides;hydrolase activity, acting on acid anhydrides, in phosphorus-containing anhydrides;ion binding;metal ion binding;nucleoside-triphosphatase activity;nucleotide binding;purine nucleotide bin…	cell part;cytoplasmic part;cytosol;extracellular membrane-bounded organelle;extracellular organelle;extracellular region part;extracellular vesicular exosome;integral to membrane;integral to mitochondrial membrane;integral to mitochondrial outer membrane;integral to organelle membrane;intracellular organelle part;intracellular part;intrinsic to membrane;intrinsic to mitochondrial outer membrane;i…		Alternativesplicing;Calcium;Completeproteome;GTP-binding;Hydrolase;Membrane;Metal-binding;Mitochondrion;Mitochondrionoutermembrane;Nucleotide-binding;Polymorphism;Referenceproteome;Repeat;Transmembrane;Transmembranehelix	NaN	0.980796	NaN	NaN	NaN	NaN	0.555672	NaN	NaN	NaN	NaN	-0.310107	NaN	NaN	NaN	NaN	0.679735	NaN	NaN	NaN
Q5UIP0	Q5UIP0	Telomere-associated protein RIF1	RIF1	-	-	NaN	NaN	+	Cluster -157	2.85754	0.00624561	-	-	NaN	NaN	-	-	NaN	NaN	-	-	NaN	NaN	-	biological regulation;cell cycle;cellular process;cellular response to stimulus;cellular response to stress;developmental process;negative regulation of biological process;negative regulation of cell differentiation;negative regulation of cellular process;negative regulation of developmental process;regulation of biological process;regulation of cell differentiation;regulation of cellular process…		cell part;chromosomal part;chromosome, telomeric region;cytoplasm;cytoskeletal part;female pronucleus;intracellular membrane-bounded organelle;intracellular non-membrane-bounded organelle;intracellular organelle;intracellular organelle part;intracellular part;male pronucleus;membrane;membrane-bounded organelle;non-membrane-bounded organelle;nucleus;organelle;organelle part;plasma membrane;pronucl…		Alternativesplicing;Cellcycle;Chromosome;Completeproteome;Cytoplasm;Cytoskeleton;DNAdamage;Nucleus;Phosphoprotein;Polymorphism;Referenceproteome;Telomere	NaN	-0.778545	NaN	NaN	NaN	NaN	-0.46801	NaN	NaN	NaN	NaN	-0.137241	-0.662114	NaN	NaN	NaN	-0.603407	NaN	NaN	NaN
P84098	P84098	60S ribosomal protein L19	RPL19	-	-	NaN	NaN	+	Cluster -155	2.93233	0.0229231	+	Cluster -553	1.65181	0.0226607	+	Cluster -578	1.32802	0.032848	+	Cluster -646	1.3868	0.024	Large Protein Complex	biosynthetic process;catabolic process;cellular biosynthetic process;cellular catabolic process;cellular component disassembly;cellular component disassembly at cellular level;cellular component organization;cellular component organization at cellular level;cellular component organization or biogenesis;cellular component organization or biogenesis at cellular level;cellular macromolecular complex…	binding;nucleic acid binding;RNA binding;structural constituent of ribosome;structural molecule activity	adherens junction;anchoring junction;cell junction;cell part;cell-substrate adherens junction;cell-substrate junction;cytoplasm;cytoplasmic part;cytosol;cytosolic large ribosomal subunit;focal adhesion;intracellular non-membrane-bounded organelle;intracellular organelle;intracellular organelle part;intracellular part;large ribosomal subunit;macromolecular complex;membrane;non-membrane-bounded org…	Ribosome	3D-structure;Citrullination;Completeproteome;Directproteinsequencing;Phosphoprotein;Referenceproteome;Ribonucleoprotein;Ribosomalprotein	3.43649	0.041432	0.111493	0.243797	0.136062	NaN	0.118288	-0.0237522	-0.0950467	0.120828	NaN	0.16613	0.18413	0.290092	0.247817	NaN	0.202091	0.23596	0.416616	0.341482
P83881	P83881	60S ribosomal protein L36a	RPL36A	-	-	NaN	NaN	+	Cluster -155	3.40446	0.00452174	+	Cluster -553	1.56116	0.0138511	+	Cluster -578	1.47879	0.0300859	-	-	NaN	NaN	-	biosynthetic process;catabolic process;cellular biosynthetic process;cellular catabolic process;cellular component disassembly;cellular component disassembly at cellular level;cellular component organization;cellular component organization at cellular level;cellular component organization or biogenesis;cellular component organization or biogenesis at cellular level;cellular macromolecular complex…	structural constituent of ribosome;structural molecule activity	cell part;cytoplasmic part;cytosol;cytosolic large ribosomal subunit;intracellular non-membrane-bounded organelle;intracellular organelle;intracellular organelle part;intracellular part;large ribosomal subunit;macromolecular complex;non-membrane-bounded organelle;organelle;organelle part;ribonucleoprotein complex;ribosome	Ribosome	3D-structure;Completeproteome;Cytoplasm;Referenceproteome;Ribonucleoprotein;Ribosomalprotein	NaN	0.239549	0.00478328	0.365016	NaN	NaN	0.241714	NaN	-0.0236102	NaN	NaN	0.47315	0.26112	0.11904	NaN	NaN	0.210296	0.253859	0.303027	NaN
P05386	P05386	60S acidic ribosomal protein P1	RPLP1	-	-	NaN	NaN	+	Cluster -155	7.14329	0	-	-	NaN	NaN	-	-	NaN	NaN	-	-	NaN	NaN	-	biosynthetic process;catabolic process;cellular biosynthetic process;cellular catabolic process;cellular component disassembly;cellular component disassembly at cellular level;cellular component organization;cellular component organization at cellular level;cellular component organization or biogenesis;cellular component organization or biogenesis at cellular level;cellular macromolecular complex…	binding;nucleic acid binding;RNA binding;structural constituent of ribosome;structural molecule activity	adherens junction;anchoring junction;cell junction;cell part;cell-substrate adherens junction;cell-substrate junction;cytoplasm;cytoplasmic part;cytosol;cytosolic large ribosomal subunit;extracellular membrane-bounded organelle;extracellular organelle;extracellular region part;extracellular vesicular exosome;focal adhesion;intracellular organelle part;intracellular part;large ribosomal subunit;ma…	Ribosome	3D-structure;Acetylation;Alternativesplicing;Completeproteome;Phosphoprotein;Referenceproteome;Ribonucleoprotein;Ribosomalprotein	2.39578	1.2843	NaN	NaN	NaN	NaN	1.06591	NaN	-0.132906	NaN	2.88534	1.06145	NaN	NaN	NaN	3.01031	1.48201	NaN	NaN	NaN
P62070	P62070	Ras-related protein R-Ras2	RRAS2	-	-	NaN	NaN	+	Cluster -155	1.74663	0.0446757	-	-	NaN	NaN	-	-	NaN	NaN	-	-	NaN	NaN	-	biological regulation;cell differentiation;cellular developmental process;cellular process;cellular response to stimulus;developmental process;intracellular signal transduction;metabolic process;osteoblast differentiation;positive regulation of biological process;positive regulation of cell migration;positive regulation of cell motility;positive regulation of cellular component movement;positive …	binding;catalytic activity;GTP binding;GTPase activity;guanyl nucleotide binding;guanyl ribonucleotide binding;hydrolase activity;hydrolase activity, acting on acid anhydrides;hydrolase activity, acting on acid anhydrides, in phosphorus-containing anhydrides;nucleoside-triphosphatase activity;nucleotide binding;purine nucleotide binding;purine ribonucleoside triphosphate binding;purine ribonucleo…	adherens junction;anchoring junction;cell junction;cell part;cell-substrate adherens junction;cell-substrate junction;cytoplasmic part;endoplasmic reticulum;extracellular membrane-bounded organelle;extracellular organelle;extracellular region part;extracellular vesicular exosome;focal adhesion;intracellular membrane-bounded organelle;intracellular organelle;intracellular part;membrane;membrane-bo…	MAPK signaling pathway;Regulation of actin cytoskeleton;Tight junction	3D-structure;Acetylation;Alternativesplicing;Cellmembrane;Completeproteome;Diseasemutation;GTP-binding;Lipoprotein;Membrane;Methylation;Nucleotide-binding;Palmitate;Phosphoprotein;Prenylation;Proto-oncogene;Referenceproteome	NaN	0.65204	-0.236217	-0.174023	-0.0114957	NaN	0.399825	-0.081885	0.0342637	-0.0684644	NaN	0.00615901	-0.0723116	-0.0772429	-0.206143	NaN	0.717762	-0.205017	-0.264837	-0.0687396
Q9H446	Q9H446	RWD domain-containing protein 1	RWDD1	-	-	NaN	NaN	+	Cluster -155	4.03989	0	-	-	NaN	NaN	-	-	NaN	NaN	-	-	NaN	NaN	-					3D-structure;Acetylation;Alternativesplicing;Completeproteome;Phosphoprotein;Referenceproteome	NaN	1.93093	2.35624	NaN	NaN	1.8364	1.87382	NaN	NaN	NaN	NaN	NaN	NaN	NaN	NaN	2.08485	1.78712	NaN	NaN	NaN
O00422	O00422	Histone deacetylase complex subunit SAP18	SAP18	-	-	NaN	NaN	+	Cluster -157	1.8781	0.0195111	-	-	NaN	NaN	-	-	NaN	NaN	-	-	NaN	NaN	-	biological regulation;biosynthetic process;cellular biosynthetic process;cellular component organization;cellular component organization at cellular level;cellular component organization or biogenesis;cellular component organization or biogenesis at cellular level;cellular macromolecule biosynthetic process;cellular macromolecule metabolic process;cellular metabolic process;cellular nitrogen comp…	protein binding transcription factor activity;transcription cofactor activity;transcription corepressor activity;transcription factor binding transcription factor activity	cell part;chromatin remodeling complex;cytoplasm;histone deacetylase complex;intracellular organelle part;intracellular part;macromolecular complex;nuclear body;nuclear part;nuclear speck;nucleoplasm;nucleoplasm part;organelle part;protein complex	mRNA surveillance pathway;RNA transport	3D-structure;Acetylation;Completeproteome;Cytoplasm;mRNAprocessing;mRNAsplicing;Nucleus;Referenceproteome;Repressor;Transcription;Transcriptionregulation	NaN	-1.32849	NaN	NaN	NaN	NaN	-0.343919	NaN	NaN	NaN	NaN	-0.307778	-0.1956	NaN	NaN	NaN	-1.54878	NaN	NaN	NaN
P18827	P18827	Syndecan-1	SDC1	-	-	NaN	NaN	+	Cluster -155	2.17816	0.0416503	-	-	NaN	NaN	-	-	NaN	NaN	-	-	NaN	NaN	-	amine metabolic process;aminoglycan biosynthetic process;aminoglycan catabolic process;aminoglycan metabolic process;anatomical structure development;anatomical structure morphogenesis;biological regulation;biosynthetic process;canonical Wnt receptor signaling pathway;carbohydrate biosynthetic process;carbohydrate catabolic process;carbohydrate metabolic process;catabolic process;cell development…	binding;protein binding;protein C-terminus binding	adherens junction;anchoring junction;cell junction;cell part;cell surface;cell-substrate adherens junction;cell-substrate junction;cytoplasm;cytoplasmic part;external side of plasma membrane;extracellular membrane-bounded organelle;extracellular organelle;extracellular region part;extracellular vesicular exosome;focal adhesion;Golgi apparatus part;Golgi lumen;integral to membrane;integral to plas…	Cell adhesion molecules (CAMs);ECM-receptor interaction;Malaria	3D-structure;Completeproteome;Glycoprotein;Heparansulfate;Membrane;Polymorphism;Proteoglycan;Referenceproteome;Secreted;Signal;Transmembrane;Transmembranehelix	NaN	0.421322	0.03354	NaN	0.196575	NaN	0.208528	0.140062	0.142529	NaN	-0.503552	0.144186	0.295217	NaN	NaN	NaN	0.299347	0.144536	0.236028	-0.0494913
P67812;P0C7V7	P67812	Signal peptidase complex catalytic subunit SEC11A	SEC11A	-	-	NaN	NaN	+	Cluster -155	2.17493	0.0191398	+	Cluster -553	4.84693	0.00083871	+	Cluster -572	1.63422	0.0161283	+	Cluster -646	1.54907	0.00971981	ER Membrane	biological regulation;biosynthetic process;cellular biosynthetic process;cellular macromolecule biosynthetic process;cellular macromolecule metabolic process;cellular metabolic process;cellular process;cellular protein metabolic process;cotranslational protein targeting to membrane;establishment of localization;establishment of localization in cell;establishment of protein localization;establishm…	catalytic activity;hydrolase activity;peptidase activity;peptidase activity, acting on L-amino acid peptides;serine hydrolase activity;serine-type peptidase activity	cell part;cytoplasmic part;endoplasmic reticulum membrane;endoplasmic reticulum part;extracellular membrane-bounded organelle;extracellular organelle;extracellular region part;extracellular vesicular exosome;integral to membrane;intracellular organelle part;intracellular part;intrinsic to membrane;membrane;membrane part;membrane-bounded organelle;membrane-bounded vesicle;organelle;organelle membr…	Protein export	Alternativesplicing;Completeproteome;Endoplasmicreticulum;Hydrolase;Membrane;Microsome;Protease;Referenceproteome;Signal-anchor;Transmembrane;Transmembranehelix	NaN	0.411752	0.0965297	NaN	NaN	NaN	0.0144559	0.17249	0.0962675	0.261794	NaN	-0.0238941	0.173515	0.118993	-0.0668125	NaN	0.614492	0.256683	-0.172231	0.152693
Q8NC51	Q8NC51	Plasminogen activator inhibitor 1 RNA-binding protein	SERBP1	-	-	NaN	NaN	+	Cluster -155	1.978	0.0305649	+	Cluster -553	1.56348	0.0140264	-	-	NaN	NaN	+	Cluster -646	1.24221	0.0317774	-	biological regulation;cellular macromolecule metabolic process;cellular metabolic process;cellular nitrogen compound metabolic process;cellular process;macromolecule metabolic process;metabolic process;mRNA metabolic process;nitrogen compound metabolic process;nucleic acid metabolic process;nucleobase-containing compound metabolic process;posttranscriptional regulation of gene expression;primary …	binding;mRNA 3'-UTR binding;mRNA binding;nucleic acid binding;RNA binding	cell part;cytoplasm;cytoplasmic part;extracellular membrane-bounded organelle;extracellular organelle;extracellular region part;extracellular vesicular exosome;intracellular membrane-bounded organelle;intracellular organelle;intracellular part;membrane;membrane-bounded organelle;membrane-bounded vesicle;nucleus;organelle;perinuclear region of cytoplasm;plasma membrane;vesicle		3D-structure;Acetylation;Alternativesplicing;Completeproteome;Cytoplasm;Directproteinsequencing;Nucleus;Phosphoprotein;Referenceproteome;RNA-binding	NaN	0.361324	0.245797	0.127337	0.199139	NaN	-0.0478175	-0.0122111	-0.00100953	0.0820413	NaN	0.17718	0.383078	0.309109	0.185458	NaN	0.543425	0.404916	0.432085	0.399178
P63208	P63208	S-phase kinase-associated protein 1	SKP1	-	-	NaN	NaN	+	Cluster -157	2.09089	0.0274622	-	-	NaN	NaN	-	-	NaN	NaN	-	-	NaN	NaN	-	activation of immune response;activation of innate immune response;anaphase-promoting complex-dependent proteasomal ubiquitin-dependent protein catabolic process;biological regulation;catabolic process;cell cycle;cell cycle process;cell surface receptor linked signaling pathway;cellular catabolic process;cellular component organization;cellular component organization at cellular level;cellular co…	acid-amino acid ligase activity;catalytic activity;ligase activity;ligase activity, forming carbon-nitrogen bonds;small conjugating protein ligase activity;ubiquitin-protein ligase activity	cell part;Cul7-RING ubiquitin ligase complex;cullin-RING ubiquitin ligase complex;cytoplasmic part;cytosol;extracellular membrane-bounded organelle;extracellular organelle;extracellular region part;extracellular vesicular exosome;intracellular organelle part;intracellular part;macromolecular complex;membrane-bounded organelle;membrane-bounded vesicle;nuclear part;nucleoplasm;organelle;organelle p…	Cell cycle;Cell cycle - yeast;Circadian rhythm - mammal;Oocyte meiosis;Protein processing in endoplasmic reticulum;TGF-beta signaling pathway;Ubiquitin mediated proteolysis;Wnt signaling pathway	3D-structure;Alternativesplicing;Completeproteome;Directproteinsequencing;Phosphoprotein;Polymorphism;Referenceproteome;Ublconjugationpathway	2.92347	-0.465191	NaN	0.0706937	-0.280838	2.9531	-0.0308304	-0.167358	0.0978107	0.171287	NaN	0.0243552	-0.159242	0.26505	NaN	NaN	-0.342782	0.163833	0.039251	0.325015
Q9UHW9	Q9UHW9	Solute carrier family 12 member 6	SLC12A6	-	-	NaN	NaN	+	Cluster -155	2.02249	0.0274138	+	Cluster -553	3.6739	0.00129801	-	-	NaN	NaN	-	-	NaN	NaN	-	anatomical structure formation involved in morphogenesis;angiogenesis;cation transport;cellular hypotonic response;cellular hypotonic salinity response;cellular potassium ion transport;cellular process;cellular response to abiotic stimulus;cellular response to osmotic stress;cellular response to salt stress;cellular response to stimulus;cellular response to stress;developmental process;establishm…	active transmembrane transporter activity;anion transmembrane transporter activity;anion:cation symporter activity;binding;cation transmembrane transporter activity;cation:chloride symporter activity;chloride transmembrane transporter activity;enzyme binding;inorganic anion transmembrane transporter activity;inorganic cation transmembrane transporter activity;ion transmembrane transporter activit…	basolateral plasma membrane;cell part;integral to membrane;integral to plasma membrane;intrinsic to membrane;intrinsic to plasma membrane;membrane;membrane part;plasma membrane;plasma membrane part		Alternativepromoterusage;Alternativesplicing;Cellmembrane;Completeproteome;Glycoprotein;Iontransport;Membrane;Phosphoprotein;Polymorphism;Potassium;Potassiumtransport;Referenceproteome;Symport;Transmembrane;Transmembranehelix;Transport	NaN	0.607331	0.206612	NaN	NaN	NaN	0.180152	0.310182	NaN	NaN	NaN	0.360101	0.215948	NaN	NaN	NaN	0.609839	0.296137	NaN	NaN
P53985	P53985	Monocarboxylate transporter 1	SLC16A1	-	-	NaN	NaN	+	Cluster -155	3.61107	0.000888889	+	Cluster -553	2.44865	0.00629139	-	-	NaN	NaN	-	-	NaN	NaN	Plasma membrane	anion transport;behavioral response to nutrient;biological regulation;blood coagulation;carbohydrate homeostasis;carboxylic acid metabolic process;carboxylic acid transport;cell migration;cell motility;cellular component movement;cellular component organization;cellular component organization at cellular level;cellular component organization or biogenesis;cellular component organization or biogen…	active transmembrane transporter activity;carboxylic acid transmembrane transporter activity;lactate transmembrane transporter activity;mevalonate transmembrane transporter activity;monocarboxylic acid transmembrane transporter activity;organic acid transmembrane transporter activity;secondary active monocarboxylate transmembrane transporter activity;secondary active transmembrane transporter act…	cell part;centrosome;cytoplasmic part;cytoskeletal part;extracellular membrane-bounded organelle;extracellular organelle;extracellular region part;extracellular vesicular exosome;integral to membrane;integral to plasma membrane;intracellular membrane-bounded organelle;intracellular non-membrane-bounded organelle;intracellular organelle;intracellular organelle part;intracellular part;intrinsic to …		Alternativesplicing;Cellmembrane;Completeproteome;Diseasemutation;Membrane;Phosphoprotein;Polymorphism;Referenceproteome;Symport;Transmembrane;Transmembranehelix;Transport	NaN	0.31156	-0.0263043	0.121345	-0.0703893	NaN	0.503098	0.310593	-0.0805212	-0.23585	0.147362	0.234143	0.0525059	-0.0835197	-0.103665	NaN	0.487905	0.194823	-0.0768327	-0.0478175
Q9UBX3	Q9UBX3	Mitochondrial dicarboxylate carrier	SLC25A10	-	-	NaN	NaN	+	Cluster -155	2.63705	0.00641379	+	Cluster -553	5.05197	0.001	+	Cluster -578	5.65211	0.000555556	+	Cluster -646	3.77196	0.000206897	Mitochondrion Inner Membrane	alcohol biosynthetic process;alcohol metabolic process;amine catabolic process;amine metabolic process;biosynthetic process;carbohydrate biosynthetic process;carbohydrate metabolic process;carboxylic acid catabolic process;carboxylic acid metabolic process;carboxylic acid transport;catabolic process;cellular amine metabolic process;cellular amino acid catabolic process;cellular amino acid metabol…	carboxylic acid transmembrane transporter activity;dicarboxylic acid transmembrane transporter activity;organic acid transmembrane transporter activity;substrate-specific transmembrane transporter activity;substrate-specific transporter activity;transmembrane transporter activity;transporter activity	cell part;cytoplasmic part;integral to membrane;intracellular membrane-bounded organelle;intracellular organelle;intracellular organelle part;intracellular part;intrinsic to membrane;membrane;membrane part;membrane-bounded organelle;mitochondrial inner membrane;mitochondrial membrane;mitochondrial part;nucleus;organelle;organelle inner membrane;organelle membrane;organelle part	Proximal tubule bicarbonate reclamation	Alternativesplicing;Completeproteome;Membrane;Mitochondrion;Mitochondrioninnermembrane;Referenceproteome;Repeat;Transmembrane;Transmembranehelix;Transport	NaN	0.650204	0.282176	0.248296	0.277044	NaN	0.23737	0.444164	0.158719	0.365648	NaN	0.225363	0.192101	0.250148	0.0699516	NaN	0.788066	0.228402	0.259945	0.245352
Q99808	Q99808	Equilibrative nucleoside transporter 1	SLC29A1	-	-	NaN	NaN	+	Cluster -155	2.05551	0.0268214	-	-	NaN	NaN	-	-	NaN	NaN	-	-	NaN	NaN	Plasma membrane	behavior;biological regulation;body fluid secretion;carbohydrate homeostasis;cellular chemical homeostasis;cellular glucose homeostasis;cellular homeostasis;cellular ion homeostasis;cellular metabolic process;cellular nitrogen compound metabolic process;cellular process;cellular response to carbohydrate stimulus;cellular response to chemical stimulus;cellular response to glucose stimulus;cellular…	nucleobase-containing compound transmembrane transporter activity;nucleoside transmembrane transporter activity;substrate-specific transmembrane transporter activity;substrate-specific transporter activity;transmembrane transporter activity;transporter activity	apical plasma membrane;basolateral plasma membrane;cell part;integral to membrane;integral to plasma membrane;intrinsic to membrane;intrinsic to plasma membrane;membrane;membrane part;plasma membrane;plasma membrane part		Alternativesplicing;Cellmembrane;Completeproteome;Directproteinsequencing;Glycoprotein;Membrane;Polymorphism;Referenceproteome;Transmembrane;Transmembranehelix;Transport	NaN	0.798216	0.11677	-0.0129261	NaN	NaN	0.289986	0.310093	0.225987	0.575637	NaN	0.257873	0.181542	NaN	NaN	NaN	0.627583	0.169712	NaN	0.0889605
Q8NBI5	Q8NBI5	Solute carrier family 43 member 3	SLC43A3	-	-	NaN	NaN	+	Cluster -155	2.65362	0.00780952	-	-	NaN	NaN	+	Cluster -577	2.66376	0.0143729	+	Cluster -636	2.3011	0.00367347	-	cellular process;establishment of localization;transmembrane transport;transport		cell part;integral to membrane;intrinsic to membrane;membrane part		Alternativesplicing;Completeproteome;Glycoprotein;Membrane;Phosphoprotein;Polymorphism;Referenceproteome;Transmembrane;Transmembranehelix	NaN	0.129055	-0.0750534	-0.0661237	-0.144699	NaN	0.39591	0.0775585	-0.206268	-0.277152	NaN	0.33199	0.0282486	-0.265557	-0.250113	NaN	0.242413	-0.090447	-0.190172	-0.315914
Q9Y6M7	Q9Y6M7	Sodium bicarbonate cotransporter 3	SLC4A7	-	-	NaN	NaN	+	Cluster -155	2.29113	0.0160513	+	Cluster -553	3.59807	0.00119444	-	-	NaN	NaN	-	-	NaN	NaN	Plasma membrane	anatomical structure development;anatomical structure morphogenesis;anion transport;auditory receptor cell development;bicarbonate transport;biological regulation;cation homeostasis;cation transport;cell death;cell development;cellular cation homeostasis;cellular chemical homeostasis;cellular developmental process;cellular homeostasis;cellular ion homeostasis;cellular monovalent inorganic cation …	active transmembrane transporter activity;anion transmembrane transporter activity;anion:anion antiporter activity;anion:cation symporter activity;antiporter activity;bicarbonate transmembrane transporter activity;cation transmembrane transporter activity;inorganic anion exchanger activity;inorganic anion transmembrane transporter activity;inorganic cation transmembrane transporter activity;ion t…	apical plasma membrane;basolateral plasma membrane;cell part;cell projection;integral to membrane;integral to plasma membrane;intracellular part;intrinsic to membrane;intrinsic to plasma membrane;membrane;membrane part;microvillus;organelle part;plasma membrane;plasma membrane part;stereocilium		Alternativesplicing;Cellmembrane;Cellprojection;Completeproteome;Glycoprotein;Iontransport;Membrane;Phosphoprotein;Polymorphism;Referenceproteome;Sodium;Sodiumtransport;Symport;Transmembrane;Transmembranehelix;Transport	NaN	0.297573	-0.0192037	NaN	NaN	NaN	0.0278661	-0.0354831	NaN	NaN	NaN	-0.1121	-0.0416635	NaN	NaN	NaN	0.468012	0.024766	NaN	NaN
P51532;P51531	P51532	Transcription activator BRG1	SMARCA4	-	-	NaN	NaN	+	Cluster -155	7.11677	0	+	Cluster -553	8.62765	0	+	Cluster -578	4.66149	0.0022585	+	Cluster -646	2.73484	0.0066376	-	anatomical structure development;anatomical structure formation involved in morphogenesis;anatomical structure morphogenesis;aortic smooth muscle cell differentiation;appendage morphogenesis;ATP-dependent chromatin remodeling;biological regulation;blastocyst growth;blastocyst hatching;cell development;cell differentiation;cell fate determination;cell morphogenesis;cellular component disassembly;c…	adenyl nucleotide binding;adenyl ribonucleotide binding;androgen receptor binding;ATP binding;ATPase activity;ATPase activity, coupled;binding;catalytic activity;chromatin binding;DNA binding;DNA polymerase binding;DNA-dependent ATPase activity;enzyme binding;helicase activity;histone acetyl-lysine binding;histone binding;hormone receptor binding;hydrolase activity;hydrolase activity, acting on a…	cell part;chromatin;chromatin remodeling complex;chromosomal part;euchromatin;extracellular region part;extracellular space;heterochromatin;intracellular membrane-bounded organelle;intracellular non-membrane-bounded organelle;intracellular organelle;intracellular organelle part;intracellular part;macromolecular complex;membrane;membrane-bounded organelle;nBAF complex;non-membrane-bounded organell…		3D-structure;Acetylation;Activator;Alternativesplicing;ATP-binding;Bromodomain;Chromatinregulator;Completeproteome;Diseasemutation;Helicase;Hydrolase;Mentalretardation;Neurogenesis;Nucleotide-binding;Nucleus;Phosphoprotein;Polymorphism;Referenceproteome;Repressor;Transcription;Transcriptionregulation	NaN	1.13574	0.75047	0.232922	0.335681	NaN	1.12882	0.736317	0.295889	0.15518	NaN	1.11582	0.783713	0.215848	0.251831	NaN	1.27345	0.73812	0.274582	0.17989
O00161	O00161	Synaptosomal-associated protein 23	SNAP23	-	-	NaN	NaN	+	Cluster -155	2.22889	0.019236	+	Cluster -551	2.08568	0.0107464	-	-	NaN	NaN	-	-	NaN	NaN	Plasma membrane	amine transport;biological regulation;cellular component assembly;cellular component assembly at cellular level;cellular component organization;cellular component organization at cellular level;cellular component organization or biogenesis;cellular component organization or biogenesis at cellular level;cellular macromolecular complex assembly;cellular macromolecular complex subunit organization;c…	binding;protein binding;SNAP receptor activity;SNARE binding;syntaxin binding	adherens junction;anchoring junction;azurophil granule;cell junction;cell part;cell projection;cell-substrate adherens junction;cell-substrate junction;cytoplasm;cytoplasmic membrane-bounded vesicle;cytoplasmic part;cytoplasmic vesicle;extracellular membrane-bounded organelle;extracellular organelle;extracellular region part;extracellular vesicular exosome;focal adhesion;intracellular membrane-bo…	SNARE interactions in vesicular transport	3D-structure;Acetylation;Alternativesplicing;Celljunction;Cellmembrane;Coiledcoil;Completeproteome;Directproteinsequencing;Lipoprotein;Membrane;Palmitate;Phosphoprotein;Proteintransport;Referenceproteome;Repeat;Synapse;Synaptosome;Transport	NaN	0.882651	NaN	NaN	NaN	NaN	0.609949	-0.0197731	0.0589538	-0.0706641	NaN	0.429906	-0.272143	NaN	NaN	NaN	0.813601	-0.134615	-0.0447438	-0.0787465
P08579	P08579	U2 small nuclear ribonucleoprotein B	SNRPB2	-	-	NaN	NaN	+	Cluster -157	1.61804	0.03	-	-	NaN	NaN	-	-	NaN	NaN	-	-	NaN	NaN	-	biological regulation;cellular macromolecule metabolic process;cellular metabolic process;cellular nitrogen compound metabolic process;cellular process;gene expression;macromolecule metabolic process;metabolic process;mRNA metabolic process;mRNA processing;nitrogen compound metabolic process;nuclear mRNA splicing, via spliceosome;nucleic acid metabolic process;nucleobase-containing compound metab…	binding;nucleic acid binding;nucleotide binding;RNA binding;snRNA binding	catalytic step 2 spliceosome;cell part;intracellular non-membrane-bounded organelle;intracellular organelle;intracellular organelle part;intracellular part;macromolecular complex;non-membrane-bounded organelle;nuclear part;nucleolus;nucleoplasm;organelle;organelle part;ribonucleoprotein complex;small nuclear ribonucleoprotein complex;spliceosomal complex;U2 snRNP	Spliceosome	3D-structure;Acetylation;Completeproteome;mRNAprocessing;mRNAsplicing;Nucleus;Phosphoprotein;Polymorphism;Referenceproteome;Repeat;Ribonucleoprotein;RNA-binding;Spliceosome	2.93016	-1.11869	NaN	0.296315	0.293836	NaN	-0.294077	0.279459	NaN	0.0106866	NaN	-0.0508847	-0.0142124	0.274494	0.11915	NaN	-1.45901	-0.23634	-0.124461	-0.149129
O95425	O95425	Supervillin	SVIL	-	-	NaN	NaN	+	Cluster -155	2.8462	0.0298387	-	-	NaN	NaN	-	-	NaN	NaN	-	-	NaN	NaN	-	anatomical structure development;biological regulation;cellular component organization;cellular component organization at cellular level;cellular component organization or biogenesis;cellular component organization or biogenesis at cellular level;cellular process;cytoskeleton organization;developmental process;muscle tissue development;organelle organization;positive regulation of biological proc…	actin binding;actin filament binding;binding;cytoskeletal protein binding;protein binding	actin cytoskeleton;adherens junction;anchoring junction;cell division site part;cell junction;cell part;cell projection;cell-substrate adherens junction;cell-substrate junction;cleavage furrow;contractile fiber part;costamere;cytoplasm;cytoplasmic part;cytoskeletal part;cytoskeleton;focal adhesion;intracellular membrane-bounded organelle;intracellular non-membrane-bounded organelle;intracellular …		3D-structure;Actin-binding;Alternativesplicing;Calcium;Celljunction;Cellmembrane;Cellprojection;Completeproteome;Cytoplasm;Cytoskeleton;Membrane;Phosphoprotein;Polymorphism;Referenceproteome;Repeat	NaN	0.313352	NaN	NaN	NaN	NaN	0.452096	NaN	NaN	NaN	NaN	0.193321	NaN	NaN	NaN	NaN	0.22874	NaN	NaN	NaN
Q13488	Q13488	V-type proton ATPase 116 kDa subunit a isoform 3	TCIRG1	-	-	NaN	NaN	+	Cluster -157	2.37702	0.00596364	-	-	NaN	NaN	-	-	NaN	NaN	-	-	NaN	NaN	-	ATP biosynthetic process;ATP hydrolysis coupled proton transport;ATP metabolic process;ATP synthesis coupled proton transport;biological regulation;biosynthetic process;cation homeostasis;cation transport;cell surface receptor linked signaling pathway;cellular biosynthetic process;cellular cation homeostasis;cellular chemical homeostasis;cellular component assembly;cellular component assembly at …	active transmembrane transporter activity;ATPase activity;ATPase activity, coupled;ATPase activity, coupled to movement of substances;ATPase activity, coupled to transmembrane movement of ions;ATPase activity, coupled to transmembrane movement of substances;ATPase binding;binding;catalytic activity;cation transmembrane transporter activity;cation-transporting ATPase activity;enzyme binding;hydrog…	apical plasma membrane;cell part;cytoplasmic part;cytoplasmic vesicle membrane;cytoplasmic vesicle part;endocytic vesicle membrane;endosomal part;endosome membrane;integral to membrane;integral to plasma membrane;intracellular membrane-bounded organelle;intracellular organelle;intracellular organelle part;intracellular part;intrinsic to membrane;intrinsic to plasma membrane;lysosomal membrane;mac…	Collecting duct acid secretion;Epithelial cell signaling in Helicobacter pylori infection;ko05152;Lysosome;Oxidative phosphorylation;Phagosome;Rheumatoid arthritis;Vibrio cholerae infection	Alternativesplicing;Completeproteome;Diseasemutation;Hydrogeniontransport;Iontransport;Membrane;Osteopetrosis;Referenceproteome;Transmembrane;Transmembranehelix;Transport	NaN	-0.481299	NaN	NaN	NaN	NaN	-1.14476	NaN	NaN	NaN	NaN	-1.38433	NaN	NaN	NaN	NaN	NaN	NaN	NaN	NaN
Q9Y490	Q9Y490	Talin-1	TLN1	-	-	NaN	NaN	+	Cluster -155	1.89191	0.0124267	-	-	NaN	NaN	-	-	NaN	NaN	-	-	NaN	NaN	Actin binding proteins	actin cytoskeleton organization;actin filament-based process;axon guidance;biological adhesion;biological regulation;blood coagulation;cell activation;cell adhesion;cell junction assembly;cell junction organization;cell-cell adhesion;cell-cell junction assembly;cell-cell junction organization;cell-substrate junction assembly;cellular component assembly;cellular component assembly at cellular leve…	binding;cytoskeletal protein binding;integrin binding;LIM domain binding;protein binding;protein complex binding;protein domain specific binding;receptor binding;structural constituent of cytoskeleton;structural molecule activity;vinculin binding	adherens junction;anchoring junction;cell junction;cell part;cell projection;cell projection membrane;cell projection part;cell surface;cell-cell junction;cell-substrate adherens junction;cell-substrate junction;cytoplasm;cytoplasmic part;cytoskeletal part;cytosol;extracellular membrane-bounded organelle;extracellular organelle;extracellular region;extracellular region part;extracellular vesicula…	Focal adhesion	3D-structure;Acetylation;Celljunction;Cellmembrane;Cellprojection;Completeproteome;Cytoplasm;Cytoskeleton;Directproteinsequencing;Host-virusinteraction;Membrane;Phosphoprotein;Polymorphism;Referenceproteome	2.495	-0.241352	NaN	0.0169206	-0.0127833	2.48358	2.11279	NaN	-0.124461	0.126754	NaN	1.80027	NaN	0.130397	0.16238	NaN	2.13486	NaN	0.264079	0.0219802
P49755	P49755	Transmembrane emp24 domain-containing protein 10	TMED10	-	-	NaN	NaN	+	Cluster -155	1.84729	0.0495287	-	-	NaN	NaN	-	-	NaN	NaN	-	-	NaN	NaN	Ergic/cisGolgi	anatomical structure development;cargo loading into vesicle;cellular component assembly;cellular component assembly at cellular level;cellular component organization;cellular component organization at cellular level;cellular component organization or biogenesis;cellular component organization or biogenesis at cellular level;cellular macromolecular complex assembly;cellular macromolecular complex …	binding;protein binding;SNARE binding;syntaxin binding	cell part;cis-Golgi network;clathrin-coated vesicle;coated vesicle;COPI-coated vesicle;cytoplasmic membrane-bounded vesicle;cytoplasmic part;cytoplasmic vesicle;cytoplasmic vesicle membrane;cytoplasmic vesicle part;endoplasmic reticulum;endoplasmic reticulum membrane;endoplasmic reticulum part;endoplasmic reticulum-Golgi intermediate compartment;endoplasmic reticulum-Golgi intermediate compartmen…		Cellmembrane;Completeproteome;Cytoplasmicvesicle;Directproteinsequencing;Endoplasmicreticulum;ER-Golgitransport;Glycoprotein;Golgiapparatus;Membrane;Methylation;Polymorphism;Proteintransport;Referenceproteome;Signal;Transmembrane;Transmembranehelix;Transport	NaN	0.486529	0.0367182	0.0495316	0.113458	NaN	0.276328	0.0980731	0.226662	0.17958	NaN	0.0300446	0.0461015	0.132562	0.0839973	NaN	0.457633	0.0177384	0.121094	0.07312
P11388	P11388	DNA topoisomerase 2-alpha	TOP2A	-	-	NaN	NaN	+	Cluster -157	2.10384	0.0147895	+	Cluster -551	1.91168	0.00345098	-	-	NaN	NaN	-	-	NaN	NaN	-	apoptotic chromosome condensation;biological regulation;cell cycle;cell cycle process;cell differentiation;cell division;cellular component organization;cellular component organization at cellular level;cellular component organization or biogenesis;cellular component organization or biogenesis at cellular level;cellular developmental process;cellular macromolecule metabolic process;cellular metab…	adenyl nucleotide binding;adenyl ribonucleotide binding;ATP binding;ATPase activity;ATPase activity, coupled;binding;catalytic activity;cation binding;chromatin binding;DNA bending activity;DNA binding;DNA topoisomerase (ATP-hydrolyzing) activity;DNA topoisomerase activity;DNA-dependent ATPase activity;drug binding;enzyme binding;histone deacetylase binding;hydrolase activity;hydrolase activity, …	cell part;chromosome;condensed chromosome;cytoplasm;DNA topoisomerase complex (ATP-hydrolyzing);intracellular membrane-bounded organelle;intracellular non-membrane-bounded organelle;intracellular organelle;intracellular organelle part;intracellular part;macromolecular complex;membrane-bounded organelle;non-membrane-bounded organelle;nuclear part;nucleolus;nucleoplasm;nucleus;organelle;organelle p…		3D-structure;Acetylation;Alternativesplicing;ATP-binding;Biologicalrhythms;Completeproteome;Cytoplasm;Directproteinsequencing;DNA-binding;Isomerase;Magnesium;Metal-binding;Nucleotide-binding;Nucleus;Phosphoprotein;Polymorphism;Referenceproteome;Topoisomerase	NaN	-0.903347	-0.434775	NaN	NaN	NaN	-0.101381	-0.188781	NaN	NaN	NaN	-0.0408223	-0.107018	NaN	NaN	NaN	-1.01478	-0.0954519	NaN	NaN
Q9UBH6	Q9UBH6	Xenotropic and polytropic retrovirus receptor 1	XPR1	-	-	NaN	NaN	+	Cluster -157	3.41686	0.000266667	-	-	NaN	NaN	-	-	NaN	NaN	-	-	NaN	NaN	Plasma membrane	biological regulation;cell surface receptor linked signaling pathway;cellular process;cellular response to stimulus;G-protein coupled receptor protein signaling pathway;multi-organism process;regulation of biological process;regulation of cellular process;response to biotic stimulus;response to other organism;response to stimulus;response to virus;signal transduction	G-protein coupled receptor activity;molecular transducer activity;receptor activity;signal transducer activity;signaling receptor activity;transmembrane signaling receptor activity;viral receptor activity	cell part;cytoplasmic part;Golgi apparatus;integral to membrane;integral to plasma membrane;intracellular membrane-bounded organelle;intracellular organelle;intracellular part;intrinsic to membrane;intrinsic to plasma membrane;membrane;membrane part;membrane-bounded organelle;organelle;plasma membrane;plasma membrane part		Alternativesplicing;Cellmembrane;Completeproteome;Hostcellreceptorforvirusentry;Membrane;Phosphoprotein;Polymorphism;Receptor;Referenceproteome;Transmembrane;Transmembranehelix	NaN	-1.47643	-1.39484	NaN	NaN	NaN	-1.9665	NaN	NaN	NaN	NaN	-1.89534	NaN	NaN	NaN	NaN	-1.13855	NaN	NaN	NaN
P12956	P12956	X-ray repair cross-complementing protein 6	XRCC6	-	-	NaN	NaN	+	Cluster -157	2.52543	0.0302362	+	Cluster -551	1.5686	0.0170562	-	-	NaN	NaN	-	-	NaN	NaN	-	anatomical structure development;anatomical structure homeostasis;biological regulation;biosynthetic process;brain development;cellular biosynthetic process;cellular component organization;cellular component organization at cellular level;cellular component organization or biogenesis;cellular component organization or biogenesis at cellular level;cellular hyperosmotic response;cellular hyperosmot…	5'-deoxyribose-5-phosphate lyase activity;adenyl nucleotide binding;adenyl ribonucleotide binding;ATP binding;ATPase activity;ATPase activity, coupled;ATP-dependent DNA helicase activity;ATP-dependent helicase activity;binding;carbon-oxygen lyase activity;catalytic activity;damaged DNA binding;DNA binding;DNA helicase activity;DNA-dependent ATPase activity;double-stranded DNA binding;helicase act…	cell part;chromosomal part;cytoplasmic part;cytosol;intracellular membrane-bounded organelle;intracellular non-membrane-bounded organelle;intracellular organelle;intracellular organelle part;intracellular part;Ku70:Ku80 complex;macromolecular complex;membrane;membrane-bounded organelle;nonhomologous end joining complex;non-membrane-bounded organelle;nuclear chromosome part;nuclear part;nuclear te…	Non-homologous end-joining	3D-structure;Acetylation;Activator;Alternativesplicing;ATP-binding;Chromosome;Completeproteome;Directproteinsequencing;DNA-binding;DNAdamage;DNArecombination;DNArepair;Helicase;Hydrolase;Lyase;Multifunctionalenzyme;Nucleotide-binding;Nucleus;Phosphoprotein;Referenceproteome;Systemiclupuserythematosus;Transcription;Transcriptionregulation	NaN	-0.15549	-0.399882	-0.252173	-0.110096	0.0741828	-0.185232	-0.18612	-0.0896338	-0.142087	0.0717093	-0.376068	-0.191184	0.248142	0.251247	-0.175173	-0.435415	-0.0870554	0.31946	0.346316
P27348	P27348	14-3-3 protein theta	YWHAQ	-	-	NaN	NaN	+	Cluster -155	2.05764	0.0212083	+	Cluster -551	1.76609	0.00881707	-	-	NaN	NaN	-	-	NaN	NaN	Large Protein Complex	anatomical structure development;apoptosis;biological regulation;biosynthetic process;cell death;cellular biosynthetic process;cellular component organization;cellular component organization or biogenesis;cellular macromolecule metabolic process;cellular metabolic process;cellular nitrogen compound metabolic process;cellular process;cellular response to stimulus;death;developmental process;establ…	binding;protein binding;protein N-terminus binding	adherens junction;anchoring junction;cell junction;cell part;cell-substrate adherens junction;cell-substrate junction;cytoplasm;cytoplasmic part;cytoplasmic vesicle membrane;cytoplasmic vesicle part;cytosol;extracellular membrane-bounded organelle;extracellular organelle;extracellular region part;extracellular vesicular exosome;focal adhesion;intracellular organelle part;intracellular part;macrom…	Cell cycle;Neurotrophin signaling pathway;Oocyte meiosis	3D-structure;Acetylation;Completeproteome;Cytoplasm;Directproteinsequencing;Nitration;Phosphoprotein;Referenceproteome	NaN	0.376152	-0.375623	-0.00475299	-0.121944	NaN	0.343677	-0.139862	-0.270469	-0.0698396	3.37367	NaN	NaN	-0.0597706	0.115769	NaN	0.478085	-0.109294	0.0497257	-0.0107799
P53396	P53396	ATP-citrate synthase	ACLY	+	Cluster -170	3.28468	0.00016	-	-	NaN	NaN	-	-	NaN	NaN	-	-	NaN	NaN	-	-	NaN	NaN	-	acyl-CoA biosynthetic process;acyl-CoA metabolic process;acylglycerol biosynthetic process;acylglycerol metabolic process;biological regulation;biosynthetic process;carbohydrate metabolic process;carboxylic acid metabolic process;cellular biosynthetic process;cellular carbohydrate metabolic process;cellular ketone metabolic process;cellular lipid metabolic process;cellular metabolic process;cellu…	acid-thiol ligase activity;adenyl nucleotide binding;adenyl ribonucleotide binding;ATP binding;ATP citrate synthase activity;binding;catalytic activity;cation binding;CoA-ligase activity;cofactor binding;ion binding;ligase activity;ligase activity, forming carbon-sulfur bonds;metal ion binding;nucleotide binding;purine nucleotide binding;purine ribonucleoside triphosphate binding;purine ribonucle…	cell part;citrate lyase complex;cytoplasm;cytoplasmic part;cytosol;extracellular membrane-bounded organelle;extracellular organelle;extracellular region part;extracellular vesicular exosome;intracellular membrane-bounded organelle;intracellular organelle;intracellular organelle part;intracellular part;macromolecular complex;membrane;membrane-bounded organelle;membrane-bounded vesicle;mitochondrio…	Carbon fixation pathways in prokaryotes;Citrate cycle (TCA cycle)	3D-structure;Acetylation;Alternativesplicing;ATP-binding;Completeproteome;Cytoplasm;Isopeptidebond;Lipidbiosynthesis;Lipidmetabolism;Magnesium;Metal-binding;Nucleotide-binding;Phosphoprotein;Polymorphism;Referenceproteome;Transferase;Ublconjugation	2.61237	NaN	NaN	0.19187	0.116442	2.85988	NaN	NaN	-0.212756	-0.253747	3.69688	NaN	NaN	0.111539	0.172799	NaN	NaN	NaN	0.217809	0.204416
P68032	P68032	Actin, alpha cardiac muscle 1	ACTC1	+	Cluster -170	8.05099	0	-	-	NaN	NaN	+	Cluster -551	2.80795	0.0118207	-	-	NaN	NaN	-	-	NaN	NaN	-	actin cytoskeleton organization;actin filament organization;actin filament-based movement;actin filament-based process;actin-mediated cell contraction;actin-myosin filament sliding;actomyosin structure organization;anatomical structure formation involved in morphogenesis;anatomical structure morphogenesis;apoptosis;biological regulation;cardiac muscle contraction;cardiac muscle tissue morphogenes…	adenyl nucleotide binding;adenyl ribonucleotide binding;ATP binding;ATPase activity;binding;catalytic activity;cytoskeletal protein binding;hydrolase activity;hydrolase activity, acting on acid anhydrides;hydrolase activity, acting on acid anhydrides, in phosphorus-containing anhydrides;myosin binding;nucleoside-triphosphatase activity;nucleotide binding;protein binding;purine nucleotide binding;…	actin filament;actomyosin, actin part;adherens junction;anchoring junction;blood microparticle;cell junction;cell part;cell-substrate adherens junction;cell-substrate junction;contractile fiber part;cytoplasm;cytoplasmic part;cytoskeletal part;cytosol;extracellular membrane-bounded organelle;extracellular organelle;extracellular region part;extracellular space;extracellular vesicular exosome;foca…	Cardiac muscle contraction;Dilated cardiomyopathy;Hypertrophic cardiomyopathy (HCM)	ATP-binding;Atrialseptaldefect;Cardiomyopathy;Completeproteome;Cytoplasm;Cytoskeleton;Diseasemutation;Methylation;Muscleprotein;Nucleotide-binding;Oxidation;Referenceproteome	3.56006	-0.00518438	-0.240742	-0.122209	-0.0309717	3.30886	0.103875	-0.0409626	-0.0712136	0.0126937	3.22945	-0.0268709	-0.187768	-0.383276	-0.0465608	3.17371	-0.0347792	-0.274172	-0.0822938	-0.0692898
P63261	P63261	Actin, cytoplasmic 2;Actin, cytoplasmic 2, N-terminally processed	ACTG1	+	Cluster -170	2.31537	0.000376812	-	-	NaN	NaN	-	-	NaN	NaN	+	Cluster -572	3.55756	0.0247648	+	Cluster -646	2.8668	0.0263633	Actin binding proteins	actin cytoskeleton organization;actin filament-based process;actomyosin structure organization;adherens junction organization;anatomical structure homeostasis;axon guidance;biological adhesion;biological regulation;cell adhesion;cell junction assembly;cell junction organization;cell surface receptor linked signaling pathway;cell-cell adhesion;cell-cell junction organization;cellular component ass…	adenyl nucleotide binding;adenyl ribonucleotide binding;ATP binding;binding;enzyme binding;identical protein binding;nucleotide binding;protein binding;purine nucleotide binding;purine ribonucleoside triphosphate binding;purine ribonucleotide binding;ribonucleotide binding;structural constituent of cytoskeleton;structural molecule activity;ubiquitin protein ligase binding	blood microparticle;cell part;contractile fiber;cytoplasmic part;cytoskeletal part;cytoskeleton;cytosol;extracellular membrane-bounded organelle;extracellular organelle;extracellular region part;extracellular space;extracellular vesicular exosome;filamentous actin;intracellular membrane-bounded organelle;intracellular non-membrane-bounded organelle;intracellular organelle;intracellular organelle …	Adherens junction;Arrhythmogenic right ventricular cardiomyopathy (ARVC);Bacterial invasion of epithelial cells;Dilated cardiomyopathy;Focal adhesion;Hypertrophic cardiomyopathy (HCM);Leukocyte transendothelial migration;Pathogenic Escherichia coli infection;Phagosome;Phototransduction - fly;Regulation of actin cytoskeleton;Shigellosis;Tight junction;Vibrio cholerae infection;Viral myocarditis	Acetylation;ATP-binding;Completeproteome;Cytoplasm;Cytoskeleton;Deafness;Directproteinsequencing;Diseasemutation;Mentalretardation;Methylation;Non-syndromicdeafness;Nucleotide-binding;Oxidation;Polymorphism;Referenceproteome	3.72696	0.0248247	-0.100843	0.0489047	0.0368514	1.13733	0.294986	0.0595701	0.081797	0.0776651	1.09863	0.130365	-0.0858326	0.00814535	0.0180743	0.916916	0.0206917	-0.139208	0.0258525	0.0784265
P12814;Q08043	P12814	Alpha-actinin-1	ACTN1	+	Cluster -170	2.42708	0.000215385	-	-	NaN	NaN	-	-	NaN	NaN	-	-	NaN	NaN	-	-	NaN	NaN	Actin binding proteins	actin crosslink formation;actin cytoskeleton organization;actin filament bundle assembly;actin filament organization;actin filament-based process;biological regulation;blood coagulation;cell activation;cell junction assembly;cell junction organization;cell-substrate junction assembly;cellular component assembly;cellular component assembly at cellular level;cellular component organization;cellular…	binding;calcium ion binding;cation binding;cytoskeletal protein binding;double-stranded RNA binding;integrin binding;ion binding;ion channel binding;ligand-dependent nuclear receptor transcription coactivator activity;metal ion binding;nucleic acid binding;protein binding;protein binding transcription factor activity;protein complex binding;receptor binding;RNA binding;transcription coactivator a…	actin filament bundle;actomyosin;adherens junction;anchoring junction;cell cortex part;cell junction;cell part;cell projection;cell projection part;cell-cell adherens junction;cell-cell junction;cell-substrate adherens junction;cell-substrate junction;contractile fiber part;cortical actin cytoskeleton;cortical cytoskeleton;cytoplasm;cytoplasmic membrane-bounded vesicle lumen;cytoplasmic part;cyto…	Adherens junction;Amoebiasis;Arrhythmogenic right ventricular cardiomyopathy (ARVC);Focal adhesion;Leukocyte transendothelial migration;Regulation of actin cytoskeleton;Systemic lupus erythematosus;Tight junction	3D-structure;Acetylation;Actin-binding;Alternativesplicing;Calcium;Celljunction;Cellmembrane;Cellprojection;Completeproteome;Cytoplasm;Cytoskeleton;Directproteinsequencing;Diseasemutation;Membrane;Metal-binding;Phosphoprotein;Polymorphism;Referenceproteome;Repeat	1.95965	-0.143002	NaN	0.213655	0.181493	1.89138	0.165095	0.136537	0.206845	0.173205	2.25988	-0.0589399	0.0378434	0.0899582	0.0812474	2.63236	-0.135009	0.00843551	0.207544	0.274634
O43707	O43707	Alpha-actinin-4	ACTN4	+	Cluster -170	5.00112	0	-	-	NaN	NaN	+	Cluster -551	1.1954	0.0375059	-	-	NaN	NaN	-	-	NaN	NaN	Actin binding proteins	actin cytoskeleton organization;actin filament bundle assembly;actin filament organization;actin filament-based process;biological regulation;blood coagulation;cell activation;cell junction assembly;cell junction organization;cell-cell junction assembly;cell-cell junction organization;cellular component assembly;cellular component assembly at cellular level;cellular component organization;cellula…	actin binding;actin filament binding;binding;calcium ion binding;cation binding;cytoskeletal protein binding;hormone receptor binding;identical protein binding;integrin binding;ion binding;ligand-dependent nuclear receptor transcription coactivator activity;metal ion binding;nuclear hormone receptor binding;nucleoside binding;protein binding;protein binding transcription factor activity;protein c…	actin filament bundle;actomyosin;adherens junction;anchoring junction;cell cortex part;cell junction;cell part;cell projection;cell-cell junction;cell-substrate adherens junction;cell-substrate junction;contractile fiber part;cortical cytoskeleton;cytoplasm;cytoplasmic membrane-bounded vesicle lumen;cytoplasmic part;cytoplasmic vesicle part;cytoskeletal part;cytoskeleton;extracellular membrane-bo…	Adherens junction;Amoebiasis;Arrhythmogenic right ventricular cardiomyopathy (ARVC);Focal adhesion;Leukocyte transendothelial migration;Regulation of actin cytoskeleton;Systemic lupus erythematosus;Tight junction	3D-structure;Acetylation;Actin-binding;Alternativesplicing;Calcium;Celljunction;Completeproteome;Cytoplasm;Diseasemutation;Isopeptidebond;Metal-binding;Nucleus;Phosphoprotein;Proteintransport;Referenceproteome;Repeat;Transport;Ublconjugation	2.93082	-0.303693	-0.34426	-0.131458	-0.104471	1.96258	-0.090447	-0.0821575	-0.0482362	-0.0643311	1.7208	-0.218223	-0.177216	-0.090447	-0.134747	1.14561	-0.224534	-0.750006	-0.0137839	0.0103378
Q09666;P48552	Q09666	Neuroblast differentiation-associated protein AHNAK	AHNAK	+	Cluster -170	1.86184	0.00122667	-	-	NaN	NaN	-	-	NaN	NaN	-	-	NaN	NaN	+	Cluster -642	2.66227	0.0287929	-	biological regulation;cellular component assembly;cellular component organization;cellular component organization or biogenesis;macromolecular complex assembly;macromolecular complex subunit organization;protein complex assembly;protein complex subunit organization;protein oligomerization;regulation of biological process;regulation of cellular metabolic process;regulation of cellular process;regu…		actin cytoskeleton;adherens junction;anchoring junction;cell junction;cell part;cell-cell contact zone;cell-cell junction;cell-substrate adherens junction;cell-substrate junction;contractile fiber part;costamere;cytoplasm;cytoplasmic part;cytoskeleton;cytosol;extracellular membrane-bounded organelle;extracellular organelle;extracellular region part;extracellular vesicular exosome;focal adhesion;i…		3D-structure;Acetylation;Alternativesplicing;Completeproteome;Nucleus;Phosphoprotein;Polymorphism;Referenceproteome;Repeat	2.93523	0.270695	-0.0104934	0.0231379	0.0733326	1.99263	0.14468	0.150769	0.227152	0.248639	0.744052	0.0455803	0.116661	0.109452	0.128204	0.64469	0.527533	0.101676	0.110698	0.161863
P54886	P54886	Delta-1-pyrroline-5-carboxylate synthase;Glutamate 5-kinase;Gamma-glutamyl phosphate reductase	ALDH18A1	+	Cluster -170	2.65785	0.000168067	-	-	NaN	NaN	-	-	NaN	NaN	-	-	NaN	NaN	+	Cluster -636	3.65776	0.0119368	-	amine biosynthetic process;amine metabolic process;biosynthetic process;carboxylic acid biosynthetic process;carboxylic acid metabolic process;cellular amine metabolic process;cellular amino acid biosynthetic process;cellular amino acid metabolic process;cellular biosynthetic process;cellular ketone metabolic process;cellular metabolic process;cellular modified amino acid biosynthetic process;cel…	adenyl nucleotide binding;adenyl ribonucleotide binding;amino acid kinase activity;ATP binding;binding;catalytic activity;coenzyme binding;cofactor binding;glutamate 5-kinase activity;glutamate-5-semialdehyde dehydrogenase activity;kinase activity;NADP binding;nucleotide binding;oxidoreductase activity;oxidoreductase activity, acting on the aldehyde or oxo group of donors;oxidoreductase activity,…	cell part;cytoplasm;cytoplasmic part;intracellular membrane-bounded organelle;intracellular organelle;intracellular organelle part;intracellular part;membrane;membrane-bounded organelle;mitochondrial inner membrane;mitochondrial membrane;mitochondrial part;mitochondrion;organelle;organelle inner membrane;organelle membrane;organelle part	Arginine and proline metabolism	3D-structure;Alternativesplicing;Amino-acidbiosynthesis;ATP-binding;Completeproteome;Diseasemutation;Kinase;Membrane;Mentalretardation;Mitochondrion;Mitochondrioninnermembrane;Multifunctionalenzyme;NADP;Nucleotide-binding;Oxidoreductase;Polymorphism;Prolinebiosynthesis;Referenceproteome;Transferase	3.35452	NaN	NaN	-0.208143	-0.199876	2.43706	NaN	NaN	-0.0583859	-0.179001	4.33663	NaN	NaN	-0.171847	-0.243182	NaN	NaN	NaN	-0.203389	-0.163112
P04075;P05062	P04075	Fructose-bisphosphate aldolase A	ALDOA	+	Cluster -170	2.69536	0.000135593	-	-	NaN	NaN	+	Cluster -551	1.31538	0.0322272	+	Cluster -577	2.52318	0.00458776	+	Cluster -636	3.46101	0.00043038	-	actin cytoskeleton organization;actin filament organization;actin filament-based process;alcohol biosynthetic process;alcohol catabolic process;alcohol metabolic process;anatomical structure homeostasis;ATP biosynthetic process;ATP metabolic process;biological regulation;biosynthetic process;blood coagulation;carbohydrate biosynthetic process;carbohydrate catabolic process;carbohydrate metabolic …	actin binding;aldehyde-lyase activity;binding;carbohydrate binding;carbon-carbon lyase activity;catalytic activity;cytoskeletal protein binding;fructose binding;fructose-bisphosphate aldolase activity;identical protein binding;lyase activity;monosaccharide binding;protein binding;sugar binding;tubulin binding	actin cytoskeleton;cell part;contractile fiber part;cytoplasmic membrane-bounded vesicle lumen;cytoplasmic part;cytoplasmic vesicle part;cytoskeleton;cytosol;extracellular membrane-bounded organelle;extracellular organelle;extracellular region;extracellular region part;extracellular space;extracellular vesicular exosome;I band;intracellular membrane-bounded organelle;intracellular non-membrane-bo…	Carbon fixation in photosynthetic organisms;Fructose and mannose metabolism;Glycolysis / Gluconeogenesis;Pentose phosphate pathway	3D-structure;Acetylation;Alternativesplicing;Completeproteome;Cytoplasm;Directproteinsequencing;Diseasemutation;Glycogenstoragedisease;Glycolysis;Hereditaryhemolyticanemia;Lyase;Phosphoprotein;Polymorphism;Referenceproteome;Schiffbase	2.60305	NaN	-0.393746	-0.433173	-0.516923	2.66621	NaN	-0.388575	-0.549916	-0.687061	4.63322	NaN	-0.11929	-0.316146	-0.428035	NaN	NaN	-0.170822	-0.456386	-0.430821
P05187;P10696	P05187;P10696	Alkaline phosphatase, placental type;Alkaline phosphatase, placental-like	ALPP;ALPPL2	+	Cluster -172	2.80987	0.0005	-	-	NaN	NaN	+	Cluster -551	4.80756	0.000129032	+	Cluster -577	4.13363	0.000533333	+	Cluster -636	2.50464	0.000627027	Plasma membrane	cellular metabolic process;cellular process;dephosphorylation;metabolic process;phosphate-containing compound metabolic process;phosphorus metabolic process	alkaline phosphatase activity;binding;catalytic activity;cation binding;hydrolase activity;hydrolase activity, acting on ester bonds;ion binding;magnesium ion binding;metal ion binding;phosphatase activity;phosphoric ester hydrolase activity;transition metal ion binding;zinc ion binding	anchored to membrane;cell part;cell surface;integral to membrane;intrinsic to membrane;membrane;membrane part;plasma membrane	Aminobenzoate degradation;Folate biosynthesis;Two-component system	3D-structure;Cellmembrane;Completeproteome;Directproteinsequencing;Disulfidebond;Glycoprotein;GPI-anchor;Hydrolase;Lipoprotein;Magnesium;Membrane;Metal-binding;Phosphoprotein;Polymorphism;Referenceproteome;Signal;Transmembrane;Transmembranehelix;Zinc	-0.122341	-0.142479	-0.421802	-0.644041	-0.868529	-0.89724	-0.343237	-0.561008	-0.718614	-0.539432	-0.578214	-0.403595	-0.724563	-0.989212	-0.959622	-0.312201	-0.0216219	-0.505586	-0.88096	-0.410341
Q86V81	Q86V81	THO complex subunit 4	ALYREF	+	Cluster -170	3.66418	0.000137931	-	-	NaN	NaN	+	Cluster -551	3.32331	0.00452239	+	Cluster -577	3.04916	0.0143134	+	Cluster -636	5.09992	0.00107907	-	biological regulation;biosynthetic process;cell differentiation;cellular biosynthetic process;cellular developmental process;cellular macromolecule biosynthetic process;cellular macromolecule metabolic process;cellular metabolic process;cellular nitrogen compound metabolic process;cellular process;cellular response to stimulus;cellular response to stress;developmental process;DNA metabolic proces…	binding;nucleotide binding	catalytic step 2 spliceosome;cell part;cytoplasmic part;cytosol;extracellular membrane-bounded organelle;extracellular organelle;extracellular region part;extracellular vesicular exosome;intracellular membrane-bounded organelle;intracellular organelle;intracellular organelle part;intracellular part;macromolecular complex;membrane;membrane-bounded organelle;membrane-bounded vesicle;nuclear body;nu…	mRNA surveillance pathway;RNA transport;Spliceosome	3D-structure;Acetylation;Chaperone;Citrullination;Completeproteome;Cytoplasm;Directproteinsequencing;Host-virusinteraction;Methylation;mRNAprocessing;mRNAsplicing;mRNAtransport;Nucleus;Phosphoprotein;Referenceproteome;RNA-binding;Spliceosome;Transport	2.99574	-0.224905	-0.22231	-0.196607	-0.167615	2.53717	-0.0922074	-0.0308304	-0.0807941	-0.0490731	NaN	-0.102457	-0.0829751	-0.133037	-0.0970713	2.67126	-0.676809	-0.164529	-0.0255958	-0.051024
P08758	P08758	Annexin A5	ANXA5	+	Cluster -170	6.50622	0	-	-	NaN	NaN	-	-	NaN	NaN	+	Cluster -572	1.31852	0.0447097	+	Cluster -646	3.02759	0.000620321	-	biological regulation;blood coagulation;cellular process;cellular response to stimulus;coagulation;hemostasis;multicellular organismal process;negative regulation of apoptosis;negative regulation of biological process;negative regulation of catalytic activity;negative regulation of cell death;negative regulation of cellular process;negative regulation of coagulation;negative regulation of molecul…	binding;calcium ion binding;calcium-dependent phospholipid binding;cation binding;enzyme inhibitor activity;enzyme regulator activity;ion binding;lipase inhibitor activity;lipid binding;metal ion binding;phospholipase inhibitor activity;phospholipid binding	adherens junction;anchoring junction;blood microparticle;cell junction;cell part;cell-substrate adherens junction;cell-substrate junction;cytoplasm;endothelial microparticle;external side of plasma membrane;extracellular membrane-bounded organelle;extracellular organelle;extracellular region part;extracellular vesicular exosome;focal adhesion;intracellular;intracellular part;membrane;membrane par…		3D-structure;Acetylation;Annexin;Bloodcoagulation;Calcium;Calcium/phospholipid-binding;Completeproteome;Directproteinsequencing;Hemostasis;Referenceproteome;Repeat;S-nitrosylation	3.85254	NaN	NaN	-0.158983	-0.105812	3.65468	NaN	NaN	-0.275484	-0.256528	3.20796	NaN	NaN	0.0337615	-0.197488	3.77861	NaN	NaN	-0.306262	0.00442139
P25705	P25705	ATP synthase subunit alpha, mitochondrial	ATP5A1	+	Cluster -170	6.2072	0	-	-	NaN	NaN	+	Cluster -553	2.54966	0.0129836	+	Cluster -578	2.89416	0.0177767	+	Cluster -646	2.75963	0.0312434	Mitochondrion Inner Membrane	ATP biosynthetic process;ATP hydrolysis coupled proton transport;ATP metabolic process;ATP synthesis coupled proton transport;biological regulation;biosynthetic process;cation transport;cellular biosynthetic process;cellular metabolic process;cellular nitrogen compound biosynthetic process;cellular nitrogen compound metabolic process;cellular process;developmental process;electron transport chain…	active transmembrane transporter activity;adenyl nucleotide binding;adenyl ribonucleotide binding;ATP binding;ATPase activity;ATPase activity, coupled;ATPase activity, coupled to movement of substances;ATPase activity, coupled to transmembrane movement of ions;ATPase activity, coupled to transmembrane movement of substances;binding;catalytic activity;cation transmembrane transporter activity;cati…	cell part;cytoplasmic part;extracellular membrane-bounded organelle;extracellular organelle;extracellular region part;extracellular vesicular exosome;intracellular membrane-bounded organelle;intracellular organelle;intracellular organelle lumen;intracellular organelle part;intracellular part;macromolecular complex;membrane;membrane part;membrane-bounded organelle;membrane-bounded vesicle;membrane…	Alzheimer's disease;Huntington's disease;Oxidative phosphorylation;Parkinson's disease	Acetylation;Alternativesplicing;ATP-binding;ATPsynthesis;Cellmembrane;CF(1);Completeproteome;Directproteinsequencing;Diseasemutation;Glycoprotein;Hydrogeniontransport;Iontransport;Membrane;Mitochondrion;Mitochondrioninnermembrane;Nucleotide-binding;Phosphoprotein;Polymorphism;Pyrrolidonecarboxylicacid;Referenceproteome;Transitpeptide;Transport	2.62131	0.294456	0.0932479	0.0968229	0.136299	1.51577	-0.00388999	0.218128	0.230228	0.192414	1.54023	-0.105008	0.0791884	0.0509806	0.0310025	2.09074	0.512473	0.074274	0.121094	0.0734995
Q9NZT1	Q9NZT1	Calmodulin-like protein 5	CALML5	+	Cluster -170	4.84976	0	-	-	NaN	NaN	-	-	NaN	NaN	-	-	NaN	NaN	-	-	NaN	NaN	-	anatomical structure development;biological regulation;cellular process;cellular response to stimulus;developmental process;epidermis development;regulation of biological process;regulation of cellular process;response to stimulus;signal transduction;tissue development	binding;calcium ion binding;cation binding;ion binding;metal ion binding	extracellular membrane-bounded organelle;extracellular organelle;extracellular region part;extracellular vesicular exosome;membrane-bounded organelle;membrane-bounded vesicle;organelle;vesicle	Alzheimer's disease;Calcium signaling pathway;Gastric acid secretion;Glioma;GnRH signaling pathway;Insulin signaling pathway;ko05152;Long-term potentiation;Melanogenesis;Neurotrophin signaling pathway;Olfactory transduction;Oocyte meiosis;Phosphatidylinositol signaling system;Phototransduction;Phototransduction - fly;Plant-pathogen interaction;Salivary secretion;Vascular smooth muscle contraction	3D-structure;Acetylation;Calcium;Completeproteome;Directproteinsequencing;Metal-binding;Polymorphism;Referenceproteome;Repeat	NaN	NaN	NaN	NaN	NaN	2.91539	NaN	NaN	NaN	NaN	1.57971	NaN	NaN	NaN	NaN	2.07582	NaN	NaN	NaN	NaN
P27797	P27797	Calreticulin	CALR	+	Cluster -170	3.99953	0	-	-	NaN	NaN	+	Cluster -551	2.54494	0.014844	+	Cluster -577	3.51712	0.0167752	+	Cluster -636	3.72355	0.00774935	ER Lumen	actin cytoskeleton organization;actin filament-based process;aging;antigen processing and presentation;antigen processing and presentation of exogenous antigen;antigen processing and presentation of exogenous peptide antigen;antigen processing and presentation of exogenous peptide antigen via MHC class I;antigen processing and presentation of exogenous peptide antigen via MHC class I, TAP-depende…	androgen receptor binding;binding;calcium ion binding;carbohydrate binding;cation binding;chaperone binding;complement binding;complement component C1q binding;DNA binding;enzyme binding;glycoprotein binding;hormone binding;hormone receptor binding;integrin binding;ion binding;iron ion binding;metal ion binding;mRNA binding;nuclear hormone receptor binding;nucleic acid binding;opsonin binding;pep…	acrosomal vesicle;adherens junction;anchoring junction;cell junction;cell part;cell surface;cell-substrate adherens junction;cell-substrate junction;cytoplasm;cytoplasmic membrane-bounded vesicle;cytoplasmic membrane-bounded vesicle lumen;cytoplasmic part;cytoplasmic vesicle;cytoplasmic vesicle part;cytosol;endocytic vesicle lumen;endoplasmic reticulum;endoplasmic reticulum lumen;endoplasmic reti…	Antigen processing and presentation;Chagas disease (American trypanosomiasis);Phagosome;Protein processing in endoplasmic reticulum	3D-structure;Acetylation;Calcium;Chaperone;Completeproteome;Cytoplasm;Directproteinsequencing;Disulfidebond;Endoplasmicreticulum;Extracellularmatrix;Glycoprotein;Lectin;Metal-binding;Referenceproteome;Repeat;Sarcoplasmicreticulum;Secreted;Signal;Zinc	3.0367	0.0537333	-0.253142	-0.262193	-0.208767	2.80783	-0.00158601	-0.128293	-0.166073	-0.127633	1.43565	-0.198871	-0.131853	-0.242816	-0.263155	2.57355	0.0287048	-0.289362	-0.274053	-0.227618
O43852	O43852	Calumenin	CALU	+	Cluster -170	2.32703	0.000217054	-	-	NaN	NaN	-	-	NaN	NaN	-	-	NaN	NaN	-	-	NaN	NaN	-	biological regulation;blood coagulation;cell activation;cellular process;coagulation;establishment of localization;establishment of localization in cell;exocytosis;hemostasis;multicellular organismal process;platelet activation;platelet degranulation;regulation of biological quality;regulation of body fluid levels;secretion;secretion by cell;transport;vesicle-mediated transport	binding;calcium ion binding;cation binding;ion binding;metal ion binding	cell part;cytoplasmic membrane-bounded vesicle;cytoplasmic part;cytoplasmic vesicle;endoplasmic reticulum;endoplasmic reticulum lumen;endoplasmic reticulum part;extracellular region;Golgi apparatus;intracellular membrane-bounded organelle;intracellular organelle;intracellular organelle lumen;intracellular organelle part;intracellular part;melanosome;membrane;membrane-bounded organelle;membrane-bo…		Acetylation;Alternativesplicing;Calcium;Completeproteome;Directproteinsequencing;Endoplasmicreticulum;Glycoprotein;Metal-binding;Phosphoprotein;Polymorphism;Referenceproteome;Repeat;Sarcoplasmicreticulum;Secreted;Signal	4.25845	NaN	-0.0648829	-0.161436	-0.116631	3.07266	NaN	-0.0885487	-0.0437644	-0.0581087	1.96742	NaN	-0.19862	-0.168129	-0.0647449	NaN	NaN	-0.18053	-0.132511	-0.180148
P52907	P52907	F-actin-capping protein subunit alpha-1	CAPZA1	+	Cluster -170	1.25325	0.010994	-	-	NaN	NaN	+	Cluster -545	2.25151	0.032664	-	-	NaN	NaN	-	-	NaN	NaN	-	actin filament capping;barbed-end actin filament capping;biological regulation;blood coagulation;cellular component assembly;cellular component movement;cellular component organization;cellular component organization or biogenesis;cellular process;coagulation;defense response;hemostasis;immune response;immune system process;innate immune response;macromolecular complex assembly;macromolecular com…	actin binding;binding;cytoskeletal protein binding;protein binding	actin cytoskeleton;cell part;cytoplasmic part;cytoskeletal part;cytoskeleton;cytosol;extracellular membrane-bounded organelle;extracellular organelle;extracellular region;extracellular region part;extracellular vesicular exosome;F-actin capping protein complex;intracellular non-membrane-bounded organelle;intracellular organelle;intracellular organelle part;intracellular part;macromolecular comple…		3D-structure;Acetylation;Actin-binding;Actincapping;Completeproteome;Cytoplasm;Cytoskeleton;Directproteinsequencing;Referenceproteome	2.8328	0.164367	-0.0106367	0.093448	0.107741	0.476217	0.0390436	0.113692	0.0566413	0.187641	0.133448	-0.191689	0.0910181	-0.0274371	0.0433188	0.494394	-0.0843364	-0.0612924	-0.135798	0.119793
Q13185	Q13185	Chromobox protein homolog 3	CBX3	+	Cluster -170	3.55264	0.000173913	-	-	NaN	NaN	-	-	NaN	NaN	+	Cluster -578	2.58263	0.00794366	-	-	NaN	NaN	-	biological regulation;biosynthetic process;cellular biosynthetic process;cellular component organization;cellular component organization at cellular level;cellular component organization or biogenesis;cellular component organization or biogenesis at cellular level;cellular macromolecule biosynthetic process;cellular macromolecule metabolic process;cellular metabolic process;cellular nitrogen comp…	binding;enzyme binding;identical protein binding;protein binding;protein domain specific binding	cell part;centromeric heterochromatin;chromatin;chromosomal part;chromosome, centromeric region;condensed chromosome, centromeric region;cytoskeletal part;envelope;euchromatin;heterochromatin;intracellular membrane-bounded organelle;intracellular non-membrane-bounded organelle;intracellular organelle;intracellular organelle part;intracellular part;membrane;membrane-bounded organelle;non-membrane-…		3D-structure;Acetylation;Biologicalrhythms;Chromatinregulator;Completeproteome;Directproteinsequencing;Nucleus;Phosphoprotein;Referenceproteome;Repeat;Repressor;Transcription;Transcriptionregulation	2.53124	-0.836247	-0.193204	0.205464	0.203701	1.63482	-0.0698396	-0.228111	0.303543	0.163769	1.26614	-0.0167816	0.0656421	0.361157	0.104449	2.24804	-0.557582	-0.0344974	0.372057	0.579663
P50991	P50991	T-complex protein 1 subunit delta	CCT4	+	Cluster -170	2.2251	0.000379562	-	-	NaN	NaN	-	-	NaN	NaN	-	-	NaN	NaN	-	-	NaN	NaN	Large Protein Complex	binding of sperm to zona pellucida;cell recognition;cell-cell recognition;cellular macromolecule metabolic process;cellular metabolic process;cellular process;cellular process involved in reproduction;cellular protein metabolic process;'de novo' posttranslational protein folding;'de novo' protein folding;macromolecule metabolic process;metabolic process;primary metabolic process;protein folding;p…	adenyl nucleotide binding;adenyl ribonucleotide binding;ATP binding;binding;nucleotide binding;protein binding;purine nucleotide binding;purine ribonucleoside triphosphate binding;purine ribonucleotide binding;ribonucleotide binding;unfolded protein binding	cell body;cell part;centrosome;chaperonin-containing T-complex;cytoplasm;cytoplasmic membrane-bounded vesicle;cytoplasmic part;cytoplasmic vesicle;cytoskeletal part;cytosol;cytosolic part;extracellular membrane-bounded organelle;extracellular organelle;extracellular region part;extracellular vesicular exosome;intracellular membrane-bounded organelle;intracellular non-membrane-bounded organelle;in…		Acetylation;Alternativesplicing;ATP-binding;Chaperone;Completeproteome;Cytoplasm;Cytoskeleton;Directproteinsequencing;Nucleotide-binding;Polymorphism;Referenceproteome	1.9699	0.162218	-0.232783	-0.284159	-0.359746	4.22537	0.280615	-0.0943712	-0.349931	-0.395831	2.67835	0.230634	0.00662275	-0.211635	-0.148088	NaN	0.380634	-0.0253123	-0.131458	-0.16877
P48643	P48643	T-complex protein 1 subunit epsilon	CCT5	+	Cluster -170	2.52252	0.000196721	-	-	NaN	NaN	-	-	NaN	NaN	+	Cluster -577	3.73031	0.00186207	+	Cluster -636	3.44184	0.000588235	Large Protein Complex	binding of sperm to zona pellucida;cell recognition;cell-cell recognition;cellular macromolecule metabolic process;cellular metabolic process;cellular process;cellular process involved in reproduction;cellular protein metabolic process;'de novo' posttranslational protein folding;'de novo' protein folding;macromolecule metabolic process;metabolic process;multi-organism process;primary metabolic pr…	adenyl nucleotide binding;adenyl ribonucleotide binding;ATP binding;beta-tubulin binding;binding;cytoskeletal protein binding;G-protein beta-subunit binding;nucleotide binding;protein binding;purine nucleotide binding;purine ribonucleoside triphosphate binding;purine ribonucleotide binding;ribonucleotide binding;tubulin binding	cell body;cell part;centrosome;chaperonin-containing T-complex;cytoplasm;cytoplasmic part;cytoskeletal part;cytosol;cytosolic part;extracellular membrane-bounded organelle;extracellular organelle;extracellular region part;extracellular vesicular exosome;intracellular non-membrane-bounded organelle;intracellular organelle;intracellular organelle part;intracellular part;macromolecular complex;membr…		Acetylation;Alternativesplicing;ATP-binding;Chaperone;Completeproteome;Cytoplasm;Cytoskeleton;Directproteinsequencing;Diseasemutation;Neuropathy;Nucleotide-binding;Phosphoprotein;Polymorphism;Referenceproteome	3.38404	NaN	NaN	-0.514198	-0.585059	2.33257	-0.27023	NaN	-0.556797	-0.542605	2.75195	NaN	-0.479644	-0.410775	-0.318346	NaN	1.71814	NaN	-0.4336	-0.387804
P40227	P40227	T-complex protein 1 subunit zeta	CCT6A	+	Cluster -170	2.34116	0.000212121	-	-	NaN	NaN	+	Cluster -551	2.50276	0.00226316	+	Cluster -577	3.44564	0.00196774	+	Cluster -636	2.9344	0.000985782	Large Protein Complex	binding of sperm to zona pellucida;cell recognition;cell-cell recognition;cellular macromolecule metabolic process;cellular metabolic process;cellular process;cellular process involved in reproduction;cellular protein metabolic process;'de novo' posttranslational protein folding;'de novo' protein folding;macromolecule metabolic process;metabolic process;primary metabolic process;protein folding;p…	adenyl nucleotide binding;adenyl ribonucleotide binding;ATP binding;binding;nucleotide binding;protein binding;purine nucleotide binding;purine ribonucleoside triphosphate binding;purine ribonucleotide binding;ribonucleotide binding;unfolded protein binding	acrosomal vesicle;cell body;cell part;chaperonin-containing T-complex;cytoplasm;cytoplasmic membrane-bounded vesicle;cytoplasmic part;cytoplasmic vesicle;cytoskeletal part;cytosol;cytosolic part;extracellular membrane-bounded organelle;extracellular organelle;extracellular region part;extracellular vesicular exosome;intracellular membrane-bounded organelle;intracellular organelle;intracellular or…		Acetylation;Alternativesplicing;ATP-binding;Chaperone;Completeproteome;Cytoplasm;Directproteinsequencing;Nucleotide-binding;Polymorphism;Referenceproteome	3.49374	-0.219215	-0.540325	-0.518032	-0.543496	1.79561	NaN	-0.54893	-0.673647	-0.548733	NaN	NaN	-0.421695	-0.381616	-0.321813	1.72642	NaN	-0.49057	-0.441802	-0.30871
Q99832	Q99832	T-complex protein 1 subunit eta	CCT7	+	Cluster -170	3.87886	0	-	-	NaN	NaN	+	Cluster -551	2.8472	0.00147727	+	Cluster -577	3.34601	0.0020597	+	Cluster -636	2.34474	0.00344637	Large Protein Complex	binding of sperm to zona pellucida;cell recognition;cell-cell recognition;cellular macromolecule metabolic process;cellular metabolic process;cellular process;cellular process involved in reproduction;cellular protein metabolic process;'de novo' posttranslational protein folding;'de novo' protein folding;macromolecule metabolic process;metabolic process;primary metabolic process;protein folding;p…	adenyl nucleotide binding;adenyl ribonucleotide binding;ATP binding;binding;nucleotide binding;protein binding;purine nucleotide binding;purine ribonucleoside triphosphate binding;purine ribonucleotide binding;ribonucleotide binding;unfolded protein binding	cell body;cell part;chaperonin-containing T-complex;cytoplasm;cytoplasmic part;cytoskeletal part;cytosol;cytosolic part;extracellular membrane-bounded organelle;extracellular organelle;extracellular region part;extracellular vesicular exosome;intracellular membrane-bounded organelle;intracellular organelle;intracellular organelle part;intracellular part;macromolecular complex;membrane-bounded org…		Acetylation;Alternativesplicing;ATP-binding;Chaperone;Completeproteome;Cytoplasm;Directproteinsequencing;Nucleotide-binding;Polymorphism;Referenceproteome	3.19535	NaN	-0.671112	-0.522859	-0.649018	2.8484	-0.212756	-0.533065	-0.660016	-0.551885	4.42858	1.05185	-0.375846	-0.440846	-0.35682	NaN	0.049039	-0.522458	-0.445409	-0.398241
P08174	P08174	Complement decay-accelerating factor	CD55	+	Cluster -172	1.30677	0.0271579	-	-	NaN	NaN	+	Cluster -551	1.77222	0.0190404	+	Cluster -577	3.58437	0.00254144	+	Cluster -645	3.6501	0.000712042	Plasma membrane	activation of immune response;adaptive immune response;adaptive immune response based on somatic recombination of immune receptors built from immunoglobulin superfamily domains;biological regulation;calcium ion homeostasis;cation homeostasis;CD4-positive, alpha-beta T cell cytokine production;cellular calcium ion homeostasis;cellular cation homeostasis;cellular chemical homeostasis;cellular dival…	binding;lipid binding;receptor activity;viral receptor activity	anchored to membrane;cell part;cell surface;extracellular membrane-bounded organelle;extracellular organelle;extracellular region;extracellular region part;extracellular vesicular exosome;integral to membrane;integral to plasma membrane;intrinsic to membrane;intrinsic to plasma membrane;membrane;membrane part;membrane raft;membrane-bounded organelle;membrane-bounded vesicle;organelle;plasma membr…	Complement and coagulation cascades;Hematopoietic cell lineage;Viral myocarditis	3D-structure;Alternativesplicing;Bloodgroupantigen;Cellmembrane;Complementpathway;Completeproteome;Directproteinsequencing;Disulfidebond;Glycoprotein;GPI-anchor;Hostcellreceptorforvirusentry;Immunity;Innateimmunity;Lipoprotein;Membrane;Polymorphism;Receptor;Referenceproteome;Repeat;Secreted;Signal;Sushi	0.39121	0.341208	0.146132	-0.0103502	0.00655027	-0.327112	0.297289	0.197319	0.135982	0.0919865	0.0982739	0.113364	-0.0169242	-0.0797024	-0.066537	0.230008	0.49001	0.129118	-0.0556121	0.0400963
P06732	P06732	Creatine kinase M-type;Creatine kinase M-type, N-terminally processed	CKM	+	Cluster -170	3.36251	0.000161616	-	-	NaN	NaN	-	-	NaN	NaN	-	-	NaN	NaN	-	-	NaN	NaN	-	amine biosynthetic process;amine metabolic process;biosynthetic process;carboxylic acid biosynthetic process;carboxylic acid metabolic process;cellular amine metabolic process;cellular amino acid biosynthetic process;cellular amino acid metabolic process;cellular biosynthetic process;cellular ketone metabolic process;cellular metabolic process;cellular modified amino acid biosynthetic process;cel…	adenyl nucleotide binding;adenyl ribonucleotide binding;ATP binding;binding;catalytic activity;creatine kinase activity;kinase activity;nucleotide binding;phosphotransferase activity, nitrogenous group as acceptor;purine nucleotide binding;purine ribonucleoside triphosphate binding;purine ribonucleotide binding;ribonucleotide binding;transferase activity;transferase activity, transferring phospho…	cell part;cytoplasmic part;cytosol;intracellular part	Arginine and proline metabolism	3D-structure;ATP-binding;Completeproteome;Cytoplasm;Directproteinsequencing;Kinase;Nucleotide-binding;Polymorphism;Referenceproteome;Transferase	2.93644	NaN	NaN	NaN	NaN	2.63173	NaN	NaN	NaN	NaN	2.61326	NaN	NaN	NaN	NaN	3.1801	2.26243	NaN	NaN	NaN
Q00610;P53675	Q00610	Clathrin heavy chain 1	CLTC	+	Cluster -170	7.73613	0	-	-	NaN	NaN	-	-	NaN	NaN	-	-	NaN	NaN	-	-	NaN	NaN	Large Protein Complex	antigen processing and presentation;antigen processing and presentation of exogenous antigen;antigen processing and presentation of exogenous peptide antigen;antigen processing and presentation of exogenous peptide antigen via MHC class II;antigen processing and presentation of peptide antigen;antigen processing and presentation of peptide antigen via MHC class II;antigen processing and presentat…	binding;clathrin binding;clathrin light chain binding;double-stranded RNA binding;enzyme binding;kinase binding;nucleic acid binding;protein binding;protein kinase binding;RNA binding;structural molecule activity	adherens junction;anchoring junction;cell junction;cell part;cell-substrate adherens junction;cell-substrate junction;clathrin coat;clathrin coat of coated pit;clathrin coat of trans-Golgi network vesicle;clathrin coated vesicle membrane;clathrin complex;clathrin vesicle coat;clathrin-coated endocytic vesicle membrane;clathrin-coated vesicle;coated vesicle;coated vesicle membrane;cytoplasm;cytopl…	Bacterial invasion of epithelial cells;Endocrine and other factor-regulated calcium reabsorption;Endocytosis;Huntington's disease;Lysosome	3D-structure;Acetylation;Alternativesplicing;Coatedpit;Completeproteome;Cytoplasmicvesicle;Directproteinsequencing;Membrane;Phosphoprotein;Referenceproteome;Repeat	2.66237	0.0561461	-0.146525	-0.0224743	-0.0226164	2.29138	0.0593446	-0.251204	-0.00834347	0.00608656	1.68395	-0.143002	-0.265077	0.00313409	-0.0291349	2.35816	0.144696	-0.138028	0.0093936	0.0480393
P08123	P08123	Collagen alpha-2(I) chain	COL1A2	+	Cluster -170	4.77439	0	-	-	NaN	NaN	-	-	NaN	NaN	-	-	NaN	NaN	-	-	NaN	NaN	-	anatomical structure development;anatomical structure morphogenesis;biological regulation;blood coagulation;blood vessel development;cell activation;cell migration;cell motility;cell surface receptor linked signaling pathway;cellular component assembly;cellular component disassembly;cellular component disassembly at cellular level;cellular component movement;cellular component organization;cellul…	binding;binding, bridging;cation binding;extracellular matrix structural constituent;growth factor binding;identical protein binding;ion binding;metal ion binding;platelet-derived growth factor binding;protein binding;protein binding, bridging;structural molecule activity	cell part;collagen;collagen type I;cytoplasmic part;endoplasmic reticulum lumen;endoplasmic reticulum part;extracellular matrix;extracellular matrix part;extracellular membrane-bounded organelle;extracellular organelle;extracellular region;extracellular region part;extracellular space;extracellular vesicular exosome;fibrillar collagen;intracellular organelle lumen;intracellular organelle part;int…	Amoebiasis;ECM-receptor interaction;Focal adhesion;Protein digestion and absorption	Calcium;Chromosomalrearrangement;Collagen;Completeproteome;Directproteinsequencing;Diseasemutation;Disulfidebond;Dwarfism;Ehlers-Danlossyndrome;Extracellularmatrix;Glycoprotein;Hydroxylation;Metal-binding;Osteogenesisimperfecta;Polymorphism;Referenceproteome;Repeat;Secreted;Signal	6.25694	NaN	NaN	NaN	NaN	4.44753	NaN	NaN	NaN	NaN	7.16896	NaN	NaN	NaN	NaN	7.61636	NaN	NaN	NaN	NaN
P53621	P53621	Coatomer subunit alpha;Xenin;Proxenin	COPA	+	Cluster -170	3.20866	0.00015534	-	-	NaN	NaN	-	-	NaN	NaN	-	-	NaN	NaN	-	-	NaN	NaN	Large Protein Complex	biological regulation;body fluid secretion;cellular component organization;cellular component organization at cellular level;cellular component organization or biogenesis;cellular component organization or biogenesis at cellular level;cellular process;COPI coating of Golgi vesicle;digestive system process;establishment of localization;establishment of localization in cell;establishment of protein…	structural molecule activity	cell part;COPI vesicle coat;cytoplasm;cytoplasmic part;cytoplasmic vesicle part;cytosol;extracellular membrane-bounded organelle;extracellular organelle;extracellular region part;extracellular space;extracellular vesicular exosome;Golgi apparatus part;intracellular organelle part;intracellular part;macromolecular complex;membrane;membrane coat;membrane part;membrane-bounded organelle;membrane-bou…	Neuroactive ligand-receptor interaction	Alternativesplicing;Completeproteome;Cytoplasm;Cytoplasmicvesicle;Directproteinsequencing;ER-Golgitransport;Golgiapparatus;Hormone;Membrane;Phosphoprotein;Polymorphism;Proteintransport;Referenceproteome;Repeat;RNAediting;Secreted;Transport;WDrepeat	3.42371	NaN	-0.205017	-0.118094	-0.024887	2.18397	NaN	0.0231965	-0.0716254	0.0534488	2.86586	0.126643	-0.223299	-0.139862	-0.0843364	NaN	0.39591	0.000375143	-0.113167	-0.0993626
Q9UNS2	Q9UNS2	COP9 signalosome complex subunit 3	COPS3	+	Cluster -170	6.44888	0	-	-	NaN	NaN	-	-	NaN	NaN	-	-	NaN	NaN	-	-	NaN	NaN	Large Protein Complex	biological regulation;catabolic process;cellular catabolic process;cellular macromolecule catabolic process;cellular macromolecule metabolic process;cellular metabolic process;cellular process;cellular protein metabolic process;cellular response to stimulus;chordate embryonic development;cullin deneddylation;developmental process;embryo development;embryo development ending in birth or egg hatchi…		cell part;cytoplasm;intracellular membrane-bounded organelle;intracellular organelle;intracellular organelle part;intracellular part;macromolecular complex;membrane-bounded organelle;nuclear part;nucleoplasm;nucleus;organelle;organelle part;protein complex;signalosome		3D-structure;Acetylation;Alternativesplicing;Completeproteome;Cytoplasm;Directproteinsequencing;Nucleus;Phosphoprotein;Referenceproteome;Signalosome	2.52874	NaN	NaN	NaN	NaN	1.84089	NaN	NaN	NaN	NaN	2.50022	NaN	NaN	NaN	NaN	2.18942	NaN	NaN	NaN	NaN
Q13838	Q13838	Spliceosome RNA helicase DDX39B	DDX39B	+	Cluster -170	3.45592	0.000168421	-	-	NaN	NaN	-	-	NaN	NaN	-	-	NaN	NaN	-	-	NaN	NaN	-	biological regulation;cellular component assembly;cellular component assembly at cellular level;cellular component organization;cellular component organization at cellular level;cellular component organization or biogenesis;cellular component organization or biogenesis at cellular level;cellular macromolecular complex assembly;cellular macromolecular complex subunit organization;cellular macromol…	adenyl nucleotide binding;adenyl ribonucleotide binding;ATP binding;ATPase activity;ATPase activity, coupled;ATP-dependent helicase activity;ATP-dependent protein binding;ATP-dependent RNA helicase activity;binding;catalytic activity;helicase activity;hydrolase activity;hydrolase activity, acting on acid anhydrides;hydrolase activity, acting on acid anhydrides, in phosphorus-containing anhydrides…	cell part;cytoplasm;intracellular membrane-bounded organelle;intracellular non-membrane-bounded organelle;intracellular organelle;intracellular organelle part;intracellular part;macromolecular complex;membrane-bounded organelle;non-membrane-bounded organelle;nuclear body;nuclear part;nuclear speck;nucleolus;nucleoplasm;nucleoplasm part;nucleus;organelle;organelle part;protein complex;ribonucleopr…	mRNA surveillance pathway;RNA transport;Spliceosome	3D-structure;Acetylation;Alternativesplicing;ATP-binding;Completeproteome;Cytoplasm;Helicase;Hydrolase;mRNAprocessing;mRNAsplicing;mRNAtransport;Nucleotide-binding;Nucleus;Phosphoprotein;Referenceproteome;RNA-binding;Spliceosome;Transport	3.60734	-0.376179	-0.175429	0.0383618	0.00653576	2.10166	0.200001	0.0806065	0.0936173	0.0246046	2.12149	0.0197553	-0.0529723	-0.026021	-0.013355	3.28012	-0.586693	-0.128821	-0.0258793	-0.000721115
Q08211	Q08211	ATP-dependent RNA helicase A	DHX9	+	Cluster -170	5.35317	0	-	-	NaN	NaN	-	-	NaN	NaN	-	-	NaN	NaN	-	-	NaN	NaN	-	biological regulation;cell differentiation;cellular developmental process;cellular macromolecule metabolic process;cellular metabolic process;cellular nitrogen compound metabolic process;cellular process;cellular response to heat;cellular response to stimulus;cellular response to stress;circadian rhythm;CRD-mediated mRNA stabilization;defense response;developmental process;DNA conformation change…	adenyl nucleotide binding;adenyl ribonucleotide binding;ATP binding;ATPase activity;ATPase activity, coupled;ATP-dependent DNA helicase activity;ATP-dependent helicase activity;ATP-dependent RNA helicase activity;binding;catalytic activity;DNA binding;DNA helicase activity;DNA-dependent ATPase activity;helicase activity;hydrolase activity;hydrolase activity, acting on acid anhydrides;hydrolase ac…	cell part;centrosome;CRD-mediated mRNA stability complex;cytoplasm;cytoplasmic part;cytoskeletal part;cytosol;intracellular membrane-bounded organelle;intracellular non-membrane-bounded organelle;intracellular organelle;intracellular organelle part;intracellular part;macromolecular complex;membrane;membrane-bounded organelle;microtubule organizing center;non-membrane-bounded organelle;nuclear par…		3D-structure;Acetylation;Activator;Alternativesplicing;ATP-binding;Biologicalrhythms;Completeproteome;Cytoplasm;Directproteinsequencing;DNA-binding;Helicase;Hydrolase;Methylation;Nucleotide-binding;Nucleus;Phosphoprotein;Polymorphism;Referenceproteome;Repeat;RNA-binding	2.19588	-1.13139	0.0120243	0.149793	0.113208	1.69255	0.0618271	0.0983202	0.131487	0.0722097	1.2952	0.205114	0.0284105	0.0251624	0.0220827	2.05613	-1.12406	0.0616013	0.118445	0.148881
Q16555	Q16555	Dihydropyrimidinase-related protein 2	DPYSL2	+	Cluster -170	6.34568	0	-	-	NaN	NaN	-	-	NaN	NaN	-	-	NaN	NaN	-	-	NaN	NaN	-	anatomical structure development;axon guidance;biological regulation;cellular component organization;cellular component organization at cellular level;cellular component organization or biogenesis;cellular component organization or biogenesis at cellular level;cellular membrane organization;cellular metabolic process;cellular nitrogen compound metabolic process;cellular process;cellular response …	catalytic activity;dihydropyrimidinase activity;hydrolase activity;hydrolase activity, acting on carbon-nitrogen (but not peptide) bonds;hydrolase activity, acting on carbon-nitrogen (but not peptide) bonds, in cyclic amides	axon part;cell body;cell part;cell projection;cell projection part;cytoplasmic part;cytoskeleton;cytosol;dendrite;extracellular membrane-bounded organelle;extracellular organelle;extracellular region part;extracellular vesicular exosome;growth cone;intracellular membrane-bounded organelle;intracellular non-membrane-bounded organelle;intracellular organelle;intracellular part;macromolecular comple…	Axon guidance	3D-structure;Alternativesplicing;Completeproteome;Cytoplasm;Cytoskeleton;Developmentalprotein;Differentiation;Directproteinsequencing;Membrane;Neurogenesis;Phosphoprotein;Polymorphism;Referenceproteome;S-nitrosylation	3.77661	NaN	NaN	NaN	NaN	3.36479	NaN	NaN	NaN	0.0798135	2.98199	NaN	NaN	NaN	NaN	3.90703	NaN	NaN	NaN	0.30718
Q14126	Q14126	Desmoglein-2	DSG2	+	Cluster -172	2.56722	0.00122876	-	-	NaN	NaN	-	-	NaN	NaN	-	-	NaN	NaN	-	-	NaN	NaN	Plasma membrane	anatomical structure development;apoptosis;biological adhesion;cardiac Purkinje fiber development;cell adhesion;cell death;cell-cell adhesion;cellular component disassembly;cellular component disassembly at cellular level;cellular component disassembly involved in apoptosis;cellular component organization;cellular component organization at cellular level;cellular component organization or biogene…	binding;calcium ion binding;cation binding;cell adhesion molecule binding;ion binding;metal ion binding;protein binding	anchoring junction;apical plasma membrane;cell junction;cell part;cell surface;cell-cell contact zone;cell-cell junction;desmosome;extracellular membrane-bounded organelle;extracellular organelle;extracellular region part;extracellular vesicular exosome;integral to membrane;intercalated disc;intrinsic to membrane;lateral plasma membrane;membrane;membrane part;membrane-bounded organelle;membrane-b…	Arrhythmogenic right ventricular cardiomyopathy (ARVC)	3D-structure;Calcium;Cardiomyopathy;Celladhesion;Celljunction;Cellmembrane;Cleavageonpairofbasicresidues;Completeproteome;Diseasemutation;Glycoprotein;Membrane;Metal-binding;Phosphoprotein;Polymorphism;Referenceproteome;Repeat;Signal;Transmembrane;Transmembranehelix	-0.062398	0.286498	-0.00158601	-0.217975	-0.132248	-0.641823	0.225784	-0.0048968	-0.0821575	-0.0652966	-0.201258	0.167701	0.152147	-0.0922074	-0.248535	-0.101112	0.250474	-0.0684644	-0.247684	-0.143263
P15924	P15924	Desmoplakin	DSP	+	Cluster -170	2.60843	0.0002	-	-	NaN	NaN	-	-	NaN	NaN	+	Cluster -578	0.991579	0.0400958	+	Cluster -646	3.72641	0	-	adherens junction organization;anatomical structure development;anatomical structure morphogenesis;apoptosis;cardiac muscle tissue morphogenesis;cell death;cell differentiation;cell junction organization;cell-cell junction organization;cellular component disassembly;cellular component disassembly at cellular level;cellular component disassembly involved in apoptosis;cellular component organizatio…	binding;binding, bridging;enzyme binding;kinase binding;protein binding;protein binding, bridging;protein kinase binding;protein kinase C binding;scaffold protein binding;structural constituent of cytoskeleton;structural molecule activity	adherens junction;anchoring junction;basolateral plasma membrane;cell junction;cell part;cell-cell adherens junction;cell-cell contact zone;cell-cell junction;cornified envelope;cytoplasmic part;cytoskeletal part;cytoskeleton;desmosome;extracellular membrane-bounded organelle;extracellular organelle;extracellular region part;extracellular vesicular exosome;fascia adherens;intercalated disc;interm…	Arrhythmogenic right ventricular cardiomyopathy (ARVC)	3D-structure;Alternativesplicing;Cardiomyopathy;Celljunction;Coiledcoil;Completeproteome;Cytoplasm;Cytoskeleton;Diseasemutation;Epidermolysisbullosa;Lipoprotein;Palmoplantarkeratoderma;Phosphoprotein;Polymorphism;Referenceproteome;Repeat	2.06136	0.340148	-0.414893	NaN	1.18774	1.05143	1.06516	NaN	0.489099	1.10383	3.97474	0.922019	1.97647	1.03203	1.29428	NaN	-0.139208	0.22874	0.848349	1.22354
Q5VTE0;P68104	Q5VTE0;P68104	Putative elongation factor 1-alpha-like 3;Elongation factor 1-alpha 1	EEF1A1P5;EEF1A1	+	Cluster -170	5.09144	0	-	-	NaN	NaN	-	-	NaN	NaN	-	-	NaN	NaN	+	Cluster -646	1.48568	0.036	Large Protein Complex	biological regulation;biosynthetic process;cellular biosynthetic process;cellular macromolecule biosynthetic process;cellular macromolecule metabolic process;cellular metabolic process;cellular nitrogen compound metabolic process;cellular process;cellular protein metabolic process;cellular response to chemical stimulus;cellular response to endogenous stimulus;cellular response to epidermal growth…	binding;catalytic activity;enzyme binding;GTP binding;GTPase activity;guanyl nucleotide binding;guanyl ribonucleotide binding;hydrolase activity;hydrolase activity, acting on acid anhydrides;hydrolase activity, acting on acid anhydrides, in phosphorus-containing anhydrides;kinase binding;nucleic acid binding;nucleoside-triphosphatase activity;nucleotide binding;protein binding;protein kinase bind…	cell cortex part;cell part;cell projection membrane;cell projection part;cortical actin cytoskeleton;cortical cytoskeleton;cytoplasm;cytoplasmic part;cytoskeletal part;cytoskeleton;cytosol;eukaryotic translation elongation factor 1 complex;extracellular membrane-bounded organelle;extracellular organelle;extracellular region part;extracellular space;extracellular vesicular exosome;intracellular me…	RNA transport	3D-structure;Acetylation;Alternativesplicing;Completeproteome;Cytoplasm;Directproteinsequencing;Elongationfactor;GTP-binding;Methylation;Nucleotide-binding;Nucleus;Phosphoprotein;Proteinbiosynthesis;Referenceproteome;Transcription;Transcriptionregulation;Ublconjugation	2.97109	-0.131063	-0.271187	-0.124196	0.0324772	1.77275	-0.0494913	-0.103934	-0.132511	-0.154454	1.5023	-0.0513026	-0.109962	0.142847	0.137949	2.94719	0.21563	-0.146134	0.0703302	0.188595
P26641	P26641	Elongation factor 1-gamma	EEF1G	+	Cluster -170	5.16841	0	-	-	NaN	NaN	+	Cluster -551	1.44675	0.0254435	-	-	NaN	NaN	-	-	NaN	NaN	Large Protein Complex	biosynthetic process;cellular biosynthetic process;cellular macromolecule biosynthetic process;cellular macromolecule metabolic process;cellular metabolic process;cellular process;cellular protein metabolic process;gene expression;macromolecule biosynthetic process;macromolecule metabolic process;metabolic process;multi-organism process;primary metabolic process;protein metabolic process;response…	binding;nucleic acid binding;RNA binding;translation elongation factor activity;translation factor activity, nucleic acid binding	cell part;cytoplasm;cytoplasmic part;cytosol;extracellular membrane-bounded organelle;extracellular organelle;extracellular region part;extracellular vesicular exosome;intracellular membrane-bounded organelle;intracellular organelle;intracellular part;membrane;membrane-bounded organelle;membrane-bounded vesicle;nucleus;organelle;vesicle		3D-structure;Acetylation;Alternativesplicing;Completeproteome;Directproteinsequencing;Elongationfactor;Proteinbiosynthesis;Referenceproteome	3.31948	-0.234501	-0.569588	-0.256045	-0.154454	2.6719	-0.30229	-0.321928	-0.258217	-0.214622	4.28574	-0.23008	-0.241596	-0.0829751	0.0552165	2.1933	0.126218	-0.238542	0.0362448	0.0723765
P13639	P13639	Elongation factor 2	EEF2	+	Cluster -170	7.95556	0	-	-	NaN	NaN	+	Cluster -551	2.01694	0.00241702	-	-	NaN	NaN	-	-	NaN	NaN	Large Protein Complex	biological regulation;biosynthetic process;cell differentiation;cellular biosynthetic process;cellular developmental process;cellular macromolecule biosynthetic process;cellular macromolecule metabolic process;cellular metabolic process;cellular process;cellular protein metabolic process;developmental process;gene expression;hemopoietic progenitor cell differentiation;macromolecule biosynthetic p…	binding;catalytic activity;enzyme binding;GTP binding;GTPase activity;guanyl nucleotide binding;guanyl ribonucleotide binding;hydrolase activity;hydrolase activity, acting on acid anhydrides;hydrolase activity, acting on acid anhydrides, in phosphorus-containing anhydrides;kinase binding;nucleic acid binding;nucleoside-triphosphatase activity;nucleotide binding;protein binding;protein kinase bind…	aggresome;cell part;cytoplasm;cytoplasmic part;cytosol;extracellular membrane-bounded organelle;extracellular organelle;extracellular region part;extracellular vesicular exosome;inclusion body;intracellular membrane-bounded organelle;intracellular organelle;intracellular part;macromolecular complex;membrane;membrane-bounded organelle;membrane-bounded vesicle;nucleus;organelle;plasma membrane;poly…		3D-structure;Acetylation;Completeproteome;Cytoplasm;Directproteinsequencing;Diseasemutation;Elongationfactor;GTP-binding;Isopeptidebond;Methylation;Neurodegeneration;Nucleotide-binding;Nucleus;Phosphoprotein;Proteinbiosynthesis;Referenceproteome;Spinocerebellarataxia;Ublconjugation	3.30073	-0.623211	-0.811635	-0.236217	-0.219711	2.85183	0.0138294	-0.473527	-0.388796	-0.385376	3.47028	-0.515107	-0.383276	-0.13606	-0.131985	3.24975	-0.0703893	-0.57889	-0.146134	-0.0760118
P60842	P60842	Eukaryotic initiation factor 4A-I	EIF4A1	+	Cluster -170	7.91564	0	-	-	NaN	NaN	-	-	NaN	NaN	+	Cluster -578	2.14173	0.00880546	+	Cluster -646	2.08421	0.00523724	Large Protein Complex	anatomical structure morphogenesis;biological regulation;biosynthetic process;catabolic process;cell surface receptor linked signaling pathway;cellular biosynthetic process;cellular catabolic process;cellular macromolecule biosynthetic process;cellular macromolecule catabolic process;cellular macromolecule metabolic process;cellular metabolic process;cellular nitrogen compound metabolic process;c…	adenyl nucleotide binding;adenyl ribonucleotide binding;ATP binding;ATPase activity;ATPase activity, coupled;ATP-dependent helicase activity;ATP-dependent RNA helicase activity;binding;catalytic activity;double-stranded RNA binding;helicase activity;hydrolase activity;hydrolase activity, acting on acid anhydrides;hydrolase activity, acting on acid anhydrides, in phosphorus-containing anhydrides;m…	cell part;cytoplasm;cytoplasmic part;cytosol;eukaryotic translation initiation factor 4F complex;extracellular membrane-bounded organelle;extracellular organelle;extracellular region part;extracellular vesicular exosome;intracellular non-membrane-bounded organelle;intracellular organelle;intracellular organelle part;intracellular part;macromolecular complex;membrane;membrane-bounded organelle;mem…	RNA transport	3D-structure;Acetylation;Alternativesplicing;ATP-binding;Completeproteome;Helicase;Host-virusinteraction;Hydrolase;Initiationfactor;Nucleotide-binding;Phosphoprotein;Proteinbiosynthesis;Referenceproteome;RNA-binding	3.68299	-0.291839	-0.410667	0.0983511	0.150769	3.01648	0.241475	0.0424865	0.132799	0.143468	3.69574	0.0133051	-0.104068	0.353764	0.3524	2.6989	0.320865	-0.15017	0.399369	0.419642
Q96CS3	Q96CS3	FAS-associated factor 2	FAF2	+	Cluster -172	3.12757	0.00021875	-	-	NaN	NaN	-	-	NaN	NaN	-	-	NaN	NaN	-	-	NaN	NaN	-	biological regulation;cellular component organization;cellular component organization at cellular level;cellular component organization or biogenesis;cellular component organization or biogenesis at cellular level;cellular process;lipid particle organization;negative regulation of catalytic activity;negative regulation of molecular function;organelle organization;regulation of biological process;…	binding;enzyme binding;enzyme inhibitor activity;enzyme regulator activity;lipase binding;lipase inhibitor activity;protein binding;small conjugating protein binding;ubiquitin binding;ubiquitin protein ligase binding	Cdc48p-Npl4p-Ufd1p AAA ATPase complex;cell part;cytoplasmic part;endoplasmic reticulum;endoplasmic reticulum part;intracellular membrane-bounded organelle;intracellular organelle;intracellular organelle part;intracellular part;lipid particle;macromolecular complex;membrane part;membrane-bounded organelle;organelle;organelle part;protein complex		3D-structure;Acetylation;Coiledcoil;Completeproteome;Cytoplasm;Endoplasmicreticulum;Lipiddroplet;Referenceproteome;Unfoldedproteinresponse	-0.335026	0.168674	0.0503531	0.0633188	0.154779	-0.667483	0.109872	-0.0147838	0.114613	0.243711	-0.524264	-0.2806	0.109514	0.0610594	-0.090718	-0.879627	0.0999119	0.067969	-0.0713507	-0.0738202
O75369	O75369	Filamin-B	FLNB	+	Cluster -170	3.52757	0.000166667	-	-	NaN	NaN	-	-	NaN	NaN	+	Cluster -577	2.77038	0.0230161	+	Cluster -636	4.2061	0.00406515	Actin binding proteins	actin cytoskeleton organization;actin filament-based process;anatomical structure development;biological regulation;cell differentiation;cell surface receptor linked signaling pathway;cellular component organization;cellular component organization at cellular level;cellular component organization or biogenesis;cellular component organization or biogenesis at cellular level;cellular developmental …	actin binding;binding;cytoskeletal protein binding;identical protein binding;protein binding	actin cytoskeleton;actin filament bundle;actomyosin;adherens junction;anchoring junction;cell cortex;cell junction;cell part;cell-substrate adherens junction;cell-substrate junction;contractile fiber part;cytoplasm;cytoplasmic part;cytoskeletal part;cytoskeleton;cytosol;extracellular membrane-bounded organelle;extracellular organelle;extracellular region part;extracellular vesicular exosome;focal…	Focal adhesion;MAPK signaling pathway	3D-structure;Acetylation;Actin-binding;Alternativesplicing;Completeproteome;Cytoplasm;Cytoskeleton;Developmentalprotein;Differentiation;Diseasemutation;Dwarfism;Isopeptidebond;Myogenesis;Phosphoprotein;Polymorphism;Referenceproteome;Repeat;Ublconjugation	1.97943	-0.305212	-0.231678	-0.115699	-0.129481	1.99602	-0.0476779	0.279004	-0.0172092	-0.113701	1.31463	-0.378068	NaN	-0.123136	-0.0589399	NaN	-0.289126	0.11984	-0.090447	-0.113701
P02751	P02751	Fibronectin;Anastellin;Ugl-Y1;Ugl-Y2;Ugl-Y3	FN1	+	Cluster -170	2.29405	0.000368794	-	-	NaN	NaN	-	-	NaN	NaN	-	-	NaN	NaN	-	-	NaN	NaN	-	acute inflammatory response;acute-phase response;anatomical structure formation involved in morphogenesis;anatomical structure morphogenesis;angiogenesis;biological adhesion;biological regulation;blood coagulation;calcium-independent cell-matrix adhesion;cell activation;cell adhesion;cell differentiation;cell junction assembly;cell junction organization;cell migration;cell morphogenesis;cell morp…	binding;carbohydrate binding;collagen binding;enzyme activator activity;enzyme binding;enzyme regulator activity;glycosaminoglycan binding;heparin binding;integrin binding;pattern binding;peptidase activator activity;peptidase regulator activity;polysaccharide binding;protease binding;protein binding;protein complex binding;receptor binding	apical plasma membrane;basal lamina;blood microparticle;cell part;cytoplasmic membrane-bounded vesicle lumen;cytoplasmic part;cytoplasmic vesicle part;endoplasmic reticulum-Golgi intermediate compartment;extracellular matrix;extracellular matrix part;extracellular membrane-bounded organelle;extracellular organelle;extracellular region;extracellular region part;extracellular space;extracellular ve…	Amoebiasis;Bacterial invasion of epithelial cells;ECM-receptor interaction;Focal adhesion;Pathways in cancer;Regulation of actin cytoskeleton;Small cell lung cancer	3D-structure;Acutephase;Alternativesplicing;Angiogenesis;Celladhesion;Cellshape;Completeproteome;Directproteinsequencing;Diseasemutation;Disulfidebond;Extracellularmatrix;Glycoprotein;Heparin-binding;Isopeptidebond;Phosphoprotein;Polymorphism;Pyrrolidonecarboxylicacid;Referenceproteome;Repeat;Secreted;Signal;Sulfation	2.06776	NaN	NaN	NaN	NaN	1.27624	NaN	NaN	NaN	NaN	1.66063	NaN	NaN	NaN	NaN	NaN	NaN	NaN	NaN	NaN
Q16658	Q16658	Fascin	FSCN1	+	Cluster -170	5.1095	0	-	-	NaN	NaN	-	-	NaN	NaN	-	-	NaN	NaN	-	-	NaN	NaN	-	actin cytoskeleton organization;actin filament bundle assembly;actin filament organization;actin filament-based process;cell migration;cell motility;cell proliferation;cellular component assembly;cellular component assembly at cellular level;cellular component movement;cellular component organization;cellular component organization at cellular level;cellular component organization or biogenesis;c…	actin binding;actin filament binding;binding;cytoskeletal protein binding;drug binding;protein binding	actin cytoskeleton;actin filament bundle;actomyosin;cell junction;cell part;cell projection;cytoplasm;cytoplasmic part;cytoskeletal part;cytoskeleton;cytosol;extracellular membrane-bounded organelle;extracellular organelle;extracellular region part;extracellular vesicular exosome;filopodium;intracellular non-membrane-bounded organelle;intracellular organelle;intracellular organelle part;intracell…		3D-structure;Acetylation;Actin-binding;Celljunction;Cellprojection;Completeproteome;Cytoplasm;Cytoskeleton;Directproteinsequencing;Phosphoprotein;Referenceproteome	3.79034	NaN	NaN	-0.00230651	-0.165687	2.70378	NaN	NaN	-0.255078	-0.247563	3.24797	NaN	NaN	-0.106884	-0.169668	2.30151	NaN	NaN	-0.189666	-0.214871
Q14697	Q14697	Neutral alpha-glucosidase AB	GANAB	+	Cluster -170	2.47151	0.000224	-	-	NaN	NaN	-	-	NaN	NaN	-	-	NaN	NaN	+	Cluster -646	3.82534	0.0100998	ER Lumen	carbohydrate metabolic process;cellular carbohydrate metabolic process;cellular macromolecule metabolic process;cellular metabolic process;cellular process;cellular protein metabolic process;glycosylation;macromolecule glycosylation;macromolecule metabolic process;macromolecule modification;metabolic process;peptidyl-amino acid modification;peptidyl-asparagine modification;post-translational prot…	alpha-glucosidase activity;binding;carbohydrate binding;catalytic activity;glucan 1,3-alpha-glucosidase activity;glucosidase activity;hydrolase activity;hydrolase activity, acting on glycosyl bonds;hydrolase activity, hydrolyzing O-glycosyl compounds	cell part;cytoplasmic membrane-bounded vesicle;cytoplasmic part;cytoplasmic vesicle;endoplasmic reticulum lumen;endoplasmic reticulum part;extracellular membrane-bounded organelle;extracellular organelle;extracellular region part;extracellular vesicular exosome;glucosidase II complex;Golgi apparatus;intracellular membrane-bounded organelle;intracellular organelle;intracellular organelle lumen;int…	N-Glycan biosynthesis;Protein processing in endoplasmic reticulum	Alternativesplicing;Completeproteome;Directproteinsequencing;Endoplasmicreticulum;Glycoprotein;Glycosidase;Golgiapparatus;Hydrolase;Polymorphism;Referenceproteome;Signal	3.21411	0.0512049	0.0455356	0.156965	0.144871	1.64543	0.0234311	0.207195	0.163155	0.17718	1.83697	-0.216113	0.118758	0.0939714	0.114551	1.50984	0.450262	0.106747	0.0815832	0.13435
P63244	P63244	Guanine nucleotide-binding protein subunit beta-2-like 1;Guanine nucleotide-binding protein subunit beta-2-like 1, N-terminally processed	GNB2L1	+	Cluster -170	5.11107	0	-	-	NaN	NaN	-	-	NaN	NaN	-	-	NaN	NaN	-	-	NaN	NaN	-	activation of caspase activity;anatomical structure morphogenesis;biological regulation;carbohydrate homeostasis;cell cycle;cell differentiation;cellular chemical homeostasis;cellular developmental process;cellular glucose homeostasis;cellular homeostasis;cellular process;cellular response to carbohydrate stimulus;cellular response to chemical stimulus;cellular response to glucose stimulus;cellul…	apoptotic protease activator activity;binding;binding, bridging;caspase activator activity;caspase regulator activity;channel inhibitor activity;channel regulator activity;enzyme activator activity;enzyme binding;enzyme inhibitor activity;enzyme regulator activity;identical protein binding;ion channel inhibitor activity;kinase binding;kinase inhibitor activity;kinase regulator activity;peptidase …	cell body;cell part;cell projection;cytoplasm;cytoplasmic part;cytoskeleton;cytosol;dendrite;extracellular membrane-bounded organelle;extracellular organelle;extracellular region part;extracellular vesicular exosome;intracellular membrane-bounded organelle;intracellular non-membrane-bounded organelle;intracellular organelle;intracellular organelle part;intracellular part;macromolecular complex;me…	Measles	3D-structure;Acetylation;Apoptosis;Biologicalrhythms;Cellcycle;Cellmembrane;Cellprojection;Completeproteome;Cytoplasm;Cytoskeleton;Developmentalprotein;Directproteinsequencing;Gastrulation;Growthregulation;Host-virusinteraction;Membrane;Nucleus;Phosphoprotein;Referenceproteome;Repeat;Translationregulation;WDrepeat	4.35851	NaN	NaN	-0.0289935	0.110869	3.03919	NaN	NaN	0.0573316	0.126077	2.7574	NaN	NaN	0.232176	0.264946	1.89996	NaN	NaN	0.304648	0.355867
P07305	P07305	Histone H1.0;Histone H1.0, N-terminally processed	H1F0	+	Cluster -170	3.37958	0.000170213	-	-	NaN	NaN	-	-	NaN	NaN	-	-	NaN	NaN	-	-	NaN	NaN	-	apoptosis;catabolic process;cell death;cellular catabolic process;cellular component assembly;cellular component assembly at cellular level;cellular component disassembly;cellular component disassembly at cellular level;cellular component disassembly involved in apoptosis;cellular component organization;cellular component organization at cellular level;cellular component organization or biogenesi…	binding;chromatin binding;chromatin DNA binding;DNA binding;nucleic acid binding;structure-specific DNA binding	actin cytoskeleton;cell part;chromatin;chromosomal part;cytoplasmic part;cytoskeleton;euchromatin;Golgi apparatus;intracellular membrane-bounded organelle;intracellular non-membrane-bounded organelle;intracellular organelle;intracellular organelle part;intracellular part;macromolecular complex;membrane-bounded organelle;non-membrane-bounded organelle;nuclear chromatin;nuclear chromosome part;nucl…		Acetylation;Alternativesplicing;Chromosome;Citrullination;Completeproteome;Directproteinsequencing;DNA-binding;Nucleus;Phosphoprotein;Referenceproteome;RNAediting	4.61865	-0.902189	NaN	NaN	NaN	3.1047	-0.153935	NaN	NaN	NaN	4.05524	-0.028852	-0.62798	NaN	NaN	NaN	-0.969012	NaN	NaN	NaN
Q71UI9;P0C0S5	Q71UI9;P0C0S5	Histone H2A.V;Histone H2A.Z	H2AFV;H2AFZ	+	Cluster -170	8.18457	0	-	-	NaN	NaN	-	-	NaN	NaN	+	Cluster -578	1.19044	0.0140465	-	-	NaN	NaN	-	biological regulation;cellular process;cellular response to chemical stimulus;cellular response to endogenous stimulus;cellular response to estradiol stimulus;cellular response to estrogen stimulus;cellular response to hormone stimulus;cellular response to organic substance;cellular response to steroid hormone stimulus;cellular response to stimulus;positive regulation of biological process;positi…	binding;chromatin binding;chromatin DNA binding;core promoter binding;core promoter proximal region DNA binding;core promoter proximal region sequence-specific DNA binding;core promoter sequence-specific DNA binding;DNA binding;enhancer binding;enhancer sequence-specific DNA binding;nucleic acid binding;nucleosomal DNA binding;nucleosome binding;regulatory region DNA binding;regulatory region nuc…	cell part;chromatin;chromosomal part;euchromatin;extracellular membrane-bounded organelle;extracellular organelle;extracellular region part;extracellular vesicular exosome;heterochromatin;intracellular membrane-bounded organelle;intracellular organelle;intracellular organelle part;intracellular part;macromolecular complex;membrane-bounded organelle;membrane-bounded vesicle;nuclear chromatin;nucle…	Systemic lupus erythematosus	3D-structure;Acetylation;Alternativesplicing;Chromosome;Completeproteome;DNA-binding;Isopeptidebond;Nucleosomecore;Nucleus;Polymorphism;Referenceproteome;Ublconjugation	2.56192	-1.34107	-0.509544	1.08495	1.38244	3.6317	-0.0264459	0.0376509	2.30095	NaN	3.85121	0.0522366	-0.330903	-0.275603	NaN	3.51301	-1.02807	0.225126	-0.147176	2.16968
P10412;P22492	P10412	Histone H1.4	HIST1H1E	+	Cluster -170	7.85374	0	-	-	NaN	NaN	+	Cluster -553	1.98345	0.0107543	+	Cluster -578	1.58653	0.0217222	-	-	NaN	NaN	Large Protein Complex	cellular component assembly;cellular component assembly at cellular level;cellular component organization;cellular component organization at cellular level;cellular component organization or biogenesis;cellular component organization or biogenesis at cellular level;cellular macromolecular complex assembly;cellular macromolecular complex subunit organization;cellular process;chromatin assembly;chr…	binding;chromatin binding;chromatin DNA binding;DNA binding;nucleic acid binding;structure-specific DNA binding	cell part;chromatin;chromosomal part;extracellular membrane-bounded organelle;extracellular organelle;extracellular region part;extracellular vesicular exosome;heterochromatin;intracellular membrane-bounded organelle;intracellular organelle;intracellular organelle part;intracellular part;macromolecular complex;membrane-bounded organelle;membrane-bounded vesicle;nuclear chromatin;nuclear chromosom…		3D-structure;Acetylation;Chromosome;Citrullination;Completeproteome;Directproteinsequencing;DNA-binding;Methylation;Nucleus;Phosphoprotein;Polymorphism;Referenceproteome	5.46428	-0.783415	0.267826	0.330266	0.275769	4.29894	0.450912	0.230804	0.0596603	0.128093	3.66138	0.506148	0.243079	0.284634	0.193701	4.01247	-0.687867	0.325612	0.355867	0.270887
P58876;Q99879;Q99880	P58876;Q99879;Q99880	Histone H2B type 1-D;Histone H2B type 1-M;Histone H2B type 1-L	HIST1H2BD;HIST1H2BM;HIST1H2BL	+	Cluster -170	6.77045	0	-	-	NaN	NaN	+	Cluster -551	1.62081	0.00793671	-	-	NaN	NaN	-	-	NaN	NaN	-	cellular component assembly;cellular component assembly at cellular level;cellular component organization;cellular component organization at cellular level;cellular component organization or biogenesis;cellular component organization or biogenesis at cellular level;cellular macromolecular complex assembly;cellular macromolecular complex subunit organization;cellular process;chromatin organization…	binding;DNA binding;nucleic acid binding	cell part;chromosomal part;extracellular membrane-bounded organelle;extracellular organelle;extracellular region part;extracellular vesicular exosome;intracellular membrane-bounded organelle;intracellular organelle;intracellular organelle part;intracellular part;macromolecular complex;membrane-bounded organelle;membrane-bounded vesicle;nuclear chromosome part;nuclear nucleosome;nuclear part;nucle…	Systemic lupus erythematosus	Acetylation;Chromosome;Completeproteome;Directproteinsequencing;DNA-binding;Glycoprotein;Isopeptidebond;Methylation;Nucleosomecore;Nucleus;Phosphoprotein;Polymorphism;Referenceproteome;Ublconjugation	4.23672	-1.03963	-0.724388	-0.0538064	-0.171079	3.31043	0.44971	0.0782895	0.0831412	0.0571965	2.93545	0.494211	0.0405859	0.0707998	0.0363335	4.45094	-1.12486	-0.316609	-0.104068	-0.090447
P62805	P62805	Histone H4	HIST1H4A	+	Cluster -170	2.9002	0.000137931	-	-	NaN	NaN	+	Cluster -551	1.87052	0.00308943	+	Cluster -577	1.46684	0.036888	+	Cluster -636	1.51393	0.012	Large Protein Complex	anatomical structure homeostasis;ATP-dependent chromatin remodeling;biological regulation;cell cycle;cellular component assembly;cellular component assembly at cellular level;cellular component organization;cellular component organization at cellular level;cellular component organization or biogenesis;cellular component organization or biogenesis at cellular level;cellular macromolecular complex …	binding;catalytic activity;demethylase activity;DNA binding;histone binding;histone demethylase activity;histone demethylase activity (H4-K20 specific);nucleic acid binding;protein binding	cell part;chromosomal part;chromosome;extracellular membrane-bounded organelle;extracellular organelle;extracellular region;extracellular region part;extracellular vesicular exosome;intracellular membrane-bounded organelle;intracellular non-membrane-bounded organelle;intracellular organelle;intracellular organelle part;intracellular part;macromolecular complex;membrane;membrane-bounded organelle;…	Systemic lupus erythematosus	3D-structure;Acetylation;Chromosomalrearrangement;Chromosome;Citrullination;Completeproteome;Directproteinsequencing;DNA-binding;Isopeptidebond;Methylation;Nucleosomecore;Nucleus;Phosphoprotein;Polymorphism;Referenceproteome;Ublconjugation	3.44536	-1.1155	-0.944933	-0.313826	-0.721416	1.73106	0.379414	-0.00230651	-0.0103502	-0.114767	0.816139	0.314392	0.00850808	-0.182947	-0.328377	0.934952	-1.17242	-0.549916	-0.335255	-0.376513
Q71DI3	Q71DI3	Histone H3.2	HIST2H3A	+	Cluster -170	4.99076	0	-	-	NaN	NaN	+	Cluster -551	1.64196	0.00552113	-	-	NaN	NaN	-	-	NaN	NaN	Large Protein Complex	biological regulation;blood coagulation;cellular component assembly;cellular component assembly at cellular level;cellular component organization;cellular component organization at cellular level;cellular component organization or biogenesis;cellular component organization or biogenesis at cellular level;cellular macromolecular complex assembly;cellular macromolecular complex subunit organization…	binding;DNA binding;histone binding;nucleic acid binding;protein binding	cell part;chromosomal part;extracellular membrane-bounded organelle;extracellular organelle;extracellular region;extracellular region part;extracellular vesicular exosome;intracellular membrane-bounded organelle;intracellular organelle;intracellular organelle part;intracellular part;macromolecular complex;membrane-bounded organelle;membrane-bounded vesicle;nuclear part;nucleoplasm;nucleosome;nucl…	Systemic lupus erythematosus	3D-structure;Acetylation;Chromosome;Citrullination;Completeproteome;Directproteinsequencing;DNA-binding;Methylation;Nucleosomecore;Nucleus;Phosphoprotein;Polymorphism;Referenceproteome;Ublconjugation	1.59986	-1.00705	-1.01336	-0.285106	NaN	2.72795	0.580396	-0.00460933	NaN	NaN	3.44782	0.360046	-0.033793	-0.144046	NaN	2.93965	-1.17741	-0.551196	NaN	NaN
Q7L7L0;P04908;P20671;REV__Q8NB25	Q7L7L0;P04908;P20671	Histone H2A type 3;Histone H2A type 1-B/E;Histone H2A type 1-D	HIST3H2A;HIST1H2AB;HIST1H2AD	+	Cluster -170	8.68551	0	-	-	NaN	NaN	+	Cluster -551	1.51728	0.0104812	-	-	NaN	NaN	-	-	NaN	NaN	-	biological regulation;cellular component disassembly;cellular component disassembly at cellular level;cellular component organization;cellular component organization at cellular level;cellular component organization or biogenesis;cellular component organization or biogenesis at cellular level;cellular macromolecular complex disassembly;cellular macromolecular complex subunit organization;cellular…	binding;DNA binding;nucleic acid binding	cell part;chromosomal part;extracellular membrane-bounded organelle;extracellular organelle;extracellular region part;extracellular vesicular exosome;intracellular membrane-bounded organelle;intracellular organelle;intracellular organelle part;intracellular part;macromolecular complex;membrane-bounded organelle;membrane-bounded vesicle;nuclear chromosome part;nuclear nucleosome;nuclear part;nucle…	Systemic lupus erythematosus	3D-structure;Acetylation;Chromosome;Citrullination;Completeproteome;DNA-binding;Isopeptidebond;Methylation;Nucleosomecore;Nucleus;Phosphoprotein;Referenceproteome;Ublconjugation	3.66911	-1.06129	-0.615699	0.0168039	-0.0482362	3.04073	0.258701	0.119495	0.036807	0.0739854	3.41471	0.386506	-0.017922	0.0133342	0.0814917	3.56716	-1.17402	-0.349478	-0.131326	-0.0739573
P09429;B2RPK0;P23497	P09429;B2RPK0	High mobility group protein B1;Putative high mobility group protein B1-like 1	HMGB1;HMGB1P1	+	Cluster -170	6.78759	0	-	-	NaN	NaN	+	Cluster -553	2.31109	0.00210233	+	Cluster -578	2.12122	0.00471255	+	Cluster -646	2.22027	0.00282609	-	apoptosis;base-excision repair, DNA ligation;biological regulation;catabolic process;cell activation;cell chemotaxis;cell death;cell migration;cell motility;cell projection organization;cellular catabolic process;cellular component disassembly;cellular component disassembly at cellular level;cellular component disassembly involved in apoptosis;cellular component movement;cellular component organi…	binding;chemoattractant activity;chromatin binding;cytokine activity;damaged DNA binding;DNA bending activity;DNA binding;double-stranded DNA binding;nucleic acid binding;nucleic acid binding transcription factor activity;protein binding;RAGE receptor binding;receptor binding;repressing transcription factor binding;sequence-specific DNA binding transcription factor activity;single-stranded DNA bi…	cell part;cell surface;chromosome;condensed chromosome;extracellular region;extracellular region part;extracellular space;intracellular membrane-bounded organelle;intracellular non-membrane-bounded organelle;intracellular organelle;intracellular organelle part;intracellular part;membrane-bounded organelle;non-membrane-bounded organelle;nuclear part;nucleoplasm;nucleus;organelle;organelle part	Base excision repair	3D-structure;Acetylation;Chromosome;Completeproteome;Directproteinsequencing;DNA-binding;Isopeptidebond;Nucleus;Phosphoprotein;Polymorphism;Referenceproteome;Repeat;Ublconjugation	3.09197	NaN	0.0788379	0.176593	0.119793	2.86881	NaN	0.105116	0.10341	0.0476813	3.44279	NaN	0.674706	0.681747	0.376377	4.24666	0.886379	0.21786	0.384151	0.6173
P09651;Q32P51	P09651;Q32P51	Heterogeneous nuclear ribonucleoprotein A1;Heterogeneous nuclear ribonucleoprotein A1, N-terminally processed;Heterogeneous nuclear ribonucleoprotein A1-like 2	HNRNPA1;HNRNPA1L2	+	Cluster -170	2.30946	0.000382353	-	-	NaN	NaN	-	-	NaN	NaN	+	Cluster -578	3.82401	0.00286869	+	Cluster -646	3.71709	0.00252015	Large Protein Complex	alternative nuclear mRNA splicing, via spliceosome;cellular macromolecule metabolic process;cellular metabolic process;cellular nitrogen compound metabolic process;cellular process;establishment of localization;establishment of localization in cell;establishment of RNA localization;gene expression;intracellular transport;macromolecule metabolic process;metabolic process;mRNA metabolic process;mRN…	binding;DNA binding;nucleic acid binding;nucleotide binding;RNA binding;single-stranded DNA binding;single-stranded RNA binding;structure-specific DNA binding	catalytic step 2 spliceosome;cell part;cytoplasm;cytoskeleton;extracellular membrane-bounded organelle;extracellular organelle;extracellular region part;extracellular vesicular exosome;intermediate filament cytoskeleton;intracellular non-membrane-bounded organelle;intracellular organelle;intracellular organelle part;intracellular part;macromolecular complex;membrane;membrane-bounded organelle;mem…	Spliceosome	3D-structure;Acetylation;Alternativesplicing;Amyotrophiclateralsclerosis;Completeproteome;Cytoplasm;Directproteinsequencing;Diseasemutation;Host-virusinteraction;Isopeptidebond;Methylation;mRNAprocessing;mRNAsplicing;mRNAtransport;Neurodegeneration;Nucleus;Phosphoprotein;Polymorphism;Referenceproteome;Repeat;Ribonucleoprotein;RNA-binding;Spliceosome;Transport;Ublconjugation	3.78661	-0.815493	0.0583227	0.259288	0.270939	2.53617	0.15141	0.18774	0.191063	0.150465	1.02706	0.273186	0.102651	0.0811253	0.108814	0.877075	-0.963844	0.0430661	0.135903	0.146595
P22626	P22626	Heterogeneous nuclear ribonucleoproteins A2/B1	HNRNPA2B1	+	Cluster -170	6.29901	0	-	-	NaN	NaN	-	-	NaN	NaN	-	-	NaN	NaN	-	-	NaN	NaN	Large Protein Complex	biological regulation;cellular macromolecule metabolic process;cellular metabolic process;cellular nitrogen compound metabolic process;cellular process;establishment of localization;establishment of RNA localization;gene expression;macromolecule metabolic process;metabolic process;mRNA metabolic process;mRNA processing;negative regulation of biological process;negative regulation of biosynthetic …	binding;DNA binding;nucleic acid binding;nucleotide binding;RNA binding;sequence-specific DNA binding;single-stranded DNA binding;single-stranded telomeric DNA binding;structure-specific DNA binding;telomeric DNA binding	catalytic step 2 spliceosome;cell part;cytoplasm;intracellular membrane-bounded organelle;intracellular organelle;intracellular organelle part;intracellular part;macromolecular complex;membrane;membrane-bounded organelle;nuclear part;nucleoplasm;nucleus;organelle;organelle part;ribonucleoprotein complex;spliceosomal complex		3D-structure;Acetylation;Alternativesplicing;Completeproteome;Cytoplasm;Directproteinsequencing;Diseasemutation;Methylation;mRNAprocessing;mRNAsplicing;Nucleus;Phosphoprotein;Referenceproteome;Repeat;Ribonucleoprotein;RNA-binding;Spliceosome	3.47749	-0.729792	-0.15769	-0.00532815	0.0258819	3.05817	0.388639	0.207811	0.216267	0.123906	3.56439	0.408857	0.136918	0.0744107	0.121173	4.51352	-1.40278	-0.194339	-0.0203421	0.0645856
P51991	P51991	Heterogeneous nuclear ribonucleoprotein A3	HNRNPA3	+	Cluster -170	3.23418	0.000156863	-	-	NaN	NaN	+	Cluster -551	4.10785	0.000659794	+	Cluster -577	5.02978	0.0015	+	Cluster -636	5.12385	4.3956e-05	Large Protein Complex	cellular macromolecule metabolic process;cellular metabolic process;cellular nitrogen compound metabolic process;cellular process;gene expression;macromolecule metabolic process;metabolic process;mRNA metabolic process;mRNA processing;nitrogen compound metabolic process;nuclear mRNA splicing, via spliceosome;nucleic acid metabolic process;nucleobase-containing compound metabolic process;primary m…	binding;nucleic acid binding;nucleotide binding;RNA binding	catalytic step 2 spliceosome;cell part;intracellular membrane-bounded organelle;intracellular organelle;intracellular organelle part;intracellular part;macromolecular complex;membrane-bounded organelle;nuclear part;nucleoplasm;nucleus;organelle;organelle part;ribonucleoprotein complex;spliceosomal complex	Spliceosome	Acetylation;Alternativesplicing;Completeproteome;Directproteinsequencing;Methylation;mRNAprocessing;mRNAsplicing;Nucleus;Phosphoprotein;Referenceproteome;Repeat;Ribonucleoprotein;RNA-binding;Spliceosome	3.99857	-1.21518	-0.489235	-0.22885	-0.171591	3.61987	-0.216113	-0.164014	-0.2444	-0.255199	1.9317	0.0229913	-0.262313	-0.269033	-0.318346	NaN	-1.46064	-0.380286	-0.334111	-0.23131
P07910;P0DMR1;O60812;B7ZW38;B2RXH8;Q86SE5	P07910	Heterogeneous nuclear ribonucleoproteins C1/C2	HNRNPC	+	Cluster -170	3.07457	0.000148148	-	-	NaN	NaN	+	Cluster -551	1.93846	0.0147835	-	-	NaN	NaN	-	-	NaN	NaN	Large Protein Complex	3'-UTR-mediated mRNA stabilization;ATP-dependent chromatin remodeling;biological regulation;cell differentiation;cellular component organization;cellular component organization at cellular level;cellular component organization or biogenesis;cellular component organization or biogenesis at cellular level;cellular developmental process;cellular macromolecule metabolic process;cellular metabolic pro…	binding;chromatin binding;chromatin DNA binding;core promoter proximal region DNA binding;core promoter proximal region sequence-specific DNA binding;DNA binding;enhancer binding;enhancer sequence-specific DNA binding;identical protein binding;mRNA 3'-UTR binding;mRNA binding;nucleic acid binding;nucleosomal DNA binding;nucleosome binding;nucleotide binding;poly(U) RNA binding;poly-pyrimidine tra…	catalytic step 2 spliceosome;cell part;chromatin;chromosomal part;cytoplasmic part;cytosol;extracellular membrane-bounded organelle;extracellular organelle;extracellular region part;extracellular vesicular exosome;intracellular membrane-bounded organelle;intracellular organelle;intracellular organelle part;intracellular part;macromolecular complex;membrane;membrane-bounded organelle;membrane-boun…	Spliceosome	3D-structure;Acetylation;Alternativesplicing;Coiledcoil;Completeproteome;Directproteinsequencing;Isopeptidebond;mRNAprocessing;mRNAsplicing;Nucleus;Phosphoprotein;Polymorphism;Referenceproteome;Ribonucleoprotein;RNA-binding;Spliceosome;Ublconjugation	3.41798	-1.14124	-0.0989585	-0.0200577	-0.0576928	1.82956	0.00715905	0.0288372	0.0973939	-0.0122111	1.88699	0.0981349	-0.223917	-0.205393	-0.0451634	1.54949	-1.20814	-0.396488	-0.159242	-0.167229
Q14103	Q14103	Heterogeneous nuclear ribonucleoprotein D0	HNRNPD	+	Cluster -170	4.9929	0	-	-	NaN	NaN	+	Cluster -553	3.58646	0.0014026	+	Cluster -578	2.79456	0.00537008	+	Cluster -646	4.14075	4.54545e-05	Large Protein Complex	biological regulation;biosynthetic process;catabolic process;cellular biosynthetic process;cellular catabolic process;cellular macromolecule biosynthetic process;cellular macromolecule catabolic process;cellular macromolecule metabolic process;cellular metabolic process;cellular nitrogen compound metabolic process;cellular process;gene expression;macromolecule biosynthetic process;macromolecule c…	binding;DNA binding;nucleic acid binding;nucleotide binding;RNA binding;sequence-specific DNA binding;telomeric DNA binding	cell part;cytoplasmic part;cytosol;extracellular membrane-bounded organelle;extracellular organelle;extracellular region part;extracellular vesicular exosome;intracellular membrane-bounded organelle;intracellular organelle;intracellular organelle part;intracellular part;macromolecular complex;membrane-bounded organelle;membrane-bounded vesicle;nuclear part;nucleoplasm;nucleus;organelle;organelle …		3D-structure;Acetylation;Alternativesplicing;Biologicalrhythms;Completeproteome;Cytoplasm;Directproteinsequencing;DNA-binding;Methylation;Nucleus;Phosphoprotein;Referenceproteome;Repeat;Ribonucleoprotein;RNA-binding;Transcription;Transcriptionregulation	3.23827	-0.40021	0.287431	0.186804	0.321207	2.32431	0.2363	0.220614	0.18825	0.250577	2.09468	0.306163	0.308162	0.204915	0.253034	2.13144	-0.646255	0.313441	0.301337	0.359971
P31943	P31943	Heterogeneous nuclear ribonucleoprotein H;Heterogeneous nuclear ribonucleoprotein H, N-terminally processed	HNRNPH1	+	Cluster -170	7.44204	0	-	-	NaN	NaN	-	-	NaN	NaN	+	Cluster -578	3.99771	0.0029901	+	Cluster -646	4.28636	0.000995305	Large Protein Complex	biological regulation;cellular macromolecule metabolic process;cellular metabolic process;cellular nitrogen compound metabolic process;cellular process;gene expression;macromolecule metabolic process;metabolic process;mRNA metabolic process;mRNA processing;nitrogen compound metabolic process;nuclear mRNA splicing, via spliceosome;nucleic acid metabolic process;nucleobase-containing compound metab…	binding;nucleic acid binding;nucleotide binding;poly(U) RNA binding;poly-pyrimidine tract binding;RNA binding;single-stranded RNA binding	catalytic step 2 spliceosome;cell part;intracellular membrane-bounded organelle;intracellular organelle;intracellular organelle part;intracellular part;macromolecular complex;membrane;membrane-bounded organelle;nuclear part;nucleoplasm;nucleus;organelle;organelle part;ribonucleoprotein complex;spliceosomal complex		3D-structure;Acetylation;Completeproteome;Directproteinsequencing;Methylation;mRNAprocessing;mRNAsplicing;Nucleus;Phosphoprotein;Referenceproteome;Repeat;Ribonucleoprotein;RNA-binding;Spliceosome	2.94442	-0.645056	0.0551116	0.262261	0.247662	2.23494	0.222279	0.164545	0.2859	0.326733	2.11635	0.0990462	0.207644	0.314392	0.257683	2.24469	-0.930851	0.0728924	0.226189	0.25123
P61978	P61978	Heterogeneous nuclear ribonucleoprotein K	HNRNPK	+	Cluster -170	1.95051	0.000849315	-	-	NaN	NaN	-	-	NaN	NaN	+	Cluster -578	3.52376	0.0138706	+	Cluster -646	4.94198	0.00325614	Large Protein Complex	biological regulation;cellular macromolecule metabolic process;cellular metabolic process;cellular nitrogen compound metabolic process;cellular process;cellular response to stimulus;gene expression;macromolecule metabolic process;metabolic process;mRNA metabolic process;mRNA processing;nitrogen compound metabolic process;nuclear mRNA splicing, via spliceosome;nucleic acid metabolic process;nucleo…	binding;core promoter proximal region DNA binding;core promoter proximal region sequence-specific DNA binding;DNA binding;nucleic acid binding;nucleic acid binding transcription factor activity;regulatory region DNA binding;regulatory region nucleic acid binding;RNA binding;RNA polymerase II core promoter proximal region sequence-specific DNA binding;RNA polymerase II core promoter proximal regio…	adherens junction;anchoring junction;catalytic step 2 spliceosome;cell junction;cell part;cell projection;cell-substrate adherens junction;cell-substrate junction;chromatin;chromosomal part;cytoplasm;cytoskeletal part;extracellular membrane-bounded organelle;extracellular organelle;extracellular region part;extracellular vesicular exosome;focal adhesion;intracellular membrane-bounded organelle;in…	Spliceosome	3D-structure;Acetylation;Activator;Alternativesplicing;Celljunction;Cellprojection;Completeproteome;Cytoplasm;Directproteinsequencing;DNA-binding;Glycoprotein;Host-virusinteraction;Isopeptidebond;mRNAprocessing;mRNAsplicing;Nucleus;Phosphoprotein;Referenceproteome;Repeat;Repressor;Ribonucleoprotein;RNA-binding;Spliceosome;Transcription;Transcriptionregulation;Ublconjugation	3.78745	-0.535356	0.0969926	0.15996	0.200846	0.986674	0.325304	0.223711	0.260705	0.220009	3.25925	0.309896	0.291786	0.216602	0.241424	2.47802	-0.8279	0.105101	0.264807	0.23011
P14866	P14866	Heterogeneous nuclear ribonucleoprotein L	HNRNPL	+	Cluster -170	5.04851	0	-	-	NaN	NaN	+	Cluster -551	2.88914	0.00412121	-	-	NaN	NaN	+	Cluster -636	2.17235	0.0261407	Large Protein Complex	cellular macromolecule metabolic process;cellular metabolic process;cellular nitrogen compound metabolic process;cellular process;gene expression;macromolecule metabolic process;metabolic process;mRNA metabolic process;mRNA processing;nitrogen compound metabolic process;nuclear mRNA splicing, via spliceosome;nucleic acid metabolic process;nucleobase-containing compound metabolic process;primary m…	binding;DNA binding;nucleic acid binding;nucleotide binding;regulatory region DNA binding;regulatory region nucleic acid binding;RNA binding;transcription regulatory region DNA binding	cell part;cytoplasm;extracellular membrane-bounded organelle;extracellular organelle;extracellular region part;extracellular vesicular exosome;intracellular membrane-bounded organelle;intracellular organelle;intracellular organelle part;intracellular part;macromolecular complex;membrane;membrane-bounded organelle;membrane-bounded vesicle;nuclear part;nucleoplasm;nucleus;organelle;organelle part;r…		3D-structure;Acetylation;Alternativesplicing;Completeproteome;Cytoplasm;Directproteinsequencing;Nucleus;Phosphoprotein;Referenceproteome;Repeat;Ribonucleoprotein;RNA-binding	2.59597	-1.20006	-0.275007	-0.108759	-0.0946415	2.82501	-0.032524	-0.0829751	-0.0764222	-0.103531	1.86865	0.174247	-0.202386	-0.17479	-0.342213	2.56482	-1.3686	-0.260748	-0.162597	-0.16543
P52272	P52272	Heterogeneous nuclear ribonucleoprotein M	HNRNPM	+	Cluster -170	1.18716	0.0110952	-	-	NaN	NaN	+	Cluster -553	2.37577	0.01491	+	Cluster -578	2.39917	0.00688889	+	Cluster -646	2.07964	0.00644693	Large Protein Complex	alternative nuclear mRNA splicing, via spliceosome;cellular macromolecule metabolic process;cellular metabolic process;cellular nitrogen compound metabolic process;cellular process;gene expression;macromolecule metabolic process;metabolic process;mRNA metabolic process;mRNA processing;nitrogen compound metabolic process;nuclear mRNA splicing, via spliceosome;nucleic acid metabolic process;nucleob…	binding;nucleic acid binding;nucleotide binding;protein binding;protein domain specific binding;RNA binding	catalytic step 2 spliceosome;cell part;extracellular matrix;extracellular membrane-bounded organelle;extracellular organelle;extracellular region part;extracellular vesicular exosome;integral to membrane;integral to plasma membrane;intracellular non-membrane-bounded organelle;intracellular organelle;intracellular organelle part;intracellular part;intrinsic to membrane;intrinsic to plasma membrane…	Spliceosome	3D-structure;Acetylation;Alternativesplicing;Completeproteome;Directproteinsequencing;mRNAprocessing;mRNAsplicing;Nucleus;Phosphoprotein;Referenceproteome;Repeat;Ribonucleoprotein;RNA-binding;Spliceosome;Ublconjugation	1.85773	-0.221939	0.199587	0.340623	0.402245	0.712977	0.186393	0.197865	0.263161	0.218598	-0.308827	0.265761	0.251676	0.391853	0.384	NaN	-0.296311	0.289475	0.449493	0.435027
Q00839	Q00839	Heterogeneous nuclear ribonucleoprotein U	HNRNPU	+	Cluster -170	5.19064	0	-	-	NaN	NaN	+	Cluster -553	1.89436	0.031041	+	Cluster -578	3.01261	0.008	+	Cluster -646	2.44164	0.0107925	Large Protein Complex	biological regulation;cell differentiation;cellular developmental process;cellular macromolecule metabolic process;cellular metabolic process;cellular nitrogen compound metabolic process;cellular process;circadian regulation of gene expression;circadian rhythm;CRD-mediated mRNA stabilization;developmental process;gene expression;macromolecule metabolic process;metabolic process;mRNA metabolic pro…	adenyl nucleotide binding;adenyl ribonucleotide binding;ATP binding;binding;core promoter binding;DNA binding;nucleic acid binding;nucleotide binding;purine nucleotide binding;purine ribonucleoside triphosphate binding;purine ribonucleotide binding;regulatory region DNA binding;regulatory region nucleic acid binding;ribonucleotide binding;RNA binding;transcription regulatory region DNA binding	catalytic step 2 spliceosome;cell part;cell surface;CRD-mediated mRNA stability complex;cytoplasmic part;intracellular membrane-bounded organelle;intracellular organelle;intracellular organelle part;intracellular part;macromolecular complex;membrane;membrane-bounded organelle;nuclear part;nucleoplasm;nucleus;organelle;organelle part;protein complex;ribonucleoprotein complex;spliceosomal complex	Spliceosome	3D-structure;Acetylation;Alternativesplicing;ATP-binding;Biologicalrhythms;Citrullination;Completeproteome;Cytoplasm;Directproteinsequencing;DNA-binding;Methylation;mRNAprocessing;mRNAsplicing;Nucleotide-binding;Nucleus;Phosphoprotein;Polymorphism;Referenceproteome;Ribonucleoprotein;RNA-binding;Spliceosome	1.76307	-0.509949	0.086492	0.23077	0.194047	2.13005	0.156981	0.204084	0.194097	0.177865	1.37542	0.197352	0.11327	0.201294	0.198775	1.22206	-0.598746	0.289069	0.316277	0.300644
P07900;Q14568;Q58FG0;Q58FG1	P07900	Heat shock protein HSP 90-alpha	HSP90AA1	+	Cluster -170	3.27132	0.000153846	-	-	NaN	NaN	+	Cluster -551	1.23304	0.0295198	-	-	NaN	NaN	-	-	NaN	NaN	-	apoptosis;axon guidance;biological regulation;cardiac muscle cell apoptosis;cell cycle;cell cycle process;cell death;cell migration;cell motility;cell surface receptor linked signaling pathway;cellular component assembly;cellular component assembly at cellular level;cellular component movement;cellular component organization;cellular component organization at cellular level;cellular component org…	adenyl deoxyribonucleotide binding;adenyl nucleotide binding;adenyl ribonucleotide binding;antigen binding;ATP binding;ATPase activity;binding;catalytic activity;CTP binding;dATP binding;deoxyribonucleotide binding;enzyme binding;enzyme regulator activity;GTP binding;GTPase binding;guanyl nucleotide binding;guanyl ribonucleotide binding;hydrolase activity;hydrolase activity, acting on acid anhydr…	apical plasma membrane;basolateral plasma membrane;brush border membrane;cell body;cell part;cell projection;cell projection membrane;cell projection part;cell surface;cytoplasm;cytoplasmic membrane-bounded vesicle;cytoplasmic membrane-bounded vesicle lumen;cytoplasmic part;cytoplasmic vesicle;cytoplasmic vesicle part;cytosol;endocytic vesicle lumen;extracellular matrix;extracellular membrane-bou…	Antigen processing and presentation;NOD-like receptor signaling pathway;Pathways in cancer;Plant-pathogen interaction;Progesterone-mediated oocyte maturation;Prostate cancer;Protein processing in endoplasmic reticulum	3D-structure;Acetylation;Alternativesplicing;ATP-binding;Cellmembrane;Chaperone;Completeproteome;Cytoplasm;Directproteinsequencing;Membrane;Nucleotide-binding;Phosphoprotein;Referenceproteome;S-nitrosylation;Stressresponse;Ublconjugation	3.20357	-0.328837	-0.371949	-0.0277203	0.0319166	0.695045	0.141685	-0.116897	-0.1503	-0.153287	1.84016	-0.144699	-0.181421	0.118288	0.122287	1.39665	0.103286	-0.16954	0.162622	0.148737
P08238;Q58FF7;Q58FF6	P08238	Heat shock protein HSP 90-beta	HSP90AB1	+	Cluster -170	4.55744	0	-	-	NaN	NaN	-	-	NaN	NaN	+	Cluster -578	1.78302	0.02	+	Cluster -646	1.78799	0.0130485	-	anatomical structure development;axon guidance;biological regulation;cellular macromolecule metabolic process;cellular metabolic process;cellular process;cellular protein metabolic process;cellular response to chemical stimulus;cellular response to cytokine stimulus;cellular response to heat;cellular response to interleukin-4;cellular response to organic substance;cellular response to stimulus;ce…	adenyl nucleotide binding;adenyl ribonucleotide binding;antigen binding;ATP binding;binding;double-stranded RNA binding;enzyme binding;enzyme regulator activity;kinase binding;MHC class II protein complex binding;MHC protein complex binding;nitric-oxide synthase regulator activity;nucleic acid binding;nucleotide binding;protein binding;protein domain specific binding;purine nucleotide binding;pur…	cell part;cytoplasm;cytoplasmic membrane-bounded vesicle;cytoplasmic part;cytoplasmic vesicle;cytosol;extracellular membrane-bounded organelle;extracellular organelle;extracellular region part;extracellular vesicular exosome;intracellular membrane-bounded organelle;intracellular organelle;intracellular organelle part;intracellular part;melanosome;membrane;membrane-bounded organelle;membrane-bound…	Antigen processing and presentation;NOD-like receptor signaling pathway;Pathways in cancer;Plant-pathogen interaction;Progesterone-mediated oocyte maturation;Prostate cancer;Protein processing in endoplasmic reticulum	3D-structure;Acetylation;ATP-binding;Chaperone;Completeproteome;Cytoplasm;Directproteinsequencing;Glycoprotein;Nucleotide-binding;Phosphoprotein;Polymorphism;Referenceproteome;S-nitrosylation;Stressresponse;Ublconjugation	2.75867	-0.113167	-0.207768	0.138791	0.206712	1.20946	0.2041	0.0903575	0.0436905	0.0151118	1.44501	-0.0347792	-0.0762854	0.301568	0.311309	1.84265	0.238851	-0.103263	0.373066	0.36036
P14625;Q58FF3	P14625	Endoplasmin	HSP90B1	+	Cluster -170	5.71125	0	-	-	NaN	NaN	-	-	NaN	NaN	-	-	NaN	NaN	-	-	NaN	NaN	ER Lumen	actin cytoskeleton organization;actin filament organization;actin filament-based process;actin rod assembly;activation of immune response;activation of innate immune response;biological regulation;catabolic process;cellular catabolic process;cellular component assembly;cellular component assembly at cellular level;cellular component organization;cellular component organization at cellular level;c…	adenyl nucleotide binding;adenyl ribonucleotide binding;ATP binding;binding;calcium ion binding;cation binding;enzyme binding;ion binding;lipoprotein particle receptor binding;low-density lipoprotein particle receptor binding;metal ion binding;nucleic acid binding;nucleotide binding;phosphatase binding;protein binding;protein phosphatase binding;purine nucleotide binding;purine ribonucleoside tri…	adherens junction;anchoring junction;cell junction;cell part;cell-substrate adherens junction;cell-substrate junction;cytoplasmic membrane-bounded vesicle;cytoplasmic membrane-bounded vesicle lumen;cytoplasmic part;cytoplasmic vesicle;cytoplasmic vesicle part;cytosol;endocytic vesicle lumen;endoplasmic reticulum;endoplasmic reticulum lumen;endoplasmic reticulum membrane;endoplasmic reticulum part…	NOD-like receptor signaling pathway;Pathways in cancer;Plant-pathogen interaction;Prostate cancer;Protein processing in endoplasmic reticulum	3D-structure;Acetylation;ATP-binding;Calcium;Chaperone;Completeproteome;Directproteinsequencing;Disulfidebond;Endoplasmicreticulum;Glycoprotein;Nucleotide-binding;Phosphoprotein;Referenceproteome;Signal	2.56584	-0.0980152	-0.121015	-0.0339339	-0.0243196	1.56213	-0.131063	0.0231232	0.0588636	0.0708604	1.95713	-0.240253	-0.108892	-0.0569996	-0.016639	3.17202	0.117944	-0.1149	-0.0143553	-0.00647761
P0DMV9;P0DMV8	P0DMV9;P0DMV8	Heat shock 70 kDa protein 1B;Heat shock 70 kDa protein 1A	HSPA1B;HSPA1A	+	Cluster -170	2.10017	0.0008	-	-	NaN	NaN	-	-	NaN	NaN	-	-	NaN	NaN	+	Cluster -646	2.01832	0.0402338	-					3D-structure;Acetylation;Alternativesplicing;ATP-binding;Chaperone;Completeproteome;Cytoplasm;Directproteinsequencing;Hostcellreceptorforvirusentry;Methylation;Nucleotide-binding;Phosphoprotein;Polymorphism;Receptor;Referenceproteome;Stressresponse	2.8955	0.0782133	0.0549917	0.122586	0.186065	1.23487	0.215865	0.153783	0.106824	0.0914945	0.150321	0.144345	0.124157	0.275507	0.250921	1.52487	0.163219	0.103054	0.2519	0.294279
P11021	P11021	78 kDa glucose-regulated protein	HSPA5	+	Cluster -170	3.17111	0.000144144	-	-	NaN	NaN	-	-	NaN	NaN	-	-	NaN	NaN	+	Cluster -636	3.47095	0.0264762	ER Lumen	activation of signaling protein activity involved in unfolded protein response;anatomical structure arrangement;anatomical structure development;biological regulation;blood coagulation;catabolic process;cell activation;cell communication;cellular catabolic process;cellular macromolecule catabolic process;cellular macromolecule metabolic process;cellular metabolic process;cellular process;cellular…	adenyl nucleotide binding;adenyl ribonucleotide binding;ATP binding;ATPase activity;binding;calcium ion binding;catalytic activity;cation binding;chaperone binding;enzyme binding;glycoprotein binding;hydrolase activity;hydrolase activity, acting on acid anhydrides;hydrolase activity, acting on acid anhydrides, in phosphorus-containing anhydrides;ion binding;metal ion binding;misfolded protein bin…	adherens junction;anchoring junction;cell junction;cell part;cell surface;cell-substrate adherens junction;cell-substrate junction;cytoplasmic membrane-bounded vesicle;cytoplasmic part;cytoplasmic vesicle;endoplasmic reticulum;endoplasmic reticulum chaperone complex;endoplasmic reticulum lumen;endoplasmic reticulum membrane;endoplasmic reticulum part;endoplasmic reticulum-Golgi intermediate compa…	Prion diseases;Protein export;Protein processing in endoplasmic reticulum	3D-structure;Acetylation;ATP-binding;Completeproteome;Cytoplasm;Directproteinsequencing;Endoplasmicreticulum;Methylation;Nitration;Nucleotide-binding;Phosphoprotein;Polymorphism;Referenceproteome;Signal	2.90628	-0.142871	-0.259544	-0.195348	-0.18612	1.03738	-0.267476	-0.139601	-0.110363	-0.126709	0.931563	-0.407625	-0.282262	-0.222186	-0.20201	1.12787	-0.0486547	-0.247198	-0.19711	-0.153676
P11142;P54652	P11142	Heat shock cognate 71 kDa protein	HSPA8	+	Cluster -170	3.9164	0	-	-	NaN	NaN	+	Cluster -551	3.52361	0.0318537	-	-	NaN	NaN	-	-	NaN	NaN	-	axon guidance;biological regulation;biosynthetic process;cell communication;cell-cell signaling;cellular biosynthetic process;cellular component disassembly;cellular component disassembly at cellular level;cellular component organization;cellular component organization at cellular level;cellular component organization or biogenesis;cellular component organization or biogenesis at cellular level;c…	adenyl nucleotide binding;adenyl ribonucleotide binding;antigen binding;ATP binding;ATPase activity;ATPase activity, coupled;binding;C3HC4-type RING finger domain binding;catalytic activity;enzyme binding;G-protein-coupled receptor binding;heat shock protein binding;hydrolase activity;hydrolase activity, acting on acid anhydrides;hydrolase activity, acting on acid anhydrides, in phosphorus-contai…	adherens junction;anchoring junction;blood microparticle;cell junction;cell part;cell-substrate adherens junction;cell-substrate junction;clathrin coated vesicle membrane;clathrin sculpted gamma-aminobutyric acid transport vesicle membrane;coated vesicle membrane;cytoplasmic membrane-bounded vesicle;cytoplasmic part;cytoplasmic vesicle;cytoplasmic vesicle membrane;cytoplasmic vesicle part;cytosol…	Antigen processing and presentation;Endocytosis;MAPK signaling pathway;Measles;Protein processing in endoplasmic reticulum;Spliceosome;Toxoplasmosis	3D-structure;Acetylation;Alternativesplicing;ATP-binding;Cellmembrane;Chaperone;Completeproteome;Cytoplasm;Directproteinsequencing;Host-virusinteraction;Membrane;Methylation;mRNAprocessing;mRNAsplicing;Nucleotide-binding;Nucleus;Phosphoprotein;Polymorphism;Referenceproteome;Repressor;Spliceosome;Stressresponse;Transcription;Transcriptionregulation;Ublconjugation	3.17449	-0.170181	-0.193456	-0.214374	-0.205393	1.41404	-0.062398	-0.119024	-0.255561	-0.262313	0.878056	-0.201885	-0.183709	-0.185486	-0.130272	2.63496	-0.190804	-0.192699	-0.126312	-0.0888201
P38646	P38646	Stress-70 protein, mitochondrial	HSPA9	+	Cluster -170	2.47484	0.000374101	-	-	NaN	NaN	-	-	NaN	NaN	+	Cluster -578	2.86325	0.028973	+	Cluster -646	3.74923	0.00772775	Mitochondrion Matrix	biological regulation;cellular macromolecule metabolic process;cellular metabolic process;cellular process;cellular protein metabolic process;establishment of localization;establishment of localization in cell;establishment of protein localization;establishment of protein localization in mitochondrion;establishment of protein localization to organelle;intracellular protein transport;intracellular…	adenyl nucleotide binding;adenyl ribonucleotide binding;ATP binding;binding;enzyme binding;nucleotide binding;protein binding;purine nucleotide binding;purine ribonucleoside triphosphate binding;purine ribonucleotide binding;ribonucleotide binding;ubiquitin protein ligase binding;unfolded protein binding	adherens junction;anchoring junction;cell junction;cell part;cell-substrate adherens junction;cell-substrate junction;cytoplasm;cytoplasmic part;extracellular membrane-bounded organelle;extracellular organelle;extracellular region part;extracellular vesicular exosome;focal adhesion;intracellular membrane-bounded organelle;intracellular non-membrane-bounded organelle;intracellular organelle;intrac…	ko05152;RNA degradation	3D-structure;Acetylation;ATP-binding;Chaperone;Completeproteome;Directproteinsequencing;Mitochondrion;Nucleotide-binding;Nucleus;Polymorphism;Referenceproteome;Transitpeptide	1.81822	-0.0943712	-0.127633	0.0843491	0.194675	0.253481	-0.0192037	0.00161668	0.19631	0.2002	0.580957	-0.137635	-0.206268	0.0542275	0.0614507	1.53249	0.0310467	-0.174023	0.0760066	0.149761
P10809	P10809	60 kDa heat shock protein, mitochondrial	HSPD1	+	Cluster -170	1.93709	0.00113514	-	-	NaN	NaN	+	Cluster -551	1.96376	0.0225324	+	Cluster -577	2.74613	0.048633	+	Cluster -636	3.48724	0.0177769	Mitochondrion Matrix	activation of caspase activity;activation of immune response;activation of innate immune response;adaptive immune response;adaptive immune response based on somatic recombination of immune receptors built from immunoglobulin superfamily domains;B cell activation;B cell activation involved in immune response;B cell cytokine production;B cell mediated immunity;B cell proliferation;biological regula…	adenyl nucleotide binding;adenyl ribonucleotide binding;ATP binding;ATPase activity;binding;catalytic activity;chaperone binding;DNA binding;DNA replication origin binding;double-stranded RNA binding;enzyme binding;hydrolase activity;hydrolase activity, acting on acid anhydrides;hydrolase activity, acting on acid anhydrides, in phosphorus-containing anhydrides;lipopolysaccharide binding;nucleic a…	cell part;cell surface;coated pit;coated vesicle;cytoplasm;cytoplasmic membrane-bounded vesicle;cytoplasmic part;cytoplasmic vesicle;cytosol;early endosome;endosome;extracellular membrane-bounded organelle;extracellular organelle;extracellular region part;extracellular space;extracellular vesicular exosome;intracellular membrane-bounded organelle;intracellular organelle;intracellular organelle lu…	ko05152;RNA degradation;Type I diabetes mellitus	Acetylation;Alternativesplicing;ATP-binding;Chaperone;Completeproteome;Directproteinsequencing;Diseasemutation;Hereditaryspasticparaplegia;Host-virusinteraction;Leukodystrophy;Mitochondrion;Neurodegeneration;Nucleotide-binding;Phosphoprotein;Referenceproteome;Transitpeptide	2.85893	-0.210015	-0.33754	-0.172231	-0.188021	0.123528	-0.279174	-0.184471	-0.120352	-0.109962	0.411406	-0.443501	-0.344374	-0.248171	-0.200128	0.944749	-0.0911243	-0.407298	-0.240742	-0.169027
Q14974	Q14974	Importin subunit beta-1	KPNB1	+	Cluster -170	1.76213	0.0012349	-	-	NaN	NaN	-	-	NaN	NaN	-	-	NaN	NaN	-	-	NaN	NaN	-	apoptosis;biological regulation;catabolic process;cell death;cell surface receptor linked signaling pathway;cellular catabolic process;cellular component disassembly;cellular component disassembly at cellular level;cellular component disassembly involved in apoptosis;cellular component organization;cellular component organization at cellular level;cellular component organization or biogenesis;cel…	binding;cation binding;enzyme binding;ion binding;metal ion binding;nuclear localization sequence binding;peptide binding;protein binding;protein domain specific binding;protein transporter activity;signal sequence binding;substrate-specific transporter activity;transition metal ion binding;transporter activity;zinc ion binding	cell part;cytoplasm;cytoplasmic part;cytosol;endoplasmic reticulum part;endoplasmic reticulum tubular network;envelope;extracellular membrane-bounded organelle;extracellular organelle;extracellular region part;extracellular vesicular exosome;intracellular organelle part;intracellular part;macromolecular complex;membrane;membrane part;membrane-bounded organelle;membrane-bounded vesicle;nuclear env…	RNA transport	3D-structure;Acetylation;ADP-ribosylation;Alternativesplicing;Completeproteome;Cytoplasm;Directproteinsequencing;Host-virusinteraction;Isopeptidebond;Nucleus;Phosphoprotein;Proteintransport;Referenceproteome;Repeat;Transport;Ublconjugation	3.6659	-0.766468	-0.0922074	-0.0048968	0.0344558	2.32554	0.135649	-0.0104934	0.0351652	0.0152284	NaN	0.0779392	-0.00805652	0.050129	0.103534	0.618783	-0.690909	-0.0673633	0.126439	0.103333
P02144	P02144	Myoglobin	MB	+	Cluster -170	3.82056	0	-	-	NaN	NaN	-	-	NaN	NaN	-	-	NaN	NaN	-	-	NaN	NaN	-	anatomical structure development;brown fat cell differentiation;cell differentiation;cellular developmental process;cellular process;developmental process;enucleate erythrocyte differentiation;erythrocyte differentiation;fat cell differentiation;heart development;multicellular organismal process;muscle contraction;muscle system process;myeloid cell differentiation;organ development;response to ch…	binding;cation binding;heme binding;ion binding;iron ion binding;metal ion binding;oxygen binding;oxygen transporter activity;substrate-specific transporter activity;tetrapyrrole binding;transition metal ion binding;transporter activity	extracellular membrane-bounded organelle;extracellular organelle;extracellular region part;extracellular vesicular exosome;membrane-bounded organelle;membrane-bounded vesicle;organelle;vesicle		3D-structure;Completeproteome;Directproteinsequencing;Heme;Iron;Metal-binding;Muscleprotein;Oxygentransport;Polymorphism;Referenceproteome;Transport	2.21116	NaN	NaN	NaN	NaN	3.61844	NaN	NaN	NaN	NaN	1.95104	NaN	NaN	NaN	NaN	5.89823	NaN	NaN	NaN	NaN
P40926	P40926	Malate dehydrogenase, mitochondrial	MDH2	+	Cluster -170	6.122	0	-	-	NaN	NaN	+	Cluster -553	1.83311	0.00865231	+	Cluster -578	5.18215	0.00182456	+	Cluster -646	6.15192	0	Mitochondrion Matrix	acetyl-CoA catabolic process;acetyl-CoA metabolic process;alcohol biosynthetic process;alcohol metabolic process;biosynthetic process;carbohydrate biosynthetic process;carbohydrate metabolic process;carboxylic acid metabolic process;catabolic process;cellular biosynthetic process;cellular carbohydrate biosynthetic process;cellular carbohydrate metabolic process;cellular catabolic process;cellular…	catalytic activity;L-malate dehydrogenase activity;malate dehydrogenase (NADP+) activity;malate dehydrogenase activity;oxidoreductase activity;oxidoreductase activity, acting on CH-OH group of donors;oxidoreductase activity, acting on the CH-OH group of donors, NAD or NADP as acceptor	cell part;cytoplasmic part;extracellular membrane-bounded organelle;extracellular organelle;extracellular region part;extracellular vesicular exosome;intracellular membrane-bounded organelle;intracellular organelle;intracellular organelle lumen;intracellular organelle part;intracellular part;membrane;membrane-bounded organelle;membrane-bounded vesicle;membrane-enclosed lumen;mitochondrial inner m…	Carbon fixation in photosynthetic organisms;Citrate cycle (TCA cycle);Glyoxylate and dicarboxylate metabolism;Pyruvate metabolism	3D-structure;Acetylation;Alternativesplicing;Completeproteome;Glycoprotein;Mitochondrion;NAD;Oxidoreductase;Polymorphism;Referenceproteome;Transitpeptide;Tricarboxylicacidcycle	2.16981	NaN	0.209929	0.315935	0.334698	1.62375	NaN	0.468591	0.362881	0.42055	2.11497	NaN	NaN	0.282211	0.282755	2.23365	NaN	0.181951	0.257114	0.332081
P14174	P14174	Macrophage migration inhibitory factor	MIF	+	Cluster -170	3.14862	0.000150943	-	-	NaN	NaN	-	-	NaN	NaN	-	-	NaN	NaN	-	-	NaN	NaN	-	aging;biological regulation;biosynthetic process;carboxylic acid biosynthetic process;carboxylic acid metabolic process;cell aging;cell proliferation;cell surface receptor linked signaling pathway;cellular biosynthetic process;cellular component assembly;cellular component organization;cellular component organization or biogenesis;cellular ketone metabolic process;cellular lipid metabolic process…	binding;catalytic activity;chemoattractant activity;cytokine activity;cytokine receptor binding;dopachrome isomerase activity;intramolecular oxidoreductase activity;intramolecular oxidoreductase activity, interconverting keto- and enol-groups;intramolecular oxidoreductase activity, transposing C=C bonds;isomerase activity;phenylpyruvate tautomerase activity;protein binding;receptor binding	cell part;cell surface;cytoplasm;extracellular membrane-bounded organelle;extracellular organelle;extracellular region;extracellular region part;extracellular space;extracellular vesicular exosome;intracellular organelle part;intracellular part;membrane-bounded organelle;membrane-bounded vesicle;nuclear part;nucleoplasm;organelle;organelle part;vesicle	Phenylalanine metabolism;Tyrosine metabolism	3D-structure;Acetylation;Completeproteome;Cytokine;Cytoplasm;Directproteinsequencing;Immunity;Inflammatoryresponse;Innateimmunity;Isomerase;Referenceproteome;Secreted	3.48935	NaN	NaN	NaN	NaN	3.45585	NaN	NaN	NaN	NaN	3.66266	NaN	NaN	NaN	NaN	NaN	NaN	NaN	NaN	NaN
P26038	P26038	Moesin	MSN	+	Cluster -170	7.31937	0	-	-	NaN	NaN	+	Cluster -551	3.04859	0.00551579	+	Cluster -577	2.72941	0.0169538	-	-	NaN	NaN	-	anatomical structure development;biological adhesion;biological regulation;cell adhesion;cell development;cell migration;cell motility;cell-cell adhesion;cellular component movement;cellular developmental process;cellular process;developmental process;endothelial cell development;epithelial cell development;establishment of endothelial barrier;immune system process;leukocyte cell-cell adhesion;le…	binding;cell adhesion molecule binding;double-stranded RNA binding;enzyme binding;kinase binding;nucleic acid binding;protein binding;protein kinase binding;receptor binding;RNA binding;structural constituent of cytoskeleton;structural molecule activity	adherens junction;anchoring junction;apical part of cell;apical plasma membrane;basolateral plasma membrane;blood microparticle;cell junction;cell part;cell periphery;cell projection;cell projection membrane;cell projection part;cell-substrate adherens junction;cell-substrate junction;cytoplasm;cytoskeleton;extracellular membrane-bounded organelle;extracellular organelle;extracellular region part…	Leukocyte transendothelial migration;Measles;Regulation of actin cytoskeleton	3D-structure;Acetylation;Cellmembrane;Cellprojection;Completeproteome;Cytoplasm;Cytoskeleton;Directproteinsequencing;Membrane;Phosphoprotein;Referenceproteome;S-nitrosylation	2.99654	0.284511	-0.0419438	-0.0340749	-0.0546401	2.69124	0.22597	0.0525059	0.00662275	0.0912947	2.33847	0.0841349	-0.121546	-0.129876	-0.0643311	2.46658	0.406159	-0.0561673	-0.0253123	0.0134216
P12882	P12882	Myosin-1	MYH1	+	Cluster -170	7.23813	0	-	-	NaN	NaN	-	-	NaN	NaN	-	-	NaN	NaN	-	-	NaN	NaN	-	multicellular organismal process;muscle contraction;muscle system process;system process	adenyl nucleotide binding;adenyl ribonucleotide binding;ATP binding;binding;catalytic activity;hydrolase activity;hydrolase activity, acting on acid anhydrides;hydrolase activity, acting on acid anhydrides, in phosphorus-containing anhydrides;motor activity;nucleoside-triphosphatase activity;nucleotide binding;purine nucleotide binding;purine ribonucleoside triphosphate binding;purine ribonucleot…	A band;cell junction;cell part;cell-cell contact zone;cell-cell junction;contractile fiber part;cytoplasmic part;cytoskeletal part;intercalated disc;intracellular organelle part;intracellular part;macromolecular complex;muscle myosin complex;myosin complex;myosin filament;myosin II complex;organelle part;protein complex	Tight junction;Viral myocarditis	Actin-binding;ATP-binding;Calmodulin-binding;Coiledcoil;Completeproteome;Cytoplasm;Methylation;Motorprotein;Muscleprotein;Myosin;Nucleotide-binding;Polymorphism;Referenceproteome;Thickfilament	3.05146	NaN	NaN	NaN	NaN	3.25512	0.754918	NaN	NaN	NaN	2.32901	NaN	NaN	NaN	NaN	3.41904	2.55843	NaN	NaN	NaN
Q9UKX2	Q9UKX2	Myosin-2	MYH2	+	Cluster -170	7.77218	0	-	-	NaN	NaN	-	-	NaN	NaN	-	-	NaN	NaN	-	-	NaN	NaN	-	actin filament-based movement;actin filament-based process;actin-mediated cell contraction;actin-myosin filament sliding;cellular component movement;cellular component organization;cellular component organization or biogenesis;cellular membrane organization;cellular process;defense response;immune response;immune system process;innate immune response;membrane organization;metabolic process;multic…	adenyl nucleotide binding;adenyl ribonucleotide binding;ATP binding;binding;catalytic activity;hydrolase activity;hydrolase activity, acting on acid anhydrides;hydrolase activity, acting on acid anhydrides, in phosphorus-containing anhydrides;microfilament motor activity;motor activity;nucleoside-triphosphatase activity;nucleotide binding;purine nucleotide binding;purine ribonucleoside triphospha…	A band;actomyosin contractile ring;cell cortex part;cell division site part;cell junction;cell part;cell-cell junction;contractile fiber;contractile fiber part;contractile ring;cytoplasmic part;cytoskeletal part;cytosol;Golgi apparatus;intracellular membrane-bounded organelle;intracellular non-membrane-bounded organelle;intracellular organelle;intracellular organelle part;intracellular part;macro…	Tight junction;Viral myocarditis	Actin-binding;Alternativesplicing;ATP-binding;Calmodulin-binding;Coiledcoil;Completeproteome;Cytoplasm;Diseasemutation;Methylation;Motorprotein;Muscleprotein;Myosin;Nucleotide-binding;Polymorphism;Referenceproteome;Thickfilament	3.74693	NaN	NaN	NaN	NaN	4.25091	NaN	NaN	NaN	NaN	4.0404	NaN	NaN	NaN	NaN	3.25981	NaN	NaN	NaN	NaN
P13533	P13533	Myosin-6	MYH6	+	Cluster -170	4.77663	0	-	-	NaN	NaN	-	-	NaN	NaN	-	-	NaN	NaN	-	-	NaN	NaN	-	actin cytoskeleton organization;actin filament-based movement;actin filament-based process;actin-mediated cell contraction;actin-myosin filament sliding;actomyosin structure organization;adult heart development;anatomical structure development;anatomical structure formation involved in morphogenesis;anatomical structure morphogenesis;atrial cardiac muscle tissue morphogenesis;biological regulatio…	actin-dependent ATPase activity;adenyl nucleotide binding;adenyl ribonucleotide binding;ATP binding;ATPase activity;ATPase activity, coupled;binding;catalytic activity;enzyme binding;hydrolase activity;hydrolase activity, acting on acid anhydrides;hydrolase activity, acting on acid anhydrides, in phosphorus-containing anhydrides;kinase binding;microfilament motor activity;motor activity;nucleosid…	actin filament bundle;actomyosin;adherens junction;anchoring junction;cell junction;cell part;cell-substrate adherens junction;cell-substrate junction;contractile fiber;contractile fiber part;cytoplasm;cytoplasmic part;cytoskeletal part;cytosol;focal adhesion;intracellular non-membrane-bounded organelle;intracellular organelle;intracellular organelle part;intracellular part;macromolecular complex…	Tight junction;Viral myocarditis	Actin-binding;ATP-binding;Atrialseptaldefect;Calmodulin-binding;Cardiomyopathy;Coiledcoil;Completeproteome;Cytoplasm;Diseasemutation;Isopeptidebond;Methylation;Motorprotein;Muscleprotein;Myosin;Nucleotide-binding;Polymorphism;Referenceproteome;Thickfilament;Ublconjugation	3.58798	NaN	NaN	NaN	NaN	1.19522	NaN	NaN	NaN	NaN	2.05793	NaN	NaN	NaN	NaN	1.66722	NaN	NaN	NaN	NaN
P35579;REV__Q9UKV3	P35579	Myosin-9	MYH9	+	Cluster -170	1.98352	0.00173248	-	-	NaN	NaN	-	-	NaN	NaN	+	Cluster -578	1.33418	0.0386071	-	-	NaN	NaN	Actin binding proteins	actin cytoskeleton organization;actin cytoskeleton reorganization;actin filament-based movement;actin filament-based process;actomyosin structure organization;anatomical structure formation involved in morphogenesis;angiogenesis;axon guidance;biological adhesion;biological regulation;blood vessel endothelial cell migration;cell adhesion;cell cycle process;cell differentiation;cell migration;cell …	actin binding;actin filament binding;actin-dependent ATPase activity;adenyl nucleotide binding;adenyl ribonucleotide binding;ADP binding;ATP binding;ATPase activity;ATPase activity, coupled;binding;catalytic activity;cytoskeletal protein binding;hydrolase activity;hydrolase activity, acting on acid anhydrides;hydrolase activity, acting on acid anhydrides, in phosphorus-containing anhydrides;ident…	actin cytoskeleton;actin filament bundle;actomyosin;actomyosin contractile ring;adherens junction;anchoring junction;cell cortex part;cell division site part;cell junction;cell leading edge;cell part;cell projection;cell-cell adherens junction;cell-cell junction;cleavage furrow;contractile ring;cytoplasm;cytoplasmic part;cytoskeletal part;cytoskeleton;cytosol;extracellular membrane-bounded organe…	Tight junction;Viral myocarditis	3D-structure;Acetylation;Actin-binding;Alportsyndrome;Alternativesplicing;ATP-binding;Calmodulin-binding;Cataract;Celladhesion;Cellshape;Coiledcoil;Completeproteome;Cytoplasm;Cytoskeleton;Deafness;Directproteinsequencing;Diseasemutation;Motorprotein;Myosin;Non-syndromicdeafness;Nucleotide-binding;Phosphoprotein;Polymorphism;Referenceproteome;Ublconjugation	1.38756	0.172815	0.0571815	NaN	NaN	0.182704	-0.169284	0.0256322	0.0934018	NaN	0.207311	-0.0540844	0.123968	0.231346	NaN	0.763195	0.0960054	0.0592694	0.315253	0.226442
P05976;P12829	P05976	Myosin light chain 1/3, skeletal muscle isoform	MYL1	+	Cluster -170	2.81741	0.000136752	-	-	NaN	NaN	-	-	NaN	NaN	-	-	NaN	NaN	-	-	NaN	NaN	-	actin filament-based movement;actin filament-based process;actin-mediated cell contraction;actin-myosin filament sliding;cardiac muscle contraction;cellular component movement;cellular process;multicellular organismal process;muscle contraction;muscle filament sliding;muscle system process;striated muscle contraction;system process	binding;calcium ion binding;cation binding;ion binding;metal ion binding;structural constituent of muscle;structural molecule activity	cell part;contractile fiber;contractile fiber part;cytoplasmic part;cytoskeletal part;cytosol;intracellular non-membrane-bounded organelle;intracellular organelle;intracellular organelle part;intracellular part;macromolecular complex;muscle myosin complex;myofibril;myosin complex;myosin II complex;non-membrane-bounded organelle;organelle;organelle part;protein complex;sarcomere		Acetylation;Alternativesplicing;Completeproteome;Methylation;Motorprotein;Muscleprotein;Myosin;Referenceproteome;Repeat	2.96522	NaN	NaN	NaN	NaN	2.92884	NaN	NaN	NaN	NaN	4.44879	NaN	NaN	NaN	NaN	3.74956	0.812866	NaN	NaN	NaN
P19105;O14950;P24844	P19105;O14950;P24844	Myosin regulatory light chain 12A;Myosin regulatory light chain 12B;Myosin regulatory light polypeptide 9	MYL12A;MYL12B;MYL9	+	Cluster -170	1.66665	0.00207595	-	-	NaN	NaN	-	-	NaN	NaN	-	-	NaN	NaN	-	-	NaN	NaN	Actin binding proteins	axon guidance;biological adhesion;biological regulation;cell adhesion;cell surface receptor linked signaling pathway;cell-cell adhesion;cellular process;cellular response to stimulus;chemotaxis;enzyme linked receptor protein signaling pathway;ephrin receptor signaling pathway;establishment of localization;establishment of localization in cell;establishment of protein localization;establishment of…	binding;calcium ion binding;cation binding;ion binding;metal ion binding;structural constituent of muscle;structural molecule activity	actin filament bundle;actomyosin;apical part of cell;cell part;contractile fiber part;cytoplasmic part;cytoskeletal part;cytosol;extracellular membrane-bounded organelle;extracellular organelle;extracellular region part;extracellular vesicular exosome;intracellular organelle part;intracellular part;macromolecular complex;membrane-bounded organelle;membrane-bounded vesicle;muscle myosin complex;my…	Focal adhesion;Leukocyte transendothelial migration;Regulation of actin cytoskeleton;Tight junction;Vascular smooth muscle contraction	Acetylation;Alternativesplicing;Calcium;Completeproteome;Metal-binding;Motorprotein;Muscleprotein;Myosin;Phosphoprotein;Polymorphism;Referenceproteome;Repeat	2.11923	0.150865	0.154313	NaN	NaN	-0.133037	-0.161952	-0.0353423	NaN	NaN	0.449139	-0.117961	0.0207502	NaN	NaN	1.56871	0.0410015	0.0210576	0.00268594	NaN
P60660	P60660	Myosin light polypeptide 6	MYL6	+	Cluster -170	3.21057	0.000152381	-	-	NaN	NaN	+	Cluster -551	2.08312	0.0197642	+	Cluster -577	2.15552	0.028975	-	-	NaN	NaN	Actin binding proteins	actin filament-based movement;actin filament-based process;actin-mediated cell contraction;actin-myosin filament sliding;anatomical structure development;axon guidance;biological regulation;cell surface receptor linked signaling pathway;cellular component movement;cellular process;cellular response to stimulus;chemotaxis;developmental process;enzyme linked receptor protein signaling pathway;ephri…	actin-dependent ATPase activity;ATPase activity;ATPase activity, coupled;binding;calcium ion binding;catalytic activity;cation binding;hydrolase activity;hydrolase activity, acting on acid anhydrides;hydrolase activity, acting on acid anhydrides, in phosphorus-containing anhydrides;ion binding;metal ion binding;motor activity;nucleoside-triphosphatase activity;pyrophosphatase activity;structural …	brush border;cell part;cell projection;cytoplasmic part;cytoskeletal part;cytosol;extracellular membrane-bounded organelle;extracellular organelle;extracellular region part;extracellular vesicular exosome;intracellular organelle part;intracellular part;macromolecular complex;membrane;membrane-bounded organelle;membrane-bounded vesicle;myosin complex;organelle;organelle part;protein complex;unconv…	Vascular smooth muscle contraction	Acetylation;Alternativesplicing;Completeproteome;Directproteinsequencing;Motorprotein;Muscleprotein;Myosin;Phosphoprotein;Polymorphism;Referenceproteome;Repeat	2.67043	0.173433	-0.131326	-0.173511	-0.0451634	2.93236	-0.106616	-0.0798389	-0.0654344	-0.0117819	3.00601	0.0539429	-0.0809305	-0.0569996	0.00387162	0.782496	0.119808	0.0107593	-0.0701146	0.0977798
Q96A32	Q96A32	Myosin regulatory light chain 2, skeletal muscle isoform	MYLPF	+	Cluster -170	4.27851	0	-	-	NaN	NaN	-	-	NaN	NaN	-	-	NaN	NaN	-	-	NaN	NaN	-	anatomical structure development;developmental process;immune response;immune system process;multicellular organismal process;muscle contraction;muscle system process;muscle tissue development;response to stimulus;skeletal muscle tissue development;striated muscle tissue development;system process;tissue development	binding;calcium ion binding;cation binding;ion binding;metal ion binding;structural constituent of muscle;structural molecule activity	cell part;contractile fiber part;cytoplasmic part;cytoskeletal part;cytosol;intracellular organelle part;intracellular part;lysosomal membrane;macromolecular complex;membrane;muscle myosin complex;myosin complex;myosin II complex;organelle membrane;organelle part;protein complex;vacuolar membrane;vacuolar part	Focal adhesion;Leukocyte transendothelial migration;Regulation of actin cytoskeleton;Tight junction	Calcium;Completeproteome;Metal-binding;Methylation;Motorprotein;Muscleprotein;Myosin;Referenceproteome;Repeat	3.23148	NaN	NaN	NaN	NaN	2.84632	NaN	NaN	NaN	NaN	4.35464	NaN	NaN	NaN	NaN	3.59123	NaN	NaN	NaN	NaN
O00159	O00159	Unconventional myosin-Ic	MYO1C	+	Cluster -172	2.17723	0.00896386	-	-	NaN	NaN	-	-	NaN	NaN	-	-	NaN	NaN	-	-	NaN	NaN	-	biological regulation;cellular component organization;cellular component organization or biogenesis;defense response;establishment of localization;establishment of localization in cell;establishment of protein localization;establishment of RNA localization;immune response;immune system process;innate immune response;intracellular protein transport;intracellular transport;membrane organization;mRN…	actin-dependent ATPase activity;adenyl nucleotide binding;adenyl ribonucleotide binding;ATP binding;ATPase activity;ATPase activity, coupled;binding;catalytic activity;enzyme binding;GTPase binding;hydrolase activity;hydrolase activity, acting on acid anhydrides;hydrolase activity, acting on acid anhydrides, in phosphorus-containing anhydrides;motor activity;nucleoside-triphosphatase activity;nuc…	basal plasma membrane;brush border;cell part;cell projection;cell projection membrane;cell projection part;cytoplasm;cytoplasmic membrane-bounded vesicle;cytoplasmic part;cytoplasmic vesicle;cytoskeletal part;cytosol;extracellular membrane-bounded organelle;extracellular organelle;extracellular region part;extracellular vesicular exosome;filamentous actin;intracellular membrane-bounded organelle;…		3D-structure;Acetylation;Actin-binding;Alternativesplicing;ATP-binding;Calmodulin-binding;Cellmembrane;Cellprojection;Completeproteome;Cytoplasm;Cytoplasmicvesicle;Directproteinsequencing;Membrane;Methylation;Motorprotein;mRNAtransport;Myosin;Nuclearporecomplex;Nucleotide-binding;Nucleus;Phosphoprotein;Polymorphism;Proteintransport;Referenceproteome;Repeat;Translocation;Transport	0.0639972	0.251728	-0.104739	NaN	NaN	-0.298072	0.118414	0.0563562	NaN	-0.416624	-0.227248	-0.091666	-0.271665	-0.447103	-0.430499	-0.0129261	0.191442	-0.273337	NaN	NaN
P19338	P19338	Nucleolin	NCL	+	Cluster -170	1.98833	0.00123871	-	-	NaN	NaN	+	Cluster -553	1.48918	0.0469908	-	-	NaN	NaN	-	-	NaN	NaN	-	anatomical structure formation involved in morphogenesis;angiogenesis;developmental process	binding;DNA binding;identical protein binding;nucleic acid binding;nucleotide binding;protein binding;protein C-terminus binding;RNA binding;sequence-specific DNA binding;telomeric DNA binding	cell cortex;cell part;cytoplasmic part;extracellular membrane-bounded organelle;extracellular organelle;extracellular region part;extracellular vesicular exosome;intracellular membrane-bounded organelle;intracellular non-membrane-bounded organelle;intracellular organelle;intracellular organelle part;intracellular part;macromolecular complex;membrane;membrane-bounded organelle;membrane-bounded ves…	Pathogenic Escherichia coli infection	3D-structure;Acetylation;Completeproteome;Cytoplasm;Directproteinsequencing;DNA-binding;Methylation;Nucleus;Phosphoprotein;Polymorphism;Referenceproteome;Repeat;RNA-binding	1.54414	-0.194465	0.0191119	0.0585931	0.0666993	0.160363	-0.15017	-0.0057592	-0.113434	-0.108625	0.0832483	-0.211012	-0.0803847	-0.101784	-0.10044	0.286357	-0.225275	0.210162	0.151763	0.103317
P22392;O60361	P22392;O60361	Nucleoside diphosphate kinase B;Putative nucleoside diphosphate kinase	NME2;NME2P1	+	Cluster -170	7.34919	0	-	-	NaN	NaN	+	Cluster -551	1.91616	0.0126981	-	-	NaN	NaN	-	-	NaN	NaN	-	biological adhesion;biological regulation;biosynthetic process;cell adhesion;cell surface receptor linked signaling pathway;cellular biosynthetic process;cellular macromolecule biosynthetic process;cellular macromolecule metabolic process;cellular metabolic process;cellular nitrogen compound biosynthetic process;cellular nitrogen compound metabolic process;cellular process;cellular response to st…	adenyl nucleotide binding;adenyl ribonucleotide binding;ATP binding;binding;catalytic activity;cation binding;DNA binding;ion binding;kinase activity;metal ion binding;nucleic acid binding;nucleic acid binding transcription factor activity;nucleobase-containing compound kinase activity;nucleoside diphosphate kinase activity;nucleotide binding;phosphotransferase activity, alcohol group as acceptor…	cell part;cell periphery;cell projection;cytoplasm;cytoplasmic part;cytosol;extracellular membrane-bounded organelle;extracellular organelle;extracellular region part;extracellular vesicular exosome;intracellular membrane-bounded organelle;intracellular organelle;intracellular part;lamellipodium;membrane-bounded organelle;membrane-bounded vesicle;mitochondrion;nucleus;organelle;ruffle;vesicle	Purine metabolism;Pyrimidine metabolism	3D-structure;Acetylation;Activator;Alternativesplicing;ATP-binding;Cellprojection;Completeproteome;Cytoplasm;Directproteinsequencing;DNA-binding;Kinase;Magnesium;Metal-binding;Nucleotide-binding;Nucleotidemetabolism;Nucleus;Referenceproteome;Transcription;Transcriptionregulation;Transferase	4.88547	NaN	-0.206393	-0.153416	-0.153805	5.20801	NaN	-0.577731	-0.285225	-0.252173	3.48536	NaN	-0.404031	-0.15004	-0.0581087	4.61123	-0.251568	-0.410667	-0.190804	-0.147437
P06748	P06748	Nucleophosmin	NPM1	+	Cluster -170	1.57935	0.0049816	-	-	NaN	NaN	+	Cluster -553	3.25143	0.00140881	+	Cluster -578	2.58085	0.00344348	+	Cluster -646	3.15841	0.000677249	-	aging;ATP-dependent chromatin remodeling;biological regulation;cell aging;cell cycle process;cellular component assembly;cellular component assembly at cellular level;cellular component organization;cellular component organization at cellular level;cellular component organization or biogenesis;cellular component organization or biogenesis at cellular level;cellular macromolecular complex assembly…	binding;enzyme binding;enzyme inhibitor activity;enzyme regulator activity;histone binding;identical protein binding;kinase binding;kinase inhibitor activity;kinase regulator activity;NF-kappaB binding;nucleic acid binding;protein binding;protein binding transcription factor activity;protein dimerization activity;protein heterodimerization activity;protein homodimerization activity;protein kinase…	adherens junction;anchoring junction;cell junction;cell part;cell-substrate adherens junction;cell-substrate junction;centrosome;cytoplasm;cytoplasmic part;cytoskeletal part;cytosol;focal adhesion;intracellular membrane-bounded organelle;intracellular non-membrane-bounded organelle;intracellular organelle;intracellular organelle part;intracellular part;macromolecular complex;membrane;membrane-bou…		3D-structure;Acetylation;ADP-ribosylation;Alternativesplicing;Chaperone;Chromosomalrearrangement;Completeproteome;Cytoplasm;Cytoskeleton;Directproteinsequencing;Disulfidebond;Host-virusinteraction;Isopeptidebond;Nucleus;Phosphoprotein;Proto-oncogene;Referenceproteome;RNA-binding;Ublconjugation	1.12958	-0.470198	0.328344	0.358454	0.355682	0.218531	0.124016	0.208761	0.152083	0.170248	0.214491	0.249977	0.217927	0.219488	0.252123	0.577379	-0.525167	0.374038	0.45694	0.430217
P13674	P13674	Prolyl 4-hydroxylase subunit alpha-1	P4HA1	+	Cluster -170	4.50863	0	-	-	NaN	NaN	-	-	NaN	NaN	-	-	NaN	NaN	-	-	NaN	NaN	ER Lumen	4-hydroxyproline metabolic process;amine metabolic process;carboxylic acid metabolic process;cellular amine metabolic process;cellular amino acid metabolic process;cellular component organization;cellular component organization at cellular level;cellular component organization or biogenesis;cellular component organization or biogenesis at cellular level;cellular ketone metabolic process;cellular …	binding;carboxylic acid binding;catalytic activity;cation binding;dioxygenase activity;ion binding;iron ion binding;L-ascorbic acid binding;metal ion binding;oxidoreductase activity;oxidoreductase activity, acting on paired donors, with incorporation or reduction of molecular oxygen;oxidoreductase activity, acting on paired donors, with incorporation or reduction of molecular oxygen, 2-oxoglutara…	cell part;cytoplasmic part;endoplasmic reticulum;endoplasmic reticulum lumen;endoplasmic reticulum part;intracellular membrane-bounded organelle;intracellular organelle;intracellular organelle lumen;intracellular organelle part;intracellular part;macromolecular complex;membrane;membrane-bounded organelle;membrane-enclosed lumen;mitochondrion;organelle;organelle lumen;organelle part;procollagen-pr…	Arginine and proline metabolism	3D-structure;Alternativesplicing;Completeproteome;Dioxygenase;Endoplasmicreticulum;Glycoprotein;Iron;Metal-binding;Oxidoreductase;Referenceproteome;Signal;TPRrepeat;VitaminC	2.26507	NaN	NaN	-0.0993626	-0.379732	2.53768	NaN	NaN	-0.0487942	-0.21661	3.59478	NaN	NaN	-0.0997664	-0.348006	NaN	NaN	NaN	-0.201132	-0.127237
[truncated: 2,961 more rows]
[truncated: 135 more columns]

## Sheet: FisherExact
Selection column	Selection value	Category column	Category value	Total size	Selection size	Category size	Intersection size	Enrichment factor	P value	Benj. Hoch. FDR
Cluster_Fraction_01	Cluster -172	GOMF name	alkaline phosphatase activity	3206	8	3	3	400.75	1.0206e-08	1.0936e-05
Cluster_Fraction_01	Cluster -172	KEGG name	Folate biosynthesis	3206	8	5	3	240.45	1.0174e-07	2.5842e-05
[truncated: 885 more rows]

## Sheet: RAW_m38
KO(L) / WT(M)_1_Fraction_01	KO(L) / WT(M)_1_Fraction_02	KO(L) / WT(M)_1_Fraction_03	KO(L) / WT(M)_1_Fraction_04	KO(L) / WT(M)_1_Fraction_05	KO(L) / WT(M)_2_Fraction_01	KO(L) / WT(M)_2_Fraction_02	KO(L) / WT(M)_2_Fraction_03	KO(L) / WT(M)_2_Fraction_04	KO(L) / WT(M)_2_Fraction_05	KO(L) / WT(M)_3_Fraction_01	KO(L) / WT(M)_3_Fraction_02	KO(L) / WT(M)_3_Fraction_03	KO(L) / WT(M)_3_Fraction_04	KO(L) / WT(M)_3_Fraction_05	KO(L) / WT(M)_4_Fraction_01	KO(L) / WT(M)_4_Fraction_02	KO(L) / WT(M)_4_Fraction_03	KO(L) / WT(M)_4_Fraction_04	KO(L) / WT(M)_4_Fraction_05	RES(H) / KO(L)_1_Fraction_01	RES(H) / KO(L)_1_Fraction_02	RES(H) / KO(L)_1_Fraction_03	RES(H) / KO(L)_1_Fraction_04	RES(H) / KO(L)_1_Fraction_05	RES(H) / KO(L)_2_Fraction_01	RES(H) / KO(L)_2_Fraction_02	RES(H) / KO(L)_2_Fraction_03	RES(H) / KO(L)_2_Fraction_04	RES(H) / KO(L)_2_Fraction_05	RES(H) / KO(L)_3_Fraction_01	RES(H) / KO(L)_3_Fraction_02	RES(H) / KO(L)_3_Fraction_03	RES(H) / KO(L)_3_Fraction_04	RES(H) / KO(L)_3_Fraction_05	RES(H) / KO(L)_4_Fraction_01	RES(H) / KO(L)_4_Fraction_02	RES(H) / KO(L)_4_Fraction_03	RES(H) / KO(L)_4_Fraction_04	RES(H) / KO(L)_4_Fraction_05	RES(H) / WT(M)_1_Fraction_01	RES(H) / WT(M)_1_Fraction_02	RES(H) / WT(M)_1_Fraction_03	RES(H) / WT(M)_1_Fraction_04	RES(H) / WT(M)_1_Fraction_05	RES(H) / WT(M)_2_Fraction_01	RES(H) / WT(M)_2_Fraction_02	RES(H) / WT(M)_2_Fraction_03	RES(H) / WT(M)_2_Fraction_04	RES(H) / WT(M)_2_Fraction_05
[truncated: 3,206 more rows]
[truncated: 115 more columns]
