# Supplementary material for: ERLIN1/2 scaffolds bridge TMUB1 and RNF170 and restrict cholesterol esterification to regulate the secretory pathway
Source: Life Sci Alliance. 2024 May 24;7(8):e202402620. doi: 10.26508/lsa.202402620 (PMC11116810; doi:10.26508/lsa.202402620)
Supplement: Supplementary file 10 [file LSA-2024-02620_TableS6.xlsx]

## Sheet: CE
nmol CE/mg protein
CE species	WT1	WT2	WT3	WT4	WT5	DKO1	DKO2	DKO3	DKO4	DKO5	Rescue1	Rescue2	Rescue3	Rescue4	Rescue5	Inhibitor1	Inhibitor2	Inhibitor3	Inhibitor4	Inhibitor5
14:1	0.011867	0.0221124	0.0129347	0.028101	0.0169365	0.0238663	0.0180486	0.0352807	0.0184913	0.0139287	0.00815749	0.0127323	0.0138844	0.00854264	0.0312801	0.031931	0.0164544	0.0194181	0.0133346	0.0552464
14:0	0.121751	0.112245	0.111499	0.143426	0.141245	0.268678	0.248489	0.222555	0.277955	0.185913	0.0820297	0.126715	0.128061	0.0956437	0.350179	0.0828564	0.0554842	0.0899726	0.073717	0.114423
16:1	0.338077	0.369338	0.29447	0.331242	0.276108	0.433009	0.405188	0.549533	0.481031	0.338531	0.222807	0.349896	0.308401	0.246242	0.471482	0.328751	0.19969	0.231915	0.209217	0.445149
16:0	0.626017	0.576543	0.573281	0.647159	0.522648	1.23438	0.984358	0.958513	1.20388	0.849909	0.525687	0.729403	0.684976	0.546671	1.26353	0.318472	0.392269	0.525104	0.341467	0.592538
18:3	0.149511	0.105723	0.122631	0.139934	0.0928288	0.176237	0.149758	0.14258	0.198764	0.138472	0.115715	0.170679	0.159723	0.12916	0.127387	0.110402	0.122665	0.11791	0.0977567	0.174712
18:2	2.80222	2.20323	2.51591	2.39891	2.06093	3.05555	2.81063	2.47562	3.43522	2.44484	2.41512	3.50595	2.86707	2.76664	3.32913	2.14065	2.70695	2.37056	2.0034	2.56822
18:1	2.91551	2.21625	2.41398	2.18003	2.00973	3.69233	3.15962	3.25818	4.46693	3.00664	1.67994	2.54691	2.14763	1.82495	2.77069	0.908245	1.0001	1.04772	0.818136	0.961851
18:0	0.144421	0.154053	0.144857	0.244822	0.184824	0.489984	0.326864	0.316834	0.335252	0.281846	0.160578	0.158473	0.189918	0.144821	0.248057	0.128511	0.10073	0.174807	0.101631	0.383176
20:5	0.0432254	0.0301542	0.0349771	0.076206	0.0615383	0.0226296	0.0396463	0.0363568	0.0382107	0.0243169	0.0341543	0.0498019	0.0426464	0.0300184	0.0900621	0.0414551	0.0343279	0.0579519	0.0525627	0.0274847
20:4	0.190396	0.139556	0.181394	0.153361	0.129979	0.200949	0.158149	0.155936	0.203532	0.144837	0.148442	0.205322	0.189136	0.166638	0.204508	0.116538	0.136232	0.138213	0.116458	0.113536
20:3	0.0539711	0.0496267	0.0465149	0.0510601	0.0496082	0.0629195	0.0546734	0.0530046	0.0584958	0.0451236	0.033965	0.0434059	0.0363908	0.0393406	0.0465658	0.024221	0.0229597	0.0289131	0.023708	0.0785468
20:2	0.115548	0.0956727	0.087025	0.0890924	0.100384	0.122886	0.121235	0.110076	0.122298	0.089329	0.0608306	0.0956584	0.0745257	0.0655945	0.0788288	0.0200814	0.0233394	0.0196383	0.0173288	0.0716989
20:1	0.378277	0.28684	0.256428	0.2581	0.22978	0.33288	0.291782	0.316351	0.382993	0.251284	0.156225	0.261734	0.189015	0.178429	0.238772	0.0721587	0.0768069	0.0947134	0.0684573	0.0773302
20:0	0.0461566	0.0942754	0.0288305	0.140511	0.105996	0.0546855	0	0.0909764	0.0439704	0.0418575	0.0429871	0.0439135	0.0314779	0.0290518	0.334199	0.0606542	0.0418983	0.0536274	0.0454884	0.0888242
22:6	0.0490704	0.0398338	0.0334492	0.0466924	0.0417649	0.0617489	0.0452673	0.0333368	0.04235	0.0330014	0.0318786	0.0368529	0.0380346	0.0316768	0.113372	0.0253408	0.0290307	0.0431937	0.0272892	0.0345203
22:5	0.0208234	0.0185591	0.0193301	0.0509747	0.0481308	0.0238049	0.0314811	0.0174204	0.0259542	0.0183828	0.024174	0.0240488	0.0355592	0.0145401	0.378762	0.017975	0.0113706	0.0900261	0.0179013	0.0128462
22:1	0.128346	0.130924	0.101662	0.0875238	0.0839947	0.1187	0.10555	0.136406	0.152996	0.110305	0.0679064	0.0929059	0.0930508	0.0705089	0.0711987	0.0295679	0.023047	0.0309922	0.02264	0.0434227
22:0	0.175271	0.235494	0.247192	0.200157	0.226345	0.208686	0.182947	0.291486	0.17855	0.181843	0.187393	0.16418	0.199702	0.190354	0.263391	0.218243	0.171145	0.193401	0.223779	0.180696
24:1	0.101867	0.141352	0.080493	0.0845975	0.0585795	0.108869	0.0906651	0.15085	0.12942	0.0891315	0.0579729	0.0788839	0.0695722	0.0579779	0.059154	0.0210337	0.020669	0.0327195	0.0209238	0.0351139
24:0	0.0175244	0.115674	0.017382	0.0226777	0.0462156	0.013226	0.0264504	0.0909493	0.0114978	0.017313	0.0235901	0.00891925	0.0353668	0.0112889	0.0952667	0.0406395	0.00867428	0.0329172	0.0325612	0.048137
26:1	0.0265528	0.0658043	0.0285298	0.0284583	0.022272	0.0320624	0.0443049	0.0513151	0.0394005	0.0308173	0.0181359	0.0287182	0.0269937	0.0231534	0.0249298	0.0118299	0	0.0172529	0.0107058	0.0267409
Total CE	8.4564	7.20326	7.35277	7.40303	6.50984	10.7381	9.29511	9.49355	11.8472	8.33762	6.0977	8.7351	7.56113	6.67125	10.5907	4.74956	5.19385	5.41097	4.33847	6.13421
nmol/mg Protein
	WT1	WT2	WT3	WT4	WT5	DKO1	DKO2	DKO3	DKO4	DKO5	Rescue1	Rescue2	Rescue3	Rescue4	Rescue5
Cholesterol	38.4662	69.9756	24.7947	47.22	46.0277	46.091	32.0512	50.7559	38.4055	38.8785	51.1309	34.6777	42.6732	44.7198	45.1008

## Sheet: TAG
Total pmol TAG/µg protein
	WT1	WT2	WT3	WT4	WT5	DKO1	DKO2	DKO3	DKO4	DKO5	Rescue1	Rescue2	Rescue3	Rescue4	Rescue5	Inhibitor1	Inhibitor2	Inhibitor3	Inhibitor4	Inhibitor5
TAG 16:0	20.5765	20.5929	20.5522	21.8136	18.0185	63.6218	60.8503	50.4915	52.2075	49.4742	34.4452	33.5514	34.6386	33.026	31.9474	36.6249	32.7195	36.0499	31.3763	49.6672
TAG 18:0	12.6922	13.7209	12.6692	15.8787	12.4665	39.765	32.6251	32.3275	32.7612	28.5151	17.3325	17.1968	18.3591	16.9881	15.8913	24.3737	22.9757	27.9906	25.5365	58.7984
TAG 18:1	49.4642	46.8305	44.2146	42.4282	36.5546	89.8502	93.1628	93.8876	86.8281	90.8895	56.801	61.1988	63.1612	52.7422	50.3048	55.7617	48.5986	48.7792	47.7666	57.8126
TAG 18:2	64.3708	79.5083	59.4515	151.747	78.7454	221.199	209.911	159.966	148.877	136.085	95.3668	91.9156	105.461	93.4287	76.1361	103.534	85.7307	87.1185	76.9837	341.368
TAG 18:3	0.53631	0.576802	0.518992	2.00004	0.845272	2.17793	1.72103	0.958537	0.78644	0.780136	0.627885	0.594774	0.568544	0.592604	0.519529	0.764392	0.563063	0.634654	0.679316	4.39288
TAG 20:4	0.948341	1.11445	0.9846	1.09238	1.09596	1.56005	1.19163	1.38848	1.1118	1.27758	1.06093	1.10042	1.19701	1.11428	0.834825	1.58368	1.26923	1.41995	1.53997	1.6801
TAG 22:6	1.2404	4.23721	0.86859	2.59668	1.1949	2.49559	1.67461	1.90358	1.6396	1.44348	1.03161	1.50092	1.3882	1.47384	1.33516	1.5048	1.53653	1.53726	1.58905	2.67323

## Sheet: Ceramides
nmol Ceramides/ul of DRMs
Cer species	WT1	WT2	WT3	WT4	DKO1	DKO2	DKO3	DKO4	Rescue1	Rescue2	Rescue3	Rescue4
Cer14_0	0.0765973	0.0841951	0.0624567	0.0648958	0.0602704	0.0647258	0.0671504	0.0592491	0.0475646	0.0575645	0.0522892	0.0493062
Cer16_0	2.54408	2.62976	1.93395	1.91801	1.7636	1.71551	1.97902	1.81237	1.28466	1.52898	1.40807	1.43877
Cer16_1	0.0539534	0.0472834	0.0421639	0.067697	0.0467994	0.0497132	0.046158	0.0388505	0.0678155	0.0406812	0.0425479	0.0427163
Cer18_0	0.289362	0.306055	0.222692	0.234037	0.283035	0.28391	0.301738	0.276672	0.186884	0.199627	0.197327	0.197792
Cer18_1	0.0181309	0.020773	0.013927	0.0175051	0.0140402	0.0181261	0.016815	0.012956	0.0126941	0.012917	0.0136986	0.0129778
Cer20_0	0.0571411	0.0625032	0.0475585	0.056675	0.0673235	0.0679657	0.0652567	0.0655178	0.0488945	0.0471515	0.0507896	0.0516987
Cer22_0	0.234138	0.252377	0.210762	0.215002	0.335711	0.308813	0.320566	0.296315	0.18347	0.207319	0.216604	0.215899
Cer22_1	0.0919668	0.0950746	0.0705571	0.0735798	0.0842987	0.0762005	0.0863652	0.078493	0.0553584	0.0741428	0.0651548	0.0662029
Cer24_0	1.37825	1.52899	1.30495	1.36137	1.89044	1.72324	1.77291	1.65052	1.11577	1.30193	1.31546	1.32955
Cer24_1	3.90017	3.97071	3.28769	2.95945	3.6362	3.22396	3.95982	3.54076	2.96623	3.61159	3.23872	3.16255
Cer26_0	0.0456451	0.0492649	0.0462321	0.0490561	0.0463747	0.0510202	0.048294	0.0428796	0.0660486	0.0329735	0.0435064	0.0395918
Cer26_1	0.192195	0.211184	0.16725	0.159255	0.164372	0.142817	0.171752	0.149016	0.116159	0.145572	0.135752	0.137445

## Sheet: Sphingomyelins
nmol Sphingomyelins/ul of DRMs
SM species	WT1	WT2	WT3	WT4	DKO1	DKO2	DKO3	DKO4	Rescue1	Rescue2	Rescue3	Rescue4
SM14_0	4.46638	4.54279	3.75578	3.57646	3.58225	3.425	3.25789	3.03271	2.42107	3.23811	2.79026	2.52639
SM16_0	93.5632	94.5286	78.1411	73.3744	71.8867	71.762	66.0302	60.1881	50.9799	62.7777	53.0108	53.9653
SM16_1	4.24938	4.41166	3.33188	3.19334	3.19244	3.07736	2.73249	2.5605	2.06118	2.90532	2.19241	2.10897
SM18_0	7.15766	6.65402	6.08616	5.73505	8.14259	8.20838	7.54769	6.7865	5.26951	6.23712	5.48065	5.5725
SM18_1	1.6652	1.69399	1.32447	1.22417	1.5979	1.60403	1.38892	1.24031	0.972791	1.29986	1.00212	1.00237
SM20_0	1.10861	0.977172	0.997543	0.88747	1.1986	1.30791	1.13898	1.04573	0.853588	0.98556	0.92714	0.884767
SM22_0	5.37609	4.27077	5.17897	4.6091	6.3179	5.93978	6.19229	5.57423	4.2667	4.96438	4.75445	4.70994
SM22_1	4.3754	4.21279	3.60442	3.25405	4.16059	4.05215	3.68895	3.29098	2.78479	3.66601	2.76078	2.72622
SM24_0	10.2356	8.47424	9.79076	8.6225	9.45006	8.93468	9.31634	8.19061	7.1169	8.93774	7.27205	7.50526
SM24_1	53.3142	49.1061	48.4582	42.8124	46.6532	46.4474	44.3325	38.4399	36.6324	46.5036	35.4092	35.7681
SM26_0	0.227952	0.211126	0.212369	0.176784	0.201822	0.196449	0.182861	0.166534	0.137151	0.183368	0.140378	0.135767
SM26_1	0.484041	0.405033	0.474939	0.417499	0.372233	0.37472	0.39631	0.347204	0.285935	0.355271	0.283095	0.296
